# Supplementary material for: Comparative CRISPRi screens reveal a human stem cell dependence on mRNA translation-coupled quality control
Source: Nat Struct Mol Biol. 2025 Jul 11;32(10):1932–46. doi: 10.1038/s41594-025-01616-3 (PMC12527931; doi:10.1038/s41594-025-01616-3)
Supplement: Supplementary file 2 — Supplementary Table 1: CRISPRi screen analysis results per gene and sgRNA. Supplementary Table 2: Differential expression analysis at mRNA transcript level for inducible hiPS cell and inducible HEK293 cell knockdown lines. Supplementary Table 3: Differential expression analysis at mRNA transcript level for ZNF598RING-expressing inducible hiPS cells. Supplementary Table 4: Differential pause site analysis for monosome footprint libraries of ZNF598RING-expressing and ZNF598-knockdown inducible hiPS cells. Supplementary Table 5: Primer sequences for qPCR and library construction. Supplementary Table 6: sgRNA sequences for individual gene knockdown experiments. [file 41594_2025_1616_MOESM2_ESM.xlsx]

## Sheet: Table S1
Supplementary Table 1: CRISPRi screen analysis results per gene and sgRNA.
Gene	HEK293i_gene_level_rep1	HEK293i_gene_level_rep2	HEK293i_gene_level_rep3	HEK293i_gene_level_average	HEK293i_pvalue_gene_level	hiPSCi_gene_level_rep1	hiPSCi_gene_level_rep2	hiPSCi_gene_level_rep3	hiPSCi_gene_level_average	hiPSCi_pvalue_gene_level	NPC_growth_gene_level_rep1	NPC_growth_gene_level_rep2	NPC_growth_gene_level_rep3	NPC_growth_gene_level_average	NPC_growth_pvalue_gene_level	NPC_diff_gene_level_rep1	NPC_diff_gene_level_rep2	NPC_diff_gene_level_rep3	NPC_diff_gene_level_average	NPC_diff_pvalue_gene_level	Neurons_diff_gene_level_rep1	Neurons_diff_gene_level_rep2	Neurons_diff_gene_level_rep3	Neurons_diff_gene_level_average	Neurons_diff_pvalue_gene_level	Neurons_sur_gene_level_rep1	Neurons_sur_gene_level_rep2	Neurons_sur_gene_level_rep3	Neurons_sur_gene_level_average	Neurons_sur_pvalue_gene_level	CM_diff_gene_level_rep1	CM_diff_gene_level_rep2	CM_diff_gene_level_average	CM_diff_pvalue_gene_level	CM_sur_gene_level_rep1	CM_sur_gene_level_rep2	CM_sur_gene_level_average	CM_sur_pvalue_gene_level		sgRNA_ID	sgRNA_sequence	HEK293i_rep1	HEK293i_rep2	HEK293i_rep3	HEK293i_average	hiPSCi_rep1	hiPSCi_rep2	hiPSCi_rep3	hiPSCi_average
ABCE1_P1P2	-5.58365	-4.86123	-6.8486	-5.65094	4.49e-06	-6.90247	-4.17574	-6.04251	-5.5157	1.42e-05	-2.15584	-1.58272	-2.10655	-1.82046	3.24e-05	-5.97129	-10.3396	-10.3501	-8.29559	1.03e-06	-2.44008	-2.09174	-1.63615	-1.9574	2.01e-05	-0.996476	0.292125	-1.12236	-0.724274	0.0273622	-2.78676	-2.69793	-2.55617	1.55e-06	0.198911	-1.27495	-0.639227	0.0247349		ABCE1_-_146019460.23-P1P2	GGCTTGCGCGTGCGGCGGCT	-5.05968	-5.01891	-5.92727	-5.33529	-4.64194	-3.83359	-4.56144	-4.34566
ABCF1_P1	-3.80432	-3.35803	-3.74929	-3.63721	0.00140498	-5.25542	-2.94043	-5.03978	-4.41188	0.000786266	-2.1558	-1.95503	-2.08889	-2.06657	0.000690742	-3.90029	-6.57429	-5.8115	-4.56667	0.000294552	-1.16903	-0.795236	-0.417393	-0.841308	0.00235921	-0.916921	0.240833	-0.600531	-0.562281	0.297978	-1.94328	-1.82463	-1.88396	0.00230762	0.438124	-0.477947	-0.17232	0.332299		ABCE1_-_146019502.23-P1P2	GGCCGTGAGAACACGCTGTG	-3.18758	-3.91529	-4.89375	-3.99887	-11.1039	-5.16787	-8.87644	-8.38272
ABCF1_P2	0.212361	0.381468	0.133808	0.141742	0.0236147	0.403088	-0.167135	-0.739331	-0.135431	0.388377	0.0319482	-0.287587	-0.0962321	-0.0543936	0.456307	-0.240326	1.0056	3.0175	1.78036	0.244514	-0.191823	0.480772	0.803082	0.20197	0.135513	-0.375481	0.726201	-0.30661	0.0897735	0.245249	-0.407525	0.595946	0.146427	0.808491	0.460845	0.247237	0.0876465	0.14687		ABCE1_-_146019516.23-P1P2	GCTGTGTGGCTGAAAAGTGA	-6.13276	-4.39106	-8.6779	-6.40057	-3.54956	-3.52575	-3.01219	-3.3625
ANGEL2_P1P2	-0.647354	-0.531739	-0.385494	-0.513009	0.73222	-1.87546	-0.956514	-1.1711	-1.09893	0.816786	-0.317061	-0.37085	-0.37759	-0.43383	0.343075	-1.58032	0.405336	1.0492	-0.0143236	0.876405	-0.168878	0.175483	0.41558	0.126803	0.295658	0.779005	-0.745838	-1.07751	-0.35602	0.0884292	-1.03633	-0.485274	-0.716826	0.0776754	-1.17178	0.380907	-0.472226	0.00281826		ABCE1_-_146019700.23-P1P2	GCAGCAGCAGCGCGTGGCAG	-5.46876	-4.70607	-5.47606	-5.21696	-4.96162	-1.62778	-4.19252	-3.59397
ANKZF1_P1P2	-0.129715	0.4914	0.142154	-0.0943241	0.447733	-0.141214	-0.249237	-0.148612	-0.171528	0.313118	-0.37888	-0.071293	0.102921	-0.222504	0.0242814	2.29259	0.862256	-0.272259	1.06075	0.263867	0.204527	-0.148689	0.858859	0.448452	0.0632549	-0.394648	0.572782	-0.761349	-0.0906672	0.341263	0.137462	-0.12799	-0.0249999	0.729539	0.138274	-0.63026	-0.11012	0.645662		ABCE1_+_146019463.23-P1P2	GCGGCCACCGGCCAAAATGG	-5.14944	-4.03899	-4.35011	-4.51285	-3.81539	-3.11078	-3.52836	-3.48484
APEH_P1P2	-0.271406	-0.585448	0.130235	-0.298116	0.0551616	-1.42676	-0.777234	-2.02272	-1.39718	0.0801047	-0.270203	0.055931	-0.589003	-0.288858	0.830657	-0.907546	-1.51297	-1.21237	-1.15693	0.247425	0.0164023	0.563035	0.26233	0.385404	0.144144	0.255662	-0.473481	-0.206917	-0.153183	0.0967193	-0.138128	-0.0683461	-0.165871	0.814019	-0.0463328	-0.234463	0.10657	0.39231		ABCE1_+_146019475.23-P1P2	GAGCGTGTTCTCACGGCCAC	0.166379	0.016113	-0.24889	-0.0221328	0.0954792	0.210235	-0.0747499	0.0769882
ASCC2_P1P2	-0.176118	-0.435123	-0.103717	-0.284934	0.248529	-1.22861	-1.01671	-0.955503	-0.946948	0.92318	-0.219469	-0.0776079	-0.0861281	-0.0303739	0.530799	0.650711	2.40199	0.237812	0.36093	0.178267	0.0601124	-0.258913	0.0734841	-0.109202	0.962712	0.87738	0.337889	-0.186157	0.0720359	0.146263	-0.0630109	-0.302751	-0.118361	0.41794	-0.176825	-0.23116	-0.138521	0.0393642		ABCE1_+_146019482.23-P1P2	GGCCACACAGCGTGTTCTCA	-2.57835	-2.03797	-2.69735	-2.43789	-2.18057	-2.03752	-3.66848	-2.62886
ASCC3_P1P2	-2.55829	-2.24815	-2.07322	-2.28098	3.74e-08	-5.52371	-3.07909	-5.16474	-4.45083	1.79e-08	-2.27225	-2.3237	-2.66629	-2.28079	2.64e-08	-5.73784	-8.4122	-7.07016	-5.82363	5.57e-07	-1.65408	-1.3751	-1.54725	-1.42448	3.42e-08	-1.07572	-0.41921	-0.25688	-0.615293	0.00282584	-2.62949	-1.82673	-2.13975	5.47e-08	-0.259001	-0.781379	-0.804169	0.136694		ABCE1_+_146019651.23-P1P2	GCCACCTAAGGCCTAACCAA	-4.84547	-4.85871	-5.94062	-5.21494	-3.88452	-2.31173	-4.22774	-3.47466
BAG6_P1P2	-1.62499	-1.81674	-2.10888	-1.80896	0.00103787	-3.03697	-1.76993	-2.48631	-2.43107	0.147971	-1.32817	-0.708445	-0.848657	-1.05428	0.0571015	1.1275	-5.83825	-2.23698	-1.70544	0.952739	-0.900507	-1.73395	-0.859138	-1.06843	0.0173517	-1.10039	0.291281	-1.18682	-0.70907	0.00412881	-0.880575	-1.35953	-1.3788	0.390195	0.373733	-1.35453	-0.63338	0.00464013		ABCE1_+_146019792.23-P1P2	GCGGGTGTGGCAGGCAACAG	-3.50722	-2.65972	-3.63042	-3.26578	-4.20268	-2.5638	-4.68966	-3.81871
CARHSP1_P1P2	-0.169492	-0.427748	-0.25461	-0.266356	0.0276126	-0.506712	-0.458141	0.0746032	-0.235767	0.627856	0.417615	0.0671169	-0.0687955	0.0990401	0.263057	-0.384056	0.511205	-0.957117	-0.738322	0.803758	0.127818	0.269169	0.262101	0.06611	0.61041	0.372211	0.837457	-0.0596082	0.12314	0.516529	0.0584835	0.198102	0.0808346	0.19449	0.106408	-1.04729	-0.272612	0.207032		ABCF1_-_30539232.23-P1	GCGGAAGCGGAAATAGCACC	0.0367716	-0.124156	0.581367	0.164661	0.193999	-0.211218	0.518116	0.166966
CHAT_P1	-0.349954	-0.404804	-0.248033	-0.230566	0.0414712	0.283695	0.0518704	0.0264825	0.0248289	0.445605	-0.0365899	0.125705	0.109819	-0.059252	0.729539	-0.428246	0.49117	-0.235103	-1.07831	0.317644	-0.109331	-0.0950222	0.124798	0.163352	0.383973	0.455565	-0.220931	-0.200786	-0.0808324	1	0.130467	0.144162	0.0678851	0.903543	0.623028	0.910153	0.503375	0.275414		ABCF1_-_30539443.23-P1	GAGACTGACCGGGCCCGTGC	-0.242547	-0.201121	-0.213787	-0.219151	-0.986848	-0.772077	-0.98482	-0.914582
CHAT_P2	0.102856	-0.217675	0.204007	0.0564761	0.473506	-0.157644	0.496717	-0.203194	0.0621843	0.359629	0.124326	-0.172253	0.130616	0.125862	0.890071	-0.552038	-0.788367	-0.0779629	0.0458211	0.76552	-0.914347	-0.655897	-0.804468	-0.595391	0.0279989	0.325199	0.259664	0.162243	-0.0444059	0.0728813	0.429452	0.127538	0.241536	0.673703	-0.178494	0.134692	-0.184263	0.582564		ABCF1_-_30539474.23-P1	GGCATGCGTGCCGTGGGCCC	0.00999103	-0.342888	0.230546	-0.034117	-0.0716852	0.281212	0.00104708	0.0701913
CIRBP_P1P2	-0.139414	0.17251	0.380943	0.0635522	0.101092	-0.217046	-0.645217	-0.537434	-0.420265	0.841792	-0.00836455	0.341589	0.119717	0.181332	0.188432	0.615555	-0.242261	-0.0165161	0.591441	0.682262	-0.263458	0.116225	0.060718	-0.0509642	0.6614	-0.262689	-0.309815	0.607705	0.115638	0.791965	0.0761746	-0.357432	-0.030519	0.923333	-0.222444	0.646454	0.207828	0.231069		ABCF1_-_30539489.23-P1	GGCCCGGGAGGAGTTTGCCG	-4.02825	-3.33689	-3.86024	-3.74179	-5.97726	-3.34347	-6.74736	-5.35603
CPEB1_ENST00000562019.1	0.111532	0.181421	0.143035	0.173239	0.23246	-0.286189	0.221151	0.0878296	-0.0693266	0.920502	-0.0375721	0.545709	0.373756	0.189508	0.658507	2.38981	1.87656	-0.57617	0.914253	0.328144	0.152881	-0.585382	0.219509	-0.412981	0.362861	-0.574246	0.230519	0.36882	-0.359023	0.141004	-0.145723	0.11709	-0.0953776	0.469338	0.807238	-0.781888	0.128541	0.858554		ABCF1_-_30539498.23-P1	GGAGTTTGCCGGGGAGGAGT	-2.70574	-2.00144	-2.2155	-2.30756	-4.93124	-2.75147	-4.37307	-4.01859
CPEB1_ENST00000568128.1	-0.175272	-0.13777	-0.200769	-0.132332	0.14687	-0.329538	-0.973975	-1.07343	-0.869228	0.167775	0.0300312	-0.00261481	0.0917191	0.110866	0.346716	-2.15335	-0.546667	1.80959	0.30507	0.638242	0.501627	-0.312899	0.163929	0.384188	0.0420942	-0.404915	-0.439855	-1.15401	-0.46596	0.157059	-0.0864084	-0.375308	-0.116292	0.217481	0.546898	-0.406035	0.059807	0.791965		ABCF1_-_30539559.23-P1	GACGTGACCTAAGTGAGACT	-0.0464603	-0.41276	-0.0599209	-0.173047	-1.60507	-1.40756	-2.21943	-1.74402
CPEB2_P1	0.118791	-0.0629198	-0.430648	-0.0507855	0.881	-0.615104	-0.172083	-0.215193	-0.364156	0.643106	0.176742	-0.0676419	-0.384047	0.0905489	0.977252	-1.07337	-1.89029	-1.15162	-1.31598	0.583131	0.117569	1.22792	0.835684	0.78964	0.125513	0.235962	-0.3953	-0.230376	0.0840217	0.689743	-0.155226	-0.0608131	-0.250848	0.306328	0.405788	-1.15133	-0.477722	0.0236147		ABCF1_-_30539601.23-P1	GATGGCACCGAGGGAGAGAT	-0.2556	-0.252726	-0.0573151	-0.188547	-2.28557	-2.41468	-1.84007	-2.1801
CPEB2_P2	0.193783	-0.0306076	-0.467364	-0.237542	0.217481	0.0773158	0.18048	-0.276848	0.00733619	0.770077	-0.0781683	0.247654	-0.326083	-0.00950858	0.689743	0.765244	-0.470335	-1.74134	-0.421922	0.434676	-0.660306	-0.0918034	-0.309	-0.48215	0.727392	-0.185913	-0.431485	0.514852	0.0116897	0.632922	0.164635	-0.276723	-0.0367658	0.363403	-0.207894	-0.949149	-0.470843	0.00481175		ABCF1_-_30546344.23-P2	GTGCCAAGCCGGAGAAGAAT	-0.168996	0.0557642	0.565548	0.150772	0.154816	0.195085	-1.50952	-0.386539
CSDE1_P1P2	-0.627484	0.684312	0.511793	0.291476	0.00682396	-0.170333	0.235637	-0.380825	0.00685313	0.33408	-0.821699	-0.278129	-0.931426	-0.568465	0.000132941	1.14048	0.403192	2.21963	1.34541	0.0192802	0.668112	0.262621	0.188504	0.264948	0.179419	0.0824153	-0.788188	0.222126	0.0861411	0.982938	-1.0218	-1.11156	-1.00995	5.41e-06	-0.598438	0.197016	-0.436154	0.104093		ABCF1_-_30546354.23-P2	GGAGAAGAATCGGATCAATA	0.347295	-0.142026	0.235296	0.146855	0.32932	0.219817	0.127295	0.225478
DCP1A_P1P2	0.1563	-0.463923	-0.313516	-0.0577044	0.0974373	-0.450448	-0.252006	-0.296805	-0.293906	0.015666	0.104636	0.130563	-0.170732	-0.0961196	0.883813	-0.394876	-0.409041	-1.08003	-0.52225	0.998574	0.0631205	0.167629	-0.189745	0.0660853	0.714012	-0.303177	0.110551	-0.377761	-0.261496	0.348545	-0.653238	-0.0803432	-0.485656	0.102583	0.311411	-0.209637	-0.431889	0.184864		ABCF1_-_30546366.23-P2	GATCAATAAGGTGACAGTGG	0.0510177	0.0777498	-0.0424698	0.0287659	0.129632	-0.455495	-0.40983	-0.245231
DDX3X_P1P2	-1.74721	-2.41531	-3.22369	-2.43432	0.037058	-0.918454	-1.06325	-0.976617	-0.905447	0.0110423	-0.643409	-0.448098	-0.259162	-0.420754	0.0648465	-2.56359	-0.327753	-2.0514	-1.4376	0.0267648	0.195836	0.882707	0.279411	0.232647	0.129081	0.335383	0.143056	0.497708	0.340017	0.314831	1.2812	1.27489	1.27517	4.76e-05	0.177096	-0.226903	0.181193	0.836221		ABCF1_-_30546413.23-P2	GTAGCACCTTCTGGCCATGG	-0.115528	0.377267	-0.0811559	0.0601945	0.4901	0.0206083	-0.298644	0.0706882
DENR_P1P2	-0.950287	-0.193569	-0.217472	-0.651088	0.000340796	-3.53604	-1.96699	-3.878	-3.07587	3.79e-07	-1.23026	-1.80762	-1.33324	-1.39856	4.09e-07	-1.43648	-2.53115	-3.00053	-1.96715	0.00323683	0.159961	-0.711422	-0.959418	-0.542779	0.02265	-0.379033	0.00709535	-1.06148	-0.259902	0.276986	1.15208	1.02023	1.03378	0.00298698	0.34234	-0.531357	-0.0265987	0.909192		ABCF1_-_30546502.23-P2	GTAGAATACATGCCCAGGCT	0.117115	0.107999	0.15768	0.127598	-0.212999	0.232802	-0.129128	-0.0364417
DHX29_P1P2	-3.50243	-2.85863	-2.84541	-3.06882	7.81e-07	-7.14964	-3.72072	-5.14427	-5.09775	2.77e-06	-1.91761	-2.05248	-1.80694	-1.86949	9.03e-07	-7.82112	-8.24363	-7.59234	-7.104	2.79e-06	-1.30098	-1.31271	-1.06145	-1.22505	0.000139227	-0.888267	0.108615	-0.411502	-0.522315	0.0897697	-1.36049	-1.17854	-1.24229	0.000118378	-0.698009	-0.00299284	-0.268138	0.0512142		ABCF1_+_30539238.23-P1	GGTGGCAGTTACAGCTACTG	-4.67896	-4.73577	-5.17213	-4.86229	-4.85777	-2.72636	-3.99893	-3.86102
DHX36_P1P2	-0.654493	0.316385	0.390711	0.0465229	0.270734	-2.68577	-2.34161	-2.84359	-2.62366	3.85e-06	-0.885354	-0.783864	-0.879586	-0.869804	0.122746	-4.48324	-2.3505	-3.48312	-3.10109	0.00845728	0.423368	0.264244	0.363424	0.3197	0.1563	0.15793	-0.255498	-1.21406	-0.666386	0.0333457	-0.970172	-1.54639	-1.17376	0.000162565	0.465534	-0.419704	-0.159363	0.478139		ABCF1_+_30539469.23-P1	GTCCCCGGCAAACTCCTCCC	-0.538833	-0.939652	-0.942752	-0.807079	-3.622	-1.54508	-2.93586	-2.70098
DHX9_P1P2	-0.158764	-0.247524	-0.650458	-0.388059	0.0291567	-3.05792	-2.11066	-2.93127	-2.65245	3.72e-06	-0.934442	-1.09572	-1.09849	-0.981107	0.0032762	-0.66018	0.326525	-1.4531	-0.919316	0.243068	-0.406974	-0.877281	-0.206447	-0.653019	0.0182002	-0.362431	0.762069	-1.23183	-0.229641	0.800217	-1.2134	-1.42165	-1.26918	0.00543312	-0.23372	-0.881939	-0.312763	0.142939		ABCF1_+_30546312.23-P2	GCCGGCTTGGCAGGCTTAGG	0.160576	-0.230085	0.143433	0.0246413	-0.32077	0.0947	0.0273024	-0.0662557
DNAJC2_P1P2	-0.675674	-0.526805	0.298564	-0.334548	0.516529	-4.10431	-2.10026	-3.84629	-3.18364	3.41e-06	-1.33745	-1.09274	-1.57003	-1.22754	1.3e-06	-4.71995	-5.84544	-3.05738	-3.91947	5.99e-05	-0.804052	0.346866	-0.505013	-0.228777	0.0637649	-0.164501	0.187492	-0.47179	-0.261921	0.635461	-0.784983	-0.689796	-0.654973	2.29e-05	0.12375	0.240396	0.0700324	0.650788		ABCF1_+_30546315.23-P2	GTCTCCGGCTTGGCAGGCTT	0.506653	0.294052	-0.6256	0.0583681	-0.000710691	0.0911564	0.206767	0.0990708
DND1_P1P2	-0.276955	-0.0263938	-0.0843655	-0.104014	0.321744	0.168262	-0.525013	0.0435046	-0.132604	0.556457	-0.114364	-0.289721	0.114781	-0.0377189	0.974409	-1.45666	-1.34919	1.89204	-0.411829	0.585588	0.304673	-0.312422	0.243106	-0.176327	0.669194	0.408214	0.229751	-0.187089	-0.0971846	0.26458	0.0540175	0.182894	0.0536398	0.0931925	1.09944	-0.252969	0.508734	0.0813423		ABCF1_+_30546387.23-P2	GATGGCCAGAAGGTGCTAAA	-0.216863	0.473085	-0.257567	-0.000448144	0.389842	-0.278711	-0.137785	-0.0088845
DRG1_P1P2	0.242814	-0.12276	-0.214225	-0.140248	0.878189	0.423198	0.613975	-0.444539	0.301133	0.00619281	0.00216484	-0.117809	0.306852	-0.0734657	0.617776	-0.651941	1.98226	0.991551	0.781487	0.633142	0.636163	0.587655	0.663386	0.507679	0.0123857	0.133541	0.342266	-0.525038	0.161427	0.645662	0.354409	-0.322511	0.0296093	0.695003	-0.260481	0.151373	0.0307108	0.737591		ABCF1_+_30546405.23-P2	GGCGGGAAATTACTCCACCA	-0.0182841	-0.146115	0.461476	0.0990259	-0.256573	-0.155338	-0.198895	-0.203602
EEF1A1_P1P2	-2.60058	-3.22415	-4.13298	-3.31487	0.000477575	-0.985026	-1.19746	-0.907385	-1.01058	0.0109302	-0.506534	-0.22276	-0.539206	-0.42384	0.160218	0.19031	1.03518	0.593045	0.432883	0.743558	-0.516018	-0.38933	0.0927275	-0.330159	0.620469	-0.809415	0.0671491	0.173713	-0.0436672	0.948845	-1.1957	-1.17047	-1.12814	0.0499522	-0.491502	0.446409	-0.274379	0.404253		ANGEL2_-_213188571.23-P1P2	GGGCCCGCCGAGACCTACTG	0.0857857	0.0703736	0.0363361	0.0641652	0.190919	0.0945264	0.619728	0.301724
EEF1A2_P1P2	-0.528499	-0.894369	-0.368135	-0.640216	0.166679	-1.33326	-0.855924	-1.13011	-1.10643	0.00653664	-0.210743	0.448288	-0.224621	-0.0602293	0.814019	0.629198	-0.0154106	-0.600536	0.301439	0.904662	0.15746	0.273729	-0.2826	-0.0652127	0.711346	-0.780697	0.190681	-1.05841	-0.429041	0.00653664	-0.346124	0.514506	0.0406388	0.974409	-0.6108	0.17459	-0.12819	0.19449		ANGEL2_-_213188576.23-P1P2	GGCCGAGACCTACTGCGGAG	0.335418	0.139467	-0.337632	0.045751	-0.344698	-0.0743357	0.284696	-0.0447791
EEF1B2_P1P2	-0.183914	-0.172018	-0.222589	-0.149791	0.449868	-0.505767	-0.396938	-0.595673	-0.429276	0.0400682	-0.387862	-0.472721	0.473717	-0.433819	0.132545	-0.600482	-0.761074	-0.916963	-0.420254	0.732768	-0.805433	-0.629141	0.0897441	-0.509016	0.407844	-1.02389	0.403835	0.679484	0.250946	0.441364	0.517769	-0.263063	-0.00299047	0.819556	0.12625	-0.293267	-0.186712	0.635461		ANGEL2_-_213188799.23-P1P2	GACCTATCCCGCTTGGTCTC	-0.00219589	0.195992	-0.0519817	0.0472716	-0.146704	-0.382828	0.161605	-0.122642
EEF1D_P1P2	-2.52286	-2.26831	-1.99753	-2.28541	0.137195	-3.67108	-2.65215	-3.55743	-3.29355	0.0188298	-0.954029	-0.971174	-1.0676	-1.05361	0.39231	-1.92823	-0.852852	-2.54858	-1.91281	0.0317933	-0.514625	-0.711553	-0.240034	-0.423289	0.49807	0.680022	0.686961	-0.700132	-0.0833099	0.67666	-0.988228	-0.91407	-0.580523	0.13163	0.21995	-0.850811	0.0792917	0.836221		ANGEL2_+_213188508.23-P1P2	GTGTGGCACACGCCCAGGAG	-1.92452	-1.44605	-1.25879	-1.54312	-4.80159	-2.83884	-3.77125	-3.80389
EEF1E1_P1P2	-0.114141	0.00981472	-0.131372	-0.0705509	0.382523	-0.670451	-0.47469	-0.584212	-0.494309	1.31e-05	0.174446	0.253028	-0.395962	0.111511	0.158106	-0.508925	0.136103	0.683948	-0.460575	0.732768	0.0540398	0.349159	0.0209244	0.095736	0.357231	-0.403822	-0.210943	-0.492354	-0.414428	0.107943	0.171981	0.584013	0.346386	0.127128	-0.34055	-0.698047	-0.522777	0.0249643		ANGEL2_+_213188731.23-P1P2	GGCTGGGCCAACGAGGTCTG	-0.0334545	0.105585	-0.0335735	0.0128524	-0.241691	0.223039	-0.361776	-0.12681
EEF1G_P1P2	-2.41773	-1.79347	-1.95871	-2.05664	0.00164791	-3.97479	-2.7909	-3.84763	-3.41069	8.71e-07	-1.31929	-1.31763	-1.09481	-1.22509	4.99e-05	-4.35944	-1.90828	-4.91296	-4.50335	0.000180263	-0.878313	-1.14497	-0.957901	-0.959264	0.00209382	-0.401444	-0.244926	-0.288311	-0.314165	0.325238	-1.57686	-1.30286	-1.43986	0.00298698	0.525729	0.17667	0.174487	0.556457		ANGEL2_+_213188738.23-P1P2	GGCGGGACGCTGGGCCAACG	0.236502	-0.345158	0.439944	0.11043	0.269295	0.249466	0.0974087	0.20539
EEF2_P1	-5.08732	-5.08708	-5.58118	-5.25186	4.28e-07	-4.08442	-3.12544	-3.53275	-3.45372	6.09e-07	-2.18397	-1.78795	-1.75386	-1.87283	9.97e-06	-5.60812	-6.77508	-5.95136	-5.00372	2.02e-05	-1.33685	-1.23422	-1.31533	-1.16989	6.96e-05	-0.534445	0.251307	-1.27204	-0.547438	0.00975086	-2.665	-2.53742	-2.42578	6.31e-06	-0.398391	-1.08777	-0.687476	0.00051563		ANGEL2_+_213188779.23-P1P2	GTCCAGAGACCAAGCGGGAT	0.212177	-0.174897	-0.046189	-0.00296981	-0.480083	-0.198946	0.224473	-0.151518
EEF2_P2	0.0894269	-0.0872788	-0.361765	-0.130256	0.914845	0.100618	0.0637244	-0.555585	-0.185647	0.721517	0.00907411	-0.00611694	0.142481	0.108557	0.38642	-0.919968	0.595642	1.13783	0.171235	0.344311	-0.306144	0.179133	-0.518923	-0.378316	0.814841	-0.966478	0.433023	-0.391285	-0.444434	0.115982	-0.540578	0.261933	-0.345657	0.231069	0.324976	-0.110433	-0.118955	0.556457		ANGEL2_+_213188808.23-P1P2	GTCTGGGCGATGGTGCATCC	-0.352964	-0.0925318	0.126492	-0.106335	0.0217195	0.352128	0.132657	0.168835
EEF2K_P1P2	0.537511	-0.118116	-0.366375	0.128173	0.716187	-0.315839	0.0902822	-0.104837	-0.15877	0.281738	0.194225	0.145152	0.512114	0.268697	0.0483101	0.596619	0.749783	-1.13691	-0.521277	0.921676	0.193077	0.313941	-0.501778	-0.10747	0.521019	0.553743	0.36375	0.423349	0.411464	0.0718639	0.816272	0.106135	0.515131	0.221496	-0.0607046	-0.889282	-0.38645	0.0598417		ANGEL2_+_213188929.23-P1P2	GAGTAGGGCTGGGTACTCGG	-0.0651019	-0.0657712	0.17995	0.0163589	0.0561841	0.34375	0.177306	0.192413
EEFSEC_P1P2	-3.75362	-1.92067	-1.57668	-2.41699	7.5e-05	-3.04578	-2.4845	-2.27555	-2.59809	5.71e-07	-0.894506	-0.945752	-0.892422	-0.854541	3.85e-06	-0.613674	1.38443	-2.53666	-0.666764	0.738157	-0.749978	-0.939403	-0.249065	-0.502897	0.000610344	-0.213537	0.387213	-0.462928	0.0569496	0.583071	-2.31687	-2.2394	-2.00378	3.39e-07	-0.852728	-1.03779	-0.646167	0.0217091		ANKZF1_-_220094575.23-P1P2	GTTGTTGTGTTGCAGAAATC	-0.107643	0.191692	0.0373517	0.0404669	-0.0607132	0.40338	0.544279	0.295648
EFTUD1_P1P2	-1.1737	-0.724153	-0.220507	-0.730031	0.263057	-3.43035	-1.93509	-3.29833	-2.88792	1.09e-05	-0.607871	-0.53462	-0.647937	-0.511079	0.00331409	-0.306704	-3.69008	-1.05001	-2.28983	0.0653152	-0.272499	-0.203829	-0.489285	-0.460778	0.44101	-0.650848	0.0956142	-0.61632	-0.50179	0.729539	-1.73939	-1.67206	-1.61093	5.46e-05	-0.293977	-1.23783	-0.8716	0.000538273		ANKZF1_-_220094589.23-P1P2	GAAATCCGGCAATCGACCTG	-0.0465562	0.527559	-0.164197	0.105602	-0.301661	-0.609527	-0.461738	-0.457642
EIF1_P1P2	-0.534135	-0.59391	-0.470683	-0.502678	0.0247349	-0.908986	-0.879609	-0.871797	-0.804269	1.21e-06	-0.329642	-0.489052	0.0961993	-0.264542	0.233857	-1.28778	-0.282941	-1.53068	-0.518594	0.0466258	0.0538447	0.331611	-0.42967	-0.413124	0.770752	-0.145062	0.136572	0.0516212	0.187079	0.914845	-1.11577	-0.660144	-0.69261	3.45e-05	0.208744	-0.449978	-0.0942649	0.480353		ANKZF1_-_220094643.23-P1P2	GGTGCGTCTTCTAAGGGCGT	-0.0125966	0.0407343	0.436284	0.154807	-0.165655	-0.121137	0.0135756	-0.0910718
EIF1AD_P1P2	-0.829143	-0.749719	-0.682119	-0.746318	0.00183813	-3.07019	-1.81961	-2.84149	-2.5237	2.56e-05	-0.957705	-0.504673	-0.615637	-0.673455	0.0159754	-5.55133	-5.73146	-0.917365	-4.22154	0.000686794	-0.670742	-0.359384	-0.426453	-0.492652	0.0117743	0.284225	-0.249227	-0.422071	-0.140305	0.988625	-0.832801	-1.56453	-1.19867	0.10639	0.268333	0.574853	0.227777	0.480353		ANKZF1_+_220094518.23-P1P2	GGAGCAGCGAAGAGGACAAC	0.0139778	-0.204359	-0.369377	-0.186586	-0.375903	-0.541562	-0.140306	-0.35259
EIF1AX_P1P2	-2.39539	-2.74532	-2.92217	-2.68763	0.0310516	-3.18864	-2.36715	-3.04463	-2.80102	3.66e-06	-0.75393	-0.917166	-1.08044	-0.820835	0.0150629	-1.74245	-2.39425	1.38889	-1.40212	0.228935	-0.856163	-0.393412	-1.38687	-0.840139	0.0114205	-0.590253	-0.199018	-0.405284	-0.0899585	0.426705	-0.31869	-0.265034	-0.296329	0.532788	-0.755534	-0.00420151	-0.182501	0.109515		ANKZF1_+_220094526.23-P1P2	GTCACTACGGAGCAGCGAAG	0.353503	0.0450344	-0.139732	0.0862683	0.253921	0.237202	0.0750456	0.188723
EIF1AY_P1P2	0.0196445	-0.0861319	-0.20159	-0.0470168	0.974409	-0.106285	-0.100139	0.328349	0.0331542	0.974409	-0.349282	0.12182	0.353838	-0.00181713	0.94317	0.37192	-0.794926	0.804195	0.399798	0.592985	-0.161201	-0.185361	0.177351	-0.0271302	0.776226	-0.643929	0.0879825	0.698566	-0.0185329	0.306328	0.396905	0.400807	0.245843	0.187237	0.163368	0.352838	0.458308	0.428782		ANKZF1_+_220094572.23-P1P2	GAAGTCCTCAGGTCGATTGC	-0.356304	0.439703	0.359554	0.147651	-0.108148	-0.0391245	-0.401366	-0.18288
EIF1B_P1P2	0.0743102	-0.32446	0.238022	0.0235516	0.50053	-0.681846	-0.622336	-0.73377	-0.631283	0.136255	0.132798	-0.0919677	0.420799	0.126107	0.24962	-1.48267	-0.274276	-2.01714	-1.34383	0.730078	-0.479413	-0.093153	-0.0915131	-0.0486884	0.669194	-0.482582	0.743638	0.127842	-0.235894	0.679269	0.214543	-0.118685	-0.0953075	0.464972	-0.317388	0.573845	-0.16387	0.920502		ANKZF1_+_220094583.23-P1P2	GGAGCGGCTCGCAAGTCCTC	-0.164509	-0.0507564	-0.170876	-0.128714	0.0293913	-0.324407	-0.0841117	-0.126376
EIF2A_P1P2	0.106923	-0.370442	0.0620223	-0.0976368	0.710869	0.103065	0.197262	-0.05208	0.0592305	0.7592	-0.00800267	-0.23903	-0.628425	-0.236351	0.147866	-0.0197073	4.69369	-2.32392	0.554064	0.938727	0.908784	1.18519	-0.0580417	0.623591	0.0158838	2.24694	0.303855	-0.394409	0.63969	0.109515	-0.191974	0.773506	0.557182	0.783737	-0.720009	0.730947	-0.0787896	0.38642		ANKZF1_+_220094599.23-P1P2	GAAACGTCCCGGGAGCTGAG	-0.11989	0.506937	-0.0920513	0.0983318	0.0820084	0.358186	0.192063	0.210753
EIF2AK1_P1P2	0.497608	0.54557	0.496113	0.356977	0.000355019	0.384881	0.485348	0.450683	0.236185	0.00047124	0.343573	-0.0918004	-0.00928339	0.105017	0.286546	0.434014	1.78357	-0.695703	0.472179	0.447397	-0.116474	-0.524126	0.25322	-0.19306	0.907495	0.208233	0.228082	0.629382	0.272709	0.150883	0.155081	0.444585	0.345334	0.0360984	-0.175311	0.217239	-0.141286	0.590431		ANKZF1_+_220094610.23-P1P2	GGAAGACGCACCAAACGTCC	-0.386343	-0.386647	0.0194085	-0.251194	-0.0540799	-0.190031	-0.528377	-0.257496
EIF2AK2_P1P2	0.144284	-0.105333	0.206615	-0.147736	0.968725	-0.22643	0.182391	-0.338427	-0.0958305	0.889444	0.220201	0.445886	0.0464216	0.223176	0.0459321	2.23088	1.81066	-1.24497	0.414509	0.197428	-0.16515	0.869051	0.117648	0.298608	0.5445	0.745073	0.119435	-1.66167	-0.142664	0.681882	-0.0601589	-0.151299	0.151549	0.384468	-0.601501	0.879721	-0.0654588	1		APEH_-_49711846.23-P1P2	GGAGGAGACTATGGAACGTC	-0.612722	-0.0808821	0.331895	-0.12057	0.27607	0.494968	-0.67653	0.0315027
EIF2AK4_P1P2	-0.157536	0.391849	0.186573	0.10383	0.28816	0.509168	0.57278	0.590118	0.459223	1.75e-05	-0.153822	-0.823831	-0.650896	-0.572148	0.00549305	0.294983	0.312091	0.436135	0.319294	0.558837	0.705646	0.403975	0.432947	0.472307	0.0272596	0.247	0.27086	-0.736583	-0.231263	0.622807	0.081697	0.151644	0.0961682	0.384468	0.461942	-0.503042	-0.283546	0.666263		APEH_-_49711852.23-P1P2	GACTATGGAACGTCAGGTGA	-0.0247801	-0.0307099	0.0682476	0.00425252	0.47829	-0.340637	0.131177	0.0896101
EIF2B1_P1P2	-1.47954	-1.28744	-1.6156	-1.44947	0.000878528	-4.00669	-2.36566	-3.32852	-3.18716	8.34e-05	-1.0756	-0.575553	-0.891369	-0.847506	0.147158	-3.59118	-4.62739	-3.74945	-3.1617	0.00672931	-0.868595	-0.359223	-0.207126	-0.426196	0.381371	0.436887	-0.249712	-0.293578	-0.197289	0.401509	-0.141642	-0.351622	-0.371549	0.48952	-0.300421	-0.809456	-0.647136	0.600328		APEH_-_49712027.23-P1P2	GCGGAGGTCACCACGCAGTA	-0.0900256	0.00615223	-0.265257	-0.116377	0.276247	0.00209526	0.0340997	0.104147
EIF2B2_P1P2	-4.4864	-3.87585	-3.8945	-4.00181	3.32e-07	-5.00811	-3.99897	-6.07942	-4.82295	3.39e-07	-1.71164	-1.72187	-2.02491	-1.78657	3.65e-07	-8.2553	-4.89091	-6.63293	-5.81743	1.38e-06	-1.32038	-1.49901	-1.2815	-1.32036	0.00023248	-1.07948	-0.554084	0.177523	-0.171613	0.645662	-2.18451	-2.13536	-2.15738	6.41e-06	-0.752415	-0.347183	-0.499378	0.0271138		APEH_+_49711507.23-P1P2	GTTGGATCTCGGAGGAGAGG	-0.710306	-0.703902	-0.256778	-0.556995	-2.6063	-1.84968	-4.12964	-2.86187
EIF2B3_P1P2	-5.01625	-7.88168	-5.7021	-5.95301	3.26e-07	-8.59294	-6.30039	-6.71131	-7.10192	3.26e-07	-1.57374	-1.86327	-2.03253	-1.60389	3.26e-07	-9.25329	-11.4589	-7.65324	-8.08716	7.02e-07	-1.89965	-1.94001	-1.49373	-1.7406	1.46e-05	-1.1624	-1.06201	-0.311772	-0.73389	0.000327107	-2.89375	-3.48974	-3.12857	3.32e-07	-0.174974	-1.29103	-0.782921	3.56e-05		APEH_+_49711515.23-P1P2	GGCGAGGCGTTGGATCTCGG	0.124043	-0.140421	-0.270546	-0.095641	-0.4962	-0.268746	0.192694	-0.190751
EIF2B4_P1P2	-6.28561	-5.52961	-6.03915	-5.58778	3.2e-07	-5.07696	-4.53383	-4.72125	-4.69605	3.65e-07	-1.8083	-1.96441	-2.00375	-1.90367	1.82e-06	-6.45689	-11.0282	-10.9394	-7.90597	9.94e-07	-1.72535	-1.60819	-1.6482	-1.62722	0.000278687	-0.926442	-0.121773	-0.968948	-0.745858	0.00066426	-2.46536	-2.7814	-2.40765	3.79e-07	-0.38525	-0.908943	-0.693168	0.00907864		APEH_+_49711595.23-P1P2	GAGAGCAGGGGTCTCGCCAG	0.50881	-0.024617	-0.274071	0.0700406	-0.0368022	0.0549022	-0.219438	-0.0671125
EIF2B5_P1P2	-6.3803	-5.62646	-5.11536	-5.53668	3.72e-07	-7.81523	-4.01233	-5.72553	-5.6035	3.14e-07	-1.56883	-1.90096	-1.79664	-1.59853	3.14e-07	-5.11903	-5.46595	-7.37862	-4.8605	6.4e-07	-1.04495	-1.17466	-1.197	-1.04026	6.17e-07	-0.597455	-0.972891	-0.460796	-0.813086	0.000182176	-3.02295	-2.67064	-2.76756	3.14e-07	-0.760688	-1.63265	-1.01177	0.00302181		APEH_+_49711623.23-P1P2	GCCTGGGAGCGAGAAGTCCT	-0.133034	0.0234327	-0.0221029	-0.0439015	-0.208709	-0.414346	0.156159	-0.155632
EIF2D_P1P2	-0.27361	-0.0353646	-0.356627	-0.356013	0.951683	-0.726518	-0.764197	-0.493159	-0.503143	0.350381	0.120824	-0.00858124	-0.127089	-0.0836176	0.67666	0.175335	0.923529	-0.981249	-0.654816	0.952957	0.073596	-0.538123	0.444158	-0.137378	0.628059	-0.0884287	0.394449	-0.615057	0.0858202	0.346716	0.334538	-0.0398061	0.0546062	0.400248	0.531091	-0.212554	-0.0294201	0.70292		APEH_+_49711678.23-P1P2	GGCTAATGGGTGAGGACCGT	0.253394	-0.355346	-0.281936	-0.127962	0.0222052	-0.150192	-0.167695	-0.0985607
EIF2S1_P1P2	-4.87099	-7.64938	-8.35904	-6.76948	2.87e-06	-5.73327	-4.67567	-6.16911	-5.35528	7.39e-07	-2.02252	-1.92049	-1.69396	-1.8381	0.000155737	-4.51812	-6.15303	-8.46537	-6.7824	0.00384418	-1.81045	-1.63125	-0.939715	-1.63997	0.00199556	-0.818177	0.043441	-0.941119	-0.634257	0.00852683	-3.25138	-2.68972	-2.92955	0.000118378	-0.890027	-0.993647	-0.791122	0.119327		APEH_+_49711858.23-P1P2	GCAGGGACCACGGGGACCGC	-0.271822	-0.697097	0.340747	-0.209391	-1.17779	-0.976992	-1.262	-1.13893
EIF2S2_P1P2	-3.46299	-3.56194	-3.22554	-3.35434	1.37e-06	-3.5814	-2.90412	-3.35965	-3.2227	7.95e-07	-1.08056	-1.38937	-1.42134	-1.22678	3.59e-06	-3.58236	-6.79366	-3.88743	-4.03439	3.96e-05	0.0387473	-0.606954	-0.792294	-0.435929	0.0356831	-0.376985	-0.739682	-0.175768	-0.476231	0.00502985	-2.17842	-1.96137	-1.99965	5.55e-05	0.198573	-0.394627	-0.268346	0.671454		ASCC2_-_30234022.23-P1P2	GCTGGCGGCCAAGTCTCGAG	-0.210288	-0.0143911	0.0774301	-0.0490829	0.148705	-0.0266546	-0.246702	-0.0415505
EIF2S3_P1P2	-4.39062	-5.30162	-5.10177	-4.93134	2.33e-06	-5.33579	-3.75389	-4.78819	-4.55152	3.35e-06	-1.6262	-1.57214	-1.63752	-1.50991	7.28e-05	-8.99265	-10.4193	-6.38487	-8.01696	0.000242456	-1.2587	-1.33006	-1.20042	-1.20136	0.00061843	-0.640459	-0.0676889	-0.755909	-0.539255	0.00783778	-2.41919	-2.88269	-2.65094	0.0073542	-1.03798	0.407033	-0.112143	0.0503699		ASCC2_-_30234025.23-P1P2	GGCGGCCAAGTCTCGAGAGG	-0.105204	0.0535484	-0.135108	-0.0622548	0.0279684	0.0313694	0.440163	0.1665
EIF3A_P1P2	-5.65587	-5.67107	-5.13925	-5.48873	1.78e-05	-4.63034	-3.74889	-5.41151	-4.53566	5.98e-05	-1.91841	-1.9359	-1.73495	-1.65141	3.92e-06	-6.94175	-10.5123	-9.66956	-6.56449	3.44e-05	-1.73599	-1.53476	-1.25368	-1.4793	4.5e-07	-0.150617	-0.800404	-0.382531	-0.478832	0.00956261	-2.8126	-2.76309	-2.78784	4.69e-05	-0.42734	-0.999077	-0.611978	0.0133746		ASCC2_-_30234041.23-P1P2	GAGGCGGCTCACAACCCCTC	0.0520247	0.0770891	-0.0594256	0.0232294	-0.165924	0.18847	0.168039	0.0635282
EIF3B_P1P2	-4.63253	-5.28873	-7.29138	-5.66548	0.000423311	-4.90041	-4.54718	-4.82494	-4.75751	7.21e-06	-1.66922	-1.6353	-1.24395	-1.42447	2.87e-06	-6.72061	-7.29815	-7.91027	-7.2141	2.21e-05	-1.81458	-1.5755	-1.48709	-1.55909	0.000474227	-0.848947	-0.393581	-0.239144	-0.349532	0.449868	-1.95286	-3.24876	-2.4836	4.81e-06	-0.4285	-1.03864	-0.452736	0.187237		ASCC2_+_30233985.23-P1P2	GCGCCAGGGTCAGGAGCCAC	0.139884	-0.279452	-0.339452	-0.159674	-0.189056	-0.0711986	0.610501	0.116749
EIF3C_P1P2	-5.36397	-5.9309	-5.45716	-5.58401	0.0155133	-3.86574	-3.11965	-3.51791	-3.5011	2.37e-06	-1.23186	-1.03516	-1.33598	-1.201	0.00048399	-3.7805	-5.00479	-3.90395	-4.10306	0.00929337	-0.968207	-0.401224	-0.976568	-0.802718	0.0293185	0.483192	-1.20371	-0.730131	-0.373861	0.00834967	-2.04743	-2.29644	-2.17194	0.000147052	-0.343766	-0.338325	-0.616138	0.0348519		ASCC2_+_30234179.23-P1P2	GGGCGGCGGCACAGAGCCGG	-0.562778	-0.185032	-0.258658	-0.335489	0.100512	-0.670179	0.200148	-0.123173
EIF3CL_all	-5.45012	-6.80571	-5.90024	-5.98586	0.000374848	-3.86574	-3.21876	-3.72108	-3.5011	5.6e-06	-1.51665	-1.45747	-1.45779	-1.36688	5.89e-05	-7.02819	-7.12579	-4.93398	-5.70418	0.0062015	-1.19152	-1.12118	-1.73068	-1.18793	0.000513803	-0.618213	-0.382353	-0.535606	-0.413919	0.00053119	-2.27649	-2.53477	-2.38637	0.000177075	-0.92796	-0.271388	-0.703919	0.164504		ASCC2_+_30234211.23-P1P2	GGAGCTGTCACCGTGGACGG	0.109437	-0.569783	0.333757	-0.0421964	0.0461991	0.0410365	-0.459391	-0.124052
EIF3D_P1P2	-5.27216	-5.5488	-4.85573	-5.22556	0.00010533	-4.96573	-3.79266	-4.90046	-4.41713	2.64e-05	-1.77759	-1.57222	-1.40154	-1.46648	0.0190108	-3.89231	-5.46442	-6.56851	-4.57808	2.94e-05	-1.00605	-1.18084	-0.941695	-1.04286	0.00380068	-0.0298716	-0.579143	0.354259	-0.148521	0.866959	-1.14141	-1.45795	-1.2261	0.00125663	-0.083727	-1.08465	-0.428199	0.0123442		ASCC2_+_30234211.23-P1P2_ref	GGAGCTGTCACCGTGGTCGG	0.0233424	0.0235023	-0.0520357	-0.00173032	0.123321	0.0969557	-0.0882246	0.0440174
EIF3E_P1P2	-5.03577	-7.44532	-4.96455	-5.81521	0.00712258	-5.0015	-3.65201	-4.24338	-4.26634	1.18e-06	-1.4966	-1.96215	-1.76897	-1.6759	2.9e-05	-7.40117	-8.39946	-12.2576	-8.14572	5.38e-05	-1.83848	-2.40233	-1.71445	-1.89696	9.58e-07	-0.571433	-1.62193	-0.577606	-0.79876	9.5e-05	-3.31556	-3.30191	-3.29952	1.95e-06	-0.301516	-0.302302	-0.572968	0.0911265		ASCC2_+_30234214.23-P1P2	GAGGGAGCTGTCACCGTGGA	-0.317333	-0.456133	-0.305456	-0.35964	-0.133671	-0.492095	-0.159961	-0.261909
EIF3F_P1P2	-0.885611	-0.911483	-0.882064	-0.775919	0.000560053	-2.2618	-1.20648	-1.95693	-1.79137	0.000575026	-0.483028	-0.203841	-0.387008	-0.351904	0.109515	-1.2839	-1.72287	-0.984637	-1.0217	0.0960472	-0.771085	-0.69048	-0.764059	-0.641966	0.191284	-0.173157	0.191436	0.410361	-0.0710343	0.258523	0.168078	0.0192628	-0.153965	0.7592	0.567575	-0.470172	0.0485894	0.892261		ASCC2_+_30234214.23-P1P2_ref	GAGGGAGCTGTCACCGTGGT	-0.126422	-0.279076	0.158633	-0.0822883	-0.111337	0.116834	0.379928	0.128475
EIF3G_P1P2	-4.18015	-4.86142	-4.27712	-4.38463	0.00140498	-4.94177	-4.22387	-4.80087	-4.58194	4.97e-06	-1.29822	-1.26885	-2.07486	-1.35505	2.95e-05	-7.42845	-4.91478	-10.5905	-7.33372	1.58e-05	-1.06584	-1.10428	-1.30989	-1.16	0.00114683	-0.720795	0.279636	-1.31628	-0.597669	0.00751233	-3.12803	-2.92771	-2.91224	0.000575026	-0.230103	-0.88338	-0.569696	0.00460225		ASCC2_+_30234232.23-P1P2	GCCGGAAGTGCGGGCGCTCA	0.351756	-0.209048	0.0308903	0.0578661	0.0542467	0.0465495	0.263375	0.12139
EIF3H_P1P2	-3.61018	-3.35848	-3.13043	-3.31382	5.11e-07	-4.8253	-3.10063	-3.62488	-3.64619	3.59e-06	-1.72365	-2.16751	-1.419	-1.76486	2.92e-06	-3.05178	-3.33173	-1.35825	-2.81731	0.00486877	-0.764593	-0.772914	-0.716685	-0.666584	2.29e-05	-0.043459	-0.307409	-0.155499	-0.0918982	0.398255	-0.961417	-0.300965	-0.826026	0.00288467	-0.16458	-0.363202	-0.394194	0.583071		ASCC2_+_30234242.23-P1P2	GCAGTTTGACCCCGGAAGTG	0.162703	-0.110745	0.285323	0.112427	-3.33084	-1.88785	-3.01762	-2.74544
EIF3I_P1P2	-5.93549	-5.84838	-5.38755	-5.45073	0.000327107	-4.45135	-2.90154	-4.09476	-3.70185	8.87e-07	-1.41864	-1.27736	-2.013	-1.54258	2.56e-05	-3.34653	-7.33147	-5.93206	-5.13474	5.63e-05	-0.953306	-1.22764	-0.974206	-0.987875	0.00023248	-0.389799	-0.239773	0.287128	-0.157491	0.339458	-2.20639	-2.85016	-2.46312	0.000458805	-0.278083	0.114769	-0.114813	0.778265		ASCC3_-_101329132.23-P1P2	GGGGGTCGCGCCCAGTCACA	-1.6469	-1.18554	-0.847911	-1.22678	-4.86897	-2.6319	-3.84865	-3.78317
EIF3J_P1P2	-2.84104	-2.79307	-2.47152	-2.68875	7.17e-05	-5.41445	-3.42966	-5.63295	-4.72058	5.89e-06	-1.7692	-1.5319	-1.70299	-1.66665	0.000297141	-4.93707	-5.96773	-4.35431	-4.32033	1.18e-05	-0.698243	0.196782	-0.919027	-0.722467	0.178264	-0.508808	-0.195869	-0.240778	-0.338229	0.091811	-1.25338	-0.948751	-0.989166	0.000477575	-0.226349	0.0703925	-0.0315557	0.742974		ASCC3_-_101329188.23-P1P2	GACGCACAGACGCACAGACC	-2.9114	-2.22968	-2.53487	-2.55865	-5.11556	-2.55033	-5.63422	-4.43337
EIF3K_P1P2	-0.700727	-0.533455	-0.762787	-0.636763	0.000737068	-1.25351	-0.881011	-1.28499	-1.1056	7.72e-05	-0.713846	-0.727334	-0.782474	-0.699532	0.000598187	0.163288	-1.13655	-1.44591	-0.684346	0.256302	-0.647944	-0.187369	0.291106	-0.0624268	0.042457	0.287244	-0.0710072	-1.07486	-0.38853	0.095296	-0.62335	-0.748863	-0.642639	0.00420784	-0.297669	0.0312008	0.156993	0.280148		ASCC3_-_101329188.23-P1P2_ref	GACGCAAAGACGCACAGACC	-1.46001	-0.858243	-0.750996	-1.02308	-3.91859	-1.89034	-3.23814	-3.01569
EIF3L_P1P2	-1.0358	-1.07783	-0.88892	-0.954176	1.08e-06	-1.61305	-1.55888	-1.38285	-1.34879	6.04e-07	-0.940755	-0.998666	-1.06994	-0.963797	1.55e-06	-0.609528	-0.785823	-2.9233	-1.8494	0.0102025	-0.808293	-0.423765	-0.0475153	-0.722896	0.0175099	-0.17657	0.164765	-1.55655	-0.574077	0.00626024	-0.888399	-1.28426	-0.97197	1.69e-05	0.307242	0.312172	-0.105525	0.872571		ASCC3_-_101329193.23-P1P2	GCAGACGCACAGACCCGGCG	-2.40789	-2.34399	-1.72633	-2.1594	-5.21986	-2.91762	-4.14301	-4.0935
EIF3M_P1P2	-5.05173	-5.33536	-5.55683	-5.18362	4.92e-07	-4.95051	-3.90217	-4.28828	-4.20499	4.55e-05	-1.53656	-1.58569	-1.61747	-1.45338	5.32e-06	-5.28456	-10.0434	-8.13832	-6.15108	1.03e-05	-1.77776	-1.6542	-1.77899	-1.69122	8.9e-06	-0.319178	-1.28228	-1.4344	-0.262353	0.000340796	-1.93186	-2.61321	-2.19856	3.08e-06	0.151573	-0.711975	-0.506503	0.06331		ASCC3_-_101329193.23-P1P2_ref	GAAGACGCACAGACCCGGCG	-2.35558	-1.40966	-0.905675	-1.55697	-4.60319	-3.37451	-3.5168	-3.8315
EIF4A1_P1P2	-1.64429	-2.204	-2.06994	-1.97275	6.3e-06	-3.48012	-2.23616	-2.91883	-2.73334	8.32e-05	-1.31036	-1.04849	-1.7171	-1.27671	3.78e-05	-2.55942	-9.13166	-4.33657	-4.86178	0.000147503	-0.646644	-0.588616	-0.879376	-0.601135	5.38e-05	-0.455446	0.326717	0.751637	0.0945264	0.163424	-0.161986	-0.898383	-0.599144	0.0542631	-0.340962	0.527896	0.139864	0.416411		ASCC3_-_101329197.23-P1P2	GCGCACAGACCCGGCGAGGA	-2.06251	-1.83211	-1.01954	-1.63805	-5.59549	-2.94515	-4.71636	-4.419
EIF4A2_P1	0.123428	0.189693	-0.46707	-0.139776	0.783737	-3.06572	-1.6313	-2.61984	-2.32732	2.25e-06	-1.39871	-1.07615	-0.980756	-1.10119	0.0120978	-1.01373	-5.26004	-3.8485	-3.14899	0.0047615	-0.73164	-0.444697	-0.170038	-0.514071	0.0202226	-0.254283	-0.43285	0.244622	-0.0890528	0.491508	-0.522672	-0.612467	-0.459161	0.00759254	-0.601562	1.14479	0.0675005	0.985781		ASCC3_+_101328981.23-P1P2	GGAAAGGGAAGAAGGCGCGG	-1.7653	-0.575958	-0.64885	-0.996703	-5.75578	-2.83341	-4.91119	-4.50013
EIF4A2_P2	0.0527512	-0.104054	-0.160509	-0.0803598	0.974409	-0.399565	-0.130563	-0.0490954	-0.0735776	0.165589	-0.145682	-0.143174	-0.128697	-0.121289	0.671454	-0.307336	-0.309452	-0.757192	0.164085	0.884867	0.10228	0.191261	0.571597	0.406961	0.0315098	-0.106291	0.87078	-1.26568	-0.134703	0.0871049	0.287573	0.638163	0.252079	0.0291567	-0.30332	0.164742	0.121954	0.328756		ASCC3_+_101329019.23-P1P2	GTCAGCTCCTCACCCGGCGT	-0.858981	-0.665512	-0.349494	-0.624662	-4.61193	-2.28262	-4.94883	-3.94779
EIF4A3_P1P2	-3.77396	-5.25316	-4.91859	-4.64857	0.000244761	-4.01922	-3.40237	-4.12737	-3.71804	7.09e-06	-1.21004	-1.36065	-1.66867	-1.34751	0.000590372	-4.93786	-7.77517	-7.85497	-6.46539	0.00247373	-1.62573	-1.51659	-1.53721	-1.43535	0.00164337	-0.441189	-0.368143	-0.729789	-0.734199	0.0411166	-2.90913	-2.20691	-2.294	0.00125663	0.199999	-1.27187	-0.833361	0.218814		ASCC3_+_101329184.23-P1P2	GCACTCTGTCCCTCCTCGCC	-0.597676	-0.268383	-0.016478	-0.294179	-2.0409	-1.99421	-2.11772	-2.05094
EIF4B_P1P2	-0.49643	-0.493908	-0.624868	-0.529265	0.028369	-0.216231	-0.484929	0.0834748	-0.281805	0.221923	-0.0422356	-0.182943	-0.222562	-0.185983	0.364709	2.03865	2.40467	1.82657	1.97462	0.052457	-0.206258	-0.825448	-0.555687	-0.143701	0.0334726	-0.402615	0.252977	-0.250832	-0.113158	0.580361	-0.714897	0.182183	-0.239687	0.211169	0.736897	-0.20848	0.394722	0.750322		ASCC3_+_101329219.23-P1P2	GCAGCGGGGCGGTGACGTGT	-0.519668	-0.149055	-0.300707	-0.323144	-5.13869	-2.38813	-3.29739	-3.60807
EIF4E_P1P2	-5.04667	-4.82616	-4.80401	-4.87325	3.72e-07	-6.57635	-4.0072	-5.3102	-5.15905	4.4e-07	-1.79247	-1.37924	-1.51742	-1.36147	5.15e-06	-5.06778	-9.05536	-7.23616	-6.49706	5.65e-06	-1.7373	-1.42797	-1.71888	-1.60322	3.39e-05	-1.17626	-0.313845	-0.713725	-0.647829	0.0507906	-2.03939	-2.30141	-2.07338	3.04e-05	-0.21213	-0.818916	-0.643332	0.0268674		ASCC3_+_101329230.23-P1P2	GCGTTGGCGCTGCAGCGGGG	-2.24539	-2.17079	-1.95845	-2.12488	-4.67085	-2.36532	-3.7377	-3.59129
EIF4E1B_P1P2	-0.351495	0.122535	0.0447876	-0.187238	0.997435	-0.132611	-0.0191081	0.174846	-0.0924725	0.718847	-0.0286737	-0.397723	-0.372944	-0.160421	0.638865	0.0257503	-3.27579	0.813508	-1.52428	0.135909	-0.479438	0.143715	-0.0570307	-0.249329	0.423006	0.588988	0.320948	-0.440399	0.150925	0.811992	0.532008	-0.489499	0.0578312	0.432872	-0.524171	-0.250733	0.1395	0.373274		BAG6_-_31619771.23-P1P2	GGAGCTGGAGGACGAGAGGT	0.337281	-0.417771	0.123612	0.0143738	0.341409	-0.0713891	0.82404	0.364687
EIF4E2_P1P2	-0.499391	-0.390487	-0.438162	-0.386954	0.00697184	-0.990636	-0.686515	-0.619188	-0.647696	1.99e-06	0.755539	0.475072	0.458497	0.396333	4.48e-05	-0.813136	-1.53736	-3.17926	-1.74339	0.0528612	0.258247	0.35926	0.260442	0.447217	0.1563	-0.935079	0.967968	0.308705	-0.160938	0.745671	-0.685175	0.193459	-0.32915	0.354071	0.183875	-0.751973	-0.0947837	0.252563		BAG6_-_31620150.23-P1P2	GACACCCACCCACCACCCCG	-1.83289	-2.19898	-2.31666	-2.11618	-3.76791	-1.80856	-2.83846	-2.80498
EIF4E3_P1P2	-0.045251	-0.208337	-0.213686	-0.161013	0.0707455	-0.15562	0.106601	-0.120385	0.095993	0.33408	0.122428	0.168709	-0.0483884	0.101791	0.412334	-0.945158	-2.71588	-0.549416	-0.470315	0.279455	-0.213811	-0.303554	0.139702	-0.211854	0.385929	0.290345	-0.258502	0.264277	-0.344382	0.852959	-0.461145	0.045944	-0.130189	0.254044	-0.552747	0.362801	0.0663117	0.674055		BAG6_-_31620150.23-P1P2_ref	GACACACACCCACCACCCCG	-1.90376	-2.25964	-2.96941	-2.3776	-3.59548	-2.26038	-3.44531	-3.10039
EIF4EBP1_P1P2	0.0366499	0.39175	0.584015	0.330452	0.00281826	-1.44334	-0.650817	-0.789674	-1.0224	0.666263	0.00657228	-0.124404	0.202907	-0.0511214	0.0188298	-2.14228	-2.55928	0.00336576	-1.50352	0.101151	-0.202258	-0.319267	-0.843035	-0.557639	0.00863703	0.0249448	0.128255	-0.304975	-0.160093	0.67666	0.296213	0.633392	0.395731	0.000147052	-0.112419	0.134185	-0.172434	0.666263		BAG6_-_31620351.23-P1P2	GGAGTTTCTGAGGGCGAGTC	-0.328077	-0.522588	-0.22847	-0.359711	-0.0291307	-0.271802	-0.183298	-0.16141
EIF4EBP2_P1P2	-0.121618	0.0786829	-0.0696924	-0.00683063	0.404253	0.493434	-0.477083	-0.184265	-0.124416	0.920502	0.683352	0.606791	0.138004	0.417852	0.00066426	-1.49684	-0.684949	-0.461866	-0.406925	0.270029	-0.283311	-0.165573	-0.755552	-0.313286	0.620469	-0.33414	-0.120085	-0.16525	-0.27934	0.561252	0.184515	0.641762	0.367887	0.00619281	0.0547258	0.058147	0.117327	0.668857		BAG6_+_31620037.23-P1P2	GGTGGGAAGGCAGTAGACGC	-0.688188	-0.991619	0.201591	-0.492739	0.365936	0.0204726	0.72866	0.37169
EIF4EBP3_P1P2	-0.387324	0.301379	-0.213038	-0.0424453	0.532788	-0.252489	0.154788	0.253988	0.0579207	0.695003	0.198268	0.095256	-0.0805215	-0.0241378	0.31655	-1.87303	1.05995	-1.21533	-0.356735	0.539762	-0.968639	-0.644754	-0.541959	-0.6253	0.00793791	-0.649402	0.146954	0.460255	0.120646	0.443481	-0.131734	0.149901	-0.0469894	0.892261	0.0135408	0.304005	0.232929	0.850164		BAG6_+_31620156.23-P1P2	GCGGTCCGTGGGGAAGTCGG	-0.124765	0.369443	-0.161482	0.0277318	-0.965303	-0.77527	-0.647522	-0.796032
EIF4ENIF1_P1P2	-0.734098	-0.13067	-0.699765	-0.525043	8.83e-05	-1.10139	-1.12669	-1.42553	-1.21787	1.61e-05	-0.152337	-0.200832	-0.157565	-0.316609	0.819556	-0.750842	-0.772527	-2.98465	-1.08218	0.00654686	-0.158975	-0.222481	0.175872	-0.0755746	0.845505	-0.36097	-0.208382	-0.816885	-0.457529	0.16235	-1.31947	-1.42851	-1.37399	1.92e-06	0.798597	-0.984322	-0.217264	0.163424		BAG6_+_31620398.23-P1P2	GGTCCCCCGGGCGACAGCGG	-1.13834	-0.620442	-1.04056	-0.933111	-1.74752	-1.24083	-1.17516	-1.38784
EIF4G1_P1P2	-3.1718	-2.52072	-2.76452	-2.7972	2.64e-05	-6.35372	-3.4119	-5.73011	-5.06643	2.25e-06	-1.56166	-1.47188	-1.82243	-1.51887	5.5e-07	-4.4393	-8.63923	-5.56779	-5.5206	1.35e-06	-1.76784	-1.13934	-1.55831	-1.35562	5.11e-06	-0.121864	-0.509029	-0.214227	-0.0587704	0.439252	-1.28874	-2.05686	-1.64329	9.1e-06	-0.289178	-0.65364	-0.386721	0.032759		BAG6_+_31620401.23-P1P2	GACGGTCCCCCGGGCGACAG	-0.412387	0.245314	-0.0895861	-0.0855533	0.0954941	-0.72485	0.451751	-0.0592014
EIF4G2_P1	-1.61539	-1.26941	-1.43857	-1.41176	0.000277333	-3.8025	-2.65583	-4.74792	-3.62749	0.000412061	-1.47589	-1.37106	-1.62486	-1.43818	0.000849324	-1.57124	-2.49122	-3.94044	-2.26021	0.000643288	1.59018	1.49942	1.22536	1.36872	7.28e-07	0.161399	-0.278137	0.976952	0.560254	0.0414712	-1.41752	-1.0551	-1.13759	0.00122569	-0.210517	-1.03599	-0.643646	0.0207094		BAG6_+_31620410.23-P1P2	GAGGCGTAGTACGGTCCCCC	-0.187494	-0.105933	0.0997178	-0.06457	0.1402	-0.17913	-0.305862	-0.114931
EIF4G2_P2	-0.25746	0.0834388	0.157807	0.0148073	0.454155	0.158422	-0.154359	-0.239663	0.0125928	0.872571	0.102893	0.0844523	-0.597652	-0.143836	0.478139	-0.431016	0.334507	-3.85964	-1.40762	0.0435614	0.552895	0.303339	0.12251	0.186063	0.270029	-0.253491	-0.00872702	-0.420816	-0.111484	0.480353	-0.101558	0.524812	0.147126	0.595361	0.282802	0.590737	0.477822	0.14687		BAG6_+_31620419.23-P1P2	GGACGCACGCAGGCGTAGTA	-0.214456	-0.190774	-0.32103	-0.242086	0.0121775	0.353021	0.112803	0.159334
EIF4G3_P1	-0.658377	-0.128348	-0.204174	-0.392228	0.00236295	-1.20671	-0.756036	-0.526546	-0.734971	0.689743	-0.230678	0.307886	-0.342494	-0.0375366	0.875379	0.31663	-1.1184	0.16202	-0.592001	0.620469	-0.155507	-0.532881	-0.264644	-0.373422	0.1563	-0.634852	0.813362	-0.481016	-0.131918	0.443481	0.0846422	-0.236266	-0.19765	0.988625	0.352811	-1.69684	-1.30891	0.0569956		CARHSP1_-_8962799.23-P1P2	GGGCCAGGGGCGCCTATCCT	0.218057	0.116677	-0.145906	0.0629427	-0.0641035	-0.212835	-0.138917	-0.138619
EIF4G3_P2	0.276934	-0.260174	0.357494	0.185809	0.10639	0.0853594	-0.0527281	-0.295503	-0.0593076	0.627856	-0.0430313	0.606605	0.201518	0.172567	0.0584043	1.70149	1.05091	-0.318755	0.836227	0.285862	-0.488536	-0.226585	-0.0810943	-0.0940894	0.521019	0.179134	-0.000979417	-1.06754	-0.389947	0.420511	-0.117392	0.530767	0.26113	0.23526	-0.244415	0.148705	0.00919018	0.770077		CARHSP1_+_8962794.23-P1P2	GAGCTCTTCTCGGGGACCCC	-0.193802	-0.376958	0.054677	-0.172028	-1.01519	-0.584657	-0.576172	-0.725338
EIF4H_P1P2	-2.68435	-2.03203	-2.32062	-2.28705	1.39e-06	-3.30415	-2.19394	-2.9088	-2.75504	0.0127221	-0.686459	-0.100022	-1.07946	-0.604126	0.154979	-0.713774	-1.19231	0.220029	-0.843538	0.322866	-0.241821	-0.474829	0.00972013	-0.0867943	0.887691	0.310496	0.318272	-0.0212245	0.200029	0.751074	0.127895	-0.437925	0.0198962	0.489266	-0.119452	-0.904777	-0.529348	0.0598417		CARHSP1_+_8962802.23-P1P2	GGGGTAGGGAGCTCTTCTCG	-0.192584	-0.375022	0.102843	-0.154921	-0.0885555	0.136516	-0.0975856	-0.0165418
EIF5_P1	-0.722797	-0.78629	-0.561552	-0.615296	0.00138773	-2.51614	-1.82578	-2.38589	-2.20641	0.00164791	-0.681496	-0.717633	-0.69136	-0.590887	0.0111554	0.393963	-2.97616	0.976904	-1.67989	0.215397	-0.185432	0.284191	0.155107	-0.0254712	0.245967	0.620259	-0.257952	-0.135696	0.139057	0.951683	-0.986442	-1.03712	-0.951335	0.0217091	-0.48654	-0.910878	-0.625543	0.00393244		CARHSP1_+_8962816.23-P1P2	GCAGAACGGATTGCAGGGTA	-0.0849193	-0.0992408	-0.0159048	-0.0666883	0.0667725	0.0185632	0.495469	0.193601
EIF5_P2	0.111503	-0.186473	-0.0219287	-0.0735385	0.954522	0.175788	0.188823	0.181974	0.121301	0.141969	-0.180277	-0.255551	0.162506	-0.0501869	0.802972	0.7788	-0.95907	0.749435	0.385328	0.403805	0.770137	0.111722	0.719009	0.601588	0.187665	0.116777	-0.904873	-0.614932	-0.425053	0.129814	-0.149752	-0.487924	-0.313036	0.640553	0.378481	0.648055	0.440399	0.128018		CARHSP1_+_8962821.23-P1P2	GCGGAGCAGAACGGATTGCA	-0.353696	-0.0952697	-0.124194	-0.191053	0.136551	-0.0866451	-0.102363	-0.0174856
EIF5A_P1P2	-3.07096	-3.10986	-2.8351	-3.00531	0.0011806	-4.76261	-3.09402	-3.97532	-3.90038	8.57e-05	-1.55548	-1.73358	-1.8818	-1.72362	0.000102286	-5.11561	-4.76404	-3.23864	-3.71309	2.4e-05	-0.429758	-0.980938	-1.09864	-0.879806	0.0129257	-0.864955	0.103988	0.416976	-0.377348	0.17903	-1.94411	-2.71386	-2.24043	3.59e-06	-0.087573	0.0244907	0.20507	0.748371		CARHSP1_+_8962830.23-P1P2	GAGCGGCTGGCGGAGCAGAA	-0.372837	-0.264661	-0.139962	-0.259153	0.232258	0.138619	-0.0878608	0.0943388
EIF5A2_P1P2	0.125495	-0.299665	0.0984615	-0.200209	0.38642	-0.168985	0.315422	-0.471709	-0.0435364	0.50964	-0.032817	-0.168214	0.0528334	-0.10713	0.974409	0.564482	1.32861	1.47538	0.868663	0.164825	-0.316347	0.187576	0.0556218	0.0207394	0.489044	-0.504019	-0.355567	1.17518	-0.0764049	0.50053	-0.0514378	-0.11283	-0.0721977	0.666263	0.256343	-0.620208	-0.221566	0.33408		CARHSP1_+_8962840.23-P1P2	GGTCGGAGCGAAGCGGCTGG	-0.146138	-0.0670319	0.135112	-0.0260192	0.0909267	0.0899513	0.293366	0.158081
EIF5AL1_P1P2	-0.851938	-0.989832	-1.0555	-0.911581	0.630387	-1.06215	-0.57751	-0.876443	-0.990449	0.558852	-0.13439	-0.430315	-0.580491	-0.354983	0.339458	0.363635	-2.57552	-1.28066	-1.54109	0.59794	0.14661	-0.308326	0.23072	-0.117203	0.590515	0.485942	0.251379	-0.644259	-0.0761277	0.21221	-0.238817	0.163281	-0.144005	0.428782	0.0244137	0.491726	0.231097	0.120175		CARHSP1_+_8962843.23-P1P2	GTCAGTCGGAGCGAAGCGGC	0.133547	-0.272039	0.118874	-0.00653943	-0.250677	-0.111197	0.207684	-0.0513963
EIF5B_P1P2	-4.9917	-3.95336	-3.85698	-4.26735	5.89e-06	-3.88179	-2.74766	-4.04069	-3.43654	7.39e-07	-1.77474	-1.78813	-1.75688	-1.72719	3.04e-05	-6.00166	-7.02706	-5.11372	-4.55172	8.32e-06	-1.14573	-0.92994	-1.32718	-1.18545	0.00268645	-1.04386	-0.451754	-0.431981	-0.61989	0.0313308	-1.24957	-2.19909	-1.64562	0.00104113	-0.743401	-0.127421	-0.183555	0.168876		CARHSP1_+_8962847.23-P1P2	GGCTCTCAGTCGGAGCGAAG	-0.0373569	-0.531264	-0.477962	-0.348861	-0.254275	-0.576932	0.304513	-0.175564
EIF6_P1P2	-5.26678	-4.05269	-6.57919	-5.22802	3.94e-07	-4.52176	-3.01846	-4.93213	-4.1018	3.32e-07	-1.48894	-1.38767	-1.38755	-1.34769	5.21e-07	-4.6961	-8.68102	-5.42628	-5.45936	6.64e-07	-0.953508	-0.60463	-1.08286	-0.738565	8.46e-06	-0.437413	-0.751509	-0.139088	-0.613316	0.0593593	-0.309557	-1.09797	-0.609135	0.0190108	-0.0656739	-0.414785	-0.276275	0.26458		CHAT_-_50821179.23-P2	GCCCGTTGAGGCTTTGAGAA	-0.130225	0.119862	-0.198619	-0.0696607	0.398109	0.352071	-0.504026	0.0820514
ERI1_P1P2	-0.531867	-0.239054	-0.649506	-0.479873	0.0167726	-0.253183	-0.935114	-0.58084	-0.557966	0.00384434	0.480411	0.346901	0.46281	0.314568	0.00312854	0.541788	-2.32782	0.433251	0.354907	0.837117	-0.122224	0.0447413	-0.141965	-0.0997901	0.924516	0.292013	0.411946	-0.169982	0.20939	0.328756	0.0532261	-0.743442	-0.328954	0.19205	0.179152	0.038578	-0.124819	0.597833		CHAT_-_50821185.23-P2	GGAGGCTTTGAGAAAGGAGT	0.0800432	0.0365718	0.170274	0.0956297	0.0558001	-0.108595	0.00146972	-0.0171085
ERF1_P1P2	-3.95645	-3.40453	-3.73219	-3.69772	6.17e-05	-3.59607	-3.26152	-3.72848	-3.33305	5.41e-06	-0.981671	-1.01109	-0.936564	-1.09305	0.032759	-1.07587	-5.06531	-4.39885	-3.78905	0.0272596	-1.00712	-0.798143	-1.05711	-0.925263	0.00606802	-0.561305	0.21779	0.0959486	-0.0710052	0.297978	-1.72521	-1.85276	-1.74337	0.000198322	-0.263354	-0.67227	-0.534935	0.028634		CHAT_-_50821200.23-P2	GGAGTAGGAGCCTAGCATTC	-0.0127766	-0.467985	-0.356256	-0.279006	-0.426058	-0.18707	-0.227861	-0.28033
FAU_P1P2	-4.8213	-5.45092	-4.57289	-4.8655	0.000590372	-3.99802	-3.52476	-4.9066	-4.09334	0.000131032	-1.6647	-0.978115	-1.52739	-1.37373	0.000172108	-4.87799	-6.53591	-8.00812	-6.0679	0.0272057	-0.682271	-1.74107	-1.53582	-1.43004	0.0265203	-0.0581418	-0.156169	-1.93433	-0.650611	0.117645	-2.80483	-2.43584	-2.47282	0.00125663	-0.863495	-1.11478	-0.947468	0.0100694		CHAT_-_50821200.23-P2_ref	GGAGTAGGAGCCGAGCATTC	0.260248	0.050855	-0.237865	0.0244126	-0.090881	0.018623	-0.0360685	-0.0361088
FMR1_P1P2	0.293607	-0.182443	0.0756952	-0.111154	0.708216	-0.275143	0.0976942	0.355638	0.0580754	0.753779	-0.252714	-0.122745	-0.304713	-0.139932	0.313118	-0.26864	-0.18333	0.098491	-0.170477	0.93304	0.174616	0.319809	0.296224	0.0957104	0.521019	-0.193933	0.129658	0.401919	0.251971	0.41437	0.0252623	-0.112132	0.126845	0.62029	0.586137	-0.405914	-0.11772	0.50964		CHAT_-_50821206.23-P2	GGAGCCTAGCATTCCGGCAG	-0.382319	0.344336	0.014626	-0.00778564	0.239253	0.118222	-0.230026	0.0424832
FOXA2_P1P2	0.127174	-0.159491	0.0687412	0.0580261	0.546928	0.521922	0.62973	0.457091	0.461803	8.32e-05	0.445328	0.754001	0.434567	0.39477	2.56e-05	1.76203	2.66926	3.95477	2.11166	8.84e-05	-0.289977	0.174408	0.167264	-0.142049	0.462501	0.298448	-0.570784	-0.203316	-0.175311	0.163424	-0.379207	0.358086	0.128594	0.674055	0.217281	0.140805	0.0859613	0.740281		CHAT_-_50821206.23-P2_ref	GGAGCCGAGCATTCCGGCAG	-0.00624141	-0.140472	-0.329508	-0.15874	0.0206319	0.199463	0.253111	0.157735
FXR2_P1P2	-0.13878	0.108506	0.0564138	0.0907337	0.881	-0.786528	-0.76713	-0.59455	-0.716069	0.012595	-0.189011	-0.432157	0.0810471	-0.197092	0.791965	-1.67563	-0.905058	1.65405	0.543741	0.792714	0.436107	-0.0730087	-0.208572	0.182694	0.285862	0.239958	0.266618	-0.854191	0.012359	0.951683	0.588003	-0.316977	0.148094	0.325238	0.0300726	-0.41418	-0.529501	0.372887		CHAT_-_50821535.23-P2	GGACCGTAGTCTGATGATCG	-0.162151	0.223319	0.446254	0.169141	-0.0380528	-0.0149897	-0.0265632	-0.0265352
GEMIN5_P1P2	-5.84606	-5.40295	-7.56022	-5.58617	3.2e-07	-8.55144	-6.22079	-8.84021	-7.81131	3.2e-07	-2.49181	-2.44944	-2.69129	-2.43835	3.45e-07	-7.97413	-9.71705	-10.5072	-8.48573	3.21e-07	-3.25067	-2.40236	-2.18683	-2.50356	8.13e-07	-0.308508	-0.927718	-1.64065	-0.934913	0.00239107	-3.26795	-3.25152	-3.20511	3.53e-06	-1.4648	-1.54068	-1.17855	3.61e-05		CHAT_-_50822477.23-P1	GCCCCGCCCACACTCCTGAG	-0.272471	-0.351576	0.112321	-0.170575	0.355279	0.120672	0.129495	0.201815
GIGYF2_P1P2	-1.19814	-0.125672	-0.291714	-0.546539	0.00164791	-1.30247	-1.1839	-1.14542	-1.16368	1.72e-05	0.79316	0.794367	0.674093	0.621306	0.000192796	-2.66916	-0.559232	-2.96398	-1.79992	0.0127659	-0.249062	0.0207737	-0.284811	-0.114918	0.910329	-0.766125	-0.577495	0.427403	-0.186294	0.240932	0.16683	1.04594	0.624894	0.0128503	0.0711054	-0.101661	0.193581	0.480353		CHAT_-_50822493.23-P1	GGAGTGGTGCGGTGCAGCGT	0.0140466	0.0278408	-0.0414307	0.000152248	0.237071	-0.278671	0.222139	0.0601799
RACK1_P1P2	-3.89893	-3.1165	-2.93489	-3.3097	0.000766232	-4.40304	-3.01529	-3.93856	-3.6585	1.22e-05	0.21936	-0.366096	-0.653791	-0.159559	0.032759	-3.83992	-3.15664	-3.50892	-3.50183	0.00148781	-0.256757	0.144855	-0.484312	-0.4827	0.542128	-0.468054	0.172775	-0.621052	-0.144804	0.62029	-0.824103	-0.752864	-0.959355	0.0102788	-0.246842	0.811202	0.280613	0.38642		CHAT_-_50822499.23-P1	GTGCGGTGCAGCGTCGGCCG	-0.217338	0.0330278	-0.0389187	-0.0744097	0.109551	-0.431957	-0.797847	-0.373418
ERF3A_P1P2	-2.58594	-3.49125	-3.06177	-3.00022	1.99e-05	-3.97776	-2.57175	-3.60266	-3.36453	2.15e-05	-1.30699	-1.09709	-1.41072	-1.11371	1.37e-06	-0.388627	-1.31057	-3.25899	-2.30718	0.00939068	0.659885	-0.254582	0.590967	0.215199	0.117767	0.277719	0.146894	-0.593572	-0.1072	0.980095	-0.859885	-0.666958	-0.716938	0.000198322	0.301219	-0.661883	-0.172771	0.24962		CHAT_-_50822572.23-P1	GAGCGCGGTGCCGGGAGCAA	-0.387073	-0.497262	0.035065	-0.28309	0.0570964	-0.117503	0.279132	0.0729084
ERF3B_P1P2	0.0753963	-0.103408	-0.161058	0.0686398	0.406264	-0.162884	-0.0367844	-0.0399132	-0.0841415	0.390341	-0.314698	-0.246179	-0.324669	-0.297123	0.697638	0.568089	-0.935856	-0.53153	0.26989	0.640798	-0.179712	-0.208511	0.396415	0.108834	0.477886	0.158639	-0.113974	-0.854964	-0.226575	0.424635	0.0857103	0.0669719	0.273347	0.5709	-0.092799	-0.0710721	0.141488	0.187237		CHAT_-_50822669.23-P1	GGCGCAGCAGCGGCCGTCGG	-0.230953	-0.365575	0.152225	-0.148101	0.258735	0.0327709	-0.252014	0.0131639
GTPBP1_P1P2	-1.4933	-2.08107	-2.81617	-2.08351	0.154979	-1.48113	-2.03349	-1.47224	-1.65066	0.255531	-0.690894	-0.796152	-0.255474	-0.597712	0.0890974	-2.23627	-0.991188	0.885888	-0.93444	0.927356	-0.619079	-0.888254	0.059547	-0.416458	0.795471	-0.965559	0.827322	0.116084	-0.376764	0.791965	-0.838951	-1.52472	-1.12599	0.0807216	-0.265987	0.449184	-0.212948	0.710869		CHAT_-_50822735.23-P1	GTGGGGAGGCTTAACCATCA	-0.184023	-0.00724815	-0.522825	-0.238032	-0.115466	0.283596	-0.375119	-0.0689965
GTPBP2_P1P2	-0.124537	0.33895	-0.119948	-0.0328466	0.726862	0.468331	-0.246223	0.406478	0.0760882	0.0225389	0.165188	-0.0215018	0.151339	0.133443	0.332299	-0.43518	-0.474276	0.0613096	-0.438476	0.964353	0.287211	0.251961	-0.216455	0.183798	0.7544	-0.355428	0.270044	0.303433	0.45944	0.141969	0.409957	0.500897	0.365886	0.0807216	0.210618	-0.796661	-0.0107082	0.653357		CHAT_-_50822973.23-P1	GTGAATGACCGGCCAGACTG	0.237956	-0.0466241	0.011413	0.0675818	-0.175944	-0.0650259	0.47021	0.0764134
HBS1L_P1P2	-0.234673	-0.103015	0.200429	-0.141803	0.113698	-4.44567	-2.26125	-3.66296	-3.33497	8.52e-06	-0.934684	-1.06887	-0.965101	-0.914725	0.0014619	-1.19316	-6.10789	-3.96675	-3.58647	0.00971647	-0.988763	-0.832521	-0.673448	-0.375737	0.0110305	-0.441567	-0.429829	-1.01313	-0.485829	0.0107483	0.0486134	0.154773	0.11923	0.341898	0.441633	-0.383352	0.122993	0.571716		CHAT_+_50821188.23-P2	GCTTCCTCTGCCGGAATGCT	0.368517	0.013641	0.266722	0.216293	0.128356	0.554154	-0.142081	0.180143
HSPA14_P1P2	-0.110999	-0.123323	-0.106756	-0.108335	0.772804	-3.37093	-1.84577	-2.68729	-2.61178	5.3e-07	-0.292118	-0.177065	-0.680102	-0.555729	0.0832278	-2.46891	-2.85767	-2.42009	-2.36617	0.0030547	-0.0819758	-0.529296	0.146271	-0.0938403	0.432577	-0.34581	0.364859	0.273074	0.108991	0.374802	-0.257401	-0.232133	-0.193735	0.0181208	0.265557	-0.308501	-0.0503084	0.900721		CHAT_+_50821219.23-P2	GGAGGTCGGACTCTAAAAGA	0.200312	-0.529376	0.00811491	-0.106983	0.000785849	0.520073	0.0857373	0.202199
IGF2BP2_P1P2	-0.515982	-0.503424	-0.519014	-0.416254	0.000177075	-0.846572	-0.943638	-0.95149	-0.920962	0.475931	-0.0173512	-0.363296	0.221647	0.0352047	0.819556	-2.08032	-1.32734	-0.549657	-0.800248	0.405821	-0.399692	0.134077	-0.338726	-0.419823	0.265398	-0.404387	-0.149039	-0.225915	-0.0847028	0.578188	-0.145095	-0.558066	-0.368599	0.430864	-0.436752	-1.50263	-0.769909	0.000131032		CHAT_+_50821329.23-P2	GCAGACCCTCGGGACTGACA	0.322369	0.15546	-0.268064	0.0699219	0.428151	0.126539	0.239362	0.264684
IGF2BP3_P1P2	-0.111936	-0.0525456	0.506589	0.21207	0.26611	0.137778	-0.435093	0.238651	-0.21587	0.267645	0.149723	0.171748	-0.0894656	0.0298206	0.394286	-1.41342	-2.61055	-2.7836	-1.48449	0.0399718	0.15689	-0.92203	0.401688	-0.144817	0.825961	-1.00463	-0.122134	-0.812567	-0.433614	0.0161321	0.0165584	-0.736937	-0.399168	0.00667891	0.260147	-0.2444	0.0265235	0.852959		CHAT_+_50821401.23-P2	GGCTCCCACTCAGGACAGGG	0.291138	-0.116738	0.522022	0.232141	-0.475026	0.415923	-0.358666	-0.139256
IGHMBP2_P1P2	-0.177061	-0.258914	-0.358685	-0.233173	0.0857966	-2.1787	-1.58455	-2.35777	-2.03132	0.00127237	-0.803435	-0.518945	-0.750867	-0.549417	0.0364159	-1.55337	-2.53014	-1.49449	-1.53278	0.0189141	-0.775189	-0.230764	-0.603372	-0.521461	0.0239559	0.323311	-0.886269	0.00858682	-0.125544	0.909192	-0.94198	0.0210567	-0.515837	0.104854	0.248824	-0.487598	-0.184305	0.388377		CHAT_+_50822560.23-P1	GCGACCGCCGCCCTTGCTCC	-0.390319	0.169194	0.0150602	-0.0686884	-0.11051	0.0591479	0.0424381	-0.00297452
IMPACT_P1P2	-0.526649	-0.419337	-0.0601842	-0.299367	0.778265	-1.56124	-1.55373	-2.24944	-1.71715	0.000882582	-1.00624	-0.761547	-0.471239	-0.62452	0.113523	-2.07989	-2.17304	-4.99311	-3.76427	0.0932246	-0.0968928	-0.206321	-0.0439258	-0.363492	0.65881	-0.0750535	-0.522465	0.724169	-0.166184	0.73222	-0.451315	-0.163481	-0.341479	0.297978	0.800293	-1.17848	-0.270796	0.0819669		CHAT_+_50822636.23-P1	GGCTGCTGCGCAGGACTCAG	0.201426	-0.110783	-0.373498	-0.0942847	0.027211	0.303973	0.407084	0.246089
ISL1_P1	-0.243148	0.159873	0.0904037	0.0648818	0.505074	-0.401859	-0.204608	0.11101	-0.253762	0.0525029	-0.143474	-0.379896	-0.225565	-0.233047	0.977252	-0.189956	2.75577	-0.686767	-0.527249	0.828747	-0.619493	0.767196	-0.221341	-0.257886	0.337064	-0.738363	-0.0607878	-0.564823	-0.492421	0.236669	0.890095	-0.199807	0.498337	0.00121049	0.756368	-0.193099	0.334646	0.182514		CIRBP_-_1269355.23-P1P2	GCTCGCGCGTTAGGAGGCTC	0.215281	-0.0799201	0.18245	0.105937	0.10519	-0.141985	-0.0145893	-0.0171282
ISL1_P2	-0.257134	-0.153271	-0.0657953	-0.157135	0.280148	-0.0940541	-0.0632397	0.364385	0.14722	0.280148	0.108517	-0.0844254	0.141722	-0.110408	0.781	0.579837	-0.357895	0.239345	0.220884	0.714012	0.668235	-0.309226	0.253916	0.144716	0.187665	0.707761	0.0559627	-0.379436	0.101681	0.213519	-0.223147	0.292301	0.149972	0.121884	0.163181	-0.538375	0.0477588	0.697638		CIRBP_-_1269364.23-P1P2	GTAGGAGGCTCGGGTCGTTG	0.0624903	-0.0775063	0.678908	0.221297	0.0252093	-0.36524	0.26378	-0.0254171
LARP1_all	-1.07785	-1.38558	-1.29197	-1.17297	0.0247349	-2.42938	-1.11104	-2.23737	-2.01617	0.104093	-0.460371	-0.628896	-0.635323	-0.594864	0.447733	-2.90173	-5.77295	-2.72034	-4.08545	0.0315098	-0.74397	-0.737027	0.102614	-0.223343	0.0428225	-0.135761	-0.223527	-0.438784	-0.20287	0.289781	-0.818905	-1.21089	-1.09105	0.31655	0.251107	-0.684175	-0.373363	0.5028		CIRBP_-_1269409.23-P1P2	GAGGGACCTGCCCGACTCAG	-0.392872	-0.116276	0.0673879	-0.147253	0.121046	0.338598	0.275719	0.245121
LARP4_P1P2	-1.09504	-0.983089	-1.00263	-1.00177	1.44e-05	-1.60603	-1.36779	-1.24279	-1.27934	0.0579315	-0.598249	-0.408807	-0.470588	-0.447921	0.748371	-2.30167	-1.76924	2.05388	-0.982398	0.319379	-0.170853	-0.469608	0.165273	-0.359331	0.573355	0.263795	0.182846	0.234334	0.0310379	0.523466	0.775356	0.789901	0.715893	0.00113704	0.234049	0.311961	0.289537	0.0551616		CIRBP_-_1269508.23-P1P2	GAGCGGCACGCCCCTGGGAG	0.104033	0.182664	0.00739276	0.0980299	-1.02491	-1.02441	-1.37014	-1.13982
LARP4B_all	-0.157011	0.140994	-0.128019	-0.0488314	0.830657	0.110623	-0.0374969	0.285107	0.17836	0.0261395	0.170075	-0.315775	0.0069419	-0.1851	0.528117	2.11203	2.67038	3.28472	1.64384	0.00238738	0.263341	-0.242124	0.471808	0.310065	0.535045	0.0311176	0.131477	0.584792	0.0835826	0.645662	-0.0395045	0.548397	0.19285	0.394286	1.07378	-1.43822	-0.153496	0.836221		CIRBP_+_1269325.23-P1P2	GCCTAACGCGCGAGTGAGGG	0.122855	0.00149506	0.0182923	0.0475475	-0.096315	-0.45642	-0.545544	-0.366093
LIN28A_P1P2	-0.833705	-1.11068	-1.20921	-1.06295	0.0432832	-3.1148	-1.72331	-2.45228	-2.35922	0.410305	-1.0861	-1.01309	-1.28617	-1.06542	0.000390394	-1.10065	-2.13066	-1.74162	-1.75416	0.152164	-0.94098	-0.790599	-0.601381	-0.623172	0.00640669	-0.514026	0.11349	0.208962	0.0428635	0.432953	-0.263757	-0.641292	-0.55558	0.892261	0.527209	-0.0473963	0.176842	0.388377		CIRBP_+_1269377.23-P1P2	GGGCAGGTCCCTGACGCAAG	0.387114	-0.0943495	-0.195366	0.0324662	0.00703529	0.0162422	0.1141	0.0457926
LSG1_P1P2	-4.01804	-4.07337	-4.54624	-4.21255	0.000464984	-4.09389	-3.69396	-5.22816	-4.27189	0.000737068	-1.42929	-1.43736	-1.62043	-1.36103	0.0397238	-4.37103	-7.3612	-5.35104	-5.46462	0.000165463	-1.09359	-0.947262	-1.01951	-0.938902	0.000252833	-0.157425	0.215032	-0.932699	-0.220001	0.0487163	-1.92248	-1.57726	-1.74987	0.000144953	-0.113451	-1.44495	-0.734606	0.0724286		CIRBP_+_1269393.23-P1P2	GCCTCACCACTGAGTCGGGC	0.122681	0.0241371	0.20302	0.116613	0.0760593	-0.454817	-0.205781	-0.194846
LTN1_P1P2	-0.262047	0.127328	0.0788808	-0.0223666	0.914845	-1.20634	-1.18615	-1.07657	-1.15546	0.00115139	-0.0360924	-0.535964	-0.72262	-0.480689	0.612763	-2.86261	-0.400579	0.199434	-1.58499	0.276288	0.228133	-0.754033	0.213961	-0.209538	0.319379	-0.983048	0.848919	0.0085222	-0.148854	0.549303	-0.826697	-0.918773	-0.782135	0.0701916	0.386771	-0.269186	0.0320138	0.625329		CIRBP_+_1269397.23-P1P2	GGGGCCCTCACCACTGAGTC	-0.412484	0.183284	0.260901	0.0105669	0.126479	0.181225	0.140974	0.14956
LTV1_P1P2	-4.62654	-3.78989	-4.18561	-4.08004	0.000136837	-4.92897	-3.97325	-5.1295	-4.58066	1.18e-05	-1.46835	-1.65336	-1.81617	-1.34567	2.72e-06	-8.93702	-10.5997	-8.17537	-7.75142	3.8e-07	-1.59217	-1.76503	-1.18687	-1.34738	3.34e-05	0.401334	-1.40237	-0.854134	-0.592398	0.0960055	-2.17669	-3.01702	-2.56395	1.83e-05	-1.19374	-0.670807	-0.663754	0.0588802		CIRBP_+_1269416.23-P1P2	GCTCGGAGCCGGTGCAGCCA	-0.0573624	0.151583	-0.0284379	0.0219276	0.247294	-0.0040587	0.303385	0.182207
MCTS1_P1P2	-0.543689	-0.436157	-0.210529	-0.335578	0.00048399	-1.05809	-1.23032	-1.61471	-1.2252	6.99e-07	-0.140718	-0.158026	-0.565421	-0.295101	0.0197501	1.50294	2.86774	-2.08288	0.143166	0.825961	0.151543	0.0141708	-0.108338	0.0884768	0.870772	0.23438	-0.112106	-1.51043	-0.457503	0.0263802	0.804486	0.949069	0.826967	0.00014918	0.0851762	0.253415	0.0490566	0.985781		CPEB1_-_83296774.23-ENST00000562019.1	GAAGTCAGCCTCCAGATCAA	-0.00619203	0.341593	-0.112948	0.074151	-0.0663506	-0.388735	0.208721	-0.0821212
MTOR_P1P2	-5.41932	-6.60825	-4.98211	-5.44572	3.72e-07	-7.00729	-4.89357	-5.63635	-5.43528	3.39e-07	-1.88394	-1.67725	-1.94057	-1.57927	3.39e-07	-5.07027	-4.0548	-6.14362	-4.24049	6.08e-05	-0.810789	-0.835275	-1.05023	-0.865121	3.82e-06	-0.111946	-0.269036	-1.37225	-0.503865	0.000412061	-1.85456	-3.00969	-2.43212	1.24e-05	-0.589138	-0.423615	-0.304489	0.388377		CPEB1_-_83296862.23-ENST00000562019.1	GGAGAACCCCAATAGAGAGA	0.265682	-0.0605855	0.259257	0.154784	-0.162541	0.465375	0.0833698	0.128734
NAA10_P1P2	-5.00635	-3.86455	-3.93084	-4.00109	3.24e-05	-4.46208	-2.95014	-3.77051	-3.59829	2.25e-06	-1.123	-0.928946	-1.08553	-0.965807	0.00397717	-4.46947	-8.06582	-7.62933	-5.86227	0.00106324	-0.864123	-0.275088	-0.764112	-0.647363	0.00497822	0.331632	-1.00485	-0.175622	-0.165498	0.402248	-1.41773	-0.916119	-1.12758	0.00197594	-0.162578	-0.884778	-0.457858	0.0254288		CPEB1_-_83297020.23-ENST00000562019.1	GTTTACCACAGAGCCAATAC	-0.275013	0.696088	0.0300559	0.150377	0.121882	0.376475	-0.103468	0.13163
NAA11_P1P2	-1.22387	-1.21328	-0.69031	-0.945357	0.850164	-1.38896	-0.775196	-1.05485	-1.07336	0.41437	0.0773048	-0.300309	-0.205707	-0.179933	0.58552	0.767327	-1.64828	-1.81835	-1.13088	0.134579	-0.741256	-0.0271015	0.445063	0.255705	0.382024	-0.222596	-0.0016173	-1.17069	-0.396137	0.0628046	-0.197804	0.0837764	-0.0852005	0.556457	-0.323619	0.795571	0.0643395	0.597833		CPEB1_-_83297119.23-ENST00000562019.1	GCCAAGAGTTAACATACCAG	0.0235365	0.165249	0.0806827	0.0898229	-0.73626	0.586812	-0.00219132	-0.0505465
NAA15_P1P2	-2.33296	-2.1816	-2.16398	-2.11821	5.02e-07	-2.93341	-2.31795	-2.65269	-2.55429	4.49e-07	-1.7968	-1.41888	-1.31999	-1.37703	3.39e-07	-7.95212	-6.031	-6.9913	-5.73787	3.66e-07	-0.900959	-0.677224	-0.975138	-0.754186	0.000414523	-0.0568602	-0.12682	-0.963261	-0.357647	0.01582	-0.669077	-0.881242	-0.684276	0.000215804	0.227766	-1.30139	-0.652646	0.193267		CPEB1_-_83297175.23-ENST00000562019.1	GTCCAAACCAGTGCCAGACA	0.0849554	-0.0694376	-0.0831597	-0.0225473	-0.197638	-0.10187	0.273897	-0.00853703
NAA16_P1P2	0.0391541	-0.426088	-0.202501	-0.144921	0.190838	0.0576313	0.176531	-0.135451	0.189392	0.151899	0.133412	0.31262	-0.443597	-0.031891	0.658507	1.86625	0.898179	0.0410768	0.992305	0.305675	-0.241743	0.204107	-0.21467	-0.0888637	0.711346	-0.341623	0.518485	-0.402947	0.0915672	0.748371	-0.338435	0.393152	0.0449911	0.627856	0.126881	-0.635818	-0.217156	0.50053		CPEB1_-_83297237.23-ENST00000562019.1	GATTAGATGATCTGGCAAAA	0.343927	-0.493417	-0.0492298	-0.0662398	0.188417	-0.258166	0.100705	0.0103188
NACA_P1P2	-4.47054	-5.04517	-4.40054	-4.56022	0.0146241	-5.16561	-4.29502	-5.94156	-5.04785	3.52e-07	-1.68139	-1.6522	-1.97389	-1.48435	3.32e-07	-8.54698	-6.21624	-10.6952	-7.71563	3.15e-07	-1.32044	-1.55974	-1.63665	-1.29304	2.56e-06	-0.071164	-0.750526	-0.363384	-0.396747	0.0648465	-2.9024	-3.30136	-3.03083	3.32e-07	-0.963431	-1.43423	-1.03325	0.00767351		CPEB1_-_83316694.23-ENST00000568128.1	GGAGAGACGCGCACGCACGT	0.356331	-0.392262	-0.184766	-0.0735655	0.317761	0.108127	-0.0307169	0.131724
NACA2_P1P2	-0.193068	0.408408	-0.043174	0.0794816	0.257024	-0.0701247	0.311477	0.254416	0.0541754	0.260029	0.193249	0.681594	-0.593859	-0.123896	0.668857	1.19769	-0.373591	2.85318	0.591881	0.243068	0.342701	-0.208311	0.342886	0.406322	0.0413764	-0.796435	0.52853	-1.11535	-0.383458	0.13439	0.184635	-0.325704	-0.0846246	0.663674	0.449289	-0.0709449	0.144565	0.861354		CPEB1_-_83316768.23-ENST00000568128.1	GGCTCCTACGAGCCGCTCCT	-0.425248	-0.348696	0.407588	-0.122118	-0.00466334	-0.109865	-0.000976906	-0.0385016
NACAD_P1P2	-2.36946	-2.46673	-3.22333	-2.68651	0.0593593	-2.76095	-2.08006	-2.91862	-2.56494	0.000905421	-0.641078	-1.12649	-0.877239	-0.823907	0.0400682	-1.95862	-1.88446	-3.67009	-3.68497	0.656225	-0.32859	0.174338	-0.360424	-0.726811	0.109605	-0.406385	-0.248605	0.978158	0.079142	0.281738	-1.38102	-1.72186	-1.55144	0.159159	-0.798868	0.378065	-0.180808	0.402248		CPEB1_-_83316791.23-ENST00000568128.1	GGCCGCCCCCCGGCCGGATG	-0.222267	-0.162892	0.225908	-0.053084	-0.0867823	0.0480491	0.32052	0.0939291
NANOG_P1P2	0.359824	0.0518407	-0.208443	0.0894081	0.607052	-1.46348	-0.93176	-1.2599	-1.13087	0.0591889	-0.410355	0.424683	0.10206	0.105428	0.683116	0.742302	1.08316	-0.594334	0.173325	0.432397	0.43579	-0.22116	0.629258	-0.0876238	0.0997718	0.997915	0.103153	-0.327743	0.204572	0.779751	0.0540589	0.834314	0.402246	0.122087	-0.316656	0.48606	0.383073	0.0305245		CPEB1_-_83316805.23-ENST00000568128.1	GGGATGCGGAGCACCTGTGT	-0.245632	0.0159071	0.131274	-0.0328172	0.320748	-0.0245508	-0.153921	0.0474254
NCK1_P1P2	0.0614119	0.156325	-0.200825	0.0906323	0.864155	0.426278	0.251439	0.23454	0.31658	0.0209061	-0.126798	0.304717	-0.184403	0.265669	0.276986	-1.47813	1.58312	-0.820552	-0.742894	0.640798	0.228268	-0.141961	0.403103	0.242469	0.307367	-0.796159	0.600168	-1.05855	-0.397681	0.0318955	-0.179273	-0.661853	-0.448661	0.0685514	0.649548	-1.08162	-0.0685096	0.841792		CPEB1_+_83296760.23-ENST00000562019.1	GTTATGACCCCTTGATCTGG	0.0789252	0.243893	0.320849	0.214556	0.371256	-0.0993179	0.397219	0.223052
NEMF_P1P2	-0.54097	-0.435191	-0.470747	-0.371731	0.000776189	-0.530395	-0.744255	-0.629499	-0.499577	2.29e-06	0.358977	-0.0502867	-0.164597	0.302289	0.478139	0.961615	-1.59273	-2.47063	-1.22576	0.415993	0.139059	-0.160588	0.129026	0.0685253	0.7544	0.511449	-0.353404	0.674292	0.349901	0.467152	0.242092	-0.681953	-0.174257	0.648223	-0.0262918	-0.813691	-0.519313	0.301299		CPEB1_+_83297011.23-ENST00000562019.1	GCTTTCATGATTTCCTGTAT	-0.00731504	-0.247209	-0.151	-0.135175	-0.0364149	-0.136671	-0.407627	-0.193571
NES_P1	0.0849942	-0.438737	0.141191	-0.0428072	0.671454	-0.167806	-0.485209	-0.326595	-0.292258	0.00425541	0.0730001	-0.234599	-0.25515	-0.105923	0.558852	-1.23355	-1.01599	-1.33523	-1.10105	0.700719	-0.061404	-0.337429	-0.818647	-0.379565	0.144144	-0.646323	0.267408	-0.138191	-0.243617	0.542194	-0.616838	-0.26938	-0.356021	0.542194	0.377716	-0.786522	-0.11822	0.335866		CPEB1_+_83297166.23-ENST00000562019.1	GCAACATCGTCTTCCATGTC	0.027588	-0.288918	-0.00356078	-0.088297	-0.493562	-0.19723	-0.0215912	-0.237461
NES_P2	-1.21209	-1.48158	-0.652179	-1.04582	0.456307	-1.77647	-1.40824	-1.79323	-1.76198	0.554067	-0.340498	-0.321717	0.00986536	-0.172656	0.516529	-3.21941	-3.59369	-2.10144	-2.49385	0.165915	-0.986593	-0.230432	-0.300804	-0.433506	0.523343	-0.253731	0.398985	0.299098	-0.0169901	0.886628	-1.45633	-1.22755	-1.21588	0.0172675	-0.192671	-0.324627	-0.428464	0.0938895		CPEB1_+_83316723.23-ENST00000568128.1	GCATAAGCTGCCGGGGTGCG	-0.238398	0.146826	-0.371045	-0.154206	-1.62712	-1.77335	-2.34855	-1.91634
NOB1_P1P2	-1.86369	-1.58286	-2.04098	-1.82918	0.0217091	-3.32499	-2.42655	-3.3898	-3.02939	4.81e-06	-1.12143	-1.16349	-1.05323	-1.08056	0.0753065	-2.6051	-5.64421	-3.32934	-3.56616	0.00532005	-0.836902	-0.562133	-0.829652	-0.56205	0.00836866	0.330157	-1.28239	-0.123642	-0.388789	0.231069	-1.06195	-1.53376	-1.29785	0.000359882	-1.22182	-0.984917	-0.626585	0.000882582		CPEB1_+_83316750.23-ENST00000568128.1	GGCTCCGAGGAGCGGCTCGT	0.330689	-0.256181	0.241876	0.105461	-0.157284	0.135781	-0.110301	-0.0439345
OLA1_P1P2	-0.668415	-0.598441	-0.849609	-0.653728	0.0425505	-1.5146	-0.834093	-1.94432	-1.38367	0.000340796	-0.431131	-0.425761	-0.170646	-0.348657	0.0181208	1.44467	-1.1911	0.870584	0.469984	0.422167	-0.69948	-0.208823	-0.297052	-0.386011	0.22618	0.259144	-0.227174	-0.327142	-0.120813	0.42257	-0.239269	-0.899322	-0.783781	0.372887	0.287924	-0.882886	-0.444297	0.0770776		CPEB1_+_83316771.23-ENST00000568128.1	GTCCGCATCCGGCCGGGGGG	-0.474589	0.327648	-0.215077	-0.120673	-0.118509	-0.787335	-0.450345	-0.452063
OLIG2_P1P2	-0.0237365	-0.255283	-0.126094	-0.214844	0.60031	-0.107046	-0.409928	0.936679	0.148213	0.452009	-0.00822178	0.338298	0.150849	0.219069	0.0713029	1.0828	-0.486827	-1.72238	0.306288	0.784458	1.20554	1.29588	1.2788	1.21278	3.33e-07	0.568341	0.289224	0.0494645	0.227578	0.149872	0.112072	0.0167611	-0.103836	0.627856	0.810163	-1.34223	-0.462293	0.931829		CPEB1_+_83316774.23-ENST00000568128.1	GTGCTCCGCATCCGGCCGGG	-0.077557	-0.123066	0.0133134	-0.0624365	-0.0376391	-0.290974	0.0169772	-0.103878
PABPC1_P1P2	-0.877612	-0.825391	-0.886021	-0.805743	0.124484	-2.89429	-1.81879	-3.06254	-2.59187	0.0776754	-1.23522	-0.774614	-0.758163	-0.903942	0.112712	-1.88214	-2.05377	-0.694571	-1.91168	0.669194	-0.0388151	-0.668502	0.227163	-0.372862	0.413947	-0.794647	-0.279951	-0.247147	0.174869	0.909192	-0.882262	-1.58823	-1.23525	0.825102	0.472446	-0.880242	-0.167581	0.156016		CPEB1_+_83316796.23-ENST00000568128.1	GGCCCGGGCGGGGCCGACAC	0.37402	-0.0941156	-0.638849	-0.119648	0.0647941	-0.361238	-0.421387	-0.239277
PABPC3_P1P2	-0.0142478	-0.193588	0.125749	-0.127512	0.518836	-0.387837	0.0922601	-0.0450325	0.0413696	0.661089	0.129605	0.4937	0.0616967	0.162986	0.173334	3.80901	0.491483	1.09902	1.11915	0.104163	0.730053	0.163885	0.143289	0.387806	0.02265	0.651103	-0.0441103	-0.186405	-0.174809	0.991468	0.459076	0.216264	0.346615	0.173334	0.131679	-0.154142	0.00356651	0.909192		CPEB2_-_15004089.23-P1	GCGGGGTTCTTAAGCGGCCA	0.280976	-0.276832	0.25524	0.0864612	0.34626	-0.244872	0.0803846	0.060591
PABPC4_P1P2	-0.70127	-0.640867	-0.740035	-0.615095	0.00020689	-1.68737	-0.955358	-1.60145	-1.3767	7.61e-05	-0.493124	-0.856248	-1.12613	-0.795012	0.0117365	-2.17118	0.364312	-0.965674	-0.453798	0.270029	-0.323892	-0.460291	0.32694	-0.103368	0.651066	0.285456	1.02434	-0.790088	0.290703	0.980095	-0.285958	-0.325151	-0.220519	0.240932	-0.667087	0.250106	-0.501957	0.110307		CPEB2_-_15004092.23-P1	GGGTTCTTAAGCGGCCAGGG	0.0603586	-0.0969475	0.155861	0.0397572	-0.256873	-0.129958	-0.195408	-0.19408
PAIP1_P1P2	-0.0901199	-0.414494	-0.0162753	-0.134398	0.489266	-1.887	-1.16235	-1.2948	-1.56276	0.325238	-0.478001	-0.729846	-0.35267	-0.554452	0.692371	-0.726895	-5.59676	-1.08569	-1.40125	0.961503	-0.818791	-0.0258792	-0.623151	-0.451513	0.196188	0.254162	0.657445	0.382755	0.246921	0.166679	-1.04474	-1.3993	-1.14473	0.00156933	0.627234	0.634705	0.468926	0.844581		CPEB2_-_15004098.23-P1	GTAAGCGGCCAGGGCGGCTA	0.116889	0.0910726	0.233857	0.147273	-0.200198	-0.171751	0.0843552	-0.0958648
PAIP2_P1P2	0.297939	-0.173565	0.0290997	0.127922	0.304645	-0.137642	-0.126569	0.0388861	-0.168344	0.0503699	0.147553	0.118083	0.0499908	0.0133618	0.71885	0.278937	1.4314	-1.9247	-0.53319	0.523343	-0.00635912	0.439872	-0.525411	0.176233	0.947263	-0.578933	-0.115274	1.17898	0.399994	0.0967193	-0.627043	-0.764667	-0.699437	0.0108192	0.14866	0.628219	0.0201933	0.0832278		CPEB2_-_15004110.23-P1	GGCGGCTACGGCGACTGCGA	0.23011	-0.210924	-0.241881	-0.0742315	-0.0824707	0.115609	0.549776	0.194305
PARN_P1P2	-0.278623	-0.460857	0.100925	-0.210297	0.13439	-2.21096	-1.58105	-2.51289	-1.91672	3.67e-05	-0.757999	-0.588315	-0.820215	-0.641369	0.00288467	-3.47168	-1.84439	-4.35017	-2.02521	0.0250936	0.484526	0.499963	0.0970588	0.41404	0.628059	-0.280868	-0.520786	-0.391134	-0.12747	0.26611	-0.306534	-0.175634	-0.558283	0.0451617	-0.108124	-0.351391	-0.245276	0.674055		CPEB2_-_15004166.23-P1	GGGCCGAAGTCGGTGCCCCC	-0.116278	-0.138378	0.100794	-0.0512872	-0.111697	0.17586	0.00662835	0.0235973
PAX6_P1P2	-0.527044	-0.0242552	-0.269392	-0.183091	0.482573	-2.07831	-0.892927	-1.14462	-1.26727	0.301299	-0.815622	-0.974957	-0.80116	-0.72915	5.14e-05	0.411357	-1.48377	-0.825849	-0.304546	0.907495	0.11804	-0.121193	-0.278235	-0.300674	0.648492	0.0867758	-0.123462	-0.451433	-0.0589938	0.689743	-0.168002	-1.0488	-0.546056	0.858554	0.144394	-0.384713	0.136975	0.988625		CPEB2_-_15005445.23-P2	GGCCCGGCTTCGGCACCCCC	-0.103818	-0.130744	-0.582378	-0.272314	-0.0453815	-0.0330159	-0.0509135	-0.0431036
PDRG1_P1P2	-4.14325	-3.43161	-3.37233	-3.58114	4.09e-07	-4.42904	-3.17176	-3.82402	-3.72316	3.65e-07	-1.66145	-1.48989	-1.66436	-1.5547	2.77e-06	-5.17455	-3.88509	-4.90112	-3.53943	6.05e-06	-0.691711	-0.857791	-0.411083	-0.577274	0.0194656	-0.179946	-0.213639	-0.965136	-0.120088	0.0579315	-2.23672	-1.75644	-1.94908	1.35e-05	-0.629241	-0.950515	-0.621949	0.0177751		CPEB2_-_15005449.23-P2	GGGCTTCGGCACCCCCTGGT	-0.0837367	0.304066	-0.0422264	0.0593676	-0.00025754	0.0727306	-0.234077	-0.053868
PELO_P1	-1.1072	-1.04765	-1.21747	-1.00045	8.95e-06	-2.52162	-1.81222	-1.7605	-1.86584	5.41e-06	-0.729628	-0.67316	-0.813439	-0.659569	0.000417651	0.750958	-0.923876	-0.0457191	-2.16352	0.0932246	-0.196365	-0.994872	-0.648905	-0.590266	0.0255616	0.434761	-0.579032	0.183244	-0.225629	0.895079	0.109924	0.609039	0.416563	0.187237	0.87329	0.251391	0.350828	0.326994		CPEB2_-_15005652.23-P2	GAGAGAACGGCTTCTACCCC	-0.218066	-0.0863309	-0.34225	-0.215549	0.0974724	0.161621	-0.0486185	0.0701582
PELO_P2	-0.479682	-0.409725	-0.351959	-0.57588	0.587973	-1.19015	-0.691341	-0.916915	-0.91555	0.314831	0.0843048	0.108578	-0.131161	-0.0793102	0.830657	0.596835	0.283457	-3.18622	-0.814809	0.516386	-1.02875	0.6045	-0.703894	-0.369449	0.76529	-0.208752	-1.29547	0.52103	-0.161646	0.695003	-0.227326	-0.828671	-0.402151	0.0330512	0.0979908	-0.249592	-0.215479	0.797464		CPEB2_-_15005871.23-P2	GGCAGCAGCCGCAGAGCCGG	0.243588	-0.159193	-0.207162	-0.0409223	0.103092	-0.242488	-0.205772	-0.115056
PFDN2_P1P2	-7.11644	-7.63315	-6.5353	-6.92638	3.32e-07	-6.43564	-4.46029	-5.50616	-5.32519	3.39e-07	-2.03334	-2.48742	-1.44123	-1.95881	8.8e-06	-5.80133	-3.89877	-7.5641	-5.56193	2.21e-05	-0.98935	-0.988953	-1.05015	-0.966948	0.000147503	0.256896	-0.737593	-0.822768	-0.475504	0.00936632	-2.50094	-2.10541	-2.30317	3.24e-06	-0.775771	-0.518587	-0.340106	0.0819669		CPEB2_+_15004129.23-P1	GTCGGCCCCACCACCCCTCG	-0.154712	0.1976	-0.514212	-0.157108	0.0437264	-0.386284	0.0385634	-0.101332
PFDN5_P1P2	-0.574293	-0.411766	0.183353	-0.33658	0.0825954	-3.05938	-2.19343	-2.95212	-2.59826	4.24e-07	0.122269	-0.840403	-0.490074	-0.440159	0.0512142	-0.80938	-2.51986	-3.13117	-2.0138	0.0679682	-0.0395352	-0.12453	0.339275	-0.019832	0.848305	-0.644184	0.655086	-0.131174	-0.0849792	0.60031	-0.80338	-0.899149	-0.723576	0.000305429	-0.759731	-0.220609	-0.170415	0.756488		CPEB2_+_15004147.23-P1	GAGCCAGGGGGCACCGACTT	-0.102159	0.298996	0.0822714	0.0930363	-1.9347	-0.883275	-1.70026	-1.50608
POU5F1_P1	0.166688	-0.148698	0.0403274	0.00259153	0.793582	-5.47743	-2.64427	-4.18259	-3.92994	0.000815203	0.271577	0.334427	0.0556648	0.132521	0.110647	0.58295	-2.56845	-1.73109	-0.261135	0.624572	0.376839	-0.32148	-0.228957	-0.105018	0.746368	0.21957	-0.438039	-0.369407	-0.0825849	0.716642	-0.233696	0.149491	0.137289	0.618483	0.292427	0.0308384	0.146426	0.867271		CPEB2_+_15004161.23-P1	GGGACACCGTGACTGAGCCA	0.00712445	0.0672576	-0.501946	-0.142521	-0.223402	0.978261	-0.0969412	0.219306
POU5F1_P2	-0.191612	-0.305077	-0.0747782	-0.292644	0.37865	-0.0832785	-0.351092	0.446849	-0.160727	0.937498	-0.0386817	0.19774	-0.176522	0.0221898	0.791965	1.53787	1.17567	-0.32886	0.814089	0.69015	-0.364863	0.386485	-0.803573	-0.223957	0.570923	0.59716	-0.884747	0.400877	-0.103116	0.454155	-0.637582	-0.111788	-0.391215	0.0648465	0.202883	-0.598266	-0.402676	0.0440265		CPEB2_+_15004357.23-P1	GACGCCTCGCCGCAGAACAG	-0.00808634	0.184688	-0.275785	-0.0330609	-0.117024	-0.611234	0.504904	-0.0744516
PRMT3_P1P2	0.150643	-0.116985	0.403014	0.107775	0.154979	-0.354664	-0.458141	-0.40331	-0.330028	0.0182958	-0.0110321	-0.409472	0.301458	-0.109056	0.985781	-0.469881	-2.36327	-2.99526	-1.91956	0.238765	-0.230461	0.220672	-0.317131	-0.182934	0.245967	-0.27312	-0.225699	0.025169	-0.332811	0.441364	0.0618312	0.181528	0.0265065	0.797464	0.188795	-0.258422	-0.434584	0.443481		CPEB2_+_15005439.23-P2	GCGCGGTCTGCACCGACCAG	-0.0648795	-0.236696	-0.372718	-0.224765	-0.231416	0.346128	-0.270172	-0.0518201
RBM24_P1P2	-0.384833	-0.200731	-0.137546	-0.222755	0.402248	0.167976	-0.0323632	0.0965907	0.053162	0.745671	-0.254523	-0.690946	-0.212039	-0.279249	0.406264	-0.13152	-0.985624	0.0609442	-0.0881549	0.698071	-0.369037	0.567415	0.399332	0.121943	0.309064	0.23371	-0.380837	0.212	0.156226	0.443481	-0.109709	0.238765	0.0618235	0.687119	-0.00398999	0.439792	0.0231898	0.847372		CPEB2_+_15005622.23-P2	GGAAGCCGTTCTCTGAGTCG	-0.0369545	-0.000180608	0.0154411	-0.00723135	0.108627	-0.0206591	-0.326296	-0.0794426
RBM3_P1P2	0.0215256	-0.18702	0.317368	0.0510759	0.487029	-0.705378	-0.828739	-0.498972	-0.77253	0.151899	-0.473819	-0.071667	-0.408552	-0.391031	0.0404151	0.088686	-0.926347	0.73832	1.09341	0.405821	-0.240841	-0.585843	0.211972	-0.108977	0.30399	-0.298602	-0.327891	0.216262	0.0594931	0.764633	-0.680969	-0.189275	-0.145902	0.166679	-0.408155	0.63595	0.109424	0.861354		CPEB2_+_15005656.23-P2	GAGGCCGGGTTCATGGACGA	0.555827	0.0687832	-0.446997	0.0592044	0.122372	-0.23659	-0.110274	-0.074831
RICTOR_P1P2	-0.591665	-0.875433	-0.911848	-0.75032	0.000318268	-1.97916	-1.87465	-2.17448	-2.00943	0.0099662	-0.240901	-0.84536	-0.125586	-0.490938	0.23526	0.22302	-1.7958	1.17683	0.325169	0.944417	0.231332	0.210983	0.336292	0.269488	0.136452	-0.712387	-0.0584822	0.553513	-0.0837823	0.38642	-1.11333	-0.995593	-1.05446	8.83e-05	-0.607064	0.289675	-0.195	0.404253		CPEB2_+_15005682.23-P2	GCGACACGGGCGAGAAGCTA	-0.20283	-0.153388	0.0318901	-0.108109	0.0346431	0.4378	0.177079	0.216507
RIOK2_P1P2	-5.97404	-4.8047	-5.41906	-5.14672	1.64e-05	-8.1183	-5.17365	-10.7122	-7.53861	2.86e-05	-1.50176	-1.74283	-2.05689	-1.52338	4.16e-07	-9.02365	-11.5396	-8.97844	-9.29733	8.91e-07	-1.78872	-2.26458	-1.89795	-1.91143	5.02e-06	-1.39089	-1.02832	-0.958698	-0.940476	0.00144007	-3.10799	-3.56694	-3.32115	2.73e-05	-1.24103	-1.26091	-1.01135	0.00783778		CPEB2_+_15005695.23-P2	GTGCAGCCGTGCGGCGACAC	0.0720342	0.0231246	-0.0234306	0.0239094	0.340992	-0.174598	-0.0245404	0.0472844
RPL10_P1P2	-5.15162	-5.47262	-5.4042	-5.18998	4.92e-07	-5.7154	-4.56485	-5.63743	-5.3059	3.39e-07	-1.73111	-1.68538	-1.72217	-1.55966	3.39e-07	-9.85438	-8.58857	-10.8442	-8.08676	5.52e-07	-2.37557	-2.71072	-2.19684	-2.3749	3.15e-07	-1.19747	-1.33854	-1.07831	-0.826244	1.18e-06	-3.37721	-3.64141	-3.07873	3.14e-07	-0.516103	-0.850893	-0.791351	0.000417651		CSDE1_-_115300376.23-P1P2	GTGAGGCCCAGGCAGTTGAA	0.0336598	0.190611	-0.0215664	0.0675682	-0.0944112	-0.173293	0.0490731	-0.0728769
RPL10A_P1P2	-5.22949	-5.36262	-5.63336	-5.40042	4.49e-07	-5.8507	-4.3451	-4.56899	-4.58764	3.14e-07	-1.57603	-1.87614	-1.52778	-1.57294	3.32e-07	-8.46211	-4.97415	-10.1544	-6.58591	2.51e-06	-2.73036	-2.54041	-3.09138	-2.65846	3.15e-07	-1.52299	-1.55102	-1.55447	-1.28038	3.39e-07	-3.57305	-4.78864	-3.90011	3.14e-07	-0.992221	-1.71136	-1.04056	2.92e-06		CSDE1_-_115300534.23-P1P2	GTACCCCCAGTTGGACCCTG	-0.270387	0.587097	0.316923	0.211211	0.08554	0.442983	0.075483	0.201335
RPL10L_P1P2	-0.126768	-0.139219	0.0790608	-0.229871	0.153947	0.0885768	0.0343683	0.491937	0.160266	0.263057	-0.129521	-0.283857	-0.142634	-0.238371	0.258523	1.535	2.34723	-3.6467	0.23737	0.93304	0.696184	-0.241387	0.0418855	0.175963	0.486801	-0.252926	0.137269	0.339442	0.113408	0.65593	0.234959	0.237764	0.114277	0.556457	-0.324261	0.325715	0.0877889	0.70292		CSDE1_-_115300591.23-P1P2	GAGCGCCGCCATAAGCAGCA	0.0317088	-0.100168	0.427786	0.119775	0.0416482	0.361078	-0.200095	0.0675438
RPL11_P1P2	-4.25399	-3.70878	-3.83486	-3.8702	4.62e-05	-3.91051	-2.74724	-3.24892	-3.20053	2.05e-05	-1.26865	-1.52744	-1.53962	-1.44237	0.000160258	-6.082	-4.71438	-5.33976	-4.30085	0.000111926	-1.38503	-0.669072	-1.11871	-1.17005	0.0262778	-0.945062	0.163587	-0.879074	-0.415139	0.0653654	-2.28276	-2.69026	-2.41739	0.000964936	-0.893986	-0.899735	-0.494888	0.000699784		CSDE1_-_115300604.23-P1P2	GGCAGCACGGCCCGGTACGT	-0.584591	0.166632	0.180376	-0.0791943	0.372345	0.0767853	-0.351124	0.0326688
RPL12_P1P2	-5.13322	-5.49573	-5.16667	-5.26521	5.55e-05	-5.00522	-3.97572	-3.43507	-3.94639	0.000582652	-1.57314	-1.51624	-1.34219	-1.396	1.04e-05	-8.0447	-10.3009	-9.6519	-7.62281	0.00065266	-1.86976	-1.99949	-1.42108	-1.64345	6.4e-05	-0.922194	-0.253358	-1.1008	-0.539174	0.0674755	-2.91031	-2.80546	-2.66265	2.22e-05	-0.634195	-0.652229	-0.953238	0.00397717		CSDE1_+_115300516.23-P1P2	GCGACCTCAGGGTCCAACTG	-0.0215993	0.317025	0.19934	0.164922	-0.322867	0.138929	0.199542	0.00520116
RPL13_P1P2	-4.65917	-4.56215	-4.38976	-4.53703	0.00047124	-5.56919	-3.84932	-4.73462	-4.58038	3.39e-07	-1.68674	-1.49007	-2.0734	-1.49872	7.12e-07	-9.09578	-9.44948	-11.1617	-8.27877	2.81e-05	-2.54175	-1.9309	-2.06046	-2.1777	9.58e-07	-1.066	-0.73337	-1.56657	-0.823691	0.000273523	-3.0586	-3.4033	-2.96266	1.06e-06	-1.26348	-0.71371	-0.963968	4.62e-05		CSDE1_+_115300527.23-P1P2	GTGGGGTGAGTACGACCTCA	0.485481	0.118877	0.277355	0.293905	0.243657	0.0871858	0.0816542	0.137499
RPL13A_P1	-3.11294	-3.00748	-3.26859	-3.11948	0.000452702	-3.12396	-2.56657	-3.2968	-2.86253	7.09e-06	-1.55503	-1.71039	-1.55945	-1.51966	0.000882582	-4.14389	-7.54225	-6.78133	-5.02486	0.000219777	-1.25292	-0.909543	-1.24377	-1.11039	0.0138307	-0.348536	0.590748	-1.93294	-0.480494	0.302969	-2.60384	-1.9652	-2.25549	2.56e-05	0.0520041	-0.46006	0.0762746	0.430864		CSDE1_+_115300561.23-P1P2	GTTATGGCGGCGCTGGAGAG	-0.568166	0.76434	0.64883	0.281668	-0.560479	-0.367305	-0.56043	-0.496071
RPL13A_P2	-0.105493	0.154274	-0.249184	-0.139206	0.595361	-1.82528	-1.17734	-1.82943	-1.61068	4.02e-05	-0.0746321	-0.297395	0.0857884	-0.104995	0.994312	0.35947	-0.57804	-1.62509	-0.779612	0.193724	0.114631	-0.166609	0.147151	-0.0268844	0.663994	-0.203633	-0.569772	0.00245694	-0.201154	0.380584	-0.00492487	-0.361212	-0.158144	0.229684	0.123421	0.534247	0.30643	0.402248		CSDE1_+_115300574.23-P1P2	GCGGGCCGTGCTGCTTATGG	-0.729696	0.259641	0.123271	-0.115595	0.12553	0.631233	0.189123	0.315295
RPL14_P1P2	-4.76402	-5.70482	-6.91265	-5.79383	3.45e-07	-6.58449	-4.34625	-4.99327	-5.19358	3.39e-07	-1.76074	-1.62918	-1.55134	-1.57119	1.47e-06	-8.92242	-8.19129	-5.22158	-6.92249	2.72e-05	-1.99641	-3.12669	-1.83342	-2.27497	2.11e-06	-0.186477	-0.038883	-1.24687	-0.650056	0.00861666	-2.70045	-3.28419	-2.9609	1.61e-05	-0.708246	-1.36385	-0.961491	0.00144007		CSDE1_+_115300577.23-P1P2	GTACCGGGCCGTGCTGCTTA	-0.263697	0.701497	0.458764	0.298855	0.10861	0.21979	-0.23092	0.0324933
RPL15_P1P2	-4.86653	-7.48711	-5.27592	-5.76593	0.000582652	-4.04931	-2.72026	-4.0825	-3.41131	3.65e-07	-1.6026	-1.74561	-1.4694	-1.60587	3.65e-07	-6.993	-10.465	-7.29138	-7.20111	8.46e-06	-1.51531	-1.31706	-1.41247	-1.24439	2.25e-05	-0.710846	-0.322318	-0.433276	-0.527563	0.00775526	-2.13807	-2.46456	-2.26013	2.86e-05	-0.989257	-0.446788	-0.724225	0.0171011		DCP1A_-_53381484.23-P1P2	GTGCGATGCTGGTGATATAG	0.0769695	0.164163	-0.836796	-0.198555	-0.270772	0.498423	0.394053	0.207235
RPL17_P1P2	-7.157	-8.54404	-5.75594	-6.6102	3.26e-07	-6.55698	-5.69883	-6.47089	-5.92228	3.14e-07	-2.38014	-1.82072	-2.30881	-1.82047	3.32e-07	-11.3585	-11.1101	-10.7775	-9.64395	3.52e-07	-2.92378	-3.6186	-2.39134	-2.83264	3.15e-07	-1.62535	-1.28013	-1.56466	-1.34616	4.81e-06	-4.98231	-4.01824	-4.29578	3.14e-07	-1.56025	-1.7045	-1.44512	3.92e-06		DCP1A_-_53381500.23-P1P2	GTAGGGGTCGTGTTGCTTCA	-0.00379202	-0.249404	-0.0491204	-0.100772	-0.0279072	0.103619	-0.201594	-0.0419607
RPL18_P1P2	-4.91755	-4.53691	-5.97011	-5.14153	2.44e-05	-7.48117	-5.43832	-5.36977	-6.07891	2.58e-06	-1.56322	-1.48549	-1.57551	-1.52537	7.06e-05	-7.45764	-5.21415	-5.84909	-5.31448	2.04e-06	-2.3377	-1.764	-2.62949	-2.24373	0.0918384	-0.947686	-1.23822	-0.747111	-0.880609	0.0429156	-2.92515	-3.20128	-3.03897	0.00020689	-1.10963	-0.983096	-0.814516	0.00119545		DCP1A_-_53381508.23-P1P2	GGTGTTGCTTCAGGGCCGCT	0.319079	-0.169039	-0.0147083	0.0451107	-0.37142	-0.0436833	0.0746938	-0.11347
RPL18A_P1P2	-4.19423	-3.95086	-4.09638	-4.08049	0.00384434	-3.40341	-2.49011	-2.81366	-2.86309	0.00195233	-1.52497	-0.985633	-0.640241	-1.16246	0.0207094	-2.13071	-4.20208	-2.8563	-3.46351	0.0776585	-0.538438	-0.874991	-0.936569	-0.770611	0.0117743	-1.18346	-0.375595	0.283178	-0.255715	0.346716	-1.42395	-1.91534	-1.65476	0.00298698	-0.260026	0.266126	-0.233771	0.761915		DCP1A_+_53381501.23-P1P2	GGGGCAGGAGATGAGCCTAG	-0.00516609	-0.24431	-0.244435	-0.164637	0.0756501	-0.350127	-0.14716	-0.140546
RPL19_P1P2	-4.88748	-4.86555	-6.69382	-5.33887	1.25e-06	-5.79729	-4.65459	-5.62651	-5.22059	3.26e-07	-1.59513	-2.08306	-1.73166	-1.66537	3.35e-06	-10.8791	-10.0803	-8.83548	-8.73011	1.13e-06	-2.58895	-2.3037	-2.45424	-2.32628	4.55e-05	-1.31642	-1.63242	-0.382404	-0.745177	7.61e-05	-3.1341	-3.3025	-3.13634	2.95e-05	-1.19922	-1.35455	-1.11777	0.00100236		DCP1A_+_53381516.23-P1P2	GGCGCTGAGTCGAGCTGGGC	-0.163078	0.133861	-0.563487	-0.197568	-0.164322	-0.0610026	-0.101181	-0.108835
RPL21_P1P2	-7.37705	-5.58283	-5.87099	-6.15296	4.98e-05	-5.98345	-3.51938	-5.00444	-4.66632	2.51e-07	-1.12921	-1.23062	-1.14821	-1.06772	0.000478055	-4.02441	-10.7807	-10.7708	-7.55259	0.000147752	-1.34425	-0.689926	-0.798591	-1.2787	0.000685821	-0.901922	-0.322566	-1.05119	-0.645	0.0113893	-2.14042	-2.45226	-2.20804	0.00142818	-0.430462	-0.350391	-0.821982	0.0997769		DCP1A_+_53381520.23-P1P2	GGGAGGCGCTGAGTCGAGCT	0.0774604	-0.025445	0.00521518	0.0190769	-0.00672406	-0.428885	-0.0373324	-0.157647
RPL22_P1	-0.130188	-0.146415	-0.122472	-0.0904975	0.781	0.0669089	0.221646	0.478191	0.315716	0.0118558	-0.113697	0.0825788	0.295684	0.025106	0.475931	0.572738	0.131392	-0.43408	0.438361	0.967203	-0.134291	0.23893	-0.647778	-0.0961488	0.180581	-0.000112507	-0.453557	0.568359	0.214535	0.344892	0.232846	0.728287	0.64286	0.00826233	-0.242726	0.456919	0.495928	0.299635		DCP1A_+_53381537.23-P1P2	GGCTCTGGGATTCAAGATGG	-0.0975874	-0.518385	0.0251783	-0.196932	-0.524694	-0.292143	-0.862218	-0.559685
RPL22_P2	0.193147	-0.480421	-0.0325587	-0.0641934	0.528117	-0.405976	-0.584011	-0.21083	-0.324361	0.0556154	-0.000653588	-0.0791159	0.271046	0.143953	0.602792	0.902691	1.33834	3.32252	0.727532	0.0932246	0.177725	-0.089126	-0.467941	-0.246962	0.700719	-0.292988	-0.513618	0.993582	-0.013678	0.951683	0.324713	0.465482	0.300739	0.228304	-0.188869	0.300504	-0.0804237	0.737591		DCP1A_+_53381540.23-P1P2	GTAGGCTCTGGGATTCAAGA	-0.186462	-0.623979	0.0254864	-0.261652	-0.339999	-0.825558	-0.42225	-0.529269
RPL22L1_P1P2	-0.406802	-0.278731	0.0571407	-0.295445	0.147866	-1.1261	-0.743145	-0.631244	-0.826248	0.489266	0.161965	-0.268718	-0.126423	-0.151052	0.482573	-1.82066	0.875265	-0.638653	-0.399077	0.46906	0.365773	0.312631	0.39418	0.355109	0.504898	-0.518076	0.737239	0.132578	-0.00830183	0.418458	-0.587927	-0.0926663	-0.323565	0.314831	-0.148764	0.569017	0.114845	0.363403		DCP1A_+_53381563.23-P1P2	GGACTCCGCCCCCACCAGAG	0.336284	0.0652603	0.459734	0.287093	-0.455231	-0.000349987	-0.116055	-0.190545
RPL23_P1P2	-4.85218	-5.73103	-5.69356	-5.37118	4.57e-06	-4.94967	-4.36865	-4.24843	-4.30185	3.39e-07	-1.66887	-1.7001	-2.11562	-1.64733	3.39e-07	-10.1072	-8.88564	-7.17863	-7.69684	1.56e-06	-2.1147	-2.12402	-2.03574	-2.04357	3.27e-07	-0.942313	-0.881576	-1.13674	-0.816804	0.000510459	-3.02286	-2.97551	-2.90367	3.32e-07	-1.01352	-1.1779	-0.98302	0.000184778		DDX3X_-_41193239.23-P1P2	GTCCAAGGCAGGACTGCTAG	0.353607	-0.0177287	0.209023	0.181634	-0.253234	-0.0984932	-0.319595	-0.223774
RPL23A_P1P2	-4.64541	-4.95795	-4.76417	-4.6606	1.42e-05	-4.7675	-4.94226	-6.67351	-5.40402	3.58e-07	-1.2934	-1.71363	-1.52649	-1.41964	1.55e-06	-9.96965	-9.20661	-7.15888	-7.43794	9.35e-06	-2.28071	-2.59189	-2.06451	-2.24988	6.56e-05	-1.42903	-0.937448	-1.76847	-1.08386	4.09e-05	-2.74723	-3.27583	-2.99704	3.14e-07	-1.40849	-1.25313	-1.13123	8.32e-05		DDX3X_-_41193438.23-P1P2	GGCCGCAGTTCTCCCGTGAG	-1.45413	-1.94182	-2.15426	-1.85007	-1.18249	-0.338349	-0.318573	-0.613136
RPL24_P1P2	-5.75357	-4.78166	-6.52884	-5.60932	3.2e-07	-5.70938	-3.99603	-5.22099	-4.62777	3.14e-07	-1.5991	-2.39002	-1.86777	-1.67092	3.26e-07	-7.17805	-9.55235	-9.99702	-7.07831	6.64e-07	-2.01697	-2.76766	-2.38797	-2.19907	3.15e-07	-1.62852	-1.31145	-1.7155	-1.3013	2.08e-05	-3.81168	-4.29428	-4.05298	3.14e-07	-1.19249	-1.56977	-1.03702	1.11e-05		DDX3X_-_41193448.23-P1P2	GTCCCGTGAGAGGGCCTTCG	-1.17748	-1.87772	-2.40402	-1.81974	-0.768228	-0.856168	-0.326427	-0.650275
RPL26_P1P2	-5.25879	-5.52076	-5.15467	-5.13929	0.0122205	-5.12433	-4.51277	-5.66652	-5.05144	5.89e-05	-1.81322	-1.51426	-1.61472	-1.46606	3.19e-05	-9.44348	-6.82613	-9.79362	-7.98741	5.81e-05	-2.06336	-1.71454	-1.39461	-1.64308	0.000541876	-0.986936	0.214003	-1.66839	-0.847478	0.000355019	-2.45716	-2.30666	-2.32797	9.09e-05	-1.18713	-1.0839	-0.997078	0.0171011		DDX3X_-_41193633.23-P1P2	GCTAATGGCGCAGCGCTAAC	0.308691	-0.0816177	-0.205618	0.0071519	-0.292616	0.0360176	0.196481	-0.020039
RPL26L1_P1P2	-0.0590699	0.332633	-0.125211	0.0827854	0.575754	0.248913	-0.12422	0.339488	0.0273386	0.783737	0.0825295	0.428291	-0.101498	0.157076	0.189632	0.304724	0.289419	2.20723	0.272386	0.430483	-0.158105	0.410891	-0.213813	-0.13924	0.944417	-0.0697562	-0.286927	0.241974	-0.0514179	0.566066	-0.149725	0.422669	0.0889724	0.778265	0.373103	-0.286505	-0.0561651	0.648223		DDX3X_-_41193778.23-P1P2	GCCCGGGACGAGCACAATGG	0.403105	-0.201395	-0.479168	-0.092486	-0.453205	-0.343794	-0.401695	-0.399565
RPL27_P1P2	-5.18903	-6.1407	-5.39423	-5.57465	0.000336174	-6.11585	-4.66844	-5.09216	-5.11802	2.33e-05	-1.84857	-0.515868	-1.98053	-1.43131	0.000144953	-10.3074	-11.3472	-10.0295	-9.32932	9.83e-06	-2.80313	-2.59024	-2.35046	-2.53234	0.0031264	-1.2265	-0.613907	-1.36716	-0.906202	0.000655645	-3.15371	-3.55922	-3.23678	0.0231792	-1.09131	-1.30414	-0.845483	0.0137802		DDX3X_+_41193418.23-P1P2	GCCCTCTCACGGGAGAACTG	-1.92545	-2.66529	-3.75007	-2.78027	-0.804646	-1.02885	-1.46378	-1.09909
RPL27A_P1P2	-5.19798	-6.51777	-5.70256	-5.55713	9.97e-06	-5.91381	-4.18046	-8.18613	-5.79808	1.42e-05	-1.32481	-2.06523	-1.73993	-1.44582	8.47e-07	-8.55349	-10.5921	-11.0216	-8.05983	2.1e-07	-2.35034	-2.07041	-2.34547	-2.11802	1.59e-05	-0.177278	-1.11952	-1.15969	-0.565111	0.00175927	-3.45433	-2.87852	-3.06788	1.25e-07	-1.49015	-1.1234	-0.792381	2.15e-06		DDX3X_+_41193429.23-P1P2	GCACCGCGAAGGCCCTCTCA	-1.86206	-2.63881	-3.51697	-2.67261	-0.531821	-1.30472	-1.06438	-0.966972
RPL28_P1P2	-5.03615	-3.88943	-3.59074	-3.98303	7.31e-08	-3.98418	-2.91593	-3.63687	-3.32951	8.18e-08	-1.31023	-1.50852	-1.29044	-1.17201	8.02e-08	-3.21754	-5.66287	-4.58115	-3.75559	1.16e-06	-1.18861	-0.30815	-0.985925	-1.10728	0.000628766	-0.479413	-0.293507	0.254584	-0.165546	0.444434	-1.79961	-1.52987	-1.57261	2.11e-05	-0.975879	0.0548423	-0.800265	0.0131428		DDX3X_+_41193481.23-P1P2	GCTGAAGAGTACCGAGAACT	-0.0203965	-0.324601	-0.423342	-0.256113	-0.0118212	0.242297	-0.0183474	0.0707094
RPL29_P1P2	-0.919901	-0.573193	-0.49501	-0.622385	0.0106001	-0.892279	-0.681806	-0.678897	-0.592528	0.000248194	-0.581624	-0.571006	-0.430117	-0.449655	0.00108128	-0.44686	-4.41576	-1.11837	-2.00079	0.0953352	-0.372778	-0.293711	0.0577729	-0.156832	0.175969	-0.686131	-0.527451	-1.22317	-0.376579	0.00646653	0.16731	0.0633218	-0.0708208	0.954522	-0.199512	0.683318	0.308331	0.549303		DDX3X_+_41193596.23-P1P2	GCATTAGCCAGGTTAGGTCA	0.352788	0.203298	-0.0614689	0.164873	0.554834	0.0492212	0.247053	0.283703
RPL3_P1P2	-4.74279	-4.97009	-6.34538	-5.35275	3.89e-05	-5.53699	-3.73962	-4.79331	-4.67419	6.88e-07	-1.84264	-1.67451	-1.82036	-1.52945	1.53e-07	-7.89156	-10.9402	-7.5791	-7.80819	6.1e-06	-2.03657	-1.8282	-1.72189	-1.73715	1.15e-05	-0.796622	-0.544574	0.425809	-0.623382	0.654617	-2.48211	-2.99995	-2.52778	5.92e-06	-0.890717	-1.27808	-0.733181	0.0007576		DENR_-_123237406.23-P1P2	GTGCTGGCGGTCGGGCGCTC	-1.15355	-0.634453	-0.277213	-0.688404	-3.62571	-1.41523	-4.30348	-3.11481
RPL30_P1P2	-5.3771	-6.32813	-6.89009	-6.06555	3.02e-06	-7.22639	-5.29891	-5.87377	-5.96138	3.72e-07	-1.48266	-2.12018	-1.88511	-1.6276	0.000552704	-9.03726	-7.65211	-9.68035	-6.94541	0.000427221	-2.59744	-2.32251	-2.13652	-2.33676	6.96e-05	-1.13725	0.224561	-0.588263	-0.53526	0.0129796	-2.7253	-3.09624	-2.80567	0.000125461	-0.240784	-0.793051	-0.621711	0.000964936		DENR_-_123237441.23-P1P2	GGGAGACGAGTTGCATGTGT	-0.833077	-0.234284	-0.0534642	-0.373608	-3.32343	-1.86514	-3.65501	-2.94786
RPL31_P1P2	-5.65484	-5.51229	-5.98329	-5.39584	3.2e-07	-8.27273	-6.42459	-9.80878	-8.10285	3.14e-07	-1.97573	-0.995667	-1.61111	-1.36947	1.52e-06	-9.91668	-11.499	-11.2299	-10.14	3.27e-07	-3.46168	-3.46	-3.89571	-3.57468	3.15e-07	-1.08423	-1.40085	-1.94016	-1.12212	5.11e-07	-3.66077	-4.20914	-3.79907	3.14e-07	-1.45845	-1.17582	-1.15231	9.88e-06		DENR_-_123237459.23-P1P2	GTTGGTTCAGCTGGCGATAG	-0.864239	0.0796008	0.118837	-0.221934	-3.03552	-1.72105	-3.48966	-2.74875
RPL32_P1P2	-2.5454	-3.26397	-3.28849	-2.93166	5.14e-05	-4.00512	-3.06327	-3.86676	-3.56114	8.57e-05	-1.82189	-1.76695	-1.93567	-1.66337	0.00339107	-7.83062	-9.27533	-4.86611	-6.16977	4.12e-06	-1.09956	-1.98427	-1.22945	-1.31873	5.72e-05	-1.06285	0.524013	-1.58699	-0.750105	0.0106001	-2.03233	-3.26605	-2.55333	0.000132941	-0.616784	-1.44114	-0.864308	0.0425505		DENR_-_123237463.23-P1P2	GTTCAGCTGGCGATAGCGGC	-0.591257	0.194519	-0.321725	-0.239487	-2.47159	-1.38161	-2.44434	-2.09918
RPL34_P1P2	-5.41951	-5.96098	-8.07236	-6.34251	3.2e-07	-5.52976	-4.457	-6.32741	-5.32358	3.14e-07	-1.52075	-1.19445	-2.09255	-1.38854	3.2e-07	-4.95903	-5.67221	-6.18067	-4.55245	3.8e-07	-1.74077	-2.21991	-1.93274	-1.69456	3.15e-07	-1.08277	-1.33401	-1.23345	-0.815418	1.46e-05	-2.94368	-3.09215	-2.94642	3.14e-07	-1.1458	-0.127736	-0.691754	0.00632834		DENR_-_123237468.23-P1P2	GCTGGCGATAGCGGCGGGAG	-0.402723	0.75296	0.741505	0.363914	-3.19696	-1.8755	-2.45864	-2.51037
RPL35_P1P2	-3.11148	-2.74724	-3.68448	-3.16353	0.144894	-4.33975	-2.32175	-4.57855	-3.74668	3.84e-05	-1.61844	-1.91588	-1.37044	-1.63492	7.71e-06	-4.86584	-3.44938	-4.4402	-4.27146	0.0131564	-1.95722	-1.52318	-1.12408	-1.17742	0.108028	-0.96294	0.409244	-0.967206	-0.76171	0.0273622	-1.56082	-2.0477	-1.80426	0.000746673	-0.758971	-0.888449	-0.695841	0.000167273		DENR_+_123237630.23-P1P2	GAGGCGAAGGAGCAACCCCG	-0.763907	-0.588702	-0.171471	-0.508027	-3.65899	-2.16034	-3.67551	-3.16495
RPL35A_P1P2	-6.00761	-5.79027	-5.39326	-5.73038	0.000262385	-4.66827	-4.33162	-6.44036	-4.88404	3.79e-07	-1.37831	-1.72222	-1.69054	-1.52264	2.02e-06	-7.54286	-9.1243	-10.1524	-7.30914	2.14e-05	-1.85133	-1.41482	-1.54448	-1.50437	5.55e-05	-0.319163	-1.02931	-0.288162	-0.479501	0.0159754	-2.95642	-3.60785	-3.21608	6.74e-06	-0.186371	-1.07479	-0.338951	0.0102788		DENR_+_123237649.23-P1P2	GACAAGGGCGACCAGGTCTG	-0.512083	-0.104153	-0.408484	-0.341573	-2.5569	-1.6243	-2.26575	-2.14898
RPL36_P1P2	-5.47784	-4.86646	-6.54767	-5.63066	0.00907864	-5.04883	-4.83574	-7.24095	-5.59016	1.12e-06	-1.84051	-1.91726	-2.02159	-1.75139	1.35e-05	-7.08642	-8.45578	-9.80843	-7.17267	3.56e-06	-2.7504	-2.53914	-2.8899	-2.65226	8.75e-07	-0.632839	-0.963037	-2.09866	-1.29859	0.000125461	-3.59974	-3.48639	-3.278	1.92e-05	-1.3048	-1.44821	-0.976764	0.000379965		DENR_+_123237664.23-P1P2	GAAGAGCACTGAGGGGACAA	-0.58585	-0.699215	-0.985436	-0.756834	-2.97239	-1.60083	-2.75974	-2.44432
RPL36A_P1P2	-5.0789	-3.22751	-3.46083	-3.83501	3.39e-07	-6.99101	-3.39577	-4.88164	-4.99911	3.2e-07	-2.04606	-1.7106	-1.95923	-1.76507	3.14e-07	-4.57658	-8.36776	-11.2694	-7.30396	3.27e-07	-1.35088	-1.38083	-1.71595	-1.26445	3.39e-07	-0.590682	-0.931101	-0.146569	-0.431677	9.09e-05	-1.70773	-1.49074	-1.52686	1.34e-06	-0.970425	0.685291	-0.16885	0.400248		DENR_+_123237708.23-P1P2	GCCAGAGCGTAAGAAGGATG	-0.0905657	-0.219107	-0.330855	-0.213509	-1.4584	-1.2393	-1.75441	-1.48404
RPL36AL_P1P2	-0.192208	0.0838501	-0.123804	-0.144478	0.816786	-1.12689	-0.862275	-1.3156	-1.04649	0.00199981	-0.273638	0.340837	-0.288161	0.0424543	0.283334	-2.45663	-0.812211	1.54117	-0.832603	0.620469	-0.364375	-0.220087	-0.161631	-0.484604	0.138345	-0.157999	0.858064	0.673444	0.118588	0.0467136	0.00144562	0.17654	0.0852627	0.240932	-0.209593	0.707558	0.0981758	0.226931		DHX29_-_54603249.23-P1P2	GGGCTCCCTGGAGCCGGCAG	-1.94646	-1.60063	-2.04033	-1.86247	-10.1739	-3.24756	-4.18837	-5.86993
RPL37_P1P2	-5.21223	-4.37632	-4.94065	-4.84307	0.00211137	-5.558	-4.2368	-5.51942	-5.04399	3.34e-07	-2.22007	-1.75873	-2.04209	-1.86585	9.97e-06	-11.2536	-10.9538	-8.2316	-8.00686	7.58e-05	-1.92328	-1.95102	-1.77694	-1.81875	1.06e-05	-1.07574	0.922509	-1.20759	-0.553695	0.00753277	-2.45355	-3.30371	-2.56241	2.77e-05	-0.994913	-1.11788	-0.860133	8.09e-05		DHX29_-_54603280.23-P1P2	GCGGTGGCCGGCCTGGACAC	-1.15148	-0.460631	-0.645714	-0.752609	-3.90092	-2.27607	-3.95945	-3.37881
RPL37A_P1P2	-4.78165	-6.46473	-6.07773	-5.68718	2.81e-05	-5.13738	-3.48936	-4.47899	-4.26433	3.39e-07	-1.71288	-1.87042	-1.41492	-1.62729	3.65e-07	-5.71439	-9.38223	-3.31663	-5.29012	1.05e-06	-1.42217	-1.62734	-1.41701	-1.42503	2.99e-06	-0.88336	0.321235	-1.42846	-0.656744	0.252563	-2.6747	-3.31841	-2.99656	9.37e-07	-0.574718	-0.926404	-0.531756	0.00898451		DHX29_-_54603482.23-P1P2	GGAGAGCTCTTCACATTCCC	-2.86646	-2.39667	-2.39398	-2.55237	-4.75348	-2.53033	-4.92111	-4.06831
RPL38_P1P2	-4.71695	-5.29313	-6.56249	-5.41659	5.63e-05	-5.40447	-3.79642	-5.71482	-4.9719	5.72e-05	-1.90839	-1.61786	-2.012	-1.78601	3.78e-05	-7.59318	-8.42912	-7.1766	-7.01789	0.000165463	-1.96087	-2.26532	-1.69524	-1.89568	2.65e-06	-1.04583	-0.681256	-0.991916	-0.787271	0.00204834	-2.58724	-3.29053	-2.88046	0.00011498	-1.12964	-1.17385	-0.915377	0.000440724		DHX29_-_54603490.23-P1P2	GTTCACATTCCCCGGCTCCG	-3.73413	-3.69194	-3.5639	-3.66332	-5.6371	-4.52292	-4.96673	-5.04225
RPL39_P1P2	-4.95759	-4.75516	-5.60783	-4.96225	3.26e-07	-5.70748	-4.27895	-4.72652	-4.75274	9.89e-07	-1.35097	-1.59924	-1.5542	-1.34451	1.35e-05	-9.86931	-10.7802	-10.4361	-9.08799	2.34e-06	-2.41297	-2.0539	-2.32493	-2.09775	3.28e-05	-1.00935	-0.85001	-1.67487	-0.90207	0.00135382	-3.44689	-2.60394	-2.95519	1.22e-05	-0.799714	-1.06428	-0.697072	0.00312854		DHX29_+_54603431.23-P1P2	GAGTGGTACCGTCGGGGCCT	-0.0342122	-0.458947	-0.260093	-0.251084	0.0792828	-0.408747	0.179537	-0.0499759
RPL39L_P1P2	-0.327153	-0.238784	-0.0839827	-0.23477	0.156016	-0.0996761	0.27545	-0.0273368	0.104144	0.883813	0.248373	0.127114	0.0731611	0.218245	0.439252	1.28384	-0.849384	-0.359704	-0.468847	0.792714	0.544046	0.268156	0.487082	0.28603	0.0143919	-0.394575	0.224988	-0.838246	-0.117849	0.480353	0.227505	0.0623145	0.0581611	0.196953	0.101061	-0.176415	-0.302208	0.528117		DHX29_+_54603437.23-P1P2	GCTGTGCAGTGGTACCGTCG	-0.522579	-0.0580262	-0.617057	-0.399221	-4.47933	-2.13705	-2.73495	-3.11711
RPL3L_P1P2	0.073865	0.214156	-0.111119	0.110874	0.394286	-0.328448	0.0150958	-0.276531	-0.111029	0.296326	-0.0342389	0.170027	0.412425	0.0932964	0.811254	1.0558	-0.463842	-0.128554	0.319821	0.913164	0.779947	0.0915626	0.123717	0.243509	0.157347	0.251848	0.703998	-0.929014	0.232233	0.147866	0.204969	-0.174721	0.162973	0.957362	-0.217626	-0.310067	0.188122	0.443481		DHX29_+_54603448.23-P1P2	GAGAGCTCTCGGCTGTGCAG	-3.9067	-2.48727	-2.57834	-2.99077	-4.20658	-3.39169	-5.54495	-4.38108
RPL4_P1P2	-5.49013	-5.67423	-6.21855	-5.7943	4.97e-06	-4.8014	-3.57419	-4.8638	-4.25142	1.54e-05	-1.87984	-1.35985	-2.33189	-1.64804	3.52e-07	-9.81357	-10.2135	-9.93958	-7.92148	0.000352154	-2.09851	-2.13185	-1.91013	-1.91359	1.8e-06	-0.974978	-0.395722	-0.455085	-0.595418	0.000440724	-3.2967	-2.22505	-2.68934	7.71e-06	-1.09314	-0.895895	-0.860597	0.0348519		DHX29_+_54603494.23-P1P2	GCCCGGATCGAAGCGCAGGG	-0.60262	-0.255151	0.132377	-0.241798	-5.35346	-2.4371	-4.74999	-4.18018
RPL41_P1P2	-0.192053	-0.616606	-0.818954	-0.56339	0.00843783	-0.209762	-0.231405	-0.44815	-0.287467	0.057462	0.0238025	-0.367128	-0.0550496	-0.0865645	0.224202	-0.772137	2.25103	0.601835	0.93326	0.317644	0.299127	-0.186154	-0.265814	-0.231763	0.578233	0.214734	0.0204259	0.569005	0.0894346	0.270734	-0.651517	-0.80403	-0.659714	0.000184778	-0.367399	-0.38025	0.014732	0.883813		DHX29_+_54603497.23-P1P2	GAAGCCCGGATCGAAGCGCA	-0.985246	-0.624019	-0.465031	-0.691432	-5.63794	-2.8024	-3.92113	-4.12049
RPL5_P1P2	-3.51335	-3.65279	-3.74307	-3.58599	3.56e-05	-4.22207	-2.86303	-3.80254	-3.48672	4.99e-05	-1.49217	-1.37912	-1.84897	-1.4491	0.000545444	-5.51514	-7.7741	-5.58592	-5.24921	0.00450262	-1.22965	-1.46463	-1.25438	-1.17771	6.56e-05	-1.22523	-0.372939	-0.979374	-0.679537	0.000225079	-2.53624	-2.43466	-2.38738	1.37e-05	0.654027	-1.54697	-0.51895	0.168876		DHX36_-_154042190.23-P1P2	GATCACGGCCCCAGTTCTGA	-0.0448262	0.245006	0.328287	0.176156	-1.13033	-1.51891	-0.640615	-1.09662
RPL6_P1P2	-6.02169	-7.38793	-6.07371	-6.41418	3.26e-07	-5.89347	-6.26165	-6.61723	-6.14605	3.2e-07	-2.09873	-1.56228	-1.7023	-1.55681	3.26e-07	-9.47151	-10.5589	-10.3003	-7.73078	3.15e-07	-2.43223	-2.84747	-2.06891	-2.12844	4.1e-07	-1.14796	-1.47524	-1.11415	-0.918375	8.95e-06	-3.3135	-3.6587	-3.4091	3.14e-07	-0.972478	-1.58028	-1.0622	3.29e-05		DHX36_-_154042252.23-P1P2	GAACCAGCAACCGCTGGAAA	-0.338395	-0.20022	0.0932512	-0.148455	-1.19277	-1.79902	-0.836789	-1.27619
RPL7_P1P2	-4.93593	-5.77169	-7.46133	-6.0561	1.39e-05	-5.3037	-4.37675	-5.52205	-4.94534	3.58e-07	-1.2951	-1.65657	-1.44848	-1.38956	1.06e-05	-6.61971	-9.09145	-5.65207	-5.56651	3.09e-05	-1.96972	-1.76432	-1.46866	-1.69816	4.84e-05	-0.537834	-0.251888	-0.912443	-0.758216	0.00244823	-2.76561	-2.88502	-2.55395	1.07e-05	-0.53935	-0.46529	-0.391078	0.21221		DHX36_-_154042260.23-P1P2	GACCGCTGGAAATGGCGTCC	-0.185248	-0.0240871	0.0169385	-0.0641321	-0.121106	0.151135	-0.190361	-0.053444
RPL7A_P1P2	-4.63888	-6.91844	-5.90933	-5.63563	1.31e-05	-5.07668	-4.48985	-5.48765	-4.74172	3.52e-07	-1.74587	-1.58495	-2.10337	-1.67633	2.33e-06	-8.9473	-8.47884	-9.31499	-8.51562	3.1e-06	-2.29982	-2.53516	-2.62319	-2.33405	0.000242456	-1.66399	-0.222402	-1.36212	-1.3136	0.000806786	-2.93237	-3.81697	-3.1495	3.58e-07	-1.12012	-1.02627	-0.998269	0.00101513		DHX36_+_154041992.23-P1P2	GGTGGTACGCGAAAAAACAG	0.180009	0.27662	0.363809	0.273479	-1.85113	-1.54903	-2.26138	-1.88718
RPL7L1_P1P2	-3.74881	-2.74168	-2.76117	-3.08389	0.150883	-4.15179	-3.1978	-3.62631	-3.58037	9.25e-06	-1.17034	-0.895772	-1.25503	-1.06929	0.00190589	-3.19029	-8.33701	-5.66586	-4.73235	7.85e-05	-0.989386	-1.13169	-1.23329	-1.30012	0.0237338	-0.558914	-0.522255	0.211682	-0.142051	0.0475062	-1.02394	-1.34303	-1.11518	0.000132941	0.0102683	0.384861	0.0976027	0.772804		DHX36_+_154042029.23-P1P2	GGGCATCCCGGGCACCTGAA	-0.374501	0.184587	0.162662	-0.00908379	-2.55565	-1.92967	-2.54931	-2.34488
RPL8_P1P2	-6.46307	-5.32515	-4.54506	-5.44443	0.0159754	-6.03584	-4.67532	-5.471	-5.39406	2.52e-05	-1.97024	-1.56527	-1.44482	-1.4382	0.0233961	-4.95411	-10.1058	-9.21114	-7.75351	0.000361899	-1.78474	-1.77729	-2.01308	-1.7997	0.000901094	-1.23984	-1.36012	-0.996771	-1.08259	0.0135087	-2.54028	-2.4081	-2.47419	0.000598187	-0.506873	-0.395355	-0.716783	0.144894		DHX36_+_154042208.23-P1P2	GTGACGGGTTGTAGTCTGCC	-0.14683	0.136062	0.336068	0.108433	-1.08237	-1.23873	-1.24249	-1.18786
RPL9_P1P2	-5.31686	-5.02351	-5.73925	-5.27579	2.42e-05	-7.02548	-5.30785	-7.50499	-6.39686	9.67e-08	-1.65292	-1.65304	-1.74623	-1.55185	3.1e-06	-9.62048	-10.3124	-10.9679	-9.3226	4.88e-07	-2.28763	-2.10036	-2.09951	-1.99157	6.46e-07	-1.57073	-0.712051	-1.06634	-0.900207	1.01e-05	-2.1268	-3.24685	-2.65171	8.98e-08	-0.404303	-0.243309	-0.907214	0.00494258		DHX36_+_154042223.23-P1P2	GAGCGGTTGCTGGTTCTGAC	-1.25058	0.269459	-0.138412	-0.373179	-2.91143	-2.71718	-3.68386	-3.10416
RPLP0_P1P2	-5.29902	-6.10361	-5.66886	-5.57959	3.79e-07	-4.68028	-2.80938	-4.30395	-3.90144	4.83e-07	-1.59121	-1.88529	-1.57274	-1.60107	2.9e-05	-3.80193	-3.92699	-8.21058	-5.43657	0.000139227	-1.52475	-1.54661	-1.28377	-1.44899	0.000149643	-0.884719	-0.0622814	-1.03636	-0.572909	0.0135087	-2.46966	-2.89356	-2.487	0.00667891	-0.843438	-0.39755	-0.761897	0.00653664		DHX36_+_154042240.23-P1P2	GGCCCGGACGCCATTTCCAG	-0.312973	0.400756	0.183049	0.0902774	-2.59023	-2.37799	-2.29759	-2.42194
RPLP1_P1P2	-4.76798	-6.20423	-4.69417	-5.22212	4.16e-07	-4.8721	-3.39716	-4.00846	-4.0006	3.45e-07	-1.67136	-1.94326	-1.80025	-1.6073	3.14e-07	-8.79294	-11.6338	-10.6052	-9.04918	3.15e-07	-2.54504	-2.16693	-2.14875	-2.25811	3.15e-07	-0.0985045	-1.41432	-1.76502	-0.887893	1.35e-05	-2.61002	-3.38678	-2.92486	3.14e-07	-1.23072	-0.486362	-0.903688	0.000218855		DHX36_+_154042269.23-P1P2	GAACGGAAGTGGGCGCACAG	-0.0262323	0.27178	0.472256	0.239268	-0.923189	-1.1693	-1.21421	-1.10223
RPLP2_P1P2	-6.06845	-5.99512	-4.57763	-5.54706	5.3e-05	-5.17855	-3.56587	-4.44207	-4.33134	6.87e-07	-1.82977	-2.01272	-1.52365	-1.54368	0.00302181	-3.13391	-5.96142	-2.29743	-3.80979	0.0235135	-1.92437	-1.14877	-1.38231	-1.71127	0.0248624	-0.184793	-0.375983	-0.672956	-0.45024	0.00188305	-2.29682	-2.47231	-2.31551	0.000190088	-0.149064	-0.915235	-0.512828	0.0832278		DHX9_-_182808557.23-P1P2	GAGAAGGCCAGAGTCACACA	0.0536251	-0.162731	-0.0538617	-0.0543225	-1.58305	-1.57633	-1.35068	-1.50335
RPN2_P1P2	-1.74449	-1.42233	-1.07581	-1.39843	4.69e-05	-3.39814	-2.41392	-3.6049	-3.1366	1.88e-06	-1.35418	-1.4431	-1.65478	-1.3493	0.00020689	-4.78891	-5.61257	-5.27698	-5.02202	0.00406857	-1.13842	-0.933496	-1.0463	-0.923341	0.00235921	-0.483726	0.405428	-0.238618	-0.528402	0.960202	-1.14125	-1.14884	-1.13328	6.96e-05	-0.427206	-0.337015	-0.332783	0.13532		DHX9_-_182808587.23-P1P2	GGCTGGGCACCAGGAAGCGA	0.0850372	-0.0215672	0.15932	0.0742632	-0.900206	-1.0273	-0.925692	-0.951068
RPS10_P1P2	-3.12948	-3.6118	-4.3279	-3.68973	0.0475062	-5.56034	-4.40451	-5.31616	-5.02187	3.79e-07	-1.10765	-1.44977	-1.53668	-1.29908	0.000510459	-7.29755	-8.44541	-9.23169	-7.68922	3.46e-07	-1.61123	-1.76676	-1.63341	-1.59235	0.000507	-0.569959	-0.777115	-0.466804	-0.677879	0.0377098	-2.49019	-2.42584	-2.39758	0.000598187	-0.184189	-0.89793	-0.398721	0.00335238		DHX9_-_182808597.23-P1P2	GAGGAAGCGAAGGCTGGTAA	-0.391085	-0.155431	-0.109234	-0.218583	-1.32332	-1.60583	-1.76868	-1.56594
RPS11_P1P2	-6.59825	-7.1518	-8.69492	-7.04887	1.1e-06	-6.25271	-4.60576	-6.11097	-5.26097	3.14e-07	-1.99067	-1.7796	-2.09474	-1.79192	3.26e-07	-9.36567	-10.6719	-10.2812	-9.95747	3.46e-07	-2.16123	-1.75014	-1.81908	-1.63648	5.52e-07	-0.0898852	-0.490264	-1.00426	-0.548351	5.14e-05	-2.64906	-3.27418	-2.68709	3.14e-07	-1.07603	-0.381202	-0.646059	0.000893934		DHX9_-_182808899.23-P1P2	GGTACGCCGGGGCACCGCGG	-0.486844	-0.558239	-0.560144	-0.535076	-2.83331	-1.27884	-2.17908	-2.09708
RPS12_P1P2	-4.8066	-4.52642	-4.31843	-4.52242	1.99e-06	-3.46766	-3.26192	-3.4964	-3.32049	4.4e-07	-1.76309	-1.18496	-1.46571	-1.34991	3.52e-07	-6.97393	-7.29479	-7.02768	-5.9524	1.07e-06	-1.30004	-1.62568	-1.48772	-1.41094	5.56e-06	-1.04322	0.278839	-0.357978	-0.176904	0.0931925	-2.09046	-2.33688	-2.00974	4.4e-07	0.188248	-1.50203	-0.597787	0.0057388		DHX9_-_182808912.23-P1P2	GCCGCGGCGGCTGAGGGAAG	0.401639	-0.171273	-0.377627	-0.0490872	-3.99137	-2.28993	-2.73575	-3.00568
RPS13_P1P2	-5.86411	-5.59377	-7.64566	-6.18553	1.99e-06	-4.72821	-4.11007	-5.9462	-4.83874	3.39e-07	-1.76685	-1.9507	-1.7417	-1.53093	9.71e-07	-5.98432	-9.49924	-9.56436	-6.91954	3.52e-07	-2.27238	-2.16962	-1.94418	-2.12417	2.36e-05	-1.03358	-0.720142	-1.14444	-0.751006	0.00195233	-2.87244	-3.40355	-2.92773	9.89e-07	-1.56544	-0.213006	-0.828321	0.00133716		DHX9_+_182808470.23-P1P2	GGGCGAAATGGCTCCGACCG	-0.233133	-0.492683	-0.264245	-0.33002	-2.34907	-1.62823	-1.77683	-1.91805
RPS14_P1P2	-6.51282	-5.74407	-7.5892	-6.23602	9.93e-05	-6.3498	-5.71205	-6.70413	-6.25533	1.21e-06	-1.39784	-2.04463	-2.04213	-1.81351	2.33e-05	-6.48018	-11.4597	-9.09819	-8.14615	5.52e-07	-2.166	-2.34364	-1.85213	-2.08672	3.44e-05	-0.142538	-0.737744	-0.387284	-0.701378	0.010492	-3.33101	-3.09268	-3.04549	5.06e-06	-0.965226	-1.16785	-0.940657	0.00425541		DHX9_+_182808496.23-P1P2	GCGCACAGCAACTCGCATGG	0.0547075	0.24326	-0.0579521	0.0800053	-0.258741	-0.949183	-0.028998	-0.412307
RPS15_P1P2	-1.96819	-2.45199	-2.77703	-2.39907	0.220152	-4.015	-2.60852	-3.92791	-3.51714	6.3e-06	-1.34263	-1.55595	-1.33142	-1.39854	0.00302181	-7.09249	-4.8695	-1.45559	-5.34592	0.00230379	-1.26328	-1.35539	-0.842872	-1.13983	0.0280166	-0.493296	-0.276142	-0.501907	-0.534609	0.0643309	-1.9176	-2.3891	-2.13991	0.000147052	-0.175623	-0.960094	-0.13014	0.0825954		DHX9_+_182808542.23-P1P2	GTTAGGACCGTGTGTGACTC	-0.173797	0.308348	-0.929312	-0.26492	-0.0513691	0.088815	-0.209777	-0.0574436
RPS15A_P1P2	-4.56319	-7.52593	-4.35102	-5.34319	2.63e-06	-3.95206	-3.74198	-4.15431	-3.78478	3.52e-07	-2.13153	-1.4049	-1.86022	-1.74289	1.34e-06	-4.72988	-10.1975	-8.05555	-6.0639	6.64e-07	-2.16292	-2.06061	-1.90116	-1.89461	6.4e-07	-0.987838	-1.15717	-1.6131	-1.03135	7.09e-06	-2.45775	-2.81976	-2.5259	3.14e-07	-1.1607	-1.01255	-1.03805	3.56e-05		DHX9_+_182808724.23-P1P2	GCAATCCGGGGACCCGCGGG	-0.334613	-0.10071	-0.461918	-0.29908	-2.27096	-2.41383	-3.87897	-2.85459
RPS16_P1P2	-5.87389	-6.33531	-5.78003	-5.81504	0.000277592	-3.53523	-3.56226	-4.852	-3.98317	1.16e-05	-1.498	-1.73097	-1.38861	-1.45151	0.000210496	-4.86787	-9.5843	-5.14853	-5.72659	4.08e-05	-1.72288	-1.70128	-1.86406	-1.749	0.00183197	-0.40826	-0.123713	-0.513256	-0.225204	0.0641076	-2.61347	-2.77974	-2.52495	7.91e-05	-0.971647	-0.544903	-0.627854	0.0199575		DNAJC2_-_102984919.23-P1P2	GGGCTAGTCGCCAGGGTCAA	-0.0141093	-0.684053	0.278324	-0.139946	-3.14585	-2.20938	-3.45067	-2.9353
RPS17_all	-5.03049	-4.54376	-4.29814	-4.62413	0.000251673	-4.92805	-3.46021	-4.99809	-4.37785	9.09e-05	-1.36994	-1.19305	-1.58291	-1.32459	0.000285103	-9.47332	-8.67164	-6.53926	-7.39755	0.0014533	-1.8437	-1.5228	-1.45013	-1.51789	0.0118944	-0.621125	-0.658722	-0.691039	-0.876466	0.0459321	-2.51806	-2.62653	-2.4788	0.000322659	-1.15732	-1.22442	-0.784945	0.0197501		DNAJC2_-_102984957.23-P1P2	GTTGCCGAGGCGGAGGACTG	0.0640311	-0.0416657	-0.180789	-0.0528078	0.0945717	-0.0324821	-0.164956	-0.0342887
RPS18_P1P2	-6.83562	-7.36687	-8.45351	-7.12878	5.58e-07	-4.86577	-4.52907	-5.79968	-4.88674	8.52e-06	-1.71215	-1.78661	-1.76069	-1.70544	6.01e-06	-7.22716	-10.8878	-9.26695	-7.33806	1.34e-05	-2.2316	-2.09975	-1.96105	-1.95557	2.1e-07	-1.19531	-1.14619	-0.6974	-0.754901	0.000138893	-3.01466	-2.9987	-2.85115	2.42e-07	-1.30124	-1.09495	-0.983018	0.000599175		DNAJC2_-_102984988.23-P1P2	GCTGAGGTGAGAAGGAACCG	-0.103513	0.201005	0.197554	0.0983487	-3.65514	-1.8672	-2.41137	-2.64457
RPS19_P1P2	-5.06239	-5.16906	-4.68345	-4.87847	6.51e-06	-6.03934	-3.81222	-5.31393	-5.05516	1.78e-07	-1.72865	-1.91121	-2.40784	-1.91387	8.18e-08	-8.43256	-8.21546	-7.73517	-6.8744	1.8e-05	-2.50699	-2.61997	-1.75366	-2.25797	0.000198978	-0.689715	-1.08863	-0.528245	-0.817692	0.0140398	-2.53551	-3.32056	-2.75286	1.08e-06	-1.05351	0.217062	-0.123708	0.00267157		DNAJC2_-_102985010.23-P1P2	GTTGGGTGGGCACTTACCAG	0.207672	-0.0402914	0.237212	0.134864	-3.77822	-2.01925	-2.82226	-2.87324
RPS2_P1P2	-3.55198	-4.11594	-3.67627	-3.73014	0.00133127	-3.78752	-1.82294	-3.42934	-2.87159	1.2e-05	-1.77981	-1.98624	-1.61275	-1.65376	3.95e-05	-3.68295	-6.04441	-3.60273	-3.3658	4.55e-05	-1.4873	-1.73371	-1.67806	-1.57907	1.33e-07	-0.230246	-0.32698	-0.380029	-0.525391	0.00627417	-2.53336	-3.14034	-2.77865	1.76e-06	-0.593584	-1.08244	-0.816814	0.000274827		DNAJC2_-_102985031.23-P1P2	GGTCAGAGCGTGGGTGATGG	-0.134737	-0.0684977	0.141552	-0.020561	-4.47159	-1.77298	-3.46021	-3.23493
RPS20_P1P2	-5.57309	-6.18673	-5.63996	-5.65062	3.14e-07	-5.22726	-4.62644	-5.56039	-5.0783	3.39e-07	-1.48359	-1.35001	-1.52191	-1.27266	3.14e-07	-9.23361	-7.11443	-9.34821	-7.21479	3.21e-07	-1.71676	-2.07185	-2.10382	-1.75532	5.85e-06	-0.55534	-1.00654	-1.02829	-0.812987	0.000406542	-2.79614	-3.21492	-3.00553	3.65e-07	-1.2165	-0.670942	-1.05408	0.000151336		DNAJC2_-_102985195.23-P1P2	GCTCTAAGACGCCCAGGAAC	-1.14984	-0.156023	-0.0997522	-0.468539	-3.81835	-1.54319	-4.62798	-3.32984
RPS21_P1P2	-5.22268	-5.17641	-5.0443	-5.0047	0.00291842	-4.34973	-3.07226	-4.92226	-3.95127	3.65e-07	-1.6106	-1.66547	-1.80827	-1.63139	1.95e-06	-3.51158	-4.93609	-9.95467	-5.26216	4.16e-06	-1.02599	-0.238095	-1.24516	-0.910616	0.00164337	-0.372724	-0.24081	-0.214298	-0.357375	0.0487163	-2.55706	-2.39356	-2.47079	0.00053119	-0.296756	-0.212182	-0.392202	0.116811		DNAJC2_-_102985202.23-P1P2	GACGCCCAGGAACCGGCGCA	-0.435581	-0.652452	-0.0974444	-0.395159	-4.023	-2.05322	-2.88226	-2.98616
RPS23_P1P2	-4.35453	-6.03714	-5.29011	-5.22155	6.26e-05	-5.78799	-5.52799	-6.1234	-5.79272	0.000614106	-1.6616	-1.80864	-1.50233	-1.52591	0.000187415	-10.216	-10.4826	-8.92289	-9.018	6.47e-06	-3.27432	-2.59616	-2.09484	-2.56084	0.00201972	-1.16361	-0.349449	-1.10582	-0.828088	0.00834967	-3.69117	-3.68888	-3.41852	3.13e-06	-1.25979	-1.33198	-1.05951	0.0022005		DNAJC2_+_102985168.23-P1P2	GCCTGGGCGTCTTAGAGCCA	0.186176	-0.243909	-0.00976947	-0.0225007	-2.82916	-1.90443	-2.63736	-2.45698
RPS24_P1P2	-4.5895	-6.0317	-5.88386	-5.05572	0.00108128	-5.00303	-3.93416	-4.45355	-4.34852	3.65e-07	-1.89	-1.8657	-1.63337	-1.62206	3.39e-07	-9.03303	-10.7983	-11.3665	-8.81657	7.28e-07	-2.76359	-2.5713	-2.5915	-2.48499	3.87e-07	-0.986079	-0.717363	-0.622417	-0.867671	0.0205144	-3.71697	-2.76829	-3.24007	3.14e-07	-0.961752	-1.31652	-0.848431	9.09e-05		DNAJC2_+_102985222.23-P1P2	GCACCACGAAAGATCCATCC	-0.4416	0.232301	0.380155	0.0569517	-3.09178	-2.03817	-3.36181	-2.83058
RPS25_P1P2	-0.832149	-0.971689	-1.04921	-0.928922	0.00335238	-2.71803	-1.99992	-2.82029	-2.46173	0.00543312	-0.634468	0.0687264	-0.515259	-0.458802	0.0499522	-0.660154	-1.35702	-1.6403	-1.93505	0.00481487	0.858643	0.0785232	-0.11657	0.271357	0.368546	-0.778967	0.683943	-0.835029	-0.305507	0.0924997	-0.442923	-0.480015	-0.380011	0.032469	-0.694094	0.774292	0.0672635	1		DND1_-_140052839.23-P1P2	GTGTAGCCGGACAGGCGGAG	-0.0597667	-0.49447	-0.480115	-0.344784	0.0479631	-0.0958044	-0.113567	-0.0538029
RPS26_P1P2	-4.33304	-4.80033	-6.64365	-5.24385	0.000503718	-5.36537	-2.8345	-4.18594	-4.1286	0.00145791	-1.68821	-1.6629	-1.17622	-1.45226	0.000138825	-2.28807	-8.53031	-2.85572	-5.36858	0.00562095	-1.48716	-1.50142	-0.45309	-1.13279	0.0399718	-0.443874	0.0351081	0.0243401	-0.300398	0.684499	-1.96039	-1.96383	-1.82996	0.00917364	-0.7815	0.55823	-0.347615	0.372887		DND1_-_140053066.23-P1P2	GCTAAAGCCGACCCCCGCTC	0.0266147	-0.0420082	-0.00199396	-0.00579582	0.0473084	-0.254619	0.0801238	-0.0423957
RPS27_P1P2	-3.82982	-3.13431	-2.87216	-3.27876	1.99e-06	-5.55946	-3.52831	-6.18126	-5.07441	4.48e-05	-1.13842	-0.894775	-1.49434	-1.09189	1.16e-05	-3.49333	-4.32774	-5.23775	-3.81091	3.78e-05	-0.955238	-0.37474	-0.949855	-0.664058	0.00891307	0.136334	-0.889736	-0.409704	-0.389679	0.153947	-2.46442	-2.07171	-2.08933	1.33e-05	-0.176679	-0.448652	-0.310617	0.208318		DND1_+_140053080.23-P1P2	GTAAGCGGCTGGCGACTTGG	-0.199909	0.0630327	-0.111042	-0.0826394	0.0730723	-0.222504	0.172263	0.00761052
RPS27A_P1P2	-7.14709	-7.13989	-6.22101	-6.72141	3.67e-05	-7.50306	-4.03713	-4.80904	-5.33968	6.75e-05	-1.79373	-2.18469	-1.54908	-1.60985	6.04e-07	-8.95802	-10.9234	-10.2167	-9.30984	2.65e-06	-2.22309	-2.26473	-2.24163	-2.09139	0.00010711	-1.37122	0.165076	0.0240737	-0.664538	0.272288	-2.8996	-3.61131	-3.21481	6.99e-07	-1.28892	-0.798428	-1.2029	0.00465384		DND1_+_140053095.23-P1P2	GAGCGGGATTGTGAGGTAAG	-0.321166	0.131237	-0.0365203	-0.0754829	0.252163	0.191863	0.217468	0.220498
RPS27L_P1P2	-0.0534791	-0.333991	-0.0855291	-0.219588	0.0851485	-1.82478	-1.31724	-1.47384	-1.50887	0.000766232	-0.501437	-0.512486	-0.455067	-0.374178	0.0411166	-0.758425	-1.00039	0.0631427	-0.422445	0.546877	-0.454044	-0.286344	-0.385507	-0.451473	0.353509	-0.367364	0.915762	-0.729356	0.000820495	0.985781	-0.7269	-0.855793	-0.619242	0.000390394	-0.187036	0.235824	-0.178004	0.878189		DND1_+_140053102.23-P1P2	GCAGTCCAAGCGGGATTGTG	-0.0723224	0.181938	-0.103045	0.00219028	0.133085	-0.103413	0.315464	0.115045
RPS28_P1P2	-3.8662	-3.34498	-3.60286	-3.60468	5.89e-06	-3.95289	-2.89427	-4.07675	-3.40704	8.1e-07	-1.17288	-1.0469	-1.52326	-1.21059	1.51e-05	-4.85988	-1.52276	-5.81495	-4.0315	2.81e-05	-0.766209	-0.65483	-0.932842	-0.663465	0.00514657	-0.818634	-0.288949	-1.16245	-0.506653	0.0259007	-1.74309	-2.59695	-1.95917	3.5e-05	-0.686256	0.16848	-0.134203	0.50053		DND1_+_140053142.23-P1P2	GGTTATAAAGAGGGTACGAG	-0.247963	0.0724928	-0.111451	-0.0956403	-0.0755382	-0.218061	-0.0418452	-0.111815
RPS29_P1	-4.78337	-5.48004	-5.34143	-5.0748	5.61e-07	-4.61823	-4.36053	-4.83135	-4.28817	3.26e-07	-1.4495	-1.81346	-2.29348	-1.67228	3.14e-07	-7.92141	-9.25658	-10.1232	-7.03897	5.32e-07	-2.29381	-2.34557	-2.22943	-2.17422	3.46e-07	-1.03455	-0.614818	-0.93837	-0.622698	0.000606097	-2.43532	-3.62051	-2.86328	3.14e-07	-0.702193	-1.07918	-0.852486	0.000369796		DND1_+_140053152.23-P1P2	GTGGGGAGGAAGTTATAAAG	0.171124	-0.202817	0.416843	0.128383	0.119538	-0.0796054	0.134766	0.058233
RPS29_P2	0.108016	-0.258393	-0.459089	-0.151803	0.289781	-2.49343	-1.48622	-2.55584	-2.14654	2.29e-05	-1.12064	-1.05428	-1.45608	-1.18195	2.44e-05	-2.81383	-5.80319	-3.76875	-3.5066	0.00131606	-1.23398	-1.04539	-0.686526	-1.00478	0.143165	-0.951164	0.544735	-0.979624	-0.396312	0.00660743	-0.990979	-1.29301	-1.02129	0.0190108	-0.280419	0.480855	0.248496	0.402248		DND1_+_140053170.23-P1P2	GGAAGCTTCCAGAGGCCGGT	-0.261735	0.206451	-0.189825	-0.081703	-0.0376998	-0.582969	-9.97e-05	-0.206923
RPS3_P1	-4.06287	-6.20182	-7.41094	-5.84416	6.41e-06	-5.41425	-4.29544	-7.89971	-5.51542	1.5e-06	-1.59488	-1.46076	-1.56702	-1.47249	5.98e-05	-7.23292	-8.8315	-9.13277	-7.35346	0.000165463	-2.05233	-1.73041	-1.60469	-1.69804	6.56e-05	-0.485765	-1.34332	-1.4742	-0.855158	1.8e-05	-2.5693	-2.97502	-2.6854	0.000756394	-1.2751	-1.07941	-0.988954	0.000336174		DND1_+_140053174.23-P1P2	GTAGGGAAGCTTCCAGAGGC	-0.241772	0.208837	-0.0649559	-0.0326303	-0.094295	-0.73745	-0.402418	-0.411388
RPS3_P2	0.313675	0.475159	-0.19071	0.246808	0.20321	-0.0143983	0.10627	0.0825285	0.0231272	0.412334	0.223019	-0.110388	-0.121781	-0.0138955	0.985781	1.22233	0.888779	2.70408	0.674714	0.344311	-0.0889829	-0.296103	0.345496	-0.141706	0.798231	-0.892501	0.573962	-0.261164	-0.223646	0.205752	0.021028	-0.203481	-0.196801	0.909192	-0.807062	0.921323	0.388862	0.171094		DRG1_-_31795609.23-P1P2	GCAGTAGCGCCTGGTGGCGG	-0.142781	0.488115	-0.0532572	0.0973588	0.300066	0.342871	0.172174	0.271704
RPS3A_P1P2	-5.92022	-4.64756	-4.94329	-5.17036	0.0101736	-4.38696	-3.55631	-4.56971	-4.13968	7.39e-05	-1.34266	-1.41861	-1.33714	-1.28499	6.08e-05	-6.60385	-10.9939	-6.27568	-7.01688	0.00075231	-1.76875	-1.49699	-1.88614	-1.57055	1.07e-05	-1.04403	-1.21835	-0.382192	-0.667092	0.0150629	-1.95124	-3.56134	-2.73712	0.0215059	-0.744053	-1.14495	-0.74557	0.000190088		DRG1_-_31795624.23-P1P2	GGCGGTGGCAGTTTGCCCGC	-0.0246495	0.311288	0.0184021	0.10168	0.0724961	0.628722	-0.0394079	0.220603
RPS4X_P1P2	-6.2994	-5.37624	-7.01447	-6.00722	0.00712258	-5.90633	-4.95147	-5.19138	-5.23392	3.94e-07	-1.65203	-1.77551	-1.62075	-1.40478	3.39e-07	-9.9886	-10.5757	-9.28889	-9.11329	3.94e-07	-1.782	-2.08095	-1.57603	-1.71779	6.89e-07	-0.213722	-0.688605	-1.66035	-0.900288	0.0211044	-3.92474	-2.86821	-3.31222	1.72e-05	-0.808155	-1.10149	-0.758281	0.00116591		DRG1_+_31795577.23-P1P2	GAGGCGCTACTGCAGCACGC	-0.0948305	-0.248877	-0.0123362	-0.118681	0.250853	-0.260854	0.0675135	0.0191711
RPS4Y1_P1P2	0.0949147	0.104406	-0.110826	-0.119361	0.963042	-1.22856	-1.3055	-0.776399	-0.88276	2.29e-05	-0.0826416	-0.275019	-0.493854	-0.405199	0.28816	-2.31048	-3.65112	-3.02743	-2.5937	0.00217041	-0.50507	-0.142737	-0.195379	-0.274421	0.010741	0.0761183	-0.367744	-0.478166	-0.552284	0.168876	-0.90414	-0.732401	-0.778186	1.07e-05	0.164206	-0.319371	-0.203693	0.344892		DRG1_+_31795596.23-P1P2	GGCAAACTGCCACCGCCACC	-0.044453	0.218766	-0.0528214	0.0404973	0.304101	0.518388	0.251176	0.357888
RPS4Y2_P1P2	-0.286969	-0.289369	0.349723	-0.0566834	0.833438	0.080199	0.0338097	0.220806	0.180761	0.437147	0.438996	-0.130265	0.162478	0.0932195	0.0938895	0.436309	-0.890586	-1.22643	-0.696985	0.337064	0.738513	-0.306396	-0.315795	0.140146	0.58068	-0.755126	0.883098	-0.335101	-0.148647	0.643106	-0.0518149	0.660626	0.17896	0.255531	-0.377193	0.239409	-0.028776	0.985781		DRG1_+_31795816.23-P1P2	GGCCTCGCTGAGAGAAGTCG	-0.119228	0.0466752	-0.32884	-0.133798	0.304147	0.0269319	-0.318076	0.00433433
RPS5_P1P2	-6.67494	-8.11221	-7.37737	-7.02884	5.89e-05	-6.39158	-4.70836	-4.9464	-5.10347	6.63e-06	-1.5532	-1.95428	-1.90736	-1.61803	0.00014918	-7.59198	-9.78544	-7.21934	-7.42791	3.75e-06	-2.14023	-2.10741	-1.82899	-1.86453	6.7e-06	-0.237241	-0.496814	-0.104444	-0.709961	0.057462	-2.04412	-3.11457	-2.49897	2.77e-05	-1.27991	-1.22107	-0.846619	8.8e-06		DRG1_+_31795837.23-P1P2	GCAGAGGGCAGTCGGAACAC	0.209997	-0.512778	-0.202014	-0.168265	0.0939685	0.694815	-0.423291	0.121831
RPS6_P1P2	-5.70614	-5.91929	-6.12625	-5.61535	3.32e-07	-6.61496	-4.2335	-5.12077	-5.12232	3.14e-07	-1.61449	-1.78986	-1.87722	-1.51006	3.2e-07	-10.4466	-8.34021	-7.81007	-8.03855	3.39e-07	-2.8544	-2.21066	-2.43249	-2.34276	3.15e-07	-1.25667	-1.49074	-1.62133	-1.20042	4.05e-06	-2.85374	-3.61381	-3.10116	3.14e-07	-1.20022	-0.627138	-0.74332	6.3e-06		DRG1_+_31795859.23-P1P2	GAGTCGGGGACTCCTAGTCG	-0.0999074	-0.0581249	0.0234278	-0.0448681	0.323389	-0.0912041	0.167807	0.133331
RPS6KA2_P1P2	-0.0483235	-0.236847	-0.0527548	-0.165657	0.13439	-0.869874	-0.273675	-0.515532	-0.547596	0.855755	0.122144	0.418679	-0.0262247	0.0819917	0.404253	-0.848592	0.328467	-2.13882	-0.464919	0.233112	-0.167422	0.211222	0.284006	-0.172976	0.981459	-0.296869	0.12036	-0.484019	-0.146409	0.226931	0.59667	0.291194	0.157088	0.0411166	0.152944	-0.328296	-0.100116	0.441364		DRG1_+_31795873.23-P1P2	GCCCTGACTGAGGAGAGTCG	-0.026411	0.178114	-0.11182	0.0132945	0.0547702	0.466249	-0.592251	-0.0237441
RPS6KB2_P1P2	-0.252666	-0.508715	-0.351021	-0.420599	0.0782771	-1.32811	-1.47808	-1.02655	-1.08892	0.0832278	-0.884489	-0.634833	-0.672669	-0.748812	0.199438	0.359712	-1.5955	-1.23671	-1.05336	0.585588	-0.0899309	-0.841547	-0.685884	-0.421659	0.556435	0.180183	-0.132715	0.0475124	0.102747	0.920502	-0.375747	-1.00538	-0.798726	0.267645	-0.0809958	-1.09561	-0.504159	0.176735		DRG1_+_31795960.23-P1P2	GCTAAGGGCCTAAGGTGCAG	0.661228	-0.343618	0.0094366	0.109016	0.642058	0.104706	0.0746568	0.273807
RPS6KL1_P1P2	-0.725361	-0.9034	-0.496761	-0.656451	0.332299	-0.991394	-0.532595	-0.701636	-0.835781	0.710869	-0.222823	-0.185233	-0.0453252	-0.0836917	0.847372	-0.414819	-2.72794	1.11992	-0.618268	0.389859	0.416157	-0.113415	0.33342	0.190901	0.784458	-0.218249	0.368262	-0.214239	0.0342821	0.511931	-0.468737	-0.12719	-0.18822	0.217481	0.308751	0.0236975	0.225509	0.926164		EEF1A1_-_74230560.23-P1P2	GACTCAAGCACGAGGCGAAG	0.187853	-0.363153	-0.122829	-0.0993761	-0.43091	-0.21556	-0.167998	-0.271489
RPS7_P1P2	-4.82088	-4.33528	-5.69265	-4.9496	0.000452702	-9.20483	-6.10875	-7.29127	-7.53495	1.55e-06	-1.39819	-1.33363	-1.89115	-1.24697	4.89e-06	-10.2	-8.46202	-10.9654	-8.92254	4.69e-05	-3.24954	-2.89236	-2.7633	-2.78815	0.000175197	-0.86004	-0.374281	-1.32156	-0.81043	0.000174575	-3.245	-4.0909	-3.4712	2.15e-05	-1.68535	-1.65927	-1.51297	0.00291842		EEF1A1_-_74230689.23-P1P2	GAGGGCCATAACCCGTAAAG	-0.10084	-0.159031	-0.579542	-0.279804	-0.332777	-0.287472	-0.304905	-0.308385
RPS8_P1P2	-7.15082	-7.71067	-8.66305	-7.40657	7.83e-06	-8.21127	-4.8849	-6.46237	-6.38428	3.58e-07	-2.05772	-1.79145	-1.67803	-1.71661	2.77e-06	-9.08926	-10.9993	-9.46609	-8.82483	1.23e-06	-2.9968	-2.91106	-2.77335	-2.79985	3.15e-07	-0.464494	-1.95193	-1.66439	-1.43894	5.81e-05	-4.59473	-3.57443	-4.00551	3.14e-07	-1.394	-1.38959	-1.24257	3.13e-06		EEF1A1_-_74230702.23-P1P2	GGTAAAGAGGCCAGGCCCGC	-0.372612	-0.528672	-0.540223	-0.480503	-0.256543	-0.575181	-0.658097	-0.496607
RPS9_P1P2	-4.62697	-4.24235	-4.14614	-4.20674	0.0041649	-4.53185	-3.36571	-4.17978	-3.86731	5.29e-05	-1.48496	-1.30874	-1.65583	-1.41739	0.00100386	-7.1956	-7.48878	-9.38688	-7.08055	0.0139666	-2.01994	-1.68331	-1.84402	-1.7459	0.00200164	-0.340912	-1.19509	-1.00941	-0.529801	0.00980316	-2.57884	-2.70853	-2.64369	0.000860813	-1.09826	0.244848	-0.0731586	0.531763		EEF1A1_-_74230714.23-P1P2	GGGCCCGCGGGAACCACACA	-4.62938	-4.94573	-5.6837	-5.08627	-1.62404	-1.22872	-1.04408	-1.29895
SBDS_P1P2	-0.0569144	-0.141099	-0.261549	-0.198416	0.627856	-1.25572	-0.74745	-1.31509	-1.09856	0.210907	-0.445919	-0.586333	0.0956975	-0.41725	0.0106001	0.227348	-0.257031	-0.0953723	0.901721	0.890516	-0.110668	-0.163071	-0.296142	-0.354205	0.38008	0.312793	0.19212	0.406692	0.0460145	0.278564	-0.558785	-1.15806	-0.986047	0.0291567	-0.976354	-0.386849	-0.626875	0.0669428		EEF1A1_-_74230765.23-P1P2	GTTGCGAAAAAGAACGTTCA	-2.79976	-4.19805	-6.13569	-4.37783	-0.900131	-1.78847	-1.01997	-1.23619
SEC61A1_P1	-9.16517	-5.8896	-6.88744	-7.2372	5.3e-05	-4.72686	-3.84774	-4.55598	-4.08529	3.66e-06	-2.03668	-2.00566	-2.37778	-2.09046	0.00316488	-5.16524	-7.67442	-4.65697	-5.08242	0.00683549	-1.14261	-1.16744	-0.978531	-1.02025	0.00661797	-1.05955	-0.213372	-0.186443	-0.400564	0.00285129	-2.19385	-2.62886	-2.38007	0.000417651	-0.900524	-0.359125	-0.576168	0.0128503		EEF1A1_+_74230493.23-P1P2	GCCGCCGCGTGCGAATCTGG	0.219833	0.0536823	-0.576888	-0.101124	-0.290394	-0.189668	0.165336	-0.104909
SEC61A1_P2	0.440457	0.0883669	-0.167193	0.128141	0.355925	0.0830534	-0.42177	0.139435	-0.102958	0.761915	0.392802	-0.109362	0.29262	0.215726	0.0588802	-1.02304	-0.0660306	1.6597	0.420514	0.620469	0.139769	0.155625	0.197105	0.139144	0.18647	0.454259	-0.621235	-0.462416	-0.428307	0.535132	-0.24564	-0.225241	-0.29548	0.339458	-0.29347	0.116802	0.00965046	0.708216		EEF1A1_+_74230577.23-P1P2	GAAGTGGGTGGGAGAGTTCG	-0.0799872	0.142672	-0.0525489	0.00337859	0.111542	-0.0187809	-0.277765	-0.0616677
SEC61A2_P1P2	0.189164	-0.205143	-0.0606067	-0.00699678	0.598094	-0.999511	-0.569694	-1.2053	-0.841468	0.987177	-0.20244	-0.280444	0.154915	-0.426914	0.892612	-0.697706	-0.349167	-1.39789	-0.724109	0.381371	0.249953	0.295215	0.480804	0.197611	0.493252	-0.891388	0.0936928	0.91756	-0.206107	0.814486	-0.399311	-0.482995	-0.441832	0.578162	-0.55426	0.875572	0.183381	0.473506		EEF1A1_+_74230696.23-P1P2	GGTGCCGTGTGTGGTTCCCG	-0.202281	-0.0395626	-0.344635	-0.195493	0.237735	-0.0987715	0.410702	0.183222
SKIV2L_P1P2	-0.558694	-0.6183	-0.851292	-0.623309	0.587973	-2.00011	-1.00844	-1.72813	-1.68824	0.000545444	-0.196194	-0.515965	-0.257703	-0.323392	0.416411	-1.66115	-4.52933	0.511426	-2.63607	0.237343	0.0914448	-0.112365	-0.198635	-0.00296576	0.865144	-1.03504	-0.965697	-0.532502	-0.413714	0.0261395	-0.661865	-0.460411	-0.538164	0.825102	-0.267324	0.492616	0.12487	0.668857		EEF1A1_+_74230705.23-P1P2	GCACAGGTAAGTGCCGTGTG	-0.216567	-0.507333	0.190107	-0.177931	0.00758827	-0.211919	0.321347	0.0390055
SLFN14_all	-0.128692	0.502098	0.125206	0.0888017	0.0451617	-0.0420544	0.02115	-0.157595	-0.0499972	0.94317	0.491885	-0.060336	0.145186	0.257561	0.133465	1.45034	0.409071	1.46836	1.48235	0.105696	-0.272746	-0.029477	0.521833	0.144217	0.347972	-0.354655	-0.507354	0.85956	-0.15119	0.695003	-0.547285	-0.387436	-0.527142	0.104854	-0.162108	-0.242459	-0.0605629	0.833438		EEF1A2_-_62130051.23-P1P2	GGAGGACAGAAGCCACCCTG	-0.0698594	0.0460315	-0.0498109	-0.0245463	-0.230203	-0.161994	-0.0808019	-0.157666
SMG1_P1P2	-0.321913	0.130313	-0.016028	-0.0706617	0.441364	-1.42821	-1.01749	-1.33789	-1.20366	0.00420784	0.0367806	-0.604004	-0.852409	-0.617629	0.103336	1.17495	-0.882178	2.62803	0.59287	0.528008	-0.580414	-0.45952	-0.132703	-0.173761	0.173697	-0.529279	0.191559	-0.983961	-0.312471	0.104854	-0.920848	-0.881914	-0.83241	0.00281826	-0.63601	0.960714	-0.149206	0.297978		EEF1A2_-_62130063.23-P1P2	GCACCCTGGGGTGGGAACAC	-0.322117	-0.90458	-0.0996614	-0.44212	-0.774243	-1.4858	-0.673895	-0.97798
SMG5_P1P2	-1.84222	-1.64691	-1.31388	-1.53341	0.0330512	-3.81796	-2.81129	-3.20122	-3.20174	3.65e-07	-2.09927	-2.12925	-2.12953	-2.06116	0.000293076	-2.42451	-1.56883	-1.24987	-2.19001	0.00233135	-0.880648	-0.834778	-1.44966	-0.861198	4.23e-06	-0.0447941	-0.686967	-0.832738	-0.162218	0.06331	-1.24332	-1.25896	-1.18049	0.00202394	-0.0103869	-0.232995	-0.191067	0.0106001		EEF1A2_-_62130375.23-P1P2	GGTCCCTCTTCGGAAGACGG	0.0206368	-0.263177	0.254378	0.00394574	-0.112215	-0.126333	-0.362518	-0.200355
SMG6_P1P2	-0.851604	-1.15919	-1.18025	-0.993271	9.64e-05	-2.97707	-2.24063	-3.09595	-2.65171	4.49e-07	-0.809727	-0.707969	-0.729849	-0.690071	5.63e-05	-2.07619	-1.69373	-2.23545	-1.31222	0.0428225	-0.687633	-0.671151	-0.799919	-0.668757	5.81e-05	-0.594011	-0.669121	0.620353	-0.0794805	0.439252	-0.747059	-0.684954	-0.661117	0.000871364	-0.509655	-0.192409	-0.351137	0.14588		EEF1A2_-_62130378.23-P1P2	GCCTCTTCGGAAGACGGGGG	0.0582631	0.24343	-0.0901397	0.0705177	-2.20883	-1.40672	-2.02208	-1.87921
SMG7_P1P2	0.205467	0.460991	0.269766	0.34355	0.00481175	-1.78155	-1.75569	-2.34179	-1.95968	0.0032762	-1.09384	-0.848665	-1.02591	-0.921739	2.9e-05	-1.2254	2.10435	0.582023	0.392199	0.105696	-0.764321	-0.354308	-0.642648	-0.624124	0.0255616	0.390705	-0.0678524	-0.35492	-0.0666359	0.273848	-0.243314	0.193595	-0.164438	0.354071	0.213685	0.270687	0.162971	0.592894		EEF1A2_-_62130413.23-P1P2	GGGGGCCGAGCGTCCTTACC	-0.91386	-1.43985	-1.51958	-1.2911	-0.339163	0.133961	0.0814903	-0.0412373
SMG8_P1P2	-0.489885	0.497933	0.669771	0.136073	0.114516	-0.93374	-0.807823	-1.12659	-0.887941	1.86e-05	-0.285635	-0.745014	-0.730473	-0.515706	8.26e-06	2.46584	0.761122	-0.0595474	0.449557	0.170094	0.202492	-0.286767	0.344901	0.192077	0.86812	-0.410881	0.185293	-0.242709	-0.324301	0.26885	-0.303259	-0.464407	-0.475912	0.0837576	0.34065	-0.287513	-0.606121	0.0952728		EEF1A2_-_62130421.23-P1P2	GGCGTCCTTACCCGGAGCCG	-0.166356	-0.338675	0.160799	-0.114744	-1.01672	0.324747	-0.694341	-0.462103
SMG9_P1P2	-0.665064	0.175667	0.223499	-0.0384953	0.218814	-0.619145	-0.21692	-0.838567	-0.617415	0.00682396	-0.466756	-0.726939	-0.164267	-0.469202	0.0101736	-1.46249	-5.02001	-0.722457	-1.47008	0.0770589	-0.552553	0.240958	-0.0949157	-0.526917	0.528008	-0.299544	0.296843	-0.392698	0.126289	0.937498	-0.507739	-0.498192	-0.412416	0.0172675	0.259825	-0.22959	0.156687	0.931829		EEF1A2_+_62130404.23-P1P2	GGAGACCTCGGCTCCGGGTA	-0.18137	-0.289826	-0.0910921	-0.187429	-0.342212	0.021477	0.00279361	-0.10598
SRP19_P1P2	-4.62748	-3.47442	-4.10807	-4.06999	0.000582652	-8.00773	-3.58547	-5.60655	-5.52526	3.39e-07	-2.46132	-1.87758	-2.05893	-2.05164	2.02e-06	-7.45288	-8.803	-10.044	-8.04975	6.77e-07	-1.78799	-1.44687	-1.67389	-1.6233	1.28e-05	0.109364	-0.245411	1.05083	0.272248	0.107943	-2.40907	-2.72047	-2.48121	6.99e-07	0.305206	0.298081	0.249064	0.243804		EEF1A2_+_62130428.23-P1P2	GCCGGCGCCGCCAGTCCCTC	0.0427758	0.216114	0.00714212	0.0886773	-0.0314281	-0.0140004	-0.129798	-0.058409
SRP68_P1P2	-3.30011	-2.60064	-3.58008	-3.16028	0.00502985	-4.99329	-3.29911	-5.5486	-4.46042	0.000262385	-1.26609	-1.81673	-1.49504	-1.50989	0.0249643	-2.84648	-3.87003	-2.77685	-4.1757	0.201183	-0.521553	-1.13204	-0.241383	-0.524626	0.549259	0.165741	0.238246	0.223903	0.151955	0.236669	-1.86198	-2.06141	-1.9547	0.00101513	0.53677	-0.506072	-0.175111	0.542194		EEF1A2_+_62130452.23-P1P2	GCTCCCGGAGATAAAACCGC	-0.34952	0.302516	-0.151151	-0.0660513	0.188665	0.254997	-0.121836	0.107276
SRP72_P1P2	-1.61279	-0.985227	-1.35398	-1.31733	0.000766232	-3.18637	-1.74801	-3.10671	-2.64388	6.15e-07	-1.37963	-1.0242	-1.38851	-1.26411	0.000120113	-1.85153	-4.76426	-6.54172	-4.45734	0.00760773	-0.474087	-0.624438	-0.0853618	-0.500369	0.0897903	0.206354	0.138351	-0.0864365	0.0610442	0.960202	-1.22157	-0.950438	-1.01896	0.00926954	0.0322281	-0.832474	-0.302414	0.627856		EEF1B2_-_207024795.23-P1P2	GCATCGAGGGGTGAGCGGAC	0.056473	0.0281392	-0.115899	-0.0104289	0.0811405	-0.399014	-0.288667	-0.20218
SRP9_P1P2	-0.268695	-0.214516	-0.160032	-0.119837	0.760437	-3.17519	-2.2251	-2.67832	-2.62655	0.00331374	-1.13117	-1.26948	-0.971711	-1.04163	0.0128144	-3.95304	-4.06808	-0.69729	-1.79175	0.0488152	-1.25363	-0.721565	-0.767739	-0.963953	0.101562	-0.990466	0.324959	0.712361	-0.160045	0.806191	-0.662289	-0.544165	-0.575659	0.406749	-0.292653	-0.742686	-0.529875	0.0472538		EEF1B2_-_207024806.23-P1P2	GGAGCGGACGGGCTGAGTCG	0.0211372	-0.189902	-0.0748072	-0.0811907	0.0158801	-0.132422	-0.0364732	-0.0510052
TARDBP_P1P2	-1.65194	-1.20445	-1.51246	-1.44087	5.5e-07	-2.05892	-2.38043	-2.31828	-2.15864	4.92e-07	-1.38098	-1.23428	-1.39432	-1.23799	7.12e-07	-2.48026	-4.12655	0.682061	-2.09307	0.18647	-0.85133	-0.553479	-0.430091	-0.605252	0.00900682	0.373562	-0.867434	-0.302238	-0.519332	0.38642	-1.10542	-1.37539	-1.08541	3.18e-06	0.173493	-0.0701543	0.478616	0.653357		EEF1B2_-_207024859.23-P1P2	GGCCACGTGGCGCAGCGTGT	-0.0308276	-0.440499	-0.70221	-0.391179	-0.202466	-0.0421144	-0.228273	-0.157618
TCF25_P1P2	-0.240077	-0.42801	-0.116631	-0.215899	0.299635	-0.597034	-0.472611	-0.815841	-0.65857	0.248157	-0.262399	-0.177502	-0.0403601	-0.177744	0.258523	0.0283318	1.90952	-0.835761	0.389205	0.890516	0.169365	0.211902	0.492493	0.117572	0.823178	0.391565	0.0476997	-0.989571	-0.158961	0.398255	-0.142592	-0.108357	-0.101243	0.878189	-0.192198	0.555116	0.184769	0.80573		EEF1B2_-_207024911.23-P1P2	GGGGCCCTTTCGAGAGGGAG	-0.0777842	0.136629	-0.0961233	-0.012426	0.17345	0.143295	0.26519	0.193978
TH_P1	0.0719206	0.147091	-0.308128	-0.0502246	0.957362	-0.134405	0.56442	0.13293	0.177104	0.0685514	-0.165581	-0.206517	-0.322974	-0.214407	0.934663	-0.706273	-0.994976	-1.06206	-0.568225	0.684888	-0.110277	0.176405	-0.477984	-0.0303283	0.383973	-1.23239	-0.801468	-0.630309	-0.550428	0.100352	0.0351743	-0.195711	-0.199633	0.671454	-0.138241	0.784505	0.275105	0.257024		EEF1B2_-_207024950.23-P1P2	GTCTCCCAAGGCCCTCGTGT	0.105901	0.0306149	-0.249383	-0.0376226	-0.740122	-0.385815	0.0237489	-0.367396
TH_P2	-0.0849256	-0.167538	0.0781708	-0.139267	0.37547	-0.0870908	-0.658422	-0.226017	-0.265807	0.867271	0.216214	-0.358425	0.30922	0.0303405	0.243411	0.0982221	-3.37687	-1.34433	-1.53153	0.10224	0.436202	0.186701	-0.26413	-0.166812	0.499263	-0.36535	0.463387	0.229606	-0.0729948	0.775418	-0.0282207	0.156393	0.147894	0.592553	-0.711913	-0.374758	-0.27648	0.291385		EEF1B2_+_207024362.23-P1P2	GGAACCAGCCCTAGAAGCGC	-0.125065	0.205346	0.283825	0.121369	-0.370351	-0.188172	-0.82843	-0.462318
TNPO1_P1P2	-0.645867	0.514235	-0.20436	-0.11214	0.713526	-0.742342	-0.674658	-0.394888	-0.623419	0.343075	0.262613	-0.114073	0.121508	0.0189916	0.0400682	-1.52577	-1.46001	-0.537742	-0.608055	0.554038	-0.330433	-0.327024	-0.13198	-0.489161	0.477886	-0.289579	0.135958	0.479069	0.0832023	0.897899	-0.501121	-1.0339	-0.72307	0.00109498	-0.224049	0.941818	0.20328	0.350381		EEF1B2_+_207024383.23-P1P2	GCACGGCTCCCGAAGATGAC	-0.436328	-0.0326259	0.168234	-0.10024	-0.239464	-0.082694	-0.397061	-0.23974
TRIP4_P1P2	-0.0529926	0.159331	0.287312	0.288895	0.452009	-0.860708	-0.806464	-0.796698	-0.763072	0.00186047	0.222046	-0.372857	-0.447962	-0.177545	0.50964	2.98579	-1.78543	-1.37108	-0.324323	0.873588	0.442113	0.710756	0.805167	0.574555	0.0782619	0.0912571	-0.0777118	0.150862	0.0712337	0.721517	-0.174185	0.196485	0.105503	0.496008	-0.212424	-0.370145	0.04657	0.928996		EEF1B2_+_207024400.23-P1P2	GTCTTAAGTTCGTACCTCCA	-0.384883	-0.280901	0.127099	-0.179562	-0.406827	-0.405985	-0.561527	-0.458113
TTC37_P1P2	-0.252428	0.257256	0.177855	-0.0647072	0.64006	-1.74784	-1.40667	-1.77476	-1.59537	6.94e-06	-0.149432	0.208348	-0.0991531	0.0861064	0.468936	-1.94772	-0.42305	-0.651823	-1.77085	0.0894249	-0.1774	0.667403	-0.627452	-0.038385	0.11182	0.231722	-0.203501	-0.426239	0.235938	0.390195	-0.296826	0.0462924	-0.113645	0.632833	-0.143244	-0.264719	0.0189356	0.64975		EEF1B2_+_207024920.23-P1P2	GGGGCCTTGGGAGACGGCAA	0.269468	-0.0160708	0.0887355	0.114044	0.298332	0.103419	0.344254	0.248668
RPL40_P1	-4.7452	-5.79224	-5.26106	-5.15423	0.000160258	-4.53931	-3.14751	-3.86223	-3.70273	4.76e-05	-1.67401	-1.40292	-1.24222	-1.40144	0.000277333	-4.7413	-7.45956	-4.06286	-5.58121	0.0953352	-1.16753	-1.23742	-0.922952	-1.06857	4.55e-05	-0.887331	-0.589064	-0.647981	-0.657405	0.251089	-2.50714	-2.16325	-2.29198	3.96e-05	-0.645531	-0.904057	-0.586705	0.000228253		EEF1D_-_144679497.23-P1P2	GTGTCGCGCCCGACTCCTTC	-0.0641019	0.0106883	0.176078	0.040888	-0.0176468	0.540317	0.152042	0.224904
RPL40_P2	-0.00396183	0.0513482	0.104363	0.073361	0.184864	-0.540543	-0.850964	-1.05659	-0.757005	0.133465	-0.0134096	-0.0998673	0.153352	0.012951	0.404253	0.649992	-0.00756285	-0.137877	0.427354	0.876405	0.350156	-0.11751	-0.0755579	-0.0277302	0.504898	-0.474637	-0.179619	-0.213913	-0.25263	0.408282	0.215847	-0.0579478	-0.134703	0.740281	0.650265	-0.199666	0.314542	0.5709		EEF1D_-_144679500.23-P1P2	GCGCGCCCGACTCCTTCCGG	0.0984906	-0.214369	0.431932	0.105351	0.109184	-0.546829	-0.0167727	-0.151472
UPF1_P1P2	-3.55011	-3.29608	-4.03752	-3.62791	0.000446676	-6.13455	-3.76655	-5.49305	-5.12774	2.92e-06	-2.34254	-1.66733	-2.68178	-2.09827	3.04e-05	-3.72781	-1.87267	-7.52139	-3.85832	0.00230379	-2.2984	-1.86598	-1.88079	-2.01291	2.99e-05	-1.2021	0.417388	0.155645	-0.629955	0.095296	-2.19607	-1.8256	-2.01084	1e-05	-0.239404	-1.08852	-0.57698	0.160218		EEF1D_-_144679585.23-P1P2	GGGGAAGACTGATGAAAGGG	0.164544	0.15234	0.0058528	0.107579	0.104324	-0.109429	-0.617101	-0.207402
UPF2_P1P2	-1.92253	-1.16315	-1.54165	-1.51089	0.0211044	-5.00731	-2.67131	-4.90947	-4.16929	4.24e-07	-1.97936	-1.78178	-2.11684	-1.95236	5.82e-07	-1.54662	-3.41591	-2.91872	-3.13339	0.191284	-1.68767	-1.42055	-1.62301	-1.55268	6.46e-05	0.309598	-0.577146	-0.675315	-0.347967	0.0318955	-2.08565	-1.48528	-1.78547	0.000838499	-0.211759	0.26226	-0.0742789	0.926164		EEF1D_-_144679595.23-P1P2	GATGAAAGGGAGGGCCGCCC	-0.620899	-0.160339	0.079218	-0.234006	-2.52713	-1.7213	-3.15514	-2.46786
UPF3A_P1P2	0.0238048	-0.0877263	-0.0388555	-0.0450385	0.745671	-0.282363	-0.363886	-0.0885936	-0.101779	0.648223	0.00806373	-0.413199	-0.317427	-0.225006	0.447733	0.793487	0.861738	0.53512	0.352287	0.405821	0.44672	0.520728	0.665622	0.659321	0.542128	-0.705712	0.653769	-0.185612	-0.345947	0.523466	-0.407854	-0.267326	-0.135329	0.428782	-0.163093	-0.332466	-0.067462	0.394286		EEF1D_+_144679337.23-P1P2	GACTTGGGGCGAGCGCAGAG	0.220246	-0.239543	-0.175764	-0.0650204	-0.000151448	0.10227	0.0165649	0.0395611
UPF3B_P1P2	0.00535219	0.155007	0.234284	0.182112	0.255531	-0.466817	-0.400265	-0.101119	-0.30731	0.350381	-0.109783	-0.202603	-0.169751	-0.0973216	0.343075	1.48308	-0.784536	-4.14972	-0.702207	0.310768	0.175775	0.883136	0.405236	0.456127	0.0838658	0.650213	-0.25101	-0.233238	0.131644	0.20069	0.135536	0.784173	0.547017	0.443481	-0.615288	0.282883	0.0257366	0.602792		EEF1D_+_144679405.23-P1P2	GCTCGCGCCGTTAGGGACTG	-0.182589	-0.335048	-0.20899	-0.242209	0.142818	0.0185286	-0.239115	-0.025923
PFDN3_P1P2	-2.89386	-1.33437	-1.18376	-1.78067	2.08e-05	-5.71523	-2.91785	-4.34274	-4.25593	6.26e-05	-1.80113	-1.78577	-1.84246	-1.74598	3.79e-07	-4.57644	-8.81638	-6.92579	-5.48895	4.68e-06	-0.919174	-0.891135	-0.931448	-0.897211	0.0222286	-0.358874	0.165708	0.613299	-0.126874	0.556457	-2.40054	-2.12534	-2.14381	6.17e-05	-0.65461	0.272742	-0.103397	0.449868		EEF1D_+_144679453.23-P1P2	GAGACGCCCGAGGGGCCGGG	-4.61575	-3.4222	-3.43833	-3.82543	-3.9604	-3.52503	-3.75933	-3.74825
VCP_P1P2	-4.79433	-6.89789	-9.50663	-6.71966	3.14e-07	-4.71488	-3.85892	-4.12499	-4.13807	3.26e-07	-2.06337	-2.07323	-2.13245	-1.91837	3.14e-07	-9.49361	-9.02434	-8.80895	-7.69776	3.33e-07	-2.41906	-2.18646	-2.38854	-2.1676	3.33e-07	-1.13501	-1.14802	-0.28565	-0.753445	4.91e-05	-2.64345	-3.30578	-2.79929	3.14e-07	-0.621713	-1.57128	-0.787002	0.000395709		EEF1D_+_144679483.23-P1P2	GGCCCCCGCCGGAAGGAGTC	-0.119662	-0.121495	0.125311	-0.0386154	-0.242029	-0.108118	-0.0726952	-0.140948
WDR61_P1P2	-0.374481	0.161261	0.140402	-0.0401201	0.0542631	-2.5368	-1.78262	-2.44702	-2.16716	9.79e-05	-0.842999	-0.999262	-1.1758	-0.980559	0.00207301	-1.85834	0.693061	-0.562611	-0.393959	0.347972	-0.371053	-0.249013	-0.610868	-0.299335	0.622994	0.658381	-0.718679	-0.907547	-0.118025	0.53045	-1.28237	-0.795921	-0.971639	0.00137068	-0.310153	0.471377	-0.141026	0.435047		EEF1D_+_144679504.23-P1P2	GGGCTGGCGTGTGAGTACCG	-2.33194	-3.04768	-2.9862	-2.7886	-4.52572	-2.71011	-3.75782	-3.66455
WIBG_P1P2	-0.060179	-0.064509	0.265304	0.113247	0.50053	0.25954	0.35067	0.100173	0.302807	0.487029	0.326959	0.148082	0.218775	0.210467	0.087765	0.975027	-1.72606	-1.96719	-0.520609	0.430483	-0.517661	-0.340562	0.129904	-0.275147	0.625525	0.253308	-0.316454	-0.29406	-0.141257	0.928996	-0.434476	-0.416889	-0.324982	0.0801047	-0.241905	0.473652	0.109003	0.645662		EEF1E1_-_8102260.23-P1P2	GGACCCAGCACGGTGCTACC	-0.104823	0.227512	0.33227	0.151653	-0.597208	-0.270681	-0.492792	-0.45356
YAE1D1_P1P2	-2.13763	-1.58767	-1.22962	-1.65129	0.148866	-4.92629	-2.62944	-3.92087	-3.68356	1.3e-06	-1.53232	-1.71504	-1.55004	-1.59913	0.00151268	-3.68126	-6.86204	-5.05572	-4.37227	0.000113576	-0.876957	-0.895175	-0.863744	-0.873193	0.0701538	-0.194619	0.0540285	-1.31589	-0.561006	0.0653654	-1.63082	-1.57158	-1.58226	0.000776189	0.0619649	0.370267	0.127449	0.406264		EEF1E1_-_8102533.23-P1P2	GAGAGGCGCCAGCCGGCTAG	-0.356237	-0.064635	0.220848	-0.0666746	-0.471415	-0.466961	-0.403964	-0.447447
YBX1_P1P2	-0.287448	-0.520013	-0.802311	-0.599531	0.0186503	-1.10817	-0.998814	-0.99432	-0.969226	0.000446676	-0.338339	-0.851102	-0.327654	-0.493505	0.00660743	-0.716427	-5.28434	-3.98112	-2.61903	0.0111899	0.252534	-0.0581168	-0.485288	0.022121	0.975756	-0.753502	-0.420622	-0.232328	-0.412302	0.0871049	-0.615054	-0.550632	-0.538365	0.00599441	-0.68567	-0.170565	-0.283961	0.507355		EEF1E1_-_8102548.23-P1P2	GCTAGCGGCGCAGACACGTG	-0.219536	-0.149181	-0.0913047	-0.15334	-0.343536	-0.535911	-0.121208	-0.333552
ZC3H12A_P1P2	-0.493515	-0.460799	-0.176279	-0.449563	0.355925	-0.0869842	-0.510138	0.125575	-0.140594	0.772804	-0.148183	0.127775	0.305734	0.0896587	0.28816	1.66348	-1.14569	1.99167	0.428966	0.851107	-0.524947	-0.186407	-0.442256	-0.295995	0.762563	0.241219	-0.758647	0.256315	0.0437954	0.954522	0.264384	0.304371	0.487892	0.0690946	-0.266854	-0.961591	-0.380475	0.0444022		EEF1E1_-_8102743.23-P1P2	GTCCAGTAGCGACAACTCTG	-0.214958	0.106691	0.652057	0.181263	-0.0667132	-0.421198	0.322721	-0.0550635
ZNF598_P1P2	-0.442533	-0.358119	-0.192134	-0.266762	0.00864484	-1.61285	-1.56059	-2.18397	-1.96759	0.00151908	-0.428664	-0.00378925	-0.726303	-0.408588	0.0107703	-0.796119	-1.28414	-0.589044	-1.2404	0.884867	-0.0838128	0.197227	0.0568775	0.257435	0.537401	-0.900242	0.461912	-0.68779	-0.332167	0.105525	-0.315268	-0.274547	-0.281579	0.0268919	-0.240652	-3.24959	-0.076197	0.149675		EEF1E1_+_8102572.23-P1P2	GGCCGGCCACCAGATACGGG	0.198113	0.178924	-0.511612	-0.0448582	-0.725232	-0.164646	-0.855879	-0.581919
																																								EEF1E1_+_8102575.23-P1P2	GCGGGCCGGCCACCAGATAC	-0.254064	-0.0580277	-0.222979	-0.178357	-0.688911	-0.416959	-0.0681224	-0.391331
																																								EEF1E1_+_8102723.23-P1P2	GGCCGCAGAGTTGTCGCTAC	0.267878	-0.376992	-0.534562	-0.214559	-0.514187	-0.310057	-0.26476	-0.363001
																																								EEF1E1_+_8102750.23-P1P2	GAGGAGCTACGGCCGGAAGA	-0.170737	-0.119714	0.0487398	-0.0805704	-0.523577	-0.219574	-0.228012	-0.323721
																																								EEF1E1_+_8102757.23-P1P2	GGTCTGCCAGGAGCTACGGC	0.209773	-0.119243	-0.167144	-0.0255379	-0.488142	0.0226084	-0.32129	-0.262274
																																								EEF1G_-_62341339.23-P1P2	GATTCCGCAAAGAAAGGGGG	-1.7468	-1.4777	-1.18276	-1.46908	-3.06845	-2.58949	-2.48698	-2.71497
																																								EEF1G_-_62341374.23-P1P2	GGCCGCAAAGTAAGCCGCCC	-0.0992116	0.166333	-0.147453	-0.0267773	0.092746	-0.585416	-0.228612	-0.240427
																																								EEF1G_-_62341383.23-P1P2	GTAAGCCGCCCGGGAGAGAA	-3.94831	-3.32938	-3.31246	-3.53005	-4.44557	-3.63091	-5.13493	-4.4038
																																								EEF1G_+_62341149.23-P1P2	GCTGGAGAGTAGGGTTCCTA	-0.918382	-0.42367	-0.298695	-0.546916	-2.03926	-1.52895	-1.92844	-1.83221
																																								EEF1G_+_62341158.23-P1P2	GACTGTACTGCTGGAGAGTA	-1.55809	-0.573325	-1.38091	-1.17078	-2.57168	-1.77181	-3.09292	-2.4788
																																								EEF1G_+_62341188.23-P1P2	GTGAGTGGGGAACTGATTCG	-0.222275	0.205964	0.325563	0.103084	-0.0854702	-0.242256	-0.40761	-0.245112
																																								EEF1G_+_62341201.23-P1P2	GGGAGTTCTGAGGTTGAGTG	-0.00954439	0.0362284	-0.169174	-0.0474965	-2.12437	-1.34834	-1.60102	-1.69124
																																								EEF1G_+_62341354.23-P1P2	GTCCCGGGCGGCTTACTTTG	-0.626327	-0.569241	-0.536135	-0.577234	-4.0323	-2.06799	-2.47066	-2.85698
																																								EEF1G_+_62341366.23-P1P2	GCCCTCCCTTCTCTCCCGGG	-0.357448	-0.114641	-0.606542	-0.359544	-3.44649	-2.15229	-3.31504	-2.97127
																																								EEF2_-_3984145.23-P2	GGGAGCTCACGTTGACTTGA	0.0952702	-0.0170945	-0.0374291	0.0135822	0.32558	0.187367	-0.247283	0.0885549
																																								EEF2_-_3984199.23-P2	GTCAGTGAAGCGTGTCTCCC	0.17283	-0.0915597	-0.276764	-0.0651646	-0.0333524	0.0665982	-0.0561854	-0.00764657
																																								EEF2_-_3985222.23-P1	GACAGCGCGGCGCACAGACA	-0.392504	-0.520557	-0.617885	-0.510315	-2.44584	-1.43462	-2.05759	-1.97935
																																								EEF2_-_3985225.23-P1	GGCGCGGCGCACAGACATGG	-0.137544	-0.433653	-0.260179	-0.277125	-2.42708	-1.47552	-2.93101	-2.27787
																																								EEF2_-_3985366.23-P1	GCCGGGGCACCAGCGAGGCA	-0.470404	-0.761511	-0.937163	-0.723026	-1.76847	-2.05413	-0.740542	-1.52105
																																								EEF2_-_3985389.23-P1	GTACTCACCATGGTGGCGGA	-0.378645	-0.341647	0.203237	-0.172351	-1.03081	-1.12011	-1.11352	-1.08814
																																								EEF2_-_3985440.23-P1	GAAGCGAGTCGCGCCGAGGA	-5.84192	-6.03615	-5.34602	-5.74136	-4.07693	-3.31914	-3.92911	-3.77506
																																								EEF2_-_3985443.23-P1	GCGAGTCGCGCCGAGGATGG	-5.21519	-4.80717	-5.98135	-5.33457	-4.18251	-2.4336	-3.41964	-3.34525
																																								EEF2_+_3983737.23-P2	GCTGGCCCCGATATGAGTAG	0.335133	-0.0510875	-0.0147204	0.0897749	0.209922	0.407118	0.227391	0.281477
																																								EEF2_+_3983951.23-P2	GGGAGAGGCACAGGGATTCG	-0.0450335	-0.0686116	-0.542607	-0.218751	0.0853991	0.292944	0.246148	0.208163
																																								EEF2_+_3983975.23-P2	GAGGTTCAGTCCAGCGAGAC	0.0746863	-0.402468	0.064852	-0.0876433	0.235842	-0.212403	-0.303448	-0.0933366
																																								EEF2_+_3984042.23-P2	GGGGTGCGCGGGGAGAGACT	-0.231106	-0.39618	-0.158089	-0.261792	-0.518688	-0.226583	-0.934405	-0.559892
																																								EEF2_+_3984158.23-P2	GGATACCCGGAAGGACGAGC	0.253752	-0.131621	0.0724167	0.0648494	-0.270522	-0.136152	-0.428901	-0.278525
																																								EEF2_+_3984167.23-P2	GCGCTTCACTGATACCCGGA	-0.0722816	0.536812	-0.265924	0.0662021	0.107109	0.311402	-0.0653444	0.117722
																																								EEF2_+_3984171.23-P2	GGACACGCTTCACTGATACC	-0.320604	0.345566	0.199612	0.0748582	0.494962	-0.527347	0.185967	0.0511937
																																								EEF2_+_3985242.23-P1	GCGGCGGGGCCGGAGCACCC	-0.209099	-0.369984	-0.272977	-0.28402	-1.98877	-1.64208	-2.6963	-2.10905
																																								EEF2_+_3985242.23-P1_ref	GCGGCGGGGCCGGAGGACCC	0.0302904	-0.239062	-0.620321	-0.276364	-0.0313262	-0.14559	-0.0692918	-0.0820693
																																								EEF2_+_3985264.23-P1	GGTGCCAGGAGGAGACGTAG	-3.88793	-4.01213	-3.46012	-3.78673	-2.55539	-3.28788	-3.24949	-3.03092
																																								EEF2_+_3985431.23-P1	GCCGTCGTCGCCGCCATCCT	-4.20485	-4.41792	-5.41617	-4.67965	-3.99382	-2.76929	-2.95948	-3.24086
																																								EEF2K_+_22217635.23-P1P2	GGCGCTCGATCCAGGAAGGA	0.680869	0.276441	0.0750657	0.344125	-0.440492	0.144983	-0.312104	-0.202538
																																								EEF2K_+_22217639.23-P1P2	GGCGGGCGCTCGATCCAGGA	0.155659	0.150851	-0.46763	-0.0537068	-0.150908	0.000429771	0.0741669	-0.0254371
																																								EEF2K_+_22217643.23-P1P2	GGAGTGCGGGCGCTCGATCC	0.0960705	-0.118431	-0.446567	-0.156309	-0.0811779	-0.135691	-0.221472	-0.146114
																																								EEF2K_+_22217677.23-P1P2	GACAGCGAGCGGGACTCGGG	-0.00717517	-0.13198	-0.178457	-0.105871	0.109116	-0.239718	0.0513545	-0.0264159
																																								EEF2K_+_22217680.23-P1P2	GGCGACAGCGAGCGGGACTC	0.38586	-0.286326	0.14313	0.0808877	0.0583836	0.179398	-0.0183305	0.0731504
																																								EEF2K_+_22217688.23-P1P2	GGCGTGCAGGCGACAGCGAG	0.545804	-0.112833	0.157141	0.196704	-0.165134	0.205132	-0.269872	-0.0766246
																																								EEF2K_+_22217910.23-P1P2	GCTCGCGGCCCGGAGCTCCA	0.108321	-0.344462	0.110788	-0.0417846	-0.132779	0.241604	-0.0385257	0.0234328
																																								EEF2K_+_22217938.23-P1P2	GCGCGAGGGTCCAGAGGAGT	-0.0223114	-0.0268745	-0.184928	-0.078038	-0.175722	-0.086293	-0.120963	-0.127659
																																								EEF2K_+_22217944.23-P1P2	GCACGGCCGCGAGGGTCCAG	0.056428	-0.161127	0.132609	0.00930339	-0.331304	0.268961	0.267464	0.0683739
																																								EEFSEC_-_127872268.23-P1P2	GCAGCGCGCCGGTTACGGGG	-0.0148477	-0.0843285	-0.0271367	-0.0421043	-0.382337	-0.449742	-0.91509	-0.58239
																																								EEFSEC_-_127872304.23-P1P2	GGGACCGCGGCGACTACCGA	-0.364165	-0.246475	0.0578208	-0.184273	-0.967859	-1.0491	-0.465216	-0.827393
																																								EEFSEC_-_127872307.23-P1P2	GCCGCGGCGACTACCGAGGG	-3.74691	-0.947935	-0.6863	-1.79371	-2.02218	-2.22842	-1.82997	-2.02686
																																								EEFSEC_-_127872314.23-P1P2	GGACTACCGAGGGAGGTGAG	-3.54063	-3.65892	-2.61935	-3.27296	-4.78403	-2.87508	-3.13275	-3.59729
																																								EEFSEC_-_127872361.23-P1P2	GCGGCGGCGGCATGGCAGGG	-3.97333	-1.15515	-1.42439	-2.18429	-2.33112	-2.35001	-1.82926	-2.17013
																																								EEFSEC_-_127872364.23-P1P2	GCGGCGGCATGGCAGGGCGG	-2.81518	-0.538894	-0.22571	-1.19326	-1.45425	-1.59506	-1.69029	-1.57987
																																								EEFSEC_-_127872381.23-P1P2	GGGCGGGTGAACGTGAACGT	-1.27819	-0.100751	-0.549606	-0.64285	-1.27542	-1.55205	-1.86392	-1.5638
																																								EEFSEC_-_127872405.23-P1P2	GTGCTGGGCCACATCGACAG	-0.446457	-0.272151	0.324322	-0.131429	-1.16883	-1.17325	-0.994469	-1.11218
																																								EEFSEC_-_127872504.23-P1P2	GGCGGCATCACGCTCGATCT	-0.564556	0.197576	-0.00838036	-0.12512	-0.556073	-0.665731	-0.486227	-0.569343
																																								EFTUD1_-_82554806.23-P1P2	GCGACCGCCCCGGCCCCAGA	-0.29586	0.172692	-0.216224	-0.113131	-2.7336	-1.59327	-2.58855	-2.30514
																																								EFTUD1_-_82554813.23-P1P2	GCCCGGCCCCAGACGGGAAG	-0.205296	-0.208918	-0.304675	-0.239629	-2.97196	-1.50599	-1.96749	-2.14848
																																								EFTUD1_-_82554823.23-P1P2	GGACGGGAAGCGGCACTCCG	-0.387394	0.130385	0.241849	-0.00505319	-3.1309	-1.9585	-3.58043	-2.88994
																																								EFTUD1_-_82555037.23-P1P2	GCGAAAGTCCGAGAGCTCTG	0.391126	-0.0265263	0.153483	0.172694	0.188459	0.122144	-0.351963	-0.0137866
																																								EFTUD1_+_82554977.23-P1P2	GTGCGACCCGAGAGAAGGAG	-0.716178	-0.682068	-0.353795	-0.584014	-3.18799	-1.93675	-3.64824	-2.92433
																																								EFTUD1_+_82554982.23-P1P2	GGTGGGTGCGACCCGAGAGA	-1.97749	-0.423293	0.132575	-0.75607	-3.97216	-1.91	-2.66632	-2.8495
																																								EFTUD1_+_82554999.23-P1P2	GTTTCGGAAGCTCTCGGTGT	-0.827435	-1.0671	-0.655497	-0.85001	-1.71848	-0.391728	-1.44955	-1.18659
																																								EFTUD1_+_82555023.23-P1P2	GGTCGGACCCGCAGAGCTCT	0.330867	-0.186311	0.0909347	0.0784968	-0.812054	-0.659605	-0.795208	-0.755622
																																								EFTUD1_+_82555040.23-P1P2	GCCCTGGCGCGCGGGCGTGT	0.648765	0.292566	0.347772	0.429701	-0.495223	-0.0855116	0.0378884	-0.180949
																																								EIF1_-_39845517.23-P1P2	GCGCGACCGGAAGGAGCAGG	-0.0107183	0.422273	-0.674809	-0.0877516	-0.310896	-0.694136	-0.607591	-0.537541
																																								EIF1_-_39845553.23-P1P2	GGGCGGGCCCGGCGTCTCAG	-0.105171	-0.368383	-0.0213592	-0.164971	-0.798707	-1.08285	-0.796471	-0.892676
																																								EIF1_+_39845131.23-P1P2	GGGCTCAGTGACTGGGGCAG	-0.0534326	-0.460786	0.553145	0.0129755	-0.795213	-0.489625	-0.98314	-0.755992
																																								EIF1_+_39845151.23-P1P2	GGCTGCTGAATCCTCGGCGG	-1.0035	-0.780804	-1.29039	-1.0249	-0.140773	-0.193985	-0.625649	-0.320135
																																								EIF1_+_39845178.23-P1P2	GCGGGAAGCGAGGGGGCTCA	0.121211	-0.435169	-0.0724119	-0.12879	-0.540417	-0.271042	-0.835779	-0.549079
																																								EIF1_+_39845185.23-P1P2	GGGAACGTCGGGAAGCGAGG	0.0629998	-0.540141	-0.408515	-0.295219	-0.753896	-0.282811	-0.389042	-0.47525
																																								EIF1_+_39845188.23-P1P2	GAACGGAACGTCGGGAAGCG	-0.427722	-0.0437275	-0.0923075	-0.187919	-1.13304	-0.395621	-0.763757	-0.764139
																																								EIF1_+_39845197.23-P1P2	GGCAGGGGGGAACGGAACGT	-0.171181	0.251873	0.186253	0.0889817	0.0759904	-0.861838	-0.445822	-0.410557
																																								EIF1_+_39845526.23-P1P2	GAGACGCCGGGCCCGCCCAA	-0.0625311	-0.111646	-0.0778683	-0.0840151	-0.573865	-0.529902	-0.597501	-0.567089
																																								EIF1AD_-_65769545.23-P1P2	GGTAGCGTCAGTTAGAAATC	0.206335	-0.40404	0.311875	0.0380563	-0.838852	-1.05474	-1.15458	-1.01606
																																								EIF1AD_-_65769584.23-P1P2	GTCCCACCAGTCCAACTGCG	-0.373023	-0.296534	-0.0160333	-0.22853	-1.98284	-1.51653	-1.60749	-1.70229
																																								EIF1AD_+_65769376.23-P1P2	GGAGGGCCAGAGACTAAGTG	-0.0377438	-0.494431	-0.0571751	-0.19645	-3.05066	-1.48371	-3.2627	-2.59902
																																								EIF1AD_+_65769426.23-P1P2	GCAGCGTCCAGCCTAGACGG	-0.949454	-0.991586	-0.733035	-0.891358	-3.35638	-2.4586	-2.66783	-2.8276
																																								EIF1AD_+_65769557.23-P1P2	GAGTTGGACTGGTGGGAACT	-1.16495	-0.657402	-0.624371	-0.815575	-2.80352	-1.24335	-2.19519	-2.08069
																																								EIF1AD_+_65769564.23-P1P2	GTCCTCGCAGTTGGACTGGT	-0.143688	-0.109079	-0.370607	-0.207791	-0.716358	-1.01154	-0.566736	-0.764877
																																								EIF1AD_+_65769568.23-P1P2	GGCACTCCTCGCAGTTGGAC	0.0735693	0.0860927	-0.070433	0.029743	-0.087627	-0.136098	0.132711	-0.0303379
																																								EIF1AD_+_65769573.23-P1P2	GACGTCGCACTCCTCGCAGT	0.047331	-0.249313	-0.288248	-0.16341	-0.344506	-0.104955	0.203712	-0.0819164
																																								EIF1AD_+_65769621.23-P1P2	GCGAGACAGCGCCGGAAGTA	-0.306947	-0.600169	-0.688951	-0.532022	-2.70785	-1.13164	-2.59394	-2.14448
																																								EIF1AX_-_20159683.23-P1P2	GTGGGTGACCTGCAATCTAC	0.0318674	-0.20329	0.352067	0.0602151	-1.92352	-1.25431	-2.30658	-1.82814
																																								EIF1AX_-_20159694.23-P1P2	GCAATCTACGGGCAGGACCT	0.033534	0.241596	0.0542232	0.109784	-0.123985	0.141118	-0.175726	-0.0528641
																																								EIF1AX_-_20159726.23-P1P2	GGAGCAGAGCCGTGGTCCGG	-1.89231	-2.34157	-2.17599	-2.13662	-2.81966	-2.45536	-2.99842	-2.75781
																																								EIF1AX_-_20160112.23-P1P2	GAAGCCAGAGAGGACGCGAG	0.39845	-0.194429	0.0365419	0.0801876	-1.54374	-1.85302	-1.64806	-1.68161
																																								EIF1AX_+_20159492.23-P1P2	GGCCTCCTGCGGGAGAATGT	-0.308951	-0.257048	-1.26774	-0.611245	-2.77914	-1.26096	-3.12519	-2.38843
																																								EIF1AX_+_20159713.23-P1P2	GCGCCCGGACCCCCGGACCA	0.0668819	-0.419585	0.0264297	-0.108758	-1.15701	-0.936933	-1.21167	-1.10187
																																								EIF1AX_+_20159957.23-P1P2	GAAAGCGACGCAAAGAGTCG	-1.15105	-1.72546	-1.86884	-1.58178	-1.86194	-1.63261	-1.9467	-1.81375
																																								EIF1AX_+_20159980.23-P1P2	GCAGCCGGCGACGGGAGGCG	-0.452778	-0.49828	-0.767395	-0.572818	-1.34052	-0.994414	-1.22871	-1.18788
																																								EIF1AX_+_20159985.23-P1P2	GGGGCCCAGCCGGCGACGGG	-4.14281	-4.16893	-4.72167	-4.34447	-3.96712	-2.79308	-3.01027	-3.25682
																																								EIF1AY_-_22737693.23-P1P2	GTGCTGCATCTTAGTTCAGT	0.0248503	0.112207	-0.0510029	0.0286847	0.250593	0.0193234	-0.198584	0.0237773
																																								EIF1AY_-_22737720.23-P1P2	GAGAGTAGTAACCGCCAGAA	-0.524291	-0.162243	-0.478595	-0.388377	0.125457	0.032295	-0.223629	-0.0219591
																																								EIF1AY_-_22737742.23-P1P2	GAGTCGGAAGAGGTCTCACG	0.283117	-0.235858	0.0459883	0.0310824	-0.024207	0.153339	0.272144	0.133759
																																								EIF1AY_-_22737864.23-P1P2	GGCAGTGACTGTTCTAACGG	-0.0681532	-0.0616775	-0.119393	-0.0830745	-0.0398723	0.0376696	-0.0896216	-0.0306081
																																								EIF1AY_+_22737649.23-P1P2	GGTGGGTGCGCAGAAGAGGC	0.017554	-0.19727	0.186382	0.00222213	-0.0705166	-0.166022	0.403223	0.0555614
																																								EIF1AY_+_22737667.23-P1P2	GTGAACTAAGATGCAGCAGG	0.11197	0.13855	0.190996	0.147172	-0.0874978	0.159724	-0.110791	-0.0128549
																																								EIF1AY_+_22737786.23-P1P2	GAGCCGAGGTATAGTCCCAG	0.215649	0.133046	-0.0482332	0.100154	-0.247285	0.0905831	0.226159	0.0231523
																																								EIF1AY_+_22737815.23-P1P2	GGAACAGGCGTCGGGGTTAC	0.300108	-0.224933	-0.17895	-0.0345919	-0.322163	-0.0721699	0.309681	-0.0282173
																																								EIF1AY_+_22737871.23-P1P2	GCACAGTGCTGGGGTCGCAG	-0.183055	0.202396	-0.317172	-0.099277	0.057527	-0.294118	-0.0329813	-0.0898574
																																								EIF1B_-_40351382.23-P1P2	GCCTCCTGACAAGGTGATCC	-0.0172389	-0.433351	-0.0650965	-0.171895	-0.397938	-0.479183	-0.0258991	-0.301007
																																								EIF1B_+_40351214.23-P1P2	GGGCGAGGGCGCGAGAGAAG	-0.184682	0.0104926	0.000139583	-0.0580165	-0.193889	0.108148	0.142014	0.0187575
																																								EIF1B_+_40351249.23-P1P2	GAGGCAGGAAGAGGCGAAGG	-0.142045	0.117054	-0.241606	-0.0888656	-0.352467	-0.623675	-0.54847	-0.508204
																																								EIF1B_+_40351405.23-P1P2	GACTAGTGTGAGGCCGGTGA	0.278537	-0.0118333	-0.494866	-0.076054	-0.307326	0.170324	-0.458208	-0.198403
																																								EIF1B_+_40351415.23-P1P2	GGACATGCGATACTAGTGTG	-0.123711	0.127522	-0.311895	-0.102695	0.0990297	0.359496	-0.0421463	0.138793
																																								EIF1B_+_40351486.23-P1P2	GATGCGCGCCGGGCAAGGGA	0.160885	-0.731023	0.573013	0.000958264	0.146983	-0.0882822	-0.133685	-0.0249947
																																								EIF1B_+_40351490.23-P1P2	GCGAGATGCGCGCCGGGCAA	-0.295457	0.00799425	0.0629773	-0.0748285	0.0963935	0.367437	0.0487732	0.170868
																																								EIF1B_+_40351568.23-P1P2	GCCGAGACAAAGCCCCACTA	0.23985	0.159965	0.635919	0.345245	-0.130799	-0.186271	0.0841897	-0.0776266
																																								EIF1B_+_40351658.23-P1P2	GCCGCGGCCGGGGCTCCGAG	-0.0285742	0.190995	-0.0992374	0.0210611	-1.29513	-0.76415	-1.19463	-1.08464
																																								EIF2A_-_150264534.23-P1P2	GCGCATGAGGAGACGTGTAG	-0.128811	-0.0714845	0.0597493	-0.0468488	-0.0467077	-0.0768799	-0.250834	-0.124807
																																								EIF2A_-_150264569.23-P1P2	GTGGTGAACTCTCACCCGAG	-0.123528	-0.313613	-0.0528445	-0.163329	0.294113	0.0679169	0.389066	0.250365
																																								EIF2A_-_150264592.23-P1P2	GTTCTCTTTCCGGGACAACA	-0.0728256	-0.270936	0.249777	-0.0313282	-0.0781666	-0.449523	-0.0667232	-0.198138
																																								EIF2A_-_150264617.23-P1P2	GCGTCCACGCCGCTCTTGAC	0.23765	0.243794	-0.213585	0.0892861	0.0378658	0.263145	0.0472814	0.116097
																																								EIF2A_-_150264638.23-P1P2	GGTGAGTTCTGAAGAAGCGA	0.0486071	-0.359602	0.176402	-0.0448643	-0.35941	0.680789	-0.213256	0.036041
																																								EIF2A_+_150264599.23-P1P2	GTCACCTGTCAAGAGCGGCG	0.392321	-0.33174	0.316349	0.125643	-0.234343	0.0394344	-0.160425	-0.118444
																																								EIF2A_+_150264604.23-P1P2	GAGAACTCACCTGTCAAGAG	-0.309202	-0.0764147	-0.380059	-0.255225	-0.170879	-0.677153	-0.122829	-0.32362
																																								EIF2A_+_150264678.23-P1P2	GCTCCTCGGGTAGTTCTCAA	-0.0888471	0.119404	0.222721	0.0844262	0.374491	0.400385	-0.294471	0.160135
																																								EIF2A_+_150264791.23-P1P2	GGAATACGAAAGCCCAGAGG	0.0309415	-0.419985	0.0800373	-0.103002	-0.0755731	0.588151	0.240262	0.250947
																																								EIF2AK1_-_6098524.23-P1P2	GGGTCCTCAGGCAAACCTCA	0.640444	0.1193	0.226025	0.32859	0.48747	0.477712	-0.230556	0.244876
																																								EIF2AK1_-_6098801.23-P1P2	GCAGCTAGCGCCGTCCGACC	0.122794	0.113093	0.0516578	0.0958484	0.242256	0.206518	0.161227	0.203334
																																								EIF2AK1_+_6098595.23-P1P2	GGCCCGGACCCCGAATATGA	-0.224745	0.945829	0.491478	0.404187	0.158383	0.113885	0.397461	0.223243
																																								EIF2AK1_+_6098703.23-P1P2	GCGCGGCCGGCGATGCAGGG	0.053316	0.249182	0.458475	0.253658	-0.0139623	-0.231052	0.0432493	-0.0672549
																																								EIF2AK1_+_6098754.23-P1P2	GATCGGAGTGTGGCAGTGCT	-0.100066	-0.101171	0.367778	0.0555136	0.424916	0.215608	0.0807869	0.240437
																																								EIF2AK1_+_6098764.23-P1P2	GTAGCTGCAGCATCGGAGTG	0.397146	0.38018	0.237136	0.338154	0.075223	-0.0517898	0.55992	0.194451
																																								EIF2AK1_+_6098771.23-P1P2	GACGGCGCTAGCTGCAGCAT	0.455232	-0.256742	0.538386	0.245625	0.163468	0.381116	0.101476	0.215353
																																								EIF2AK1_+_6098789.23-P1P2	GGGGTTACTTCCGGGTCGGA	0.131458	-0.298886	-0.0099957	-0.0591415	0.0281295	0.597217	-0.22793	0.132472
																																								EIF2AK1_+_6098793.23-P1P2	GTGAGGGGTTACTTCCGGGT	-0.0935817	0.310703	0.268789	0.16197	0.216516	-0.213922	0.394669	0.132421
																																								EIF2AK2_-_37383944.23-P1P2	GGCGTCCGCGTCCTGAGCTG	0.00073253	-0.174257	0.341674	0.0560501	-0.0952646	0.0446347	-0.190181	-0.0802701
																																								EIF2AK2_-_37384096.23-P1P2	GGCCGCCGGCCGGAGACCCG	-0.0711579	-0.293134	-0.0217917	-0.128695	-0.336973	0.0192906	-0.305257	-0.207647
																																								EIF2AK2_+_37383698.23-P1P2	GGGAAGACGAATAGGCCTAG	0.453543	-0.140719	-0.0605051	0.0841064	-0.00914037	-0.36799	-0.42607	-0.267734
																																								EIF2AK2_+_37383927.23-P1P2	GGCGTCCCCAGCTCAGGACG	-0.22526	-0.0539242	-0.300611	-0.193265	-0.188647	0.311874	0.00742906	0.0435523
																																								EIF2AK2_+_37384040.23-P1P2	GGCGGCGGCGCAGGTGAGCA	0.0174556	-0.26728	0.316033	0.0220697	0.0118796	-0.136838	-0.283954	-0.136304
																																								EIF2AK2_+_37384076.23-P1P2	GGCCGCGGGTCTCCGGCCGG	-0.36048	0.0762784	0.614633	0.110144	0.0656761	0.487387	-0.182944	0.123373
																																								EIF2AK2_+_37384079.23-P1P2	GGAAGCCGCGGGTCTCCGGC	0.176447	0.272453	-0.201287	0.0825377	-0.153671	0.135747	0.254907	0.0789946
																																								EIF2AK2_+_37384091.23-P1P2	GACCAGCTCTCCCGAAGCCG	0.154948	-0.182231	-0.336461	-0.121248	0.0813661	0.164147	0.0194783	0.0883304
																																								EIF2AK2_+_37384128.23-P1P2	GAGGGAAGGCGGAGTCCAAG	0.339788	-0.295317	-0.263123	-0.0728839	-0.0748898	0.427776	0.210781	0.187889
																																								EIF2AK4_-_40226347.23-P1P2	GCCGCCCCGCAGGCTGCCGG	0.209763	0.00215869	-0.230562	-0.00621339	0.149903	0.361224	-0.257607	0.0845064
																																								EIF2AK4_-_40226368.23-P1P2	GGCCCACCGCCGCCCAGGCA	-0.204837	-0.193161	0.371036	-0.00898731	0.163476	0.427304	0.536487	0.375756
																																								EIF2AK4_-_40226383.23-P1P2	GGGCAAGGCCGCCCTGCCTT	0.288908	0.143581	-0.0104144	0.140691	0.334258	-0.236174	0.146902	0.0816622
																																								EIF2AK4_-_40226404.23-P1P2	GGCGCAGCGCTGCCATGGCT	-0.410621	0.225025	0.0297046	-0.0519637	0.355337	0.634778	0.801223	0.597113
																																								EIF2AK4_-_40226551.23-P1P2	GTTGCGGACCGGTAGGAACG	-0.231793	0.295149	0.419247	0.160868	0.636118	0.263458	0.27217	0.390582
																																								EIF2AK4_+_40226348.23-P1P2	GGCCTTGCCTGGGCGGCGGT	-0.350896	-0.167984	-0.0644769	-0.194452	0.39061	0.246494	-0.0111763	0.208643
																																								EIF2AK4_+_40226372.23-P1P2	GCAGCGCTGCGCCCAAGGCA	-0.275703	0.242893	0.171441	0.0462106	0.500776	0.393038	0.276105	0.389973
																																								EIF2AK4_+_40226377.23-P1P2	GCATGGCAGCGCTGCGCCCA	0.161236	-0.120248	-0.0567353	-0.00524936	0.257003	0.447422	0.425677	0.3767
																																								EIF2AK4_+_40226438.23-P1P2	GGTTGCGGGTAGCTCTCCGG	0.179024	0.637503	0.218696	0.345074	0.0597273	0.63614	0.432645	0.376171
																																								EIF2B1_-_124118132.23-P1P2	GTCCTGCTGCGGAGCCCCAG	-0.980057	-0.698874	-1.21234	-0.963758	-3.09566	-2.18212	-3.38862	-2.8888
																																								EIF2B1_-_124118161.23-P1P2	GCCGCCCGCGCTGTCTCGAA	-0.207523	0.127145	-0.14332	-0.074566	-0.11878	0.203354	0.2173	0.100625
																																								EIF2B1_-_124118170.23-P1P2	GCTGTCTCGAACGGGTCCGC	-0.444785	-1.16103	-0.831683	-0.812498	-3.21851	-1.67727	-2.40347	-2.43308
																																								EIF2B1_+_124118176.23-P1P2	GTGTCAGACTGGCTCGCAGG	-0.0118329	-0.186233	-0.605881	-0.267982	-1.06376	-0.617441	-1.19915	-0.960116
																																								EIF2B1_+_124118179.23-P1P2	GCGCTGTCAGACTGGCTCGC	-0.234114	-0.649066	-0.169271	-0.350817	-1.06637	-0.95595	-1.34156	-1.12129
																																								EIF2B1_+_124118187.23-P1P2	GGTGCAGCGCGCTGTCAGAC	-2.91124	-2.00243	-2.80278	-2.57215	-4.80428	-2.94318	-2.94856	-3.56534
																																								EIF2B1_+_124118218.23-P1P2	GCGGAAGTGCGCCGGAAGTG	-0.334388	-0.293934	-0.123993	-0.250772	0.219063	0.0204749	-0.156373	0.0277217
																																								EIF2B1_+_124118237.23-P1P2	GGTGCGCCGGAACAGGGGTA	0.528177	0.0378597	0.0958969	0.220644	-3.99727	-1.67641	-3.64838	-3.10735
																																								EIF2B1_+_124118237.23-P1P2_ref	GGTGCGCCGGAAGAGGGGTA	-0.547315	-0.316001	0.283929	-0.193129	-1.42005	-1.9717	-2.8132	-2.06832
																																								EIF2B1_+_124118242.23-P1P2	GGGGGAGTGCGCCGGAACAG	-0.0558069	-0.383614	0.58739	0.0493232	-0.112619	-0.299638	0.159119	-0.0843794
																																								EIF2B1_+_124118242.23-P1P2_ref	GGGGGAGTGCGCCGGAAGAG	-0.420052	-0.300413	-0.130887	-0.283784	-1.0232	-0.512411	-0.993071	-0.842894
																																								EIF2B2_-_75469646.23-P1P2	GAAGTGCAAACTGTGTGGTC	-3.04126	-2.25181	-2.65828	-2.65045	-2.77756	-2.20891	-3.2732	-2.75322
																																								EIF2B2_-_75469665.23-P1P2	GTGGCAGGTGTGGATTCCGC	-4.38408	-4.9963	-3.98908	-4.45649	-5.21185	-3.63859	-8.95871	-5.93638
																																								EIF2B2_-_75469671.23-P1P2	GGTGTGGATTCCGCCGGTGA	-4.87556	-3.51728	-4.37009	-4.25431	-5.12409	-4.65498	-5.0109	-4.92999
																																								EIF2B2_-_75469715.23-P1P2	GTGCCGGGATCCGCAGCGAA	-2.40378	-2.68107	-2.20392	-2.42959	-3.05961	-3.49408	-3.98046	-3.51138
																																								EIF2B2_-_75469812.23-P1P2	GAATGGCTCGGGAGACCCTA	-3.44556	-3.11396	-3.32434	-3.29462	-3.63432	-3.70335	-2.45788	-3.26518
																																								EIF2B2_-_75469855.23-P1P2	GGACCACCGCTGGAGCAACG	-2.00139	-2.13842	-1.58755	-1.90912	-2.20511	-1.53159	-2.44457	-2.06042
																																								EIF2B2_+_75469659.23-P1P2	GTGCCTTCAGCCTTCACCGG	-1.66779	-1.40739	-2.68232	-1.91917	-2.72493	-2.58006	-2.92471	-2.74323
																																								EIF2B2_+_75469696.23-P1P2	GAGCCCTTCGCTGCGGATCC	-2.68734	-2.76107	-2.69985	-2.71609	-3.7895	-1.95461	-3.47218	-3.0721
																																								EIF2B2_+_75469889.23-P1P2	GTGGGATCGGGAACAGACAG	-4.19957	-1.83571	-2.94981	-2.99503	-4.6884	-1.85039	-4.26867	-3.60248
																																								EIF2B3_-_45452050.23-P1P2	GAGCTACACCGGGTCGAGCA	-4.13998	-4.52763	-4.14214	-4.26991	-6.37098	-4.266	-5.70967	-5.44888
																																								EIF2B3_-_45452168.23-P1P2	GCCCACCGCACTGCTCACCC	-3.98131	-4.68667	-6.44884	-5.03894	-6.66022	-4.75803	-6.05448	-5.82424
																																								EIF2B3_-_45452187.23-P1P2	GGGGTCAGCCAGCTTGTGTG	-5.0074	-4.99498	-4.89363	-4.96533	-4.77775	-2.39622	-6.3976	-4.52386
																																								EIF2B3_-_45452192.23-P1P2	GAGCCAGCTTGTGTGCGGCC	-2.48167	-3.1308	-3.35205	-2.98817	-4.07909	-2.78426	-4.2066	-3.68998
																																								EIF2B3_+_45452086.23-P1P2	GGAGGTGGACCCGAAGGGGT	-2.2965	-1.33409	-2.18979	-1.94013	-4.60373	-3.04033	-3.41922	-3.68776
																																								EIF2B3_+_45452173.23-P1P2	GTGCCAGGCCGCACACAAGC	-1.8374	-1.859	-1.75734	-1.81791	-3.86435	-1.47009	-2.1366	-2.49034
																																								EIF2B3_+_45452232.23-P1P2	GAGATCGCTGGGAGCGGTTG	-5.04941	-10.5272	-5.01614	-6.86426	-8.2185	-7.00701	-6.16701	-7.13084
																																								EIF2B3_+_45452244.23-P1P2	GGAGGCGGCGTGGAGATCGC	-4.99194	-6.67902	-5.1771	-5.61602	-5.99415	-5.90966	-6.94755	-6.28379
																																								EIF2B3_+_45452262.23-P1P2	GCCATTGGGCTGTCAGTCAG	-4.21713	-6.43876	-5.48036	-5.37875	-10.9001	-5.9845	-6.78878	-7.89112
																																								EIF2B4_-_27593128.23-P1P2	GGTCGGCTCCGCGTACCAGT	-2.17034	-2.08175	-2.63448	-2.29552	-0.635807	-1.11986	0.0447893	-0.570293
																																								EIF2B4_-_27593167.23-P1P2	GTCACCCTCGCGAACAGCCA	-6.10894	-5.57443	-4.79886	-5.49408	-2.61008	-2.47923	-3.85502	-2.98144
																																								EIF2B4_-_27593196.23-P1P2	GAGCCATCGCCCTCAGTCCT	-4.08703	-5.615	-4.42096	-4.70766	-3.80416	-2.17739	-2.89468	-2.95874
																																								EIF2B4_-_27593217.23-P1P2	GGCTCCGCCCGCCGTGGTCA	-6.58117	-4.83902	-3.48596	-4.96872	-4.05636	-3.35528	-3.00165	-3.4711
																																								EIF2B4_+_27593121.23-P1P2	GAAGAGCCGGGCCTGCCTAC	-3.71483	-4.33686	-4.34644	-4.13271	-4.32617	-3.30437	-3.334	-3.65485
																																								EIF2B4_+_27593149.23-P1P2	GTGGCCGTGGCTGTTCGCGA	-5.64346	-3.93156	-4.54847	-4.70783	-3.85814	-2.774	-3.85816	-3.49676
																																								EIF2B4_+_27593168.23-P1P2	GCTGAGGGCGATGGCTGCTG	-3.7595	-5.16358	-6.04922	-4.99077	-3.95013	-5.11314	-3.5025	-4.18859
																																								EIF2B4_+_27593203.23-P1P2	GGGCGGCTCCGTGACCACGG	-6.1667	-5.3994	-7.26937	-6.27849	-6.03086	-4.15778	-4.19342	-4.79402
																																								EIF2B4_+_27593206.23-P1P2	GCGGGGCGGCTCCGTGACCA	-1.68092	-4.45202	-4.76846	-3.6338	-4.87384	-4.33059	-6.11217	-5.10553
																																								EIF2B5_-_183853191.23-P1P2	GAAGATGGCGGCCCCTGTAG	-6.38074	-4.0855	-5.0092	-5.15848	-5.19356	-3.78433	-5.46487	-4.81425
																																								EIF2B5_-_183853234.23-P1P2	GGTCGGGCTAACAAGCGCAG	-5.8483	-4.16125	-4.96979	-4.99311	-6.2077	-3.98977	-5.37884	-5.1921
																																								EIF2B5_-_183853398.23-P1P2	GGCGCACGCGAGCAGCCAGA	-3.36104	-3.97253	-5.21867	-4.18408	-3.9984	-3.73292	-4.35439	-4.02857
																																								EIF2B5_+_183852975.23-P1P2	GAGGCGCGAGGAGTCGGTAC	-0.850415	-0.661724	-0.157546	-0.556562	-4.73071	-3.03748	-6.01472	-4.5943
																																								EIF2B5_+_183852981.23-P1P2	GTCCCGGAGGCGCGAGGAGT	-0.494591	-0.567199	-0.945535	-0.669108	-7.89945	-3.08331	-4.68622	-5.22299
																																								EIF2B5_+_183853180.23-P1P2	GCCAGGCGGCGCCACTACAG	-6.58145	-4.93866	-5.11821	-5.54611	-9.33854	-4.26289	-5.58475	-6.3954
																																								EIF2B5_+_183853194.23-P1P2	GGACTAACCACCACACCAGG	-4.73841	-4.7958	-4.75055	-4.76159	-3.62706	-3.28682	-4.90946	-3.94111
																																								EIF2B5_+_183853197.23-P1P2	GCCCGACTAACCACCACACC	-6.1787	-7.14493	-4.39275	-5.90546	-3.0323	-3.54093	-4.02985	-3.53436
																																								EIF2B5_+_183853455.23-P1P2	GATAGACGCAGGTCCTTCAA	-3.41027	-3.08939	-2.89991	-3.13319	-4.20979	-2.39883	-5.57711	-4.06191
																																								EIF2D_-_206785569.23-P1P2	GTGTCGGCCAAGAATAGCGA	0.38519	-0.131937	0.256821	0.170025	-0.137308	0.426203	-0.104492	0.0614676
																																								EIF2D_-_206785612.23-P1P2	GGAGGTGTCTGGTTGTTCCG	0.103398	0.213016	-0.215956	0.0334859	0.136072	0.453094	0.314939	0.301368
																																								EIF2D_-_206785755.23-P1P2	GGGGAATGTCAAGAAAGCGA	0.253526	0.250506	0.096598	0.20021	-0.154811	0.181278	0.226947	0.0844711
																																								EIF2D_-_206785787.23-P1P2	GGCCAGGCCCTCAGCCGTGG	-0.0983169	0.035824	0.383628	0.107045	-0.161302	-0.0181896	0.253972	0.0248271
																																								EIF2D_-_206785836.23-P1P2	GAGGGCCCGGCTGGAAACCA	-0.710936	-0.569616	-0.000330327	-0.426961	-1.11099	-0.824834	-0.871566	-0.935797
																																								EIF2D_+_206785494.23-P1P2	GAAGGGACCCCAGGAGGCAA	-0.363413	0.178113	-0.813277	-0.332859	-0.0761238	-0.135186	-0.0185725	-0.0766273
																																								EIF2D_+_206785511.23-P1P2	GCGAGGGGTATGCCAGGGAA	-0.495085	0.210663	-0.640233	-0.308218	-0.907259	-0.794885	-0.922852	-0.874999
																																								EIF2D_+_206785526.23-P1P2	GTCCTCGGGTGGAGGCCGAG	-0.203312	0.138716	-0.0857159	-0.050104	-0.070863	-0.104654	-0.131348	-0.102288
																																								EIF2D_+_206785773.23-P1P2	GATGGCTGCCCCCACGGCTG	0.180758	0.174417	-0.194547	0.0535425	0.0704277	-0.672874	0.0823782	-0.173356
																																								EIF2S1_-_67827054.23-P1P2	GGGAGGTTCCGCATGCGCGG	-0.026116	-0.367513	0.132947	-0.0868939	-2.62298	-1.24359	-1.93113	-1.93257
																																								EIF2S1_-_67827080.23-P1P2	GAGCGAAGCGCACGCTGAGG	-4.60861	-5.32571	-6.77775	-5.57069	-4.65345	-4.0107	-2.96958	-3.87791
																																								EIF2S1_-_67827085.23-P1P2	GAGCGCACGCTGAGGAGGAT	-5.52117	-10.7509	-10.9231	-9.06506	-7.73167	-5.83247	-8.62218	-7.39544
																																								EIF2S1_-_67827098.23-P1P2	GGAGGATCGGCGGCCGGTGA	-4.02929	-6.8715	-5.08359	-5.32813	-4.81469	-4.18384	-5.07018	-4.68957
																																								EIF2S1_-_67827140.23-P1P2	GTGATTGAAGAAGTCGGCTC	-0.402164	-0.549452	0.00302108	-0.316198	-0.22987	-0.0710151	-0.234163	-0.178349
																																								EIF2S1_+_67827089.23-P1P2	GAGACTTGCTTCCCCCTCAC	-4.48319	-5.1586	-7.37629	-5.6727	-4.27304	-2.85448	-4.81497	-3.98083
																																								EIF2S1_+_67827270.23-P1P2	GTCCCGCGCAGGGACGGGAA	-1.41587	-1.23547	-1.93963	-1.53032	-2.78672	-2.52252	-3.21565	-2.84163
																																								EIF2S1_+_67827307.23-P1P2	GACGACAGCGCGGGTGGTGG	-1.04924	-1.13879	-0.776614	-0.988215	-3.12541	-2.11062	-3.12461	-2.78688
																																								EIF2S1_+_67827313.23-P1P2	GAGGCCCACGACAGCGCGGG	-1.27283	-1.12214	-1.00381	-1.13293	-2.81104	-2.70465	-2.66327	-2.72632
																																								EIF2S2_-_32699548.23-P1P2	GCACCCAGTGAGGCGAGCTG	-2.69962	-1.78263	-2.24272	-2.24166	-3.54714	-1.50365	-3.26159	-2.77079
																																								EIF2S2_-_32699800.23-P1P2	GTAGGCGCGGCTGCCTCACA	-2.34523	-2.46588	-1.43329	-2.08147	-3.78689	-2.57061	-3.48381	-3.28044
																																								EIF2S2_-_32699803.23-P1P2	GGCGCGGCTGCCTCACATGG	-3.89573	-3.68299	-4.17702	-3.91858	-3.24246	-2.26302	-3.02905	-2.84484
																																								EIF2S2_-_32699843.23-P1P2	GCAGGCCCGTTCTCCCACAC	-2.1772	-2.60998	-2.89	-2.55906	-3.41019	-3.3393	-3.11254	-3.28734
																																								EIF2S2_+_32699791.23-P1P2	GAGCCGGCCGCCGCCATGTG	-3.79362	-4.39287	-2.56967	-3.58539	-3.16494	-2.80244	-3.33356	-3.10031
																																								EIF2S2_+_32699826.23-P1P2	GCACTCCAGTGTGGGAGAAC	-1.46574	-1.06688	-1.72032	-1.41764	-2.20498	-2.32484	-2.07097	-2.20026
																																								EIF2S2_+_32699834.23-P1P2	GGCCTAACCCACTCCAGTGT	-0.00561654	-0.626533	-0.0578571	-0.230002	-1.32422	-1.08813	-1.05335	-1.15523
																																								EIF2S2_+_32699875.23-P1P2	GGGATCTGAGCCCGGCGTAA	-2.55486	-2.45787	-2.60961	-2.54078	-3.20934	-2.00964	-3.20215	-2.80705
																																								EIF2S2_+_32700055.23-P1P2	GTTCCAACGCTTGGAGGAGA	-0.225412	-0.0348729	-0.213235	-0.15784	-0.288382	-0.449601	0.194431	-0.181184
																																								EIF2S3_-_24073117.23-P1P2	GAGAAGCTGGAGTGACTCTA	-4.52431	-6.91456	-7.35454	-6.26447	-4.95523	-4.77238	-6.30658	-5.34473
																																								EIF2S3_-_24073200.23-P1P2	GAGAGTGAGCTCAGGAGTGG	-1.03849	-0.717812	-1.05076	-0.935686	-2.32164	-1.38349	-2.30054	-2.00189
																																								EIF2S3_-_24073250.23-P1P2	GTAGTCAGTGTCGGGAGCAT	-3.69873	-4.53622	-3.14372	-3.79289	-3.3528	-3.24746	-3.50869	-3.36965
																																								EIF2S3_-_24073255.23-P1P2	GAGTGTCGGGAGCATGGGTC	-4.94882	-4.45408	-4.80706	-4.73665	-3.28433	-2.84742	-3.05322	-3.06166
																																								EIF2S3_-_24073263.23-P1P2	GGAGCATGGGTCAGGAGCCT	0.000399936	-0.38752	0.115192	-0.0906426	0.0831181	-0.602923	0.398745	-0.0403532
																																								EIF2S3_+_24072773.23-P1P2	GCGAGGCGGGTGATGCAACC	-2.07586	-1.77254	-1.43423	-1.76088	-4.79298	-2.76653	-3.31971	-3.62641
																																								EIF2S3_+_24072985.23-P1P2	GAGACGGGAAGGCCGAGTAG	-2.47402	-1.74056	-1.26074	-1.82511	-6.25918	-3.24184	-4.54929	-4.68344
																																								EIF2S3_+_24073291.23-P1P2	GGGCGGCGCGAGCATGGCTT	-2.79278	-1.74965	-2.29395	-2.27879	-3.58459	-0.913242	-2.43751	-2.31178
																																								EIF2S3_+_24073311.23-P1P2	GCGTGGACTGGCCTGGGTAC	-0.401362	-0.732375	-0.187723	-0.440486	-1.767	-1.00264	-0.940906	-1.23685
																																								EIF3A_-_120840010.23-P1P2	GCAACCACCGGCTGGGACAG	-0.210647	-0.001233	-0.303958	-0.171946	-3.2365	-2.17366	-3.40098	-2.93705
																																								EIF3A_-_120840092.23-P1P2	GAGGCCCGCGCTCTCGACCT	-1.89024	-2.57362	-1.46541	-1.97642	-3.56704	-2.97424	-4.46941	-3.67023
																																								EIF3A_-_120840234.23-P1P2	GGCGTCAGCGAACTCTCTAG	-2.60562	-3.58145	-3.52481	-3.23729	-3.49293	-1.95896	-4.28338	-3.24509
																																								EIF3A_-_120840240.23-P1P2	GGCGAACTCTCTAGTGGCCC	0.0791775	0.0513692	-0.287478	-0.0523105	0.0645503	0.658832	0.0304735	0.251285
																																								EIF3A_-_120840260.23-P1P2	GGGCCGGGAGAGGAGACGAA	-4.62933	-5.79552	-3.89084	-4.7719	-4.39017	-4.59121	-4.29664	-4.42601
																																								EIF3A_-_120840274.23-P1P2	GACGAAGGGGAACCAGCGTA	-6.89518	-5.65331	-6.44202	-6.33017	-3.47659	-2.49283	-4.12711	-3.36551
																																								EIF3A_-_120840328.23-P1P2	GCAGCCGGCCAGAGACGGAA	-0.882563	-0.397199	-0.0618417	-0.447201	-4.40332	-3.68123	-6.99308	-5.02588
																																								EIF3A_+_120840122.23-P1P2	GCAACGGTGAGTAGCTGATC	-0.209388	-0.216941	-0.0958589	-0.174062	-2.90091	-1.23565	-2.55144	-2.22933
																																								EIF3A_+_120840264.23-P1P2	GGGCGCGTGGGACCTTACGC	-5.44309	-5.56438	-5.08489	-5.36412	-5.09752	-2.59578	-4.77203	-4.15511
																																								EIF3B_-_2394484.23-P1P2	GGGCTGGGCTGTAGCCGTCG	-2.66221	-3.69714	-3.65087	-3.33674	-3.85444	-3.14196	-2.43759	-3.14466
																																								EIF3B_-_2394510.23-P1P2	GCGGTGCGGCCTGGGAGAGT	-4.89734	-5.35842	-7.42592	-5.89389	-5.25269	-4.58481	-4.27546	-4.70432
																																								EIF3B_-_2394518.23-P1P2	GCCTGGGAGAGTCGGAAGCG	-4.14798	-3.4091	-3.82097	-3.79269	-3.98645	-2.18891	-2.57041	-2.91525
																																								EIF3B_-_2394521.23-P1P2	GGGGAGAGTCGGAAGCGCGG	-0.0413629	-0.52519	-0.00703235	-0.191195	-2.21955	-1.1362	-1.44327	-1.59967
																																								EIF3B_-_2394542.23-P1P2	GGCCGCGGAGCCCTGCGAGT	-4.85226	-6.45005	-10.6272	-7.30985	-5.1577	-5.81185	-5.98378	-5.65111
																																								EIF3B_-_2394568.23-P1P2	GGTTGGGCCCATGCAGGACG	0.232702	0.0198873	0.140179	0.130923	-2.07596	-1.50775	-1.24713	-1.61028
																																								EIF3B_-_2394580.23-P1P2	GCAGGACGCGGAGAACGTGG	-3.50629	-4.05772	-3.62084	-3.72828	-4.29084	-3.24487	-4.21558	-3.9171
																																								EIF3B_+_2394522.23-P1P2	GGCCTACTCGCAGGGCTCCG	-0.469328	-1.03471	-1.31552	-0.939852	-3.69796	-1.88475	-2.78985	-2.79085
																																								EIF3B_+_2394530.23-P1P2	GCCAACGCTGCCTACTCGCA	-0.0472108	0.259256	-0.349783	-0.0459127	-0.0748631	0.166475	-0.0220452	0.0231889
																																								EIF3C_-_28722817.23-P1P2	GTTCCGCTGTCAGGGCCCTG	-6.86394	-6.98445	-5.17199	-6.34013	-3.85324	-3.16931	-3.07406	-3.36554
																																								EIF3C_-_28722829.23-P1P2	GGGCCCTGCGGTGTGACTCG	-4.40703	-5.84532	-5.91452	-5.38896	-3.6181	-3.55265	-3.60624	-3.59233
																																								EIF3C_-_28723305.23-P1P2	GTAGCCGGTAGCCACCCACC	0.222443	-0.263134	0.0454367	0.0015818	-2.42745	-2.26972	-2.88102	-2.52606
																																								EIF3C_+_28722798.23-P1P2	GCACCGCAGGGCCCTGACAG	-4.82095	-4.96293	-5.28497	-5.02295	-4.1259	-2.63699	-3.87343	-3.54544
																																								EIF3C_+_28722877.23-P1P2	GCCCACCCGGACCTCGACCT	-0.914941	-0.527808	-0.809451	-0.750733	-1.02718	-0.444822	-0.427958	-0.63332
																																								EIF3C_+_28723268.23-P1P2	GCGGCTATCACAGCCCTCTA	0.0155716	-0.247641	0.372898	0.0469431	-0.617294	-0.66949	-0.0136519	-0.433479
																																								EIF3C_+_28723287.23-P1P2	GGTGCCTGGTGGGTGGCTAC	0.0107714	0.595833	-0.344976	0.0872096	-1.96504	-1.71607	-1.38123	-1.68745
																																								EIF3C_+_28723294.23-P1P2	GATCCCTTGTGCCTGGTGGG	-0.332507	-0.188522	0.142322	-0.126236	-0.383376	-0.32167	-0.152557	-0.285868
																																								EIF3C_+_28723297.23-P1P2	GTCTATCCCTTGTGCCTGGT	-0.178916	-0.30284	-0.0416254	-0.174461	-0.0474902	-0.298032	-0.0216109	-0.122378
																																								EIF3CL_-_28414962.23-all	GCGACGGCGCGGAGGTGCTA	-4.45134	-5.91394	-4.51005	-4.95844	-3.54603	-2.93432	-3.02583	-3.16873
																																								EIF3CL_-_28415068.23-all	GCCCACCCGGACCTCGACCT	-0.914941	-0.527808	-0.809451	-0.750733	-1.02718	-0.444822	-0.427958	-0.63332
																																								EIF3CL_-_28415135.23-all	GGCCCGCGAGTCACACCGCA	-4.66549	-7.51874	-6.50124	-6.22849	-3.31778	-2.86086	-3.68359	-3.28741
																																								EIF3CL_-_28415147.23-all	GCACCGCAGGGCCCTGACAG	-4.82095	-4.96293	-5.28497	-5.02295	-4.1259	-2.63699	-3.87343	-3.54544
																																								EIF3CL_-_28415165.23-all	GGCGGAAACGCCGAGAGAGA	-0.633574	-0.712319	-0.690076	-0.678656	-2.05102	-1.03459	-1.0623	-1.38264
																																								EIF3CL_-_28415168.23-all	GGAAACGCCGAGAGAGAAGG	-0.031807	0.160628	0.546383	0.225068	-0.0744936	0.14233	-0.244718	-0.0589607
																																								EIF3CL_+_28415116.23-all	GGGCCCTGCGGTGTGACTCG	-4.40703	-5.84532	-5.91452	-5.38896	-3.6181	-3.55265	-3.60624	-3.59233
																																								EIF3CL_+_28415128.23-all	GTTCCGCTGTCAGGGCCCTG	-6.86394	-6.98445	-5.17199	-6.34013	-3.85324	-3.16931	-3.07406	-3.36554
																																								EIF3CL_+_28415153.23-all	GGAGGACCCGCCTTCTCTCT	0.0855422	-0.0950786	-0.135296	-0.0482776	-0.0365616	-0.496076	-0.110335	-0.214324
																																								EIF3D_-_36924982.23-P1P2	GGACGCGGGGCCCCCGAAAG	-1.39715	-1.61349	-1.55877	-1.52314	-4.27852	-2.76585	-3.52292	-3.52243
																																								EIF3D_-_36925025.23-P1P2	GGGGACGGCAACAGCAGGAA	-4.51653	-4.48332	-4.36105	-4.45363	-5.06899	-3.81604	-5.40874	-4.76459
																																								EIF3D_-_36925140.23-P1P2	GCACCTGCAATGGCCTCGGC	-0.073199	-0.277068	0.0396827	-0.103528	-1.85093	-1.68993	-1.29783	-1.6129
																																								EIF3D_-_36925144.23-P1P2	GTGCAATGGCCTCGGCCGGC	0.2479	-0.0793664	0.0948655	0.0877998	0.213796	0.194768	-0.0453813	0.121061
																																								EIF3D_-_36925159.23-P1P2	GCGGCCGGGATGGCAACAGA	-6.4928	-4.51693	-5.10497	-5.37157	-4.61373	-2.92892	-3.64912	-3.73059
																																								EIF3D_-_36925169.23-P1P2	GGGCAACAGATGGTGCGTGC	-2.75081	-3.10048	-3.77445	-3.20858	-3.32784	-1.819	-4.6845	-3.27711
																																								EIF3D_+_36925114.23-P1P2	GCGAGGCCATTGCAGGTGAG	-0.765191	-1.28904	-0.822463	-0.958897	-3.69442	-2.10237	-2.25296	-2.68325
																																								EIF3D_+_36925166.23-P1P2	GCTGCTGCTAACGCGGTCCC	-4.80715	-7.64616	-5.10118	-5.85149	-5.21446	-4.44599	-4.60813	-4.75619
																																								EIF3D_+_36925173.23-P1P2	GAAGAGTGCTGCTGCTAACG	-1.77567	-2.43273	-2.47981	-2.2294	-4.07503	-3.11595	-2.82741	-3.33946
																																								EIF3E_-_109260947.23-P1P2	GGCCATCTTGCCAAAGAAAA	0.264488	0.144201	-0.191328	0.0724537	-0.527081	-0.0953558	0.197823	-0.141538
																																								EIF3E_+_109260511.23-P1P2	GGAGAACGTTAGAGCTTCAC	-2.50635	-1.84077	-1.37126	-1.90613	-4.24315	-2.91272	-4.09524	-3.75037
																																								EIF3E_+_109260582.23-P1P2	GCTGAGGTGTCAGTGCGGGA	-2.80604	-3.44422	-3.09856	-3.11627	-3.36503	-3.00779	-3.53293	-3.30192
																																								EIF3E_+_109260706.23-P1P2	GGGTTCCTGGACGGACACTA	-5.33548	-7.10202	-4.7283	-5.72193	-5.3153	-4.738	-4.08754	-4.71361
																																								EIF3E_+_109260715.23-P1P2	GCGCGAGTTTGGTTCCTGGA	-0.0876735	0.266906	0.298634	0.159289	-1.18112	-0.611706	-0.758588	-0.85047
																																								EIF3E_+_109260726.23-P1P2	GTGCGAGGCGGTCGCGAGTT	-4.12379	-3.95396	-3.7136	-3.93045	-4.44168	-2.60883	-3.4367	-3.49574
																																								EIF3E_+_109260738.23-P1P2	GAGGCCTGACACGTGCGAGG	-5.64803	-11.28	-6.45176	-7.79326	-5.2475	-3.21025	-4.54736	-4.33504
																																								EIF3E_+_109260741.23-P1P2	GCCTAGGCCTGACACGTGCG	-0.132163	-0.12714	0.215878	-0.0144748	-0.7877	-0.718955	-0.603343	-0.703333
																																								EIF3E_+_109260834.23-P1P2	GCTCTCTGTAAAGGAGGTGA	-0.504784	-0.811201	-0.672765	-0.662917	-4.13941	-1.57054	-2.87937	-2.86311
																																								EIF3F_-_8009270.23-P1P2	GCGGGACCCTGTTGGGTGAG	-1.7501	-1.43459	-1.85721	-1.68063	-3.09074	-1.73356	-2.55892	-2.46108
																																								EIF3F_+_8008876.23-P1P2	GTTGTCGAGAAAGAAGGAGG	0.138824	0.236964	-0.331594	0.0147311	-0.859993	-0.826926	-1.32842	-1.00511
																																								EIF3F_+_8008879.23-P1P2	GATCTTGTCGAGAAAGAAGG	-0.257993	-0.0173063	-0.342246	-0.205849	0.0845639	-0.0795574	-0.634466	-0.20982
																																								EIF3F_+_8008882.23-P1P2	GGCCATCTTGTCGAGAAAGA	0.0307769	-0.240834	-0.0769563	-0.0956713	-0.0690996	0.0120051	-0.245153	-0.100749
																																								EIF3F_+_8009255.23-P1P2	GCTCTGACCACTCACCCAAC	-0.576133	-0.215888	-0.0342811	-0.275434	-1.95444	-0.673633	-1.33736	-1.32181
																																								EIF3F_+_8009300.23-P1P2	GAGTGAGATAAATGAGAAGT	-0.193984	-0.903509	-0.01758	-0.371691	-1.2942	-0.710047	-1.10516	-1.03647
																																								EIF3F_+_8009322.23-P1P2	GTAAAGAATTAATGAGTTAG	-0.223162	0.0521455	-0.446739	-0.205918	-0.0460123	0.373537	0.65472	0.327415
																																								EIF3F_+_8009347.23-P1P2	GGAAAGGACGGTAGGACACC	-0.0413099	-0.39635	0.00665872	-0.143667	-1.39968	0.133874	-0.90711	-0.724305
																																								EIF3F_+_8009355.23-P1P2	GGATGGGAGGAAAGGACGGT	-0.330599	-0.248972	0.104783	-0.158263	-1.74021	-1.05895	-1.97451	-1.59122
																																								EIF3G_-_10230311.23-P1P2	GGCCTGGCCGCGAATACCCC	-1.03216	-1.87676	-1.52178	-1.4769	-3.72903	-2.10138	-2.75351	-2.86131
																																								EIF3G_-_10230531.23-P1P2	GCTCACTCAAAGTCTCCAGT	-5.00375	-6.60466	-4.30319	-5.30387	-5.67983	-5.97267	-6.2036	-5.95203
																																								EIF3G_-_10230568.23-P1P2	GTCTCCACGCAGCCCAAGCC	-1.50989	-0.893261	-0.54788	-0.983676	-2.77958	-1.83932	-1.4466	-2.02183
																																								EIF3G_-_10230585.23-P1P2	GCCCGGCCAGAGAGCGGAAG	0.0538806	0.347124	-0.0604577	0.113515	-0.175054	0.00426033	-0.035219	-0.068671
																																								EIF3G_+_10230341.23-P1P2	GTGGGCCGACCAGGTGGAGG	-3.28651	-3.05862	-3.211	-3.18537	-3.15981	-3.16424	-4.4614	-3.59515
																																								EIF3G_+_10230344.23-P1P2	GAGTTGGGCCGACCAGGTGG	-3.05736	-3.4747	-2.87236	-3.13481	-3.82185	-2.66452	-3.53652	-3.34096
																																								EIF3G_+_10230484.23-P1P2	GCGATCGCGGAAAGGGGCAC	-3.50619	-2.98024	-3.85213	-3.44619	-3.06955	-2.37253	-3.55777	-2.99995
																																								EIF3G_+_10230490.23-P1P2	GAGTCGGCGATCGCGGAAAG	-4.03052	-4.50491	-4.67603	-4.40382	-5.32361	-3.53471	-3.73762	-4.19865
																																								EIF3G_+_10230497.23-P1P2	GTTGAGTGAGTCGGCGATCG	0.273529	0.00347295	0.125858	0.134287	0.182489	-0.0877491	-0.627902	-0.17772
																																								EIF3H_-_117767820.23-P1P2	GAGCCACACCAAGCCCAAGG	-3.44053	-2.76335	-2.35897	-2.85428	-3.96147	-2.92332	-3.9125	-3.5991
																																								EIF3H_-_117767992.23-P1P2	GGCTGCGCCGGCGGTGGAGC	-2.42321	-3.29036	-1.94297	-2.55218	-4.55806	-2.25032	-3.27327	-3.36055
																																								EIF3H_-_117768013.23-P1P2	GGAAGAGGTGGCAGTAGAGC	-3.31824	-3.23936	-3.34075	-3.29945	-5.28525	-1.62544	-3.47949	-3.4634
																																								EIF3H_-_117768028.23-P1P2	GGAGCCGGTACCTTCCTTGC	-3.19537	-2.15883	-2.70063	-2.68494	-2.53153	-2.63026	-3.00742	-2.72307
																																								EIF3H_+_117767956.23-P1P2	GGCGCAGCAGGGAAAGGCAA	-2.7268	-2.88224	-2.57376	-2.7276	-4.63258	-2.44388	-3.27603	-3.45083
																																								EIF3H_+_117768010.23-P1P2	GCGTCCCGCAAGGAAGGTAC	-3.27963	-3.15393	-3.3499	-3.26115	-4.39726	-3.7483	-3.48263	-3.87606
																																								EIF3H_+_117768016.23-P1P2	GAGATGGCGTCCCGCAAGGA	-4.07177	-3.54571	-2.52509	-3.38086	-3.91433	-2.3066	-3.41523	-3.21205
																																								EIF3H_+_117768020.23-P1P2	GGGAAAGATGGCGTCCCGCA	-1.27772	-0.546315	-0.696446	-0.840161	-1.82258	-1.25999	-1.42908	-1.50388
																																								EIF3H_+_117768032.23-P1P2	GTCCTGTCTGCTTGGAAAGA	-0.334281	0.0474332	-0.409914	-0.232254	-0.317584	0.179692	0.0462186	-0.030558
																																								EIF3I_-_32688041.23-P1P2	GCCTTCCTCGCGTCACAGCC	-2.45204	-1.03127	-1.15032	-1.54454	-4.036	-1.68146	-2.99453	-2.904
																																								EIF3I_-_32688045.23-P1P2	GCCTCGCGTCACAGCCGGGA	-8.55119	-5.80232	-5.5617	-6.6384	-4.66462	-2.81759	-4.49548	-3.99256
																																								EIF3I_-_32688064.23-P1P2	GTGGTGAGTTTCAGAGTTAG	-3.45479	-6.13919	-4.5822	-4.72539	-3.62042	-3.06948	-3.48765	-3.39252
																																								EIF3I_-_32688075.23-P1P2	GAGAGTTAGGGGTATTGCAG	-4.60872	-5.60364	-4.75283	-4.98839	-4.07069	-2.81756	-2.40348	-3.09724
																																								EIF3I_-_32688078.23-P1P2	GGTTAGGGGTATTGCAGTGG	-4.64657	-3.5893	-5.84813	-4.69467	-4.61873	-2.24148	-4.30117	-3.72046
																																								EIF3I_-_32688084.23-P1P2	GGGTATTGCAGTGGGGGTCC	-0.478982	-0.840855	-0.165349	-0.495062	-2.2713	-1.5721	-1.77675	-1.87338
																																								EIF3I_-_32688251.23-P1P2	GTGTGAGTGTTGGCTGGAGG	0.0815144	-0.0472858	0.16967	0.0679663	-2.6261	-1.23318	-1.82774	-1.89567
																																								EIF3I_+_32687999.23-P1P2	GGCCGCAACGTGAGTAAGAC	-2.27427	-1.62926	-1.92514	-1.94289	-2.7251	-2.00708	-3.0086	-2.58026
																																								EIF3I_+_32688276.23-P1P2	GGCGTGTCCACCCATCGTCC	-0.0424723	-0.0427724	0.151898	0.0222178	0.00880911	-0.062713	-0.441723	-0.165209
																																								EIF3J_-_44829385.23-P1P2	GTCTCACACACGCTCACACC	-0.630222	-0.974189	-1.48351	-1.02931	-3.40624	-1.78278	-2.75039	-2.64647
																																								EIF3J_-_44829395.23-P1P2	GGCTCACACCCGGCTCGAGA	-0.0971034	-0.112006	-0.493685	-0.234265	-3.31588	-1.7421	-2.46629	-2.50809
																																								EIF3J_-_44829398.23-P1P2	GCACACCCGGCTCGAGATGG	-1.99515	-2.49618	-2.19852	-2.22995	-3.05087	-2.17406	-4.13574	-3.12022
																																								EIF3J_-_44829435.23-P1P2	GCGGGGGACTCGGACTCCTG	-2.78597	-2.5355	-2.08039	-2.46729	-3.36601	-2.76468	-3.10838	-3.07969
																																								EIF3J_-_44829503.23-P1P2	GGCAGTGGCAGGCACTAACA	-2.18863	-1.50068	-0.918427	-1.53591	-3.29329	-2.28278	-2.79152	-2.7892
																																								EIF3J_-_44829610.23-P1P2	GCGCTGGGAAGGCGAGGACG	-1.11385	-0.472833	-0.762279	-0.782988	-2.78709	-1.69382	-3.68659	-2.7225
																																								EIF3J_+_44829331.23-P1P2	GCGAGGAGTTAGCACGGCGG	-2.91319	-3.08769	-2.47074	-2.82387	-6.78858	-3.8709	-6.12858	-5.59602
																																								EIF3J_+_44829334.23-P1P2	GTAGCGAGGAGTTAGCACGG	-2.82397	-2.75601	-2.74529	-2.77509	-6.04851	-3.65341	-6.63454	-5.44549
																																								EIF3J_+_44829381.23-P1P2	GGCCGCCGCCATCTCGAGCC	0.0458189	0.0473844	0.489122	0.194108	-0.358155	0.0713991	0.33497	0.0160716
																																								EIF3K_-_39109911.23-P1P2	GTGGAAGGCGACAGAAGTCA	-0.750165	-0.361155	-0.327211	-0.47951	-0.784008	-0.565745	-0.887967	-0.745907
																																								EIF3K_-_39109957.23-P1P2	GACGTGGGCAAGTTGCTCAA	-0.584222	0.0363372	0.150208	-0.132559	-0.905421	-0.550431	-0.1632	-0.539684
																																								EIF3K_-_39110048.23-P1P2	GAGACAGCAAGGGGTGTTCA	-0.538846	-0.426513	-0.388458	-0.451273	-1.45251	-0.526398	-1.24061	-1.07317
																																								EIF3K_-_39110055.23-P1P2	GAAGGGGTGTTCAGGGTCCT	0.0403335	-0.200182	0.0774525	-0.0274654	-0.422081	-0.626502	-0.411045	-0.486543
																																								EIF3K_+_39109832.23-P1P2	GCGTCCTCAAGGACGGGAAC	-0.630098	-0.340343	-0.752894	-0.574445	-1.01238	-0.406451	-0.604804	-0.674544
																																								EIF3K_+_39109838.23-P1P2	GGCACGGCGTCCTCAAGGAC	-0.558932	-0.447113	-0.704316	-0.570121	-0.804872	-1.0281	-1.31885	-1.05061
																																								EIF3K_+_39109843.23-P1P2	GACCCGGCACGGCGTCCTCA	-0.596895	-0.695804	-0.738828	-0.677176	-1.01291	-0.622515	-1.19903	-0.944819
																																								EIF3K_+_39109859.23-P1P2	GCTGGAGGCTAACACTGACC	-0.721918	-0.457449	-0.796639	-0.658669	-1.29512	-0.988434	-1.29551	-1.19302
																																								EIF3K_+_39109882.23-P1P2	GTCTGTCGCCTTCCACAACC	0.00689629	0.323769	-0.0453665	0.0950996	0.0385652	-0.0102873	0.47797	0.168749
																																								EIF3L_-_38245450.23-P1P2	GCCGGCGGTGCTCGCAAGCG	-0.579394	-0.525841	-0.631605	-0.578947	-1.6921	-1.02204	-1.15935	-1.29116
																																								EIF3L_-_38245506.23-P1P2	GTGAGGTAAGGTGGCCGTAA	-1.35935	-1.02799	-1.09714	-1.16149	-1.66459	-1.02884	-0.33994	-1.01112
																																								EIF3L_-_38245511.23-P1P2	GTAAGGTGGCCGTAAGGGCG	-0.94486	-0.759772	-0.740271	-0.814968	-1.14857	-0.545531	-0.515398	-0.7365
																																								EIF3L_-_38245515.23-P1P2	GGTGGCCGTAAGGGCGCGGT	-0.783846	-0.927691	-0.359211	-0.690249	-0.888899	-1.7203	-0.571265	-1.06016
																																								EIF3L_-_38245654.23-P1P2	GCCCGGTCCCTAGACAACCC	-0.433076	-1.00303	-0.829349	-0.755152	-1.25291	-1.5111	-1.01965	-1.26122
																																								EIF3L_+_38245454.23-P1P2	GTCATCAGCGGGATAAGACA	-0.735042	-1.20246	-0.720701	-0.886067	-1.48246	-1.44525	-1.11287	-1.34686
																																								EIF3L_+_38245624.23-P1P2	GTCTAGGGACCGGGAACTGT	-0.803185	-0.719046	-0.229753	-0.583994	-1.13995	-0.695138	-1.19833	-1.01114
																																								EIF3L_+_38245639.23-P1P2	GGCAGAGCCAGGGTTGTCTA	-0.671633	-0.598966	0.124018	-0.382194	-1.26147	-1.1727	-1.79086	-1.40834
																																								EIF3L_+_38245660.23-P1P2	GTCGAACACGCGAAGTGGGC	-0.046183	-0.459801	-0.102157	-0.202714	-1.11666	-0.362919	-0.321633	-0.600404
																																								EIF3M_-_32605405.23-P1P2	GGTCGGCGTGGTCTTGCGAG	-5.7789	-6.55812	-5.7505	-6.02917	-3.95479	-2.24893	-4.02413	-3.40928
																																								EIF3M_-_32605424.23-P1P2	GTGGAGTGTCCGCTGTGCCC	-4.32318	-4.31818	-5.66044	-4.76727	-5.81629	-3.2921	-3.70275	-4.27038
																																								EIF3M_-_32605606.23-P1P2	GTCTACACGCGAGAATGGGG	-4.52225	-3.32069	-4.69413	-4.17902	-3.16658	-2.61978	-3.70776	-3.16471
																																								EIF3M_+_32605368.23-P1P2	GGCCGACCGGAAAAGGGAAC	-1.29188	-1.40561	-1.13069	-1.27606	-3.71356	-1.65704	-3.79535	-3.05532
																																								EIF3M_+_32605374.23-P1P2	GGACCACGCCGACCGGAAAA	-3.08075	-2.32414	-2.54784	-2.65091	-4.47482	-1.49466	-2.94016	-2.96988
																																								EIF3M_+_32605419.23-P1P2	GACGCTCATGGTGCAGGCCC	-4.71609	-4.28763	-5.25955	-4.75442	-4.30674	-3.88756	-2.89987	-3.69806
																																								EIF3M_+_32605431.23-P1P2	GATGAAGGCCGGGACGCTCA	-4.28188	-4.43325	-5.07772	-4.59762	-3.98915	-3.82435	-3.61994	-3.81115
																																								EIF3M_+_32605441.23-P1P2	GACTGATGTCGATGAAGGCC	0.0123668	-0.430028	-0.285154	-0.234272	0.191966	0.376629	0.0316366	0.200077
																																								EIF3M_+_32605607.23-P1P2	GGAACGCGCGCCCCAGCCAC	-4.6602	-5.01471	-4.26365	-4.64619	-4.56042	-3.99458	-5.04535	-4.53345
																																								EIF4A1_-_7476155.23-P1P2	GCACTCCGCCCTAGTTTCTA	-2.15472	-2.64392	-2.96453	-2.58772	-3.60368	-1.98363	-3.02041	-2.86924
																																								EIF4A1_-_7476191.23-P1P2	GCCAGGATTCCCGGTAAGAA	-0.260395	-0.431551	-0.421705	-0.371217	-1.97048	-1.68395	-1.24088	-1.63177
																																								EIF4A1_-_7476210.23-P1P2	GAGGCATTTGCAAGAGATTG	-0.19721	-0.040406	-0.33689	-0.191502	0.173765	0.428524	0.184043	0.26211
																																								EIF4A1_-_7476362.23-P1P2	GCGACGCGGCCACCAGGTCG	-0.029917	-0.0610814	-0.192305	-0.0944346	-0.322197	-0.12183	-0.589171	-0.344399
																																								EIF4A1_-_7476374.23-P1P2	GCAGGTCGAGGCGGAGGGTA	-1.56765	-2.03551	-1.7867	-1.79662	-3.26312	-2.34495	-2.34636	-2.65147
																																								EIF4A1_-_7476394.23-P1P2	GGGACAGCCCGGCTAGGGTC	-0.181763	-0.607912	-0.0856785	-0.291785	-2.808	-1.9116	-3.00038	-2.57332
																																								EIF4A1_+_7476141.23-P1P2	GACATGATCCTTAGAAACTA	-0.6267	-0.27601	-0.521177	-0.474629	-1.83367	-0.577329	-0.705379	-1.03879
																																								EIF4A1_+_7476226.23-P1P2	GCGGCGGGCCCGTCGGAAGG	-1.2105	-1.93258	-1.45859	-1.53389	-3.07464	-2.37989	-2.46972	-2.64141
																																								EIF4A1_+_7476245.23-P1P2	GTGGGCCTCTCAGCTACCCC	-0.824806	-1.19409	-1.17216	-1.06369	-3.57357	-1.72867	-2.73569	-2.67931
																																								EIF4A2_-_186501428.23-P1	GTGGCTCCGCGGATTATAAC	-0.156856	-0.0236207	0.0682131	-0.037421	-2.83273	-1.11235	-2.47919	-2.14142
																																								EIF4A2_-_186501443.23-P1	GTAACAGGTATGCAGTCTGT	0.0217067	0.0771495	-0.423987	-0.108377	-1.03488	-0.472087	-1.04207	-0.849678
																																								EIF4A2_-_186501446.23-P1	GCAGGTATGCAGTCTGTTGG	0.352356	0.569481	-0.168195	0.251214	-1.956	-0.916795	-1.61678	-1.49652
																																								EIF4A2_-_186501452.23-P1	GTGCAGTCTGTTGGCGGTCG	-0.224019	-0.127835	0.0706211	-0.0937446	-0.332555	-0.294683	0.257039	-0.123399
																																								EIF4A2_-_186501494.23-P1	GGCGCCAGGGGAGATGATAG	-0.177241	0.20538	-0.0145698	0.00452303	-3.20003	-0.908696	-2.21901	-2.10925
																																								EIF4A2_-_186501613.23-P1	GTTGTGGGGAGATAGGACGG	-0.360837	0.331181	0.238775	0.0697061	-0.536189	0.40941	-0.735105	-0.287294
																																								EIF4A2_-_186502842.23-P2	GCAGTTGGAGATTGAGTTCA	0.0191751	-0.158426	-0.115155	-0.0848018	-0.406402	0.125419	-0.0182682	-0.0997502
																																								EIF4A2_-_186502934.23-P2	GAACTGCTTGCGTGTTGCAT	0.20677	0.471999	-0.53009	0.0495599	-0.165067	-0.457449	-0.0822766	-0.234931
																																								EIF4A2_-_186503061.23-P2	GTTAAAAGAACTGGGTATGC	0.353028	-0.356429	0.644094	0.213564	0.0997019	0.436076	0.0879839	0.207921
																																								EIF4A2_-_186503075.23-P2	GTATGCAGGTATGGTTTGTA	0.174283	-0.0853808	-0.316669	-0.0759224	-0.133645	0.272001	-0.353991	-0.0718785
																																								EIF4A2_-_186503334.23-P2	GTATAAGGCACAATACCCTC	0.169548	-0.22249	-0.0297245	-0.0275553	-0.15117	0.0333434	0.40728	0.0964845
																																								EIF4A2_+_186501358.23-P1	GCGCCCGACTGAAAAGACAG	-0.265232	-0.460708	-0.351082	-0.359007	-3.16441	-1.86815	-3.16132	-2.7313
																																								EIF4A2_+_186501412.23-P1	GGCATACCTGTTATAATCCG	0.125636	-0.459432	-0.626142	-0.319979	-2.08428	-1.66113	-1.6105	-1.7853
																																								EIF4A2_+_186501571.23-P1	GATCCGGGCCCTACCCATCA	0.378765	0.460305	-0.0600916	0.25966	-2.02413	-1.36461	-1.54681	-1.64518
																																								EIF4A2_+_186502847.23-P2	GGGGGGCCAATACTAGTGCT	-0.177681	-0.427731	0.282542	-0.107623	-0.0767091	-0.121348	-0.200575	-0.132878
																																								EIF4A2_+_186502987.23-P2	GACAATTAAAAGGAGGGATC	0.271887	0.315198	-0.308131	0.0929849	0.0252905	-0.370315	-0.136398	-0.160474
																																								EIF4A2_+_186503099.23-P2	GTACATCCAAGAGAGCGCTT	-0.466661	0.0211324	-0.595532	-0.34702	-0.496068	0.250501	0.158562	-0.0290017
																																								EIF4A2_+_186503202.23-P2	GACAGATGCATCACGAACTA	0.116563	-0.279254	0.290069	0.0424592	-0.296226	-0.272015	-0.0129272	-0.193723
																																								EIF4A3_-_78120746.23-P1P2	GGAGCCCGAGGTCGCCATCG	-3.38971	-4.21957	-4.30862	-3.97263	-3.57427	-2.13326	-3.68676	-3.13143
																																								EIF4A3_+_78120605.23-P1P2	GTGCGGGAGGACCTGCTGCG	-1.76276	-1.72182	-1.94638	-1.81032	-2.30364	-2.72003	-3.12694	-2.71687
																																								EIF4A3_+_78120699.23-P1P2	GCGAAAGCGGCTGCTCAAAG	-0.216104	-0.164561	-0.21503	-0.198565	-2.51144	-0.663346	-1.53493	-1.5699
																																								EIF4A3_+_78120712.23-P1P2	GCTCGGGCTCGGCGCGAAAG	-0.134865	0.215675	-0.240527	-0.053239	-0.0236202	-0.0839871	-0.00950597	-0.0390378
																																								EIF4A3_+_78120728.23-P1P2	GCGGCCACGATGGCGACCTC	-3.43531	-5.0046	-4.82316	-4.42102	-4.10336	-2.36502	-2.92823	-3.13221
																																								EIF4A3_+_78120756.23-P1P2	GTTCCGCGGACTCTGAATCA	-1.58723	-1.63619	-3.53762	-2.25368	-2.08876	-2.47849	-1.84866	-2.13863
																																								EIF4A3_+_78120928.23-P1P2	GAGGCGTCTGTTCTCGGCAG	-4.33523	-5.05795	-5.19544	-4.86287	-4.38002	-4.12939	-4.78069	-4.43004
																																								EIF4A3_+_78120934.23-P1P2	GTACTTAAGGCGTCTGTTCT	-3.55134	-5.69694	-4.73718	-4.66182	-3.50329	-3.3577	-3.91467	-3.59189
																																								EIF4A3_+_78120947.23-P1P2	GTCTCGCTTTCGCATACTTA	-0.0242047	0.0117511	0.221173	0.0695733	-0.181405	-0.346315	0.0140553	-0.171221
																																								EIF4B_-_53400237.23-P1P2	GTCACGTGATTGCCTCATCC	0.0177102	0.322208	-0.123431	0.0721621	-0.203039	0.116022	-0.0429978	-0.0433381
																																								EIF4B_-_53400313.23-P1P2	GCCGAGCGCGGCCAAGGACT	-0.61213	-0.574741	-0.913328	-0.700067	-0.47304	0.19708	-0.534909	-0.27029
																																								EIF4B_-_53400539.23-P1P2	GAGGCAGTAATGGTAGACTC	-0.239692	-0.456091	-0.215773	-0.303852	0.218257	-0.414972	0.230965	0.0114166
																																								EIF4B_+_53400172.23-P1P2	GGGAGACGCGAAGCTGGAAG	-0.0997129	-0.136031	0.0022919	-0.0778174	-0.641419	0.304558	-0.224004	-0.186955
																																								EIF4B_+_53400172.23-P1P2_ref	GGGAGACGCGAAGCTGGGAG	-0.237168	-0.14089	0.256915	-0.040381	-0.376454	-0.074018	-0.12774	-0.192737
																																								EIF4B_+_53400207.23-P1P2	GGGCAATCACGTGATTATAG	-0.169662	0.0302649	0.196497	0.0190332	0.428907	0.250656	0.120712	0.266758
																																								EIF4B_+_53400227.23-P1P2	GAACGCAAAAGACCCGGATG	-0.584302	-0.373857	-0.581635	-0.513265	-0.31603	-0.467241	-0.0228755	-0.268715
																																								EIF4B_+_53400323.23-P1P2	GAGTGGATCACGCTCGGAGG	-0.090828	-0.297469	0.126743	-0.0871849	-0.36774	-0.572574	0.0210795	-0.306411
																																								EIF4B_+_53400435.23-P1P2	GCTCCCCCCCAAACATCCCG	-0.292857	-0.450892	-0.37964	-0.374463	-0.109527	-0.30018	-0.14869	-0.186132
																																								EIF4B_+_53400435.23-P1P2_ref	GCTCCCCCCCAAACATCCAG	-0.213192	-0.0660164	0.331124	0.0173053	0.465767	-0.0627322	0.30018	0.234405
																																								EIF4B_+_53400477.23-P1P2	GAGGGTGAAAAGAGTGTGAG	-0.0669421	-0.0522705	-0.149613	-0.0896085	0.371214	-0.121328	0.485154	0.245013
																																								EIF4E_-_99850209.23-P1P2	GCAGAAGGAAGACGGAGCGC	-2.80543	-2.69919	-3.54283	-3.01582	-3.2082	-1.87381	-2.76661	-2.61621
																																								EIF4E_-_99850220.23-P1P2	GCGGAGCGCGGGGACCCGTG	-4.21042	-3.78121	-5.23622	-4.40928	-5.13151	-3.47558	-3.40727	-4.00479
																																								EIF4E_-_99850247.23-P1P2	GGGCCAAAGGCAATACTCAC	-2.38693	-3.14035	-3.11725	-2.88151	-9.37954	-4.64184	-6.75756	-6.92631
																																								EIF4E_-_99850401.23-P1P2	GCGGCACCTGCGCAAGACTG	-1.11553	-0.391839	-0.266134	-0.591169	-0.636764	-0.682254	-0.328957	-0.549325
																																								EIF4E_+_99849857.23-P1P2	GTGGGATCCGCAGGCAGGGT	-2.85115	-3.9525	-2.86456	-3.22274	-4.28068	-2.92286	-4.65708	-3.95354
																																								EIF4E_+_99850065.23-P1P2	GTCCCGGAGGATGGCCGAGG	-5.13569	-5.66696	-4.90705	-5.23656	-4.37205	-2.43594	-4.48312	-3.76371
																																								EIF4E_+_99850068.23-P1P2	GACGTCCCGGAGGATGGCCG	-1.96317	-1.15296	-0.419741	-1.17863	-0.800984	-0.708161	-0.48465	-0.664598
																																								EIF4E_+_99850259.23-P1P2	GCGATCAGATCGATCTAAGA	-1.37622	-1.65505	-1.09844	-1.37657	-2.00907	-1.46979	-1.80816	-1.76234
																																								EIF4E_+_99850286.23-P1P2	GCTTACCCCCCCTTCTGGAG	-5.79391	-4.85902	-4.26877	-4.9739	-5.21799	-3.90418	-4.51596	-4.54605
																																								EIF4E1B_-_176057630.23-P1P2	GGTAGCCGATGAGCCTCCCG	0.136318	-0.186169	-0.112625	-0.054159	-0.363367	0.21047	0.252354	0.0331523
																																								EIF4E1B_-_176057655.23-P1P2	GGCCCGGGACGCGCCCCTGG	0.0910849	0.0342839	-0.106434	0.00631154	-0.0629388	0.178764	-0.0039303	0.0372984
																																								EIF4E1B_-_176057686.23-P1P2	GTAAGACTCGCGTAGTCTGT	-0.173079	-0.270118	0.0135089	-0.143229	0.310269	-0.0283539	-0.0113333	0.0901939
																																								EIF4E1B_-_176057725.23-P1P2	GCAACGCGGCGTGTGAAGAG	-0.144993	-0.0810596	-0.497619	-0.241224	-0.232353	0.208286	-0.382506	-0.135524
																																								EIF4E1B_-_176057814.23-P1P2	GCGTGGGACCTTGAGCTACT	-0.0589295	0.118583	0.0908105	0.0501545	0.107384	0.0606273	0.197802	0.121938
																																								EIF4E1B_-_176058015.23-P1P2	GGCGCTCAGTGGTGGAAGAC	-0.280427	0.0502525	0.139412	-0.0302545	-0.0620408	-0.0149953	0.535679	0.152881
																																								EIF4E1B_+_176057613.23-P1P2	GCCCGCCCCGGGAGGCTCAT	0.0874296	0.291839	-0.198736	0.0601774	-0.0164239	0.528758	-0.331965	0.060123
																																								EIF4E1B_+_176057647.23-P1P2	GCTTACGTCCGGGGCCCCCA	-0.0683196	-0.0386058	0.29131	0.0614617	0.133836	-0.31836	0.440601	0.0853591
																																								EIF4E1B_+_176057647.23-P1P2_ref	GCTTACGGCCGGGGCCCCCA	-0.60098	0.345884	-0.276687	-0.177261	-0.344736	-0.267723	-0.271864	-0.294774
																																								EIF4E1B_+_176057656.23-P1P2	GTACGCGAGTCTTACGTCCG	0.0488007	-0.0594308	0.297533	0.0956342	0.258476	0.0920166	-0.451741	-0.0337495
																																								EIF4E1B_+_176057656.23-P1P2_ref	GTACGCGAGTCTTACGGCCG	0.0266311	-0.0408653	0.334449	0.106738	0.118805	-0.222822	-0.0603285	-0.0547818
																																								EIF4E2_-_233415408.23-P1P2	GGAGCGGAAGTCACTCCCTG	-0.452364	0.0507777	0.0328865	-0.1229	-0.667438	-0.352575	-0.528088	-0.516034
																																								EIF4E2_-_233415423.23-P1P2	GCCTGAGGCAGTGGCGACAG	-0.241068	-0.384765	-0.479073	-0.368302	-0.925423	-0.868597	-0.133448	-0.642489
																																								EIF4E2_-_233415631.23-P1P2	GGCTGGGGAGCAATGGATAC	-0.456627	-0.145604	-0.369487	-0.323906	-1.14216	-0.564873	-0.475073	-0.727368
																																								EIF4E2_-_233415650.23-P1P2	GCGGAGTCCCGGAGACCCCA	-0.262974	-0.293541	-0.340576	-0.29903	-0.599099	-0.465906	-0.65469	-0.573232
																																								EIF4E2_-_233415713.23-P1P2	GTGGCTGTGCCGCCCGGTAG	-0.263909	0.15159	-0.179738	-0.0973521	-0.558038	-0.626076	-0.0817163	-0.421943
																																								EIF4E2_-_233415772.23-P1P2	GGCCTGCGACGTGGAGGGGT	-0.185192	-0.136005	-0.159814	-0.160337	-0.904325	-0.0259077	-0.0406669	-0.323633
																																								EIF4E2_+_233415472.23-P1P2	GTTCGGGGAAGGGGCCCCGG	0.00363024	-0.0775052	0.101619	0.00924803	0.20084	-0.518153	-0.640102	-0.319138
																																								EIF4E2_+_233415795.23-P1P2	GAGGCAGCGCTGCCAGACTG	0.351518	-0.435839	0.338422	0.0847001	-0.253585	-0.169052	-0.31424	-0.245626
																																								EIF4E2_+_233415814.23-P1P2	GTGGGGAAAGCTGGATTCAG	-0.589182	-0.350858	-0.465927	-0.468656	-0.502191	-0.174504	-0.562772	-0.413156
																																								EIF4E3_-_71774077.23-P1P2	GTCCGATCGGAAGGGAACAA	-0.107698	-0.266355	0.0192416	-0.118271	-0.356202	0.0815131	-0.272023	-0.182237
																																								EIF4E3_-_71774285.23-P1P2	GGGGCCGCGCCGAGACAAAG	-0.177987	-0.206567	-0.132979	-0.172511	-0.130292	-0.0754799	-0.185586	-0.130453
																																								EIF4E3_-_71774288.23-P1P2	GCCGCGCCGAGACAAAGCGG	-0.270585	-0.125487	-0.130096	-0.175389	0.201681	0.386647	0.288495	0.292274
																																								EIF4E3_-_71774294.23-P1P2	GCGAGACAAAGCGGCGGTGG	0.0109427	-0.152089	0.00152918	-0.046539	-0.0972847	0.0129164	0.131737	0.0157897
																																								EIF4E3_-_71774543.23-P1P2	GTCCGCCCCGCCTGCAAGGC	-0.0385161	-0.00550298	-0.296048	-0.113356	-0.152886	0.161049	-0.377628	-0.123155
																																								EIF4E3_-_71774562.23-P1P2	GCGGCGGACGCGCGGACCGC	0.312819	0.00108924	-0.00889127	0.101672	0.276068	-0.331607	-0.0289265	-0.0281551
																																								EIF4E3_+_71774333.23-P1P2	GTCTGGCTCGACAGGTGAGG	-0.0924493	-0.100938	-0.212032	-0.13514	-0.474681	-0.148362	-0.112031	-0.245025
																																								EIF4E3_+_71774514.23-P1P2	GGCAGGCGGGGCGGAGAAAA	-0.112025	-0.117687	-0.0818658	-0.103859	0.364022	0.343823	0.0143426	0.240729
																																								EIF4E3_+_71774528.23-P1P2	GCGTCCGCCGGCCTTGCAGG	-0.0418468	-0.0322359	-0.0659384	-0.0466737	-0.0174171	-0.410666	-0.154718	-0.194267
																																								EIF4EBP1_-_37887829.23-P1P2	GGGAGGGACCCCGGACGGAG	-0.372228	-0.26789	0.103709	-0.178803	-3.5692	-2.04417	-3.30514	-2.97283
																																								EIF4EBP1_-_37888072.23-P1P2	GAGGGCAGCGAGAGGTTCGC	0.0551834	0.305154	0.116674	0.159004	0.0542261	0.0533121	0.0679383	0.0584922
																																								EIF4EBP1_-_37888101.23-P1P2	GCACAGGAGACCATGTCCGG	0.0420021	0.0201105	-0.14564	-0.0278425	-0.324238	0.211294	0.464786	0.117281
																																								EIF4EBP1_-_37888327.23-P1P2	GACCGGGTGTCCAGGCTCAA	-0.108235	0.174575	0.494006	0.186782	-0.404038	-0.076505	-0.354564	-0.278369
																																								EIF4EBP1_+_37888114.23-P1P2	GGATGGCCCGGCTTGGGGTC	0.135668	0.431246	0.403042	0.323319	0.0390358	-0.374829	-0.129181	-0.154992
																																								EIF4EBP1_+_37888137.23-P1P2	GAGCACCACCCGGCGAGTGG	0.219839	0.229117	0.231504	0.22682	0.320752	0.354018	-0.122726	0.184015
																																								EIF4EBP1_+_37888140.23-P1P2	GCCGAGCACCACCCGGCGAG	0.163277	0.340991	0.320472	0.274913	-0.356783	-0.328636	0.471329	-0.0713633
																																								EIF4EBP1_+_37888257.23-P1P2	GCCGCCCAGGAGCCGGCAAG	0.262339	0.291754	-0.0730987	0.160331	0.176238	0.0297581	-0.100864	0.0350437
																																								EIF4EBP1_+_37888264.23-P1P2	GCTCCCGCCCGCCCAGGAGC	-0.078644	0.403014	0.854999	0.393123	-0.165916	0.466548	-0.0510374	0.0831982
																																								EIF4EBP2_-_72163978.23-P1P2	GCTGAGGCCGGAGGATCGAG	-0.136956	0.262288	0.414894	0.180075	0.308397	-0.452912	-0.641678	-0.262064
																																								EIF4EBP2_-_72163981.23-P1P2	GAGGCCGGAGGATCGAGCGG	0.224752	0.182131	0.0523703	0.153085	-0.179748	-0.128918	-0.0928337	-0.133833
																																								EIF4EBP2_+_72163887.23-P1P2	GACCGGAAGCGGGCGAAGGC	-0.146385	0.166089	-0.00987608	0.00327594	0.427184	0.415576	-0.20596	0.212266
																																								EIF4EBP2_+_72163891.23-P1P2	GGACGACCGGAAGCGGGCGA	0.43182	-0.160646	0.117643	0.129606	-0.102106	-0.485391	-0.399951	-0.329149
																																								EIF4EBP2_+_72163898.23-P1P2	GCGACGACGACGACCGGAAG	-0.184632	0.458453	0.0655166	0.113113	0.106301	0.224061	0.323537	0.217966
																																								EIF4EBP2_+_72163904.23-P1P2	GCAGCGGCGACGACGACGAC	0.124707	0.174742	-0.295244	0.00140161	0.584538	-0.492946	0.0386025	0.0433983
																																								EIF4EBP2_+_72163963.23-P1P2	GCCGCCGCCGCTCGATCCTC	-0.247536	-0.484692	-0.328727	-0.353652	0.468581	0.117187	-0.419346	0.055474
																																								EIF4EBP2_+_72164148.23-P1P2	GCTGACGAGGACATGGCTGT	-0.335285	0.0932254	0.153017	-0.0296809	-0.196801	0.0319142	0.521225	0.118779
																																								EIF4EBP2_+_72164155.23-P1P2	GCTGCCGGCTGACGAGGACA	-0.461388	-0.017396	0.178898	-0.099962	0.140019	-0.0539455	-0.432341	-0.115422
																																								EIF4EBP3_-_139927243.23-P1P2	GGCCAGCAGCTGCACGTGGT	-0.268829	0.218473	-0.252566	-0.100974	-0.303711	0.183389	-0.112183	-0.0775017
																																								EIF4EBP3_-_139927292.23-P1P2	GGCTCCTCGACCTCAACGCC	-0.452889	0.504555	-0.0116305	0.0133455	-0.160169	-0.361856	0.480938	-0.0136957
																																								EIF4EBP3_+_139927274.23-P1P2	GCCGCCTGGCGTTGAGGTCG	-0.222329	-0.0152343	-0.0509117	-0.0961584	0.130653	0.00696426	-0.0530533	0.0281879
																																								EIF4EBP3_+_139927280.23-P1P2	GAAGTAACCGCCTGGCGTTG	0.0190884	0.181108	0.009193	0.0697965	-0.226121	-0.252854	-0.187826	-0.222267
																																								EIF4EBP3_+_139927288.23-P1P2	GGAGCAGCAAAGTAACCGCC	-0.440255	0.148993	0.104251	-0.0623369	0.0563624	0.471509	-0.207353	0.10684
																																								EIF4EBP3_+_139927309.23-P1P2	GCGTTGACATAGCGAGCGGG	0.143152	-0.0113506	-0.261463	-0.0432207	-0.0243668	-0.116106	0.037481	-0.0343304
																																								EIF4EBP3_+_139927312.23-P1P2	GGGACGTTGACATAGCGAGC	-0.0776714	-0.144849	0.0326104	-0.0633034	-0.13521	-0.0585217	-0.110868	-0.101533
																																								EIF4EBP3_+_139927342.23-P1P2	GGTCCCGGCCCCCGGGAATC	-0.159424	0.0208495	0.0832444	-0.0184434	-0.227635	-0.0476829	-0.0445428	-0.10662
																																								EIF4EBP3_+_139927370.23-P1P2	GGCGTGGTGCTGTAGCAGTC	-0.0460634	0.0371113	-0.125084	-0.0446788	0.0244796	0.354709	0.488379	0.289189
																																								EIF4ENIF1_+_31885609.23-P1P2	GGTGCTCCCGGGTGTAGAAG	-0.447324	0.499747	-0.0665822	-0.00471972	-0.350321	0.0175858	-0.375027	-0.235921
																																								EIF4ENIF1_+_31885737.23-P1P2	GAGCGGCGCTGGGACCGGTG	-0.46596	-0.26616	-0.548934	-0.427018	-0.293353	-0.251823	0.107596	-0.14586
																																								EIF4ENIF1_+_31885761.23-P1P2	GGGCGCGAGAGCGAAGGCTG	-0.640987	-0.224848	-0.297986	-0.38794	-1.97829	-1.83716	-2.55821	-2.12455
																																								EIF4ENIF1_+_31885781.23-P1P2	GCCCAAGCCGGTCGGGGTGG	-0.610704	-0.240381	-0.287911	-0.379665	-0.622214	-0.705866	-0.428485	-0.585522
																																								EIF4ENIF1_+_31885784.23-P1P2	GCAGCCCAAGCCGGTCGGGG	-0.37391	-0.163864	-0.94708	-0.494951	-0.703657	-0.837034	-1.28989	-0.943527
																																								EIF4ENIF1_+_31885788.23-P1P2	GGAGACAGCCCAAGCCGGTC	-0.444778	-0.126192	-0.156862	-0.242611	-0.354709	-0.682733	-0.00140191	-0.346281
																																								EIF4ENIF1_+_31885793.23-P1P2	GGAAGAGAGACAGCCCAAGC	-0.591066	-0.489969	-0.603283	-0.561439	-0.247484	-0.40491	-0.391503	-0.347966
																																								EIF4ENIF1_+_31885817.23-P1P2	GGGCCGGGCTGCAGTTACGG	-0.950603	-0.401786	-0.203827	-0.518739	-0.124247	-0.327312	-0.38097	-0.27751
																																								EIF4ENIF1_+_31885820.23-P1P2	GGAGGGCCGGGCTGCAGTTA	-0.387279	-0.0801989	0.274337	-0.0643804	0.0481421	-0.549026	0.160564	-0.11344
																																								EIF4G1_-_184032364.23-P1P2	GTGCGCCTGCGGAGAAGCGG	-1.92647	-1.97185	-0.783464	-1.5606	-7.82679	-2.52519	-3.43055	-4.59418
																																								EIF4G1_-_184032375.23-P1P2	GAGAAGCGGTGGCCGCCGAG	-2.01642	-1.82852	-2.01371	-1.95288	-4.03238	-2.26874	-2.89891	-3.06668
																																								EIF4G1_-_184032388.23-P1P2	GGCCGAGCGGGATCTGTGCG	-3.58648	-3.0545	-3.25244	-3.2978	-6.24203	-4.32309	-8.7462	-6.43711
																																								EIF4G1_-_184032400.23-P1P2	GCTGTGCGGGGAGCCGGAAA	-3.91249	-2.48285	-3.02742	-3.14092	-4.89186	-2.59855	-5.01357	-4.16799
																																								EIF4G1_-_184032431.23-P1P2	GACGTCTGTGCGGCTGCGTG	0.0130891	-0.390741	-0.210155	-0.195936	-0.275566	0.161042	-0.129481	-0.0813351
																																								EIF4G1_-_184032452.23-P1P2	GGCTCGGCCGCGCGGACTGA	-0.490593	-1.77702	-1.63523	-1.30095	-3.20507	-1.91628	-2.83339	-2.65158
																																								EIF4G1_-_184032787.23-P1P2	GCCCACGGGCGCAGGCACCA	-1.78964	-2.02481	-1.6079	-1.80745	-4.99234	-3.31405	-3.10093	-3.80244
																																								EIF4G1_-_184033039.23-P1P2	GCTTCCTGGCCTACACTCCT	-0.133437	0.096979	-0.014538	-0.0169986	-3.15635	-1.98258	-3.27961	-2.80618
																																								EIF4G1_-_184033042.23-P1P2	GCCTGGCCTACACTCCTGGG	0.0608557	-0.397377	-0.0775984	-0.13804	-3.66288	-1.59232	-2.52341	-2.59287
																																								EIF4G2_-_10828620.23-P2	GAGACTGAACTCGGACCCAA	-0.249645	0.078259	0.222042	0.0168853	-0.0135329	-0.0367413	-0.121639	-0.0573043
																																								EIF4G2_-_10828846.23-P2	GGCAATCGCACTCTCCACTT	-0.186199	-0.149535	0.343312	0.00252579	-0.00587794	-0.053851	-0.0954027	-0.0517105
																																								EIF4G2_-_10828849.23-P2	GATCGCACTCTCCACTTTGG	0.0828849	-0.0263328	0.106586	0.0543795	-0.218182	0.215928	0.226961	0.0749022
																																								EIF4G2_-_10828897.23-P2	GATAATATTAATAGATGGGG	-0.143736	0.0101075	-0.03214	-0.0552563	0.561633	0.159303	-0.0847122	0.212074
																																								EIF4G2_-_10828931.23-P2	GACAGGAGAAATGAAATACC	0.0801393	0.108113	-0.0277488	0.0535012	0.113604	0.381099	0.0616655	0.185456
																																								EIF4G2_-_10830234.23-P1	GAGAGCGCTCCACTCGGCGG	-1.24367	-1.38388	-1.28503	-1.30419	-3.66282	-2.11996	-3.50279	-3.09519
																																								EIF4G2_-_10830406.23-P1	GGGCCTCAAACTCAGCTCAG	-0.0891274	0.437578	-0.368357	-0.0066356	-0.26216	0.131555	0.280887	0.0500941
																																								EIF4G2_-_10830479.23-P1	GCGACTCACTGCTGGCGCTA	0.0963782	0.175106	-0.0716981	0.0665954	0.0768936	0.113977	0.166305	0.119059
																																								EIF4G2_+_10828545.23-P2	GACAGGCCTGGCTCCAGTCT	0.0325846	-0.0990517	0.193794	0.0424422	-0.102252	-0.307591	0.094298	-0.105182
																																								EIF4G2_+_10828714.23-P2	GCAAATAAGTCCGACTTAAT	0.109463	0.291738	0.496234	0.299145	0.131814	0.137356	-0.587993	-0.106274
																																								EIF4G2_+_10828816.23-P2	GAGAGTGCGATTGCAGAAGG	-0.234455	0.101696	0.165886	0.0110423	-0.0619152	-0.145558	0.288145	0.0268905
																																								EIF4G2_+_10828838.23-P2	GCGTTGTCAAGCCGCCAAAG	-0.28828	0.0560033	-0.366124	-0.199467	-0.12353	-0.536585	-0.419142	-0.359752
																																								EIF4G2_+_10830286.23-P1	GCGACGACCGGATCCTGAGG	-0.141603	-0.619312	-0.548401	-0.436439	-2.93234	-2.0467	-3.30895	-2.76266
																																								EIF4G2_+_10830421.23-P1	GGGCAGCGGGTACCGAGTGG	-1.33873	-0.941331	-0.977762	-1.08594	-2.895	-1.71436	-3.44537	-2.68491
																																								EIF4G2_+_10830435.23-P1	GAGCTCTATGGAGGTGGCAG	-0.628062	-0.82534	-0.713826	-0.722409	-2.72687	-2.40185	-3.16199	-2.76357
																																								EIF4G2_+_10830441.23-P1	GAGTCGGAGCTCTATGGAGG	-2.15958	-1.32924	-1.41779	-1.63554	-3.00658	-2.89615	-5.64662	-3.84978
																																								EIF4G2_+_10830444.23-P1	GGTGAGTCGGAGCTCTATGG	-1.34787	-0.941499	-1.59725	-1.29554	-4.04864	-2.6695	-5.09435	-3.9375
																																								EIF4G2_+_10830447.23-P1	GGCAGTGAGTCGGAGCTCTA	-0.674681	-1.09512	-1.30067	-1.02349	-3.69605	-2.19967	-3.37617	-3.09063
																																								EIF4G3_-_21377374.23-P2	GCTTACTTGAGAGAGTCCAG	0.290261	0.0449607	-0.0048099	0.110137	0.0237499	0.0188515	-0.127039	-0.0281458
																																								EIF4G3_-_21377390.23-P2	GCAGGGGACGATGCATGTCC	0.0450916	0.16744	-0.121997	0.0301781	-0.228144	0.0742326	-0.0348321	-0.0629144
																																								EIF4G3_-_21377393.23-P2	GGGGACGATGCATGTCCCGG	-0.0689375	-0.193063	0.0174319	-0.0815229	0.00563626	-0.259071	0.145696	-0.0359129
																																								EIF4G3_-_21377411.23-P2	GGGGGCGTTGCCGCAAGATT	0.738353	-0.416423	0.546054	0.289328	0.306375	-0.202074	0.223669	0.109323
																																								EIF4G3_-_21377446.23-P2	GATTTCATGTGCTGAATAAG	-0.197811	-0.171037	0.249473	-0.0397915	0.177847	0.114647	0.0282178	0.106904
																																								EIF4G3_-_21377452.23-P2	GTGTGCTGAATAAGGGGATG	0.155412	0.168064	0.150412	0.157963	-0.152797	0.30296	-0.0561923	0.0313235
																																								EIF4G3_-_21377465.23-P2	GGGGATGGGGTAGGGGTTCC	-0.0960837	0.0336143	0.276955	0.0714952	0.0407051	-0.201595	0.179478	0.00619587
																																								EIF4G3_-_21503138.23-P1	GCCCCGCGGGCCAGCACCAC	-0.0719405	-0.206618	-0.10528	-0.127946	-0.197221	0.101793	0.851181	0.251918
																																								EIF4G3_-_21503174.23-P1	GGACAACGCGACCCCAGGGG	-1.29042	-0.42025	-0.247325	-0.652666	-3.53766	-2.01359	-2.75268	-2.76798
																																								EIF4G3_-_21503297.23-P1	GGCGGCGCCCTTCTCGGTAG	-0.369205	0.0409742	0.254174	-0.0246857	0.268914	0.43414	0.230385	0.311146
																																								EIF4G3_-_21503314.23-P1	GAGCGGGGCTCAGGCGATGC	-0.241543	-0.588931	0.0575082	-0.257655	0.379988	-0.202382	0.302269	0.159958
																																								EIF4G3_-_21503317.23-P1	GGGGGCTCAGGCGATGCCGG	-0.297453	-0.382287	0.281896	-0.132615	0.0235867	0.0377734	0.154751	0.072037
																																								EIF4G3_-_21503353.23-P1	GACGAGCAGAGCATCCAACA	0.0189223	-0.22771	-0.23591	-0.148232	-0.193626	-0.688662	0.169544	-0.237581
																																								EIF4G3_+_21377399.23-P2	GAAGGGGCATCCAAATCTTG	-0.0958895	0.0741567	0.0685005	0.0155892	-0.152811	-0.171603	-0.858036	-0.39415
																																								EIF4G3_+_21377474.23-P2	GTCCTCACAGGTAACACAAG	-0.00230644	0.0742963	0.00794307	0.0266443	0.118595	-0.102732	-0.252142	-0.0787597
																																								EIF4G3_+_21503132.23-P1	GCACGGAGACCGGCAGCCGG	-0.315505	-0.0258309	-0.21648	-0.185938	-0.220698	-0.193157	0.000901193	-0.137651
																																								EIF4G3_+_21503164.23-P1	GCGGGTCCGGCCCCCCCCCT	0.0183924	0.624138	-0.606203	0.0121091	-0.0324274	0.363645	0.321861	0.217693
																																								EIF4G3_+_21503282.23-P1	GTGAGCCCCGCTACCGAGAA	-0.174905	-0.335966	-0.288214	-0.266362	-0.462445	0.218529	-0.202761	-0.148892
																																								EIF4H_-_73588688.23-P1P2	GGGTCCTTCCTCGCTCACCC	-0.530526	-0.627576	-0.151	-0.436367	-0.0767168	0.425975	-0.289361	0.0199658
																																								EIF4H_-_73588703.23-P1P2	GACCCTGGTTCCTCTCGGAG	-0.512109	-0.301522	-0.0935293	-0.302387	0.322094	-0.766687	0.266321	-0.059424
																																								EIF4H_-_73588777.23-P1P2	GTCGGCGGCGGCAGAGGGTG	0.0451556	-0.685673	-0.540002	-0.393507	-0.545836	-0.278681	-0.407402	-0.41064
																																								EIF4H_-_73588803.23-P1P2	GCGTGCGCGGGCCCCGTCGG	-6.30238	-4.55186	-5.61349	-5.48924	-4.11744	-2.81409	-3.10294	-3.34482
																																								EIF4H_-_73588899.23-P1P2	GGCCCGCGGAGGCCTAGGAG	-1.13969	-0.858559	-0.808366	-0.935537	-4.87323	-2.46876	-4.17546	-3.83915
																																								EIF4H_-_73588927.23-P1P2	GGAGGGCCGGGGCCTGGAAA	-0.189848	-0.383003	-0.273503	-0.282118	-0.496513	-1.29897	-1.44798	-1.08116
																																								EIF4H_+_73588674.23-P1P2	GAGAGGAACCAGGGTGAGCG	-0.246606	-0.383839	-0.225424	-0.285289	-0.073294	-0.290601	0.407786	0.0146305
																																								EIF4H_+_73588683.23-P1P2	GTCCGCTCCGAGAGGAACCA	-0.610983	-0.186992	-0.286179	-0.361385	-0.921774	-0.707886	-0.690935	-0.773532
																																								EIF4H_+_73588889.23-P1P2	GCCCTCCAGGCGCCGCTCCT	-0.23315	-0.186369	-0.318343	-0.245954	0.312034	-0.184501	0.369021	0.165518
																																								EIF5_-_103800558.23-P1	GGCCGAGGGTAGCTTGAGCG	-0.975062	-1.30082	-0.719531	-0.998471	-3.10104	-2.159	-3.11141	-2.79048
																																								EIF5_-_103800597.23-P1	GCAGAGCGAGAACATTCCAG	-0.566188	-0.196342	-0.306944	-0.356491	-2.55346	-1.69659	-2.66094	-2.30366
																																								EIF5_-_103800606.23-P1	GAACATTCCAGAGGTGAGTC	0.0277337	-0.271815	-0.217736	-0.153939	-1.32627	-1.62176	-0.933476	-1.29384
																																								EIF5_-_103800617.23-P1	GGGTGAGTCCGGTGAAGGGG	0.0158751	-0.208741	0.0180816	-0.0582614	-0.900964	-0.835104	-0.937416	-0.891161
																																								EIF5_-_103800761.23-P1	GCGCTGACGGGTGTGGACCG	-0.293473	-0.521124	-0.65818	-0.490926	-0.851961	-1.36038	-1.00044	-1.07093
																																								EIF5_-_103803091.23-P2	GATGACCGTTACATTGTCAA	0.176244	-0.311156	0.0515038	-0.0278029	0.111025	0.0832374	-0.148398	0.0152879
																																								EIF5_-_103803102.23-P2	GATTGTCAATGGATCTCATG	-0.126217	0.0107492	-0.253984	-0.123151	-0.240959	-0.0799664	-0.128339	-0.149755
																																								EIF5_+_103800591.23-P1	GCCTTCACCGGACTCACCTC	-0.62714	-0.0780294	-0.205922	-0.303697	-1.89394	-1.29604	-1.38531	-1.5251
																																								EIF5_+_103800603.23-P1	GCAGGGGGCCGCCCCTTCAC	0.188132	-0.160654	-0.0382302	-0.0035839	0.00628743	0.154575	0.0239812	0.0616146
																																								EIF5_+_103800618.23-P1	GGCGGGAAGCACCGGGCAGG	-0.31969	-0.377322	0.0790017	-0.206004	-0.373757	-0.164929	-0.30771	-0.282132
																																								EIF5_+_103800648.23-P1	GCGCCAGCCAGCGGCCCGAG	0.22503	-0.536924	0.186472	-0.0418074	0.303794	0.270445	0.434682	0.336307
																																								EIF5_+_103803053.23-P2	GGTCATTCTTAACATCAAAC	-0.0821635	0.211698	0.229011	0.119515	-0.0941578	0.544418	-0.259295	0.0636551
																																								EIF5_+_103803074.23-P2	GAGATCCATTGACAATGTAA	-0.03968	-0.486663	-0.316248	-0.280864	0.396049	0.112487	-0.154165	0.118124
																																								EIF5_+_103803225.23-P2	GTTAGCGGTATCACAGAAGC	0.383148	0.138185	-0.12095	0.133461	0.090633	-0.0384384	0.674751	0.242315
																																								EIF5_+_103803255.23-P2	GACATTTGCTCTGCCTTCTC	-0.244362	0.363547	0.504446	0.207877	0.0914462	-0.146716	0.33085	0.0918601
																																								EIF5_+_103803300.23-P2	GATGGAAATATCTCGAAAAC	-0.0317615	-0.140496	0.0807326	-0.0305083	0.12316	-0.448881	0.469163	0.047814
																																								EIF5_+_103803556.23-P2	GCATGGAAGACTCACCAGGT	-0.0528276	-0.436302	0.0462446	-0.147628	-0.155463	0.470932	0.498557	0.271342
																																								EIF5_+_103803560.23-P2	GTCATCATGGAAGACTCACC	0.195722	0.0328624	-0.229192	-0.000202725	0.372275	0.254619	-0.627385	-0.000163381
																																								EIF5A_-_7210910.23-P1P2	GACGCTTGCGCGGCTGTCAT	-0.532102	0.0542771	-0.600705	-0.35951	-3.15741	-1.93836	-3.68874	-2.92817
																																								EIF5A_-_7210932.23-P1P2	GGCTGCTTGGTTGGTCAGTG	-3.62717	-2.68532	-2.67728	-2.99659	-5.7582	-2.82576	-3.6728	-4.08559
																																								EIF5A_-_7211141.23-P1P2	GAGAAGATGGAACTGCGCGG	-0.426497	-1.0043	-0.647839	-0.692879	-4.27104	-1.71395	-2.20826	-2.73109
																																								EIF5A_-_7211200.23-P1P2	GCACGGGTTCGGCCAGAGAG	-0.829774	-1.41138	-1.6389	-1.29335	-3.89454	-2.80532	-3.72115	-3.47367
																																								EIF5A_-_7211212.23-P1P2	GCAGAGAGCGGCGCGAGGTG	-0.0214278	-0.1748	-0.020299	-0.0721757	-2.04751	-1.60247	-2.73078	-2.12692
																																								EIF5A_-_7211217.23-P1P2	GAGCGGCGCGAGGTGAGGAG	-4.75594	-5.23288	-4.18914	-4.72599	-4.25859	-3.65099	-4.51608	-4.14189
																																								EIF5A_-_7211351.23-P1P2	GCCGCCAGGCGGCCACGCCG	-0.20047	0.0983414	-0.0386448	-0.0469244	-1.95259	-1.28208	-2.02781	-1.75416
																																								EIF5A_+_7210956.23-P1P2	GCCGCCGCCGCTGCTGCACA	0.19479	-0.304704	-0.626411	-0.245442	-0.218759	-0.141126	0.471449	0.0371881
																																								EIF5A_+_7211173.23-P1P2	GTCTGGCCGAACCCGTGCGG	0.601561	-0.187974	-0.168218	0.08179	0.0753705	-0.404895	0.286042	-0.0144941
																																								EIF5A2_-_170626187.23-P1P2	GACTAGGGCCTGAGCCCCGG	0.101932	-0.199513	0.319367	0.0739287	-0.249105	-0.0940479	0.0438406	-0.0997709
																																								EIF5A2_-_170626391.23-P1P2	GCGCTGGTCCCCTACAGCAG	-0.208606	-0.202883	0.362679	-0.01627	-0.240035	0.3236	-0.0849276	-0.000454233
																																								EIF5A2_-_170626436.23-P1P2	GGCGGCAGTTCCAAGAGACG	0.264428	0.0484075	-0.200164	0.0375569	0.24556	0.202165	-0.484609	-0.0122948
																																								EIF5A2_+_170626118.23-P1P2	GCTGGATGCCGGCAGAACAG	0.089334	-0.441536	-0.205994	-0.186066	-0.168124	0.0978244	0.0811266	0.00360907
																																								EIF5A2_+_170626179.23-P1P2	GGCGAGCGCGGGACCCGCCG	-0.0485956	-0.202035	-0.542568	-0.264399	-0.50341	0.341552	0.101525	-0.0201113
																																								EIF5A2_+_170626200.23-P1P2	GAGAATGGATGGGGGAACAG	-0.265476	-0.152476	0.475273	0.0191068	0.0448245	0.0138714	-0.40893	-0.116745
																																								EIF5A2_+_170626317.23-P1P2	GGCTGAAAGGTGAAGACCTG	-0.0851459	-0.203159	-0.154717	-0.147674	0.107672	0.281116	-0.521589	-0.0442671
																																								EIF5A2_+_170626330.23-P1P2	GGCGCTCTTTGCCAGCTGAA	0.377534	-0.159887	0.033078	0.083575	-0.00257258	-0.144405	0.0977786	-0.0163996
																																								EIF5A2_+_170626351.23-P1P2	GGCGCGGGTGCGCAGACGAA	-0.163923	-0.2543	-0.0322659	-0.150163	-0.0201548	0.200943	0.0769309	0.0859062
																																								EIF5AL1_-_81272289.23-P1P2	GAAAGACGTGTAAAATGCCT	-0.000185919	0.238065	0.334502	0.190794	0.327675	0.114842	-0.173303	0.089738
																																								EIF5AL1_-_81272295.23-P1P2	GGTGTAAAATGCCTGGGTAG	0.0526614	-0.0383964	0.0751146	0.0297932	-0.225638	0.31273	0.259335	0.115476
																																								EIF5AL1_-_81272298.23-P1P2	GTAAAATGCCTGGGTAGAGG	-0.17417	0.468959	0.236956	0.177248	0.353495	-0.170351	0.386656	0.189933
																																								EIF5AL1_-_81272301.23-P1P2	GAATGCCTGGGTAGAGGCGG	-2.07321	-3.0448	-3.02883	-2.71562	-3.86762	-1.53557	-3.35008	-2.91775
																																								EIF5AL1_-_81272528.23-P1P2	GGGCTGGCCATGTAAGATCG	0.00332799	-0.393654	0.242605	-0.0492405	-0.267745	-0.0430563	-0.200063	-0.170288
																																								EIF5AL1_-_81272583.23-P1P2	GACGCCAAGGTCCATCTGGT	0.125659	-0.283261	-0.472158	-0.20992	0.0243486	0.394963	0.0331022	0.150805
																																								EIF5AL1_-_81272735.23-P1P2	GGACAGCGGGGAGGTACCAG	-0.214025	-0.330182	0.286161	-0.0860154	-0.186463	-0.591927	0.0478105	-0.243527
																																								EIF5AL1_+_81272371.23-P1P2	GCGATTCCAACTGGCGCAAA	-0.00771648	-0.032943	0.0774866	0.0122757	-0.0818781	0.20409	0.158863	0.0936919
																																								EIF5AL1_+_81272729.23-P1P2	GCAGGGAGACGAAGGTCCTC	-0.268577	0.105279	-0.127421	-0.0969064	0.180836	-0.00542516	0.334096	0.169836
																																								EIF5B_-_99953888.23-P1P2	GGTTCCAGTGCGCGGGTCTG	-5.68885	-4.63928	-3.82701	-4.71838	-3.32109	-2.39908	-3.41402	-3.04473
																																								EIF5B_-_99953906.23-P1P2	GGTGGAGAGCCGGGTGCGAG	-5.0909	-3.58219	-3.93933	-4.20414	-3.5299	-2.67653	-3.97783	-3.39475
																																								EIF5B_-_99953921.23-P1P2	GCGAGCGGCGGCAGCACGAG	-4.19537	-3.63862	-3.80462	-3.87954	-3.36389	-2.20506	-3.0716	-2.88018
																																								EIF5B_-_99953964.23-P1P2	GAAGTCAGCCGGGAGACAGT	-2.75632	-2.45935	-2.25423	-2.48997	-3.45222	-2.6129	-4.19215	-3.41909
																																								EIF5B_-_99954062.23-P1P2	GAGCGAAGACAGGTAGATAG	-3.12564	-2.00332	-2.23268	-2.45388	-4.36907	-2.16621	-3.95208	-3.49579
																																								EIF5B_-_99954076.23-P1P2	GGATAGGGGTTGGGTCCGTA	-3.86088	-1.93459	-2.72797	-2.84115	-3.74641	-2.95357	-2.81463	-3.17153
																																								EIF5B_-_99954241.23-P1P2	GGCACGTAGGGCCTCGACGG	-0.294393	-0.155675	-0.194188	-0.214752	-2.43523	-1.52084	-1.90665	-1.95424
																																								EIF5B_+_99954083.23-P1P2	GACACTCCACTGAGCCACGG	0.0017386	0.100841	-0.264683	-0.0540347	-0.290144	-0.505609	0.248622	-0.182377
																																								EIF5B_+_99954086.23-P1P2	GCGCACACTCCACTGAGCCA	-1.12824	-0.924572	-0.0792101	-0.710674	-1.84141	-0.991891	-2.23976	-1.69102
																																								EIF6_-_33872307.23-P1P2	GCCATGAGGCCTAGGGGCGG	-1.30698	-0.553966	-0.876598	-0.912514	-3.84203	-1.96467	-2.64841	-2.81837
																																								EIF6_-_33872507.23-P1P2	GGACCGGAGCTGACCCTCCC	-3.18092	-2.30583	-1.99319	-2.49332	-4.09952	-2.52673	-3.43738	-3.35455
																																								EIF6_-_33872571.23-P1P2	GGCACGCGGCGACTGTACCT	-7.18057	-5.34017	-5.19069	-5.90381	-4.02306	-2.60235	-4.61952	-3.74831
																																								EIF6_+_33872201.23-P1P2	GACTGTCTGGTAGCGATCGG	-0.638373	-0.806878	-0.560896	-0.668716	-3.34436	-1.84255	-2.39841	-2.52844
																																								EIF6_+_33872401.23-P1P2	GGCGGGACCCGAGGACGGAG	-3.7712	-3.51482	-11.042	-6.10933	-5.01244	-3.11008	-5.57176	-4.56476
																																								EIF6_+_33872488.23-P1P2	GAACCTGGGAGGGTCAGCTC	-4.41494	-2.78921	-1.89342	-3.03253	-4.11159	-3.01467	-3.4055	-3.51059
																																								EIF6_+_33872511.23-P1P2	GACTTGGTAAGCTGGTGTGA	-0.487394	-0.286238	-0.5885	-0.454044	-2.15671	-1.79446	-2.91367	-2.28828
																																								EIF6_+_33872535.23-P1P2	GCGCGTGCGGAGCTTGTTAC	-4.20482	-3.30308	-3.50491	-3.67093	-4.44125	-2.93063	-4.60511	-3.99233
																																								EIF6_+_33872595.23-P1P2	GAAGTCTCCCTGGACGGAAG	-3.63501	-1.52762	-2.21212	-2.45825	-3.53747	-2.88898	-3.37892	-3.26846
																																								ERI1_-_8860427.23-P1P2	GAGGGGTCCGGGAACCAAGA	-0.211617	-0.122862	0.29083	-0.0145498	-0.0965563	-0.808699	-0.0304663	-0.311907
																																								ERI1_-_8860488.23-P1P2	GCGCCGCCGCTGGGGCAGAG	0.228123	-0.470267	0.199854	-0.0140966	0.183326	-0.297075	0.0853689	-0.00946023
																																								ERI1_+_8860414.23-P1P2	GGCCCAGTCCTGGGCGGCAG	0.0155376	-0.392508	0.175232	-0.0672458	-0.011356	-0.0394622	-0.192813	-0.0812103
																																								ERI1_+_8860431.23-P1P2	GGCGGCGGCGGCTCTGACGT	-0.459232	0.526756	-0.0226078	0.0149722	0.0815747	-0.113374	0.246118	0.0714395
																																								ERI1_+_8860452.23-P1P2	GCGGCTCTGACGTAGGACAC	-0.287844	-0.494204	-0.220811	-0.334286	-0.0286922	0.0556039	-0.24216	-0.0717493
																																								ERI1_+_8860455.23-P1P2	GCCGGGCCGCTCTAGGGAGG	-0.753525	-0.749714	-0.606256	-0.703165	-0.137288	-0.998248	-0.52285	-0.552795
																																								ERI1_+_8860610.23-P1P2	GCCGCCGGGCCGCTCTAGGG	-0.100654	0.299365	-0.338999	-0.0467626	-0.42651	-0.407374	-0.491548	-0.44181
																																								ERI1_+_8860660.23-P1P2	GAGCGGCGGCGCTAACTCTG	-0.268062	-0.14952	-0.436196	-0.284592	-0.0745075	-0.147025	-0.696552	-0.306028
																																								ERI1_+_8860663.23-P1P2	GGTGGCGAGCTGCACCGGAC	-0.382846	0.0824096	-0.906067	-0.402168	-0.516364	-0.998395	-0.523119	-0.679293
																																								ERF1_-_137878492.23-P1P2	GCGCCCGGCCGGAGAGGAGT	0.127948	-0.23198	0.0344226	-0.0232033	-2.90153	-1.74662	-1.81143	-2.15319
																																								ERF1_-_137878693.23-P1P2	GAGCTAGCGACAAAGATCCC	-0.273179	-0.324679	-0.124446	-0.240768	-0.680832	-0.917619	-0.689249	-0.762567
																																								ERF1_-_137878812.23-P1P2	GAAGATCCCCGGCGTCGCCG	-3.84677	-3.03457	-2.68412	-3.18849	-4.1725	-4.00259	-4.67662	-4.2839
																																								ERF1_-_137878861.23-P1P2	GACACTCGCGACGACGACAG	-4.27873	-4.56913	-4.86361	-4.57049	-3.71417	-2.01467	-3.03699	-2.92194
																																								ERF1_-_137878868.23-P1P2	GCTCGCGACGACGACAGAGG	-3.74385	-2.60987	-3.64885	-3.33419	-2.13808	-2.34232	-3.40043	-2.62694
																																								ERF1_+_137878617.23-P1P2	GGCGACGACGACAGAGGCGG	-1.05159	-1.40242	-0.689042	-1.04769	-2.62722	-3.1657	-2.587	-2.79331
																																								ERF1_+_137878620.23-P1P2	GCGATCATGGATCCGGGCAG	-0.338883	-0.806843	-0.919022	-0.688249	-2.33319	-2.61628	-3.10839	-2.68596
																																								ERF1_+_137878660.23-P1P2	GGCGAGTGTGGAGTCGGGAC	-0.618425	-0.562043	-0.77862	-0.653029	-1.82973	-1.39535	-1.64403	-1.62303
																																								ERF1_+_137878729.23-P1P2	GGTCGTCGCGAGTGTGGAGT	-0.162179	0.154155	-0.108902	-0.0389754	-0.0923458	0.0447905	0.0243931	-0.00772073
																																								FAU_-_64889403.23-P1P2	GGCAGTTGCGAATGCAGCAT	-0.215228	-1.18395	-1.01812	-0.805767	-2.32797	-1.61668	-1.14003	-1.6949
																																								FAU_-_64889548.23-P1P2	GTGCCTCCGCGGTGCAGCTA	0.172324	0.181339	0.0281896	0.127284	-0.0615616	-0.291078	-0.221615	-0.191418
																																								FAU_-_64889568.23-P1P2	GGTTCCGAGACCATGGATTC	-2.88469	-4.19409	-4.1109	-3.72989	-3.74877	-2.32572	-4.76492	-3.61314
																																								FAU_-_64889571.23-P1P2	GGCGGCGGCAGCAGCAGATA	-0.610982	-1.07847	-1.06116	-0.916871	-2.43916	-2.77383	-2.41098	-2.54132
																																								FAU_-_64889592.23-P1P2	GGCTGCATTCGCAACTGCGG	-4.68301	-5.7754	-3.36508	-4.60783	-4.02893	-4.76245	-6.20084	-4.99741
																																								FAU_-_64889639.23-P1P2	GAACCTTAGCTGCACCGCGG	-5.89557	-5.39471	-5.06538	-5.45188	-4.21637	-3.038	-3.75404	-3.66947
																																								FAU_+_64889514.23-P1P2	GACGAACCTTAGCTGCACCG	-0.0239671	-0.0171944	0.133423	0.0307538	0.211104	0.651081	0.144081	0.335422
																																								FAU_+_64889529.23-P1P2	GGCAAGAGCGAAGGGCCAAG	-2.90747	-3.57897	-3.36089	-3.28244	-3.26238	-2.06099	-2.9531	-2.75882
																																								FAU_+_64889551.23-P1P2	GCCACCTGGTCCCAGCAATC	-3.88532	-5.18264	-4.54239	-4.53679	-3.19319	-1.92946	-2.27704	-2.46656
																																								FMR1_-_146993475.23-P1P2	GACACGCTCCCGGAAGTGGG	-0.152208	-0.207492	0.234846	-0.0416178	-0.24939	0.0431847	0.256338	0.016711
																																								FMR1_-_146993478.23-P1P2	GGAGCCCGGTAATTTTTCAA	-0.00556293	0.164113	0.0717808	0.0767771	-0.0336107	0.340231	0.29702	0.201214
																																								FMR1_-_146993481.23-P1P2	GAGCGGCCACCTCCCACTTC	0.226427	0.350217	-0.152918	0.141242	-0.115904	-0.0363986	0.513557	0.120418
																																								FMR1_-_146993521.23-P1P2	GGCGGCCACACAAACTCCAG	-0.107171	-0.531526	-0.0898498	-0.242849	-0.226952	0.235104	-0.0529797	-0.0149425
																																								FMR1_+_146993472.23-P1P2	GCGGGCTCGCGTTCCCGCGG	0.372529	0.0264058	-0.10416	0.0982583	-0.349086	0.0683937	0.15347	-0.0424075
																																								FMR1_+_146993486.23-P1P2	GTACCGGGCTCGCGTTCCCG	0.00462024	-0.366022	0.221228	-0.0467244	-0.189273	0.102632	-0.157623	-0.0814213
																																								FMR1_+_146993505.23-P1P2	GTCCAGCAGCGCGGGAGCCA	0.039011	-0.00171715	0.209553	0.0822823	0.0753321	0.137287	0.00196782	0.0715291
																																								FMR1_+_146993649.23-P1P2	GCCTCGGGACTGGGACGCGG	-0.183237	-0.283342	-0.228989	-0.231856	0.0798769	0.100487	-0.0687674	0.0371988
																																								FMR1_+_146993921.23-P1P2	GTCACCTCGGGACTGGGACG	0.281865	-0.284023	0.119239	0.039027	-0.0593552	-0.282253	-0.100608	-0.147405
																																								FOXA2_-_22564834.23-P1P2	GCGCGACGGGATGGTGGTCG	-0.0251205	-0.0571305	-0.00985062	-0.0307006	0.467741	0.0548481	0.515628	0.346073
																																								FOXA2_-_22564864.23-P1P2	GAGCCCTTCGGATCCAGCCA	0.127452	-0.552817	-0.359047	-0.261471	0.348858	0.765707	0.420831	0.511799
																																								FOXA2_-_22564902.23-P1P2	GGGCCCCATTCTTACCTGAA	-0.360911	0.0570367	-0.20972	-0.171198	-0.238992	0.566965	0.220287	0.182753
																																								FOXA2_-_22565154.23-P1P2	GCCCATTCTTACCTGAACGG	-0.123988	-0.063484	0.166616	-0.00695196	0.37051	0.556518	0.329484	0.418837
																																								FOXA2_-_22565392.23-P1P2	GGTCCCAGCTACCGCGAAGA	0.358057	0.489969	-0.167995	0.226677	0.570812	0.0437434	0.342039	0.318865
																																								FOXA2_-_22565395.23-P1P2	GGCGCGTCAGTACAGACCGT	0.0021803	-0.415624	0.303144	-0.0367666	0.228013	0.356688	-0.228715	0.118662
																																								FOXA2_+_22564828.23-P1P2	GCGAAGGGCTTGTAGCAGGT	0.384374	0.0275077	0.214735	0.208872	0.527212	0.439157	0.397954	0.454774
																																								FOXA2_+_22564853.23-P1P2	GGGCCTTGGCTGGATCCGAA	0.23864	0.106841	0.164883	0.170121	0.0565678	0.0837218	0.434815	0.191702
																																								FOXA2_+_22565166.23-P1P2	GACCGCCGTTCAGGTAAGAA	0.0474587	-0.116744	0.262127	0.0642806	-0.184441	0.139681	-0.0432859	-0.0293485
																																								FXR2_-_7517788.23-P1P2	GTCCGTTTCGGTTTCACTTC	-0.111392	0.432598	0.148807	0.156671	-0.271616	-0.302304	0.231241	-0.114226
																																								FXR2_-_7517807.23-P1P2	GGTTTCGGTTTCACTTCCGG	-0.187471	0.0813001	0.143194	0.0123411	-0.260761	-0.20112	0.00435595	-0.152509
																																								FXR2_-_7517939.23-P1P2	GTCGGTTTCACTTCCGGTGG	-0.17788	-0.166876	-0.113123	-0.152626	-1.13692	-0.538188	-0.441533	-0.705545
																																								FXR2_-_7517992.23-P1P2	GGCGGGCCGACGGCGAGCGC	-0.451206	0.0241758	0.202803	-0.0747423	-0.522392	-1.1854	-0.873768	-0.860521
																																								FXR2_+_7518004.23-P1P2	GCTCAGAGGCGGCCCTCCAC	0.129767	0.108476	0.109309	0.115851	-0.212366	-0.42448	-0.184312	-0.273719
																																								FXR2_+_7518050.23-P1P2	GCGGCCCGCCGCCCGCTCAG	-0.374572	0.146926	-0.332149	-0.186598	-0.700275	-0.577801	-0.46835	-0.582142
																																								FXR2_+_7518092.23-P1P2	GCGCCGCCCGCGCTCGCCGT	-0.202626	-0.305442	0.0950049	-0.137688	0.0486893	0.0269736	0.0137153	0.0297927
																																								FXR2_+_7518130.23-P1P2	GGAGCCCGCCCCCGAGAGGT	0.409437	0.198362	0.298587	0.302129	-0.0470493	0.368574	0.232504	0.184676
																																								FXR2_+_7518141.23-P1P2	GGCCTCTCGGAGTCGGAGAG	-0.0663204	0.00853303	-0.200592	-0.0861265	0.249983	-0.335773	-0.202249	-0.096013
																																								GEMIN5_-_154317680.23-P1P2	GAAAGACGAGCGCTTACCTC	-4.893	-3.4664	-3.18509	-3.84816	-4.31539	-2.77458	-4.32109	-3.80369
																																								GEMIN5_+_154317543.23-P1P2	GAGTAGCTGCTCCAGTCGGA	-5.24873	-4.76222	-5.86456	-5.29184	-4.87497	-3.80524	-3.09244	-3.92422
																																								GEMIN5_+_154317675.23-P1P2	GTTCACCGCTCCCAGCATAC	-2.96082	-1.57613	-0.950892	-1.82928	-3.55216	-1.33514	-3.49437	-2.79389
																																								GEMIN5_+_154317687.23-P1P2	GAGGCCAGCGCCCCGCGGTA	-4.39212	-4.24897	-7.28231	-5.3078	-5.69195	-4.8	-5.34131	-5.27775
																																								GEMIN5_+_154317702.23-P1P2	GACAAGTGCCGCAGTGACGT	-5.6032	-3.94484	-5.18516	-4.91106	-5.04249	-3.79012	-3.94458	-4.25907
																																								GEMIN5_+_154317730.23-P1P2	GAGTGCCGCAGTGACGTGGG	-3.01143	-1.79355	-6.45985	-3.75494	-6.76	-5.56633	-9.80961	-7.37865
																																								GEMIN5_+_154317734.23-P1P2	GAGCTACTATGCAGAGCCCG	-2.18135	-4.72285	-8.93848	-5.28089	-11.0824	-7.88205	-5.03358	-7.99933
																																								GEMIN5_+_154317744.23-P1P2	GAGGGCACGAGCCGTCCGAC	-6.68624	-6.55643	-5.23395	-6.15887	-5.28225	-5.21398	-4.12812	-4.87478
																																								GEMIN5_+_154317751.23-P1P2	GCGGCAGCCCGTGAGCGCGG	-3.36962	-4.8902	-5.10245	-4.45409	-7.81194	-4.98619	-11.3697	-8.05595
																																								GIGYF2_-_233562037.23-P1P2	GACCTTGTAGAAGGCCCCGT	-0.157407	0.324507	0.0206339	0.0625778	0.0965927	-0.12149	-0.111201	-0.0453658
																																								GIGYF2_-_233562102.23-P1P2	GTGGAGCCGCGCACCTCGAC	0.0768509	-0.32555	-0.192559	-0.147086	-0.674409	-0.962487	-0.502096	-0.712997
																																								GIGYF2_-_233562294.23-P1P2	GGCCCCCGGCGTCTCCCCGG	-0.675545	0.441018	-0.103563	-0.112697	-0.215361	-0.438834	-0.662539	-0.438911
																																								GIGYF2_+_233562085.23-P1P2	GAGCCGGGCCGGCCCCACGG	-0.581512	-0.492485	-0.136535	-0.403511	-0.766494	-1.20399	-0.657677	-0.876053
																																								GIGYF2_+_233562091.23-P1P2	GGCCCCGGCCCCCTGCTCGT	-0.787559	-0.0177501	0.0547413	-0.250189	-1.07508	-0.734011	-0.598619	-0.802571
																																								GIGYF2_+_233562096.23-P1P2	GACGGTGGCGGAGACCAAGG	-0.919847	-0.224981	-0.354245	-0.499691	-1.38644	-1.21257	-1.03094	-1.20998
																																								GIGYF2_+_233562106.23-P1P2	GGCTGAGGTGACGAAGGCAG	-0.20429	0.197518	-0.206019	-0.0709306	-0.141091	-0.206377	-0.0354284	-0.127632
																																								GIGYF2_+_233562110.23-P1P2	GCGGGACTGAGGCAGCAGCG	-1.75906	-0.135313	-0.314878	-0.736416	-0.813883	-1.04292	-1.14607	-1.00096
																																								GIGYF2_+_233562115.23-P1P2	GGCAGCGGGTCCCGGGACTG	-0.915509	0.276473	0.0590277	-0.193336	-1.44588	-1.13514	-1.25925	-1.28009
																																								RACK1_-_180670702.23-P1P2	GGGGAGGGCGGCAGCGTCCG	-2.26956	-1.54769	-1.56742	-1.79489	-2.83803	-2.07808	-1.82552	-2.24721
																																								RACK1_-_180670707.23-P1P2	GGGGCGCAGGCGAGAGTCCA	-2.86226	-2.34435	-2.76242	-2.65634	-3.59491	-2.35834	-2.67708	-2.87678
																																								RACK1_-_180670801.23-P1P2	GAGTTATGGGGCAGGAGCCG	-0.449271	0.0402015	-0.0249387	-0.144669	-1.73571	-1.04336	-1.35877	-1.37928
																																								RACK1_-_180670807.23-P1P2	GCTGACGGCTTGTAGTTATG	0.17033	-0.0206883	0.522022	0.223888	-0.166205	-0.437622	-0.269897	-0.291241
																																								RACK1_-_180670836.23-P1P2	GCAGCTTCTCTTGTCTCTGA	0.216186	-0.423366	0.0955477	-0.0372107	0.0828623	-0.0245675	0.0707313	0.0430087
																																								RACK1_-_180670840.23-P1P2	GGCGTGAGGCTACGAGCGGT	-3.60991	-3.37603	-3.12066	-3.36887	-3.39623	-3.00169	-3.59465	-3.33086
																																								RACK1_-_180670846.23-P1P2	GTAAGGCGTGAGGCTACGAG	-4.43267	-2.66227	-2.92159	-3.33884	-3.83466	-1.88832	-3.17993	-2.96764
																																								RACK1_+_180670873.23-P1P2	GGCTCCCTACCTAAGGCGTG	-3.65423	-3.31121	-2.69874	-3.22139	-5.59885	-3.25782	-5.04109	-4.63259
																																								RACK1_+_180670882.23-P1P2	GCCGCCCCGCTCCCTACCTA	-1.4515	-1.62757	-1.73852	-1.60586	-3.77559	-2.78636	-2.47423	-3.01206
																																								ERF3A_-_12009651.23-P1P2	GGACGTGCGTGGCGACGTGT	-0.720089	-0.701192	-1.36321	-0.928164	-3.26552	-1.44597	-2.99206	-2.56785
																																								ERF3A_-_12009714.23-P1P2	GACTCCCTGTCCCGGACCGC	-2.98527	-3.20681	-2.57449	-2.92219	-4.29509	-2.6728	-3.34178	-3.43656
																																								ERF3A_-_12009725.23-P1P2	GTCAGGCGACGGGACAGGTC	-0.349164	-0.258624	0.202457	-0.13511	-1.63862	-1.63197	-1.49485	-1.58848
																																								ERF3A_-_12009769.23-P1P2	GGTTACCTGCGGTCCGGGAC	-1.55003	-1.29088	-1.79247	-1.54446	-2.8609	-1.85985	-1.97692	-2.23256
																																								ERF3A_-_12009772.23-P1P2	GCGGCTGGTTACCTGCGGTC	-3.22251	-5.5618	-4.7523	-4.5122	-4.37266	-2.96481	-4.45538	-3.93095
																																								ERF3A_-_12009775.23-P1P2	GCGGAACGGCTGGTTACCTG	-1.0872	-1.70515	-1.78372	-1.52536	-3.08981	-2.07764	-3.01083	-2.72609
																																								ERF3A_+_12009560.23-P1P2	GGGGAGCGACACGGAACGGC	-1.53331	-1.30695	-1.85852	-1.56626	-2.55971	-1.94849	-1.78473	-2.09764
																																								ERF3A_+_12009734.23-P1P2	GGCAGGGGAGCGACACGGAA	-0.812316	-0.613022	-0.790951	-0.738763	-2.87508	-0.84565	-2.13972	-1.95348
																																								ERF3A_+_12009740.23-P1P2	GGCCGGGCAGGGGAGCGACA	-0.0555706	-0.0588561	0.103025	-0.00380058	-0.138328	0.11966	0.321451	0.100928
																																								ERF3B_-_51486576.23-P1P2	GAGGACGGCGAGGCGCTCAA	-0.0447046	-0.368968	-0.00729587	-0.140323	-0.0576425	0.129786	0.199402	0.090515
																																								ERF3B_-_51486606.23-P1P2	GCCAGCAAGGTAGGCCCGGG	0.0555919	0.14677	-0.39046	-0.0626996	0.127854	-0.288804	-0.372753	-0.177901
																																								ERF3B_-_51486732.23-P1P2	GGGGACCGGCGAGTCCATCG	0.050671	0.0595629	0.371778	0.16067	0.142249	0.456905	-0.274832	0.108107
																																								ERF3B_+_51486535.23-P1P2	GCGAACATAGAGGCCGGGAC	-0.260311	-0.0117369	0.0380714	-0.0779921	0.221926	-0.278454	-0.414609	-0.157045
																																								ERF3B_+_51486550.23-P1P2	GCGGGGGCGAACATAGAGGC	-0.0379266	-0.342564	0.309447	-0.0236811	-0.143094	-0.212406	0.0755655	-0.0933117
																																								ERF3B_+_51486587.23-P1P2	GGGCTCGGGGGCGAACATAG	0.0398456	0.00287963	0.280085	0.107603	0.0941585	0.0034364	-0.347012	-0.083139
																																								ERF3B_+_51486590.23-P1P2	GTGGCCGCCCCCGGGGAGCT	0.128315	0.146477	-0.0704831	0.0681027	0.0962561	-0.268911	0.0900222	-0.0275443
																																								ERF3B_+_51486619.23-P1P2	GAAGCCGCCGTGGAGTCGGG	0.0750709	0.401308	0.0803359	0.185572	-0.457072	-0.187055	-0.06643	-0.236852
																																								ERF3B_+_51486755.23-P1P2	GATCTCGGCGGGAGACGGGA	0.358185	0.133915	-0.46449	0.00920354	-0.253506	0.0728699	0.667622	0.162329
																																								GTPBP1_-_39102123.23-P1P2	GCCGGCCGGCCTGAGCAGAG	-0.117278	-0.167595	0.233863	-0.0170034	0.364168	0.0979018	0.0239708	0.162013
																																								GTPBP1_-_39102165.23-P1P2	GGAGCACCTGAGAAGTGGTA	-3.22134	-3.0994	-4.04491	-3.45522	-3.99315	-3.45582	-2.47484	-3.30794
																																								GTPBP1_+_39101982.23-P1P2	GGAGGTGAGCACCTGAGAAG	-0.301917	0.0018788	-0.237702	-0.179247	0.0744643	0.124747	-0.239171	-0.0133196
																																								GTPBP1_+_39101996.23-P1P2	GAGAAGAACGGAAGGAACAG	0.0587512	-0.476478	-0.178318	-0.198682	0.106297	-0.0149463	-0.332752	-0.080467
																																								GTPBP1_+_39102002.23-P1P2	GGCCGTGGGCGGAACCCTCA	0.174929	-0.289937	-0.127757	-0.0809216	0.17654	-0.467866	0.377705	0.028793
																																								GTPBP1_+_39102006.23-P1P2	GGGGTATCGGAGCTGTTCGG	-0.0224276	0.151277	0.225747	0.118199	-0.256928	0.0629717	0.0749803	-0.0396588
																																								GTPBP1_+_39102026.23-P1P2	GACGGCAGTGGCAGTAAGGG	0.0546924	0.250936	0.0898991	0.131842	-0.257556	0.238172	-0.173318	-0.0642338
																																								GTPBP1_+_39102063.23-P1P2	GGACACGGCAGTGGCAGTAA	0.170226	0.0328575	-0.219269	-0.00539545	0.471538	-0.316737	-0.0775818	0.0257395
																																								GTPBP1_+_39102388.23-P1P2	GTGCTCAGGCCGGCCGGACA	-0.956633	-2.66735	-4.16589	-2.59663	-0.921773	-2.17678	-2.31957	-1.80604
																																								GTPBP2_-_43597002.23-P1P2	GGGCTCTCCCAATCCCGACA	-0.0355987	0.318567	-0.138602	0.0481223	0.433864	0.0977575	-0.106345	0.141759
																																								GTPBP2_+_43596689.23-P1P2	GAGCCGGGAAAAGAACATCC	-0.0753654	0.344104	-0.103696	0.0550141	-0.0720395	-0.599851	0.143122	-0.176256
																																								GTPBP2_+_43596694.23-P1P2	GAGCCGGGAAAAGAACGTCC	-0.401035	0.327877	-0.0497507	-0.0409697	0.478885	0.506668	-0.0208632	0.321563
																																								GTPBP2_+_43596750.23-P1P2	GTAAGGCGCCAACTGCAGCC	0.149729	-0.202997	-0.214468	-0.0892453	-0.241217	-0.701107	-0.188624	-0.376983
																																								GTPBP2_+_43596820.23-P1P2	GGAACCCCTATGCGCCATCT	0.244604	-0.0342557	-0.103315	0.0356776	-0.195894	0.267913	0.295194	0.122404
																																								GTPBP2_+_43596867.23-P1P2	GCGCCATCTTGGCTTCCCGC	-0.168476	0.344871	-0.612323	-0.145309	-0.314652	0.56229	0.406941	0.218193
																																								GTPBP2_+_43596957.23-P1P2	GAGCTGGGATCCTAGCCCGT	-0.217181	0.0815748	-0.256992	-0.130866	0.086126	0.0494503	0.417317	0.184298
																																								GTPBP2_+_43596960.23-P1P2	GTGGCGCATAGGGGTTCTCC	0.11468	-0.0912445	0.509471	0.177636	0.209485	0.0840612	0.395175	0.229574
																																								GTPBP2_+_43596975.23-P1P2	GAAGCCAAGATGGCGCATAG	-0.0177245	0.0632989	0.164192	0.069922	0.492246	0.283672	0.0751347	0.283684
																																								HBS1L_-_135375685.23-P1P2	GCGCTCGGCGCAGAGGCCTG	0.0321633	-0.148383	-0.0181814	-0.0448003	-3.87162	-2.47268	-2.9046	-3.08297
																																								HBS1L_-_135375767.23-P1P2	GGCGGGAACGTGAAGCTCCG	0.0454954	-0.0948085	-0.294888	-0.114734	-0.105566	0.235349	0.086388	0.0720568
																																								HBS1L_-_135375767.23-P1P2_ref	GAGCTCCGCGGTGCCTGATG	-0.161599	-0.2502	-0.0412055	-0.151001	-4.46586	-1.06975	-2.54077	-2.69213
																																								HBS1L_-_135375915.23-P1P2	GGCCGGTAGCTGTTGCTGTT	-0.103253	0.0469586	-0.212035	-0.089443	-3.56578	-1.69199	-3.16089	-2.80622
																																								HBS1L_-_135375938.23-P1P2	GCGGCCATCGGAGTTCACCT	-0.28612	-0.0709648	0.413129	0.0186815	-1.89882	-1.66869	-0.956688	-1.50807
																																								HBS1L_-_135375949.23-P1P2	GACGGCCCCATCAGGCACCG	-0.204097	-0.207078	0.483045	0.0239568	-0.182034	-0.238474	-0.00283205	-0.141113
																																								HBS1L_+_135375722.23-P1P2	GACAGCTACCGGCCGCCCAA	-0.0655803	-0.320002	-0.0694689	-0.151684	-4.99952	-1.84949	-3.30454	-3.38452
																																								HBS1L_+_135375911.23-P1P2	GCGGCAGCGGCAGGAATGAG	-0.176595	0.261157	-0.186751	-0.0340631	-3.31881	-2.05802	-2.69024	-2.68902
																																								HBS1L_+_135375920.23-P1P2	GTGGCCGCCATGAGGCAGCA	-0.213802	-0.246048	0.0916805	-0.122723	-3.83573	-2.25307	-4.52346	-3.53742
																																								HBS1L_+_135375943.23-P1P2	GCAGCCCAGGTGAACTCCGA	-0.0334093	-0.208313	0.151043	-0.0302265	-1.70696	-1.69044	-1.42978	-1.60906
																																								HSPA14_-_14880317.23-P1P2	GGAGCGGGCCGTCCCAGGAG	-0.0967315	-0.384426	0.368677	-0.0374937	-2.68524	-1.69735	-3.06006	-2.48088
																																								HSPA14_-_14880329.23-P1P2	GGGCCGGCGGCGAGAGTTGA	-0.312263	-0.187828	-0.37694	-0.292344	-3.56736	-1.59067	-2.58004	-2.57936
																																								HSPA14_-_14880361.23-P1P2	GGCTGAGTGCTCACCCGAGA	-0.160415	0.0251896	0.277929	0.0475679	-1.29231	-0.511998	-1.10343	-0.969244
																																								HSPA14_-_14880426.23-P1P2	GTCTCTTCCCCGAGAGCCCG	0.19615	0.202286	-0.312006	0.02881	-2.76895	-1.22641	-2.12641	-2.04059
																																								HSPA14_+_14880312.23-P1P2	GGCTCCCCCGGCCCGGTACC	-0.107268	0.0159576	-0.269132	-0.120148	-2.7793	-1.70251	-1.6256	-2.0358
																																								HSPA14_+_14880330.23-P1P2	GAGGCTCGCCGGCTCCTTAG	-0.0933828	0.0957396	0.274334	0.0922302	-0.708696	-0.700956	-0.178618	-0.529424
																																								HSPA14_+_14880366.23-P1P2	GCCGGGAGGGAGGCCGAGTC	-0.107188	-0.146674	-0.229173	-0.161011	-3.76612	-2.13744	-2.42177	-2.77511
																																								HSPA14_+_14880389.23-P1P2	GGGGGAGCCGCGGGCTCTCG	-0.216885	0.0497994	0.103819	-0.0210889	-1.30657	-0.911247	-0.795921	-1.00458
																																								HSPA14_+_14880408.23-P1P2	GCGGAGGAGGAGGAGAGACG	0.0797837	0.176334	0.128935	0.128351	-1.32115	-1.13445	-1.14329	-1.19963
																																								IGF2BP2_-_185542414.23-P1P2	GGAGGGCCCAGCTCTCGTCC	-0.194339	-0.14838	0.0726494	-0.0900231	0.46813	0.462354	0.574284	0.501589
																																								IGF2BP2_-_185542435.23-P1P2	GCTTCCTAAGTCTTAGGAGG	0.0743916	-0.0219003	-0.392975	-0.113494	-0.145111	0.160238	0.405266	0.140131
																																								IGF2BP2_-_185542578.23-P1P2	GGGCGGGATTAGCAAGAGAA	-0.310457	-0.24862	0.180453	-0.126208	0.531685	0.364722	-0.361159	0.178416
																																								IGF2BP2_-_185542772.23-P1P2	GACCGCCCGCCCAGGCCCAC	-0.367154	-0.668669	0.347141	-0.229561	-0.421911	0.00158287	-0.385103	-0.268477
																																								IGF2BP2_-_185542793.23-P1P2	GGAAGACTGGTGGATGCGTT	0.0403486	-0.40614	-0.540756	-0.302183	-0.0707867	-0.179794	-0.170758	-0.140446
																																								IGF2BP2_+_185542287.23-P1P2	GTAAGACTTAGGAAGACTGG	-0.410452	-0.435461	-0.623311	-0.489742	-1.23452	-1.10131	-0.955257	-1.09703
																																								IGF2BP2_+_185542491.23-P1P2	GTCCTAAGACTTAGGAAGAC	-0.770341	-0.257723	-0.342447	-0.456837	-1.83688	-2.19196	-2.4735	-2.16744
																																								IGF2BP2_+_185542757.23-P1P2	GCCGCCTCCTCCTAAGACTT	-0.27825	-0.159412	-0.0030002	-0.146887	-0.12257	-0.334332	0.0463996	-0.136834
																																								IGF2BP2_+_185542816.23-P1P2	GCCGCTGGCCGAAGCCAAAG	-0.0666083	-0.302128	-0.312357	-0.227031	-0.0329808	0.126786	0.172237	0.0886806
																																								IGF2BP3_-_23509597.23-P1P2	GACCGGCCCGGCGCAGAAGC	-0.355847	-0.300974	0.331026	-0.108598	-0.0269278	-0.260355	-0.230408	-0.172564
																																								IGF2BP3_-_23510003.23-P1P2	GCGGCGCAGAAGCGGGACGT	-0.120262	0.119689	0.356919	0.118782	-0.131114	-0.568412	-0.17213	-0.290552
																																								IGF2BP3_-_23510023.23-P1P2	GAGCGGGACGTCGGCTTCTA	-0.265081	0.0249276	0.650504	0.136783	0.372931	-0.476511	-0.0450342	-0.0495382
																																								IGF2BP3_+_23509487.23-P1P2	GTAGGGGCCCAGGCCGGCGG	-0.237157	0.0835767	0.0715522	-0.0273428	-0.165235	-0.235144	-0.153106	-0.184495
																																								IGF2BP3_+_23509964.23-P1P2	GCCGGCGGCGGTGATGGCCT	0.28512	-0.33309	0.101351	0.0177937	0.476152	0.0573195	-0.20011	0.11112
																																								IGF2BP3_+_23509974.23-P1P2	GGTGATGGCCTCGGCAGCTG	-0.00321226	0.00375426	0.220746	0.0737625	0.264125	-0.0866814	-0.173369	0.00135833
																																								IGF2BP3_+_23509977.23-P1P2	GGGCTCGGCCTCATAGTCTG	-0.0229207	-0.316552	0.161	-0.0594908	-0.435747	-0.188661	0.590088	-0.0114399
																																								IGF2BP3_+_23509985.23-P1P2	GCCATCACCGCCGCCGGCCT	0.137585	0.492004	0.512345	0.380645	0.0622721	-0.147667	0.356273	0.0902926
																																								IGF2BP3_+_23510069.23-P1P2	GTCGGGAGGTGGCCAAGCAG	0.130004	-0.168178	-0.148229	-0.0621345	-0.157219	-0.0915753	0.196508	-0.0174288
																																								IGHMBP2_-_68671384.23-P1P2	GCCCGCGCTCCGGACCTGGC	0.0322528	0.163398	-0.381306	-0.0618853	-1.68308	-1.54443	-1.87089	-1.69947
																																								IGHMBP2_-_68671391.23-P1P2	GGGACGCAGGGAGCGACCAG	0.0705237	-0.344263	0.136766	-0.0456575	-0.905516	-0.906382	-1.07199	-0.961297
																																								IGHMBP2_-_68671400.23-P1P2	GGCAGGGAGCGACCAGAGGC	-0.0224369	-0.0470385	0.289676	0.0734002	0.441728	-0.450834	-0.379125	-0.12941
																																								IGHMBP2_-_68671417.23-P1P2	GAGCCGCCGCCTGCCAGGTC	-0.496672	0.112468	-0.325382	-0.236529	-3.45315	-1.99862	-3.15749	-2.86975
																																								IGHMBP2_-_68671429.23-P1P2	GGAGAGACAGCACCCCGCCG	-0.455276	-0.0113349	-0.186736	-0.217782	0.0627822	-0.133577	0.025836	-0.0149864
																																								IGHMBP2_-_68671438.23-P1P2	GCCCCAGGCGGAGGGCCCCT	0.420767	-0.0349088	0.0185156	0.134791	0.231583	-0.129395	-0.0585354	0.0145511
																																								IGHMBP2_-_68671595.23-P1P2	GGTGCTGGCGGAACCCGGGG	-0.373894	0.0199257	-0.0941137	-0.149361	-1.39986	-1.12939	-2.04492	-1.52473
																																								IGHMBP2_+_68671402.23-P1P2	GGCCAGTGCTGGCGGAACCC	-0.169634	-0.232865	-0.0383594	-0.146953	0.0897079	-0.185226	0.0751687	-0.00678316
																																								IGHMBP2_+_68671644.23-P1P2	GCTAAGAGCGCTCGGCCGAC	-0.166638	-0.199616	-0.369366	-0.245207	-0.894507	-1.21061	-1.04263	-1.04925
																																								IMPACT_-_22006689.23-P1P2	GTGGACTCCTAGATCCGCGA	-0.0655486	0.165927	0.115871	0.072083	-0.130257	0.350177	-0.108448	0.0371575
																																								IMPACT_-_22006752.23-P1P2	GTTACAGATATGGGAGACAT	0.0615313	-0.131949	-0.146854	-0.0724238	-0.131356	-0.516649	0.143479	-0.168175
																																								IMPACT_-_22006756.23-P1P2	GTTTTCATTGTTTACTAGAT	-0.19958	-0.164273	-0.174725	-0.179526	-0.448268	-0.146423	-0.725403	-0.440031
																																								IMPACT_+_22006676.23-P1P2	GGAGAAAGAGAGCCCACTTC	0.146234	-0.108114	0.0327611	0.023627	-0.229106	-0.785279	-0.039217	-0.351201
																																								IMPACT_+_22006762.23-P1P2	GCAGGGAAGTGCAGCCTAGA	0.144007	0.0435693	-0.101138	0.028813	-0.13107	-0.160147	-0.320602	-0.20394
																																								IMPACT_+_22006827.23-P1P2	GGCTGCGGCGGCGGCAGACT	0.124625	0.39871	0.44135	0.321562	-0.179059	-0.415958	0.235733	-0.119761
																																								IMPACT_+_22006849.23-P1P2	GGCCGGCGGAGTTGGCGGAG	-0.903039	-1.16718	-0.407844	-0.826021	-0.976582	-2.20648	-2.39549	-1.85952
																																								IMPACT_+_22006853.23-P1P2	GCAATTTAAGCCGGCGGAGT	-0.477328	-0.489543	-0.214058	-0.393643	-3.25886	-1.66942	-3.62742	-2.8519
																																								IMPACT_+_22006915.23-P1P2	GGGAGTCCAATTTAAGCCGG	0.156721	-0.065929	0.199211	0.0966675	-0.0778737	-0.150323	0.151467	-0.0255766
																																								ISL1_-_50679354.23-P1	GCTAGGAGTCCAATTTAAGC	-0.0578707	0.0467167	-0.0235663	-0.0115734	-0.105901	-0.7775	0.038068	-0.281778
																																								ISL1_-_50679518.23-P1	GGCCGCGCCCTCGCGGATCT	-0.115362	0.419613	0.330634	0.211628	-0.00430891	-0.456882	0.426054	-0.0117125
																																								ISL1_-_50682038.23-P2	GAGTAAGCATGCAGGCGTGG	0.0584397	-0.340696	0.125821	-0.0521451	-0.246382	-0.294698	0.418954	-0.0407087
																																								ISL1_-_50682080.23-P2	GTTTGTCAGAGGTTAGAAGG	-0.278459	-0.297197	0.548913	-0.0089141	0.172999	-0.113533	0.307541	0.122336
																																								ISL1_-_50682437.23-P2	GGAAAACGCTCATTTGTCAG	0.112641	0.486487	-0.0973758	0.167251	0.0373673	0.113983	0.3388	0.163383
																																								ISL1_+_50679279.23-P1	GAGTAAAGATACTCCTGAAG	-0.110179	0.319738	0.196768	0.135442	-0.102082	-0.363655	0.168399	-0.0991126
																																								ISL1_+_50679305.23-P1	GGCTTCTCCAAGGAGAGATG	-0.203798	0.174869	-0.0388593	-0.0225961	-0.279727	0.0569002	-0.0569662	-0.0932642
																																								ISL1_+_50679313.23-P1	GTCAGGAATAACAGAAGCTG	-0.348947	0.114144	0.181384	-0.0178062	-0.0315418	0.647722	0.0335526	0.216578
																																								ISL1_+_50679319.23-P1	GCCTGGCCTTTCCTTACCAA	0.0912705	0.190907	-0.0849153	0.065754	-0.197752	0.480732	-0.541516	-0.0861788
																																								ISL1_+_50679322.23-P1	GAGGAGGCAGCTGTGCGATC	-0.154539	-0.259731	-0.0793608	-0.164544	-0.728099	-0.407302	0.448493	-0.22897
																																								ISL1_+_50679339.23-P1	GGATGTACCTAAACCCTCCA	0.145927	0.172812	0.367089	0.228609	0.00347067	-0.484046	-0.271043	-0.25054
																																								ISL1_+_50679674.23-P1	GAGGGCCACATAGTGACCCC	-0.176699	-0.133565	-0.426512	-0.245592	-0.159091	-0.0914356	-0.08304	-0.111189
																																								ISL1_+_50681989.23-P2	GCTGCCCTGGCAGACTCCCA	-0.0880789	-0.500165	-0.407935	-0.33206	0.0368095	0.0956152	0.3354	0.155942
																																								ISL1_+_50682000.23-P2	GTCTGGCCCGGGAGCTCTCC	-0.348492	-0.224887	0.0981351	-0.158415	0.140014	-0.305482	0.0641303	-0.0337795
																																								ISL1_+_50682071.23-P2	GATGTGGCCCTGGAGGGTTT	-0.0825082	0.223304	0.0468214	0.0625392	0.0141283	-0.161405	0.204775	0.0191661
																																								ISL1_+_50682291.23-P2	GTGCCAGGGCAGCTAGGTAT	-0.135289	-0.446136	-0.338364	-0.306596	-0.208779	0.410461	-0.0477621	0.0513068
																																								ISL1_+_50682378.23-P2	GCCTCCCTGGGAGTCTGCCA	0.0102987	-0.242749	0.0223691	-0.0700271	-0.0604257	-0.0606542	0.1309	0.00327337
																																								ISL1_+_50682454.23-P2	GCCTGTGGGCTCCTTCCTCG	-0.144451	-0.283462	0.33775	-0.0300541	-0.118586	0.0321789	0.161619	0.0250706
																																								LARP1_-_154092432.23-all	GAGGAGCCGGGTCCACTGCC	-0.422023	-0.313675	0.0236091	-0.237363	-0.145433	0.230415	0.13126	0.0720807
																																								LARP1_-_154092453.23-all	GAGCCGGGTCCACTGCCGGG	-1.38174	-2.31736	-1.58484	-1.76131	-4.49231	-2.56047	-2.91438	-3.32238
																																								LARP1_-_154092471.23-all	GGGTCCACTGCCGGGTGGAG	0.265531	-0.0227013	0.126463	0.123098	-0.308999	0.386277	-0.367923	-0.0968819
																																								LARP1_-_154092586.23-all	GGAGCCAGTTGGAGTTGCGG	0.128584	-0.041628	-0.272506	-0.0618499	0.149731	0.0154218	-0.394599	-0.0764821
																																								LARP1_+_154092386.23-all	GTGCGGCGGCGGGAACGATT	0.0940582	-0.120267	-0.708902	-0.245037	-0.254122	-0.205162	-0.0126521	-0.157312
																																								LARP1_+_154092438.23-all	GTAGGAGAGCAGGAGTGTAG	-1.42979	-1.52571	-1.58217	-1.51256	-3.13708	-1.15892	-3.40312	-2.56637
																																								LARP1_+_154092554.23-all	GTGGGAGGTGAGGCCCGTAG	0.144169	0.123699	-0.13969	0.0427261	0.341246	-0.101928	0.195642	0.144987
																																								LARP1_+_154092568.23-all	GCGCCCCAATTGCTAGGATA	-0.248609	0.160857	-0.32348	-0.137077	-0.24474	0.302299	0.084508	0.0473556
																																								LARP1_+_154092615.23-all	GCCGCCGCCGCAACTCCAAC	0.000425661	-0.129742	-0.123522	-0.0842791	-0.188427	0.0728441	-0.363682	-0.159755
																																								LARP4_-_50794685.23-P1P2	GCGTCCTGATCAGAAGTCAT	-0.70917	-0.589888	-0.822882	-0.707313	-0.0938404	-0.17958	-0.141089	-0.13817
																																								LARP4_-_50794688.23-P1P2	GCAGAAGTCATGGGCTCCAC	-0.619421	-0.0848034	-0.168641	-0.290955	-0.502231	-0.048928	0.214118	-0.112347
																																								LARP4_-_50794693.23-P1P2	GGAAGTGTAATGCTAACCTC	-1.29879	-1.07101	-1.17352	-1.18111	-3.71935	-2.72368	-3.10627	-3.1831
																																								LARP4_-_50794762.23-P1P2	GGAGTTCTAAACAGGAACAC	-0.656714	-0.552566	-0.681512	-0.630264	0.0904764	0.0322643	0.0306378	0.0511262
																																								LARP4_-_50794776.23-P1P2	GAAGGACAGCGCTCATCTGG	-0.541061	-0.87881	-0.382716	-0.600863	-0.191028	-0.391527	0.117769	-0.154929
																																								LARP4_-_50794864.23-P1P2	GCCGCAGACGCAGAGAGTCC	-1.27717	-0.964675	-0.694194	-0.978679	0.189132	-0.158411	-0.010432	0.00676291
																																								LARP4_-_50795019.23-P1P2	GGATCAGGACGCTAAGGTTG	-0.671339	-0.49048	-0.791962	-0.65126	-0.596499	-0.988149	-1.03418	-0.872943
																																								LARP4_+_50794710.23-P1P2	GACTTCTGATCAGGACGCTA	-0.611485	-0.913585	-1.01149	-0.84552	0.217321	-0.296663	-0.375031	-0.151457
																																								LARP4_+_50794744.23-P1P2	GGAGCCCATGACTTCTGATC	0.213022	-0.0356794	-0.118393	0.0196499	-0.0190569	0.261054	0.412078	0.218025
																																								LARP4B_-_931663.23-all	GCGAACCAACCCTTTGCCTT	-0.106693	-0.107372	-0.346906	-0.18699	-0.486418	0.443233	0.219983	0.0589327
																																								LARP4B_-_931672.23-all	GTTGCCTTCGGACTTCTCCG	0.253055	0.377972	-0.172181	0.152949	-0.197937	0.0158334	-0.124964	-0.102356
																																								LARP4B_-_931696.23-all	GAGCCACGTAGAAGGGAGGT	-0.0416109	-0.186827	0.11281	-0.0385426	0.214177	0.128847	0.291706	0.211577
																																								LARP4B_+_931483.23-all	GTGAGTCCTAGGCTGCCCAA	0.0359259	-0.269244	0.19045	-0.0142895	0.501065	-0.278997	0.240047	0.154038
																																								LARP4B_+_931576.23-all	GCGTGCGCGCCAGACTACGT	-0.407222	-0.0677241	0.137589	-0.112452	0.124272	0.146101	0.19666	0.155678
																																								LARP4B_+_931603.23-all	GAAGTCCGAAGGCAAAGGGT	0.0241181	0.100317	0.0272505	0.0505618	0.317223	-0.0438967	0.172192	0.148506
																																								LARP4B_+_931630.23-all	GCAGAAGGCCGCACCGTCTT	-0.316865	0.107956	0.347709	0.0462667	0.254646	0.11524	-0.0695529	0.100111
																																								LARP4B_+_931636.23-all	GGCACGCCACTGGGACACCA	-0.00565855	-0.214	-0.0869529	-0.102204	0.150919	0.033097	0.31946	0.167826
																																								LARP4B_+_931645.23-all	GCAAGTGGACAGCCAGGAGG	0.0410902	0.314254	-0.384861	-0.00983895	0.0353987	-0.276727	0.244155	0.000942321
																																								LIN28A_-_26737319.23-P1P2	GCCCAGCGACCCACCGGCCG	-0.240357	-0.165984	-0.404065	-0.270136	-0.272417	-0.551395	0.410937	-0.137625
																																								LIN28A_-_26737331.23-P1P2	GACCGGCCGGGGCTCTCCTC	0.0481169	-0.25905	-0.144248	-0.118394	-3.71189	-1.59801	-3.36027	-2.89006
																																								LIN28A_-_26737485.23-P1P2	GGGGGCTCTCCTCCGGCCCA	-2.42062	-2.89879	-2.81835	-2.71258	-6.03822	-3.02051	-4.40749	-4.48874
																																								LIN28A_-_26737511.23-P1P2	GCCCATGGCAACACGACCGC	-0.0793028	-0.0209376	0.05951	-0.0135768	-0.345527	0.119804	-0.101172	-0.108965
																																								LIN28A_-_26737603.23-P1P2	GACCGCTGGACGAAGCTTCC	0.266618	0.0919524	-0.00476087	0.117936	-0.200237	0.010314	0.0121219	-0.059267
																																								LIN28A_+_26737302.23-P1P2	GTCGTGTTGCCATGGGCCGG	-0.347115	0.119752	0.279747	0.0174613	0.0338993	-0.297403	-0.408745	-0.224083
																																								LIN28A_+_26737514.23-P1P2	GTCCAGCGGTCGTGTTGCCA	-0.0390167	-0.174202	-0.405206	-0.206141	0.224408	0.422782	-0.132041	0.171716
																																								LIN28A_+_26737565.23-P1P2	GGCCGGGAAGCTTCGTCCAG	-0.0293458	-0.0599761	-0.217094	-0.102139	0.405708	0.209381	0.288284	0.301124
																																								LIN28A_+_26737760.23-P1P2	GAAACTGCACGCGCCGAGCC	-0.0740754	-0.116816	-0.227685	-0.139525	0.309005	0.303565	0.217251	0.276607
																																								LSG1_-_194392874.23-P1P2	GGGACGCACACACAACAGAG	-0.444838	0.343911	0.0652893	-0.011879	0.0944038	0.0614753	-0.0796707	0.0254028
																																								LSG1_-_194392885.23-P1P2	GTTCTTCCCGCCCATGGTCG	-3.65579	-4.2735	-5.4466	-4.45863	-5.12694	-4.29055	-5.50952	-4.97567
																																								LSG1_-_194392892.23-P1P2	GACTCTGAGCACTCAGACCC	-0.123435	-0.132644	0.362678	0.0355332	-0.228318	0.0413965	-0.0704019	-0.0857744
																																								LSG1_-_194392907.23-P1P2	GGTGTGTGCGTCCCTGAGAG	-0.945908	-0.31891	0.157081	-0.369246	-2.18	-1.99326	-3.15533	-2.44286
																																								LSG1_-_194392921.23-P1P2	GGGAACCTGAGGGTGAGCGG	-2.11496	-1.3913	-1.62672	-1.711	-3.35788	-3.02571	-2.78568	-3.05642
																																								LSG1_+_194392879.23-P1P2	GCTGCAACCGCGACCATGGG	-3.6022	-3.44689	-3.40336	-3.48415	-3.35569	-2.42688	-4.47737	-3.41998
																																								LSG1_+_194392887.23-P1P2	GCAGCTGCAACCGCGACCAT	-2.75928	-2.00844	-1.44025	-2.06932	-3.09134	-2.08729	-2.62999	-2.60287
																																								LSG1_+_194392901.23-P1P2	GGTCCCGGACGTGTCAACCG	-4.79612	-4.49971	-4.78877	-4.69487	-3.79686	-3.76562	-5.69759	-4.42002
																																								LSG1_+_194392917.23-P1P2	GGAAGCCGGAAGTTGTGTCC	-0.132275	-0.104933	-0.0938683	-0.110359	-0.0601692	0.283939	-0.002166	0.073868
																																								LTN1_-_30364957.23-P1P2	GACGTTATCGCCGGGTCCTG	-0.158416	0.0272317	0.0227844	-0.0361334	-0.124461	-0.281183	-0.458583	-0.288076
																																								LTN1_-_30365133.23-P1P2	GTGGGGCTGCACGTGTGGTG	-0.0552542	0.13145	-0.0033705	0.024275	0.119443	-0.809638	-0.240168	-0.310121
																																								LTN1_-_30365165.23-P1P2	GTCTCCCCGCCGGACTTCGA	-0.104665	0.211418	-0.0550857	0.0172225	0.120157	-0.513631	0.703114	0.103213
																																								LTN1_+_30364926.23-P1P2	GGAGACCAAGGTCCAGCTGA	0.0500217	0.139297	-0.269733	-0.026805	0.0454093	0.0163018	-0.785121	-0.241136
																																								LTN1_+_30365073.23-P1P2	GAAGTCCGGCGGGGAGACCA	0.160329	-0.0559399	-0.0265475	0.0259473	-2.86179	-1.86739	-3.14769	-2.62562
																																								LTN1_+_30365118.23-P1P2	GTGACACCCTCGAAGTCCGG	-0.219242	-0.173389	0.089716	-0.100972	-0.459131	0.313549	-0.35106	-0.165548
																																								LTN1_+_30365121.23-P1P2	GCGATGACACCCTCGAAGTC	-0.215136	-0.07943	0.108939	-0.0618756	-0.221035	-0.88143	-0.489429	-0.530631
																																								LTN1_+_30365160.23-P1P2	GACCCGGGCCGCAGTAGCCA	-0.351763	0.343954	0.295051	0.0957475	-0.0943416	-0.197844	-0.49357	-0.261918
																																								LTN1_+_30365175.23-P1P2	GACATCCCAGGGAGGCTCGG	0.00911185	-0.159861	0.211325	0.020192	-0.298097	-0.0410512	0.323582	-0.00518856
																																								LTV1_-_144164498.23-P1P2	GGCGCCTACGTGGAGTCCAG	-3.35708	-2.16606	-2.59713	-2.70676	-3.88413	-2.6373	-4.16796	-3.56313
																																								LTV1_-_144164515.23-P1P2	GTGCCGGCCTTCCTCGTGTG	-4.49416	-3.4351	-4.24909	-4.05945	-5.86681	-4.54401	-4.75487	-5.05523
																																								LTV1_-_144164568.23-P1P2	GCACAAAGGCGGTGGGGTGG	-0.701013	-0.779702	-0.950375	-0.810363	-4.27722	-2.03292	-3.47611	-3.26208
																																								LTV1_+_144164529.23-P1P2	GCTGCCATCCTGACTCCCTA	-3.79545	-3.59626	-2.21221	-3.2013	-4.10232	-2.93143	-4.34832	-3.79402
																																								LTV1_+_144164541.23-P1P2	GGAAGGCCGGCACTGACAGT	-5.59003	-4.33832	-5.00975	-4.97937	-4.64287	-3.75003	-6.28531	-4.89274
																																								LTV1_+_144164552.23-P1P2	GCCCCTCACACGAGGAAGGC	0.103238	0.150223	0.121227	0.124896	0.0708241	-0.0869892	0.21126	0.0650316
																																								LTV1_+_144164555.23-P1P2	GAGATCCCCTCACACGAGGA	-1.91866	-1.37902	-1.12724	-1.47497	-3.68413	-2.53329	-3.0802	-3.09921
																																								LTV1_+_144164688.23-P1P2	GCGGCAGATCCCCTCACACG	-3.51795	-1.72659	-3.29799	-2.84751	-4.11649	-3.62571	-2.85929	-3.53383
																																								LTV1_+_144164801.23-P1P2	GGATAGGGAAGGGCCCGGAA	0.0715987	-0.137998	-0.233141	-0.0998467	-4.05466	-2.13478	-2.92021	-3.03655
																																								MCTS1_-_119737904.23-P1P2	GGAAGCGGCGGTACCGGTGC	-0.389234	-0.0049918	-0.161307	-0.185178	-0.546587	-0.900253	-0.932185	-0.793008
																																								MCTS1_-_119738011.23-P1P2	GGGGCCTGAAGCGGCGGTAC	-0.113825	-0.325955	-0.098604	-0.179461	-0.602052	-0.707988	-1.41918	-0.90974
																																								MCTS1_-_119738155.23-P1P2	GGGCACGGGGCCTGAAGCGG	-0.460121	0.168566	0.168834	-0.040907	-0.541935	-0.806499	-0.589225	-0.645886
																																								MCTS1_-_119738224.23-P1P2	GTGGGGCACGGGGCCTGAAG	-0.569425	0.172826	-0.0430675	-0.146556	-0.599288	-0.805521	-0.339699	-0.581503
																																								MCTS1_+_119737979.23-P1P2	GAAGGCGGGCGGTGGGGCAC	-0.541357	-0.47439	-0.190407	-0.402051	-0.629917	-0.787507	-1.09789	-0.838438
																																								MCTS1_+_119737992.23-P1P2	GGGACAGCGGGGAAGGCGGG	-0.320175	0.112695	-0.208911	-0.138797	-0.806856	-1.06659	-1.18142	-1.01829
																																								MCTS1_+_119737996.23-P1P2	GTAGAGGACAGCGGGGAAGG	-0.186323	-0.291304	-0.232268	-0.236632	-0.986956	-0.526153	-1.42485	-0.97932
																																								MCTS1_+_119738000.23-P1P2	GCCCGGCTTAGAGGACAGCG	-0.520285	0.171368	0.00721053	-0.113902	-0.463881	-0.970925	-1.33138	-0.922062
																																								MCTS1_+_119738047.23-P1P2	GTCCCTCGCTCCCGGCTTAG	-0.441083	-0.508126	-0.154941	-0.36805	-1.38045	-1.65343	-2.00011	-1.678
																																								MTOR_+_11322535.23-P1P2	GGCCAGCCCCATAGGTCCAG	-4.70811	-3.6647	-4.05855	-4.14379	-4.1156	-2.71207	-3.73574	-3.52113
																																								MTOR_+_11322541.23-P1P2	GGGGTCCCAGCGGATCGTGA	-5.46042	-3.6275	-4.58375	-4.55722	-5.66097	-4.55124	-5.50436	-5.23886
																																								MTOR_+_11322547.23-P1P2	GCTCCGAAGCGACGCCGGGA	-3.76655	-4.67917	-3.63437	-4.0267	-5.78174	-5.3641	-5.09392	-5.41325
																																								MTOR_+_11322550.23-P1P2	GAAGCGACGCCGGGACGGCC	-5.12661	-6.9991	-4.24901	-5.45824	-6.55622	-4.76536	-5.54641	-5.62266
																																								MTOR_+_11322561.23-P1P2	GAGCTGGGCTCGCTGGGCGA	-0.45325	-0.53437	-0.293059	-0.426893	-1.17039	-1.55701	-1.59371	-1.44037
																																								MTOR_+_11322572.23-P1P2	GTGGGCTCGCTGGGCGACGG	-3.8493	-6.33693	-6.03019	-5.40547	-5.35187	-4.09145	-3.78771	-4.41034
																																								MTOR_+_11322576.23-P1P2	GTCGCTGGGCGACGGCGGAA	-5.67093	-6.48871	-4.26072	-5.47345	-7.76927	-3.92586	-3.41846	-5.03786
																																								MTOR_+_11322583.23-P1P2	GCAGCCCGCCGAAGAGGCCG	-4.15811	-4.54078	-4.33239	-4.34376	-6.6964	-3.25508	-5.85828	-5.26992
																																								MTOR_+_11322592.23-P1P2	GGCGTCGCTTCGGAGCGCGG	-0.782383	-1.40002	-1.37385	-1.18542	-2.74946	-2.19469	-2.06502	-2.33639
																																								NAA10_-_153200217.23-P1P2	GGGCTGTCGCCGACCTTAAG	-0.843571	-0.894983	-1.25649	-0.99835	-4.04274	-1.55314	-2.47318	-2.68969
																																								NAA10_-_153200396.23-P1P2	GCCTCAGGAATCGAGTCCAG	0.0483551	0.230952	-0.221656	0.0192169	-0.901494	-0.266298	-1.0642	-0.743996
																																								NAA10_-_153200438.23-P1P2	GACCACCGGGCTGAATCGTG	-6.13445	-3.60548	-1.92489	-3.88827	-4.82602	-4.12635	-5.02588	-4.65942
																																								NAA10_-_153200443.23-P1P2	GACCGGGCTGAATCGTGTGG	-0.299906	-0.616547	0.224826	-0.230542	-0.713005	0.334788	0.0721437	-0.102025
																																								NAA10_-_153200476.23-P1P2	GGGCTGAATCGTGTGGAGGG	-5.2506	-2.88802	-3.84968	-3.9961	-3.44332	-2.36931	-1.83341	-2.54868
																																								NAA10_-_153200479.23-P1P2	GGAATCGTGTGGAGGGCGGA	-3.63401	-3.75033	-3.42276	-3.60237	-3.47473	-2.05816	-3.10776	-2.88022
																																								NAA10_-_153200484.23-P1P2	GCGTGTGGAGGGCGGATGGC	-2.28449	-2.5391	-3.2336	-2.68573	-2.53727	-2.35475	-2.91832	-2.60345
																																								NAA10_+_153200173.23-P1P2	GAGGGCGGATGGCGGGAAGG	-0.326476	0.0783922	-0.165897	-0.137994	-1.00586	-0.926533	-1.37473	-1.10237
																																								NAA10_+_153200409.23-P1P2	GAAAAGATGGTGCCAAACTG	-3.59873	-4.23785	-4.52007	-4.11888	-4.51746	-2.07033	-3.17787	-3.25522
																																								NAA11_-_80247099.23-P1P2	GTTACCACGTGAACCGCCGA	0.10697	-0.0707663	-0.198243	-0.0540132	0.238404	-0.0653002	-0.064703	0.0361336
																																								NAA11_-_80247130.23-P1P2	GCGCCGACGGAGACCCGTAG	-0.084297	0.0235213	0.896593	0.278606	-0.100384	-0.0337491	0.26861	0.0448256
																																								NAA11_-_80247158.23-P1P2	GGGCTGAAGCAGCTACGGAA	-0.206118	-0.261698	-0.0321945	-0.16667	-0.534825	-0.340275	-0.0434984	-0.306199
																																								NAA11_-_80247161.23-P1P2	GAGCAGCTACGGAACGGCAG	0.283656	0.0916576	0.463689	0.279668	0.0212682	-0.194461	0.0758026	-0.0324634
																																								NAA11_-_80247165.23-P1P2	GAGCTACGGAACGGCAGCGG	0.0324817	-0.375471	0.278309	-0.0215602	-0.237342	0.277194	-0.0137037	0.00871621
																																								NAA11_-_80247169.23-P1P2	GACTGACTGACCGAGCCGGG	-0.103044	-0.128556	-0.425771	-0.219124	-0.137575	-0.231524	0.284355	-0.0282479
																																								NAA11_-_80247173.23-P1P2	GTGACCGAGCCGGGTGGTGG	0.0134785	0.0737099	0.304235	0.130475	-0.103715	0.111776	-0.342988	-0.111642
																																								NAA11_-_80247180.23-P1P2	GTCTCCGTCGGCGGTTCACG	-3.74916	-3.00266	-3.43121	-3.39434	-3.87045	-2.7411	-3.12904	-3.24686
																																								NAA11_-_80247218.23-P1P2	GCCCCACTACGGGTCTCCGT	0.100159	0.0919611	-0.309	-0.0389602	-0.0643432	0.755785	0.307475	0.332972
																																								NAA15_-_140222703.23-P1P2	GGCCGCCGCTGGCCAAAAAG	-1.60274	-1.60204	-1.3794	-1.52806	-2.52086	-1.90717	-2.35219	-2.26007
																																								NAA15_-_140222716.23-P1P2	GGCCAAAAAGCGGAGCCCAG	-2.27126	-2.36259	-2.00943	-2.21443	-2.68455	-2.03191	-2.69427	-2.47024
																																								NAA15_-_140222859.23-P1P2	GGCAGCCCGACTCTCAGCAG	-1.92213	-1.97412	-0.976858	-1.62437	-2.26183	-2.27761	-2.72648	-2.42197
																																								NAA15_-_140222865.23-P1P2	GGTTCCCGCGCACTGCAAGA	-2.15828	-2.20809	-1.56691	-1.97776	-3.36862	-2.40599	-2.53732	-2.77064
																																								NAA15_-_140222868.23-P1P2	GTCCGCTTTTTGGCCAGCGG	-1.93348	-1.07475	-2.26657	-1.75827	-2.74706	-1.90042	-2.5069	-2.3848
																																								NAA15_-_140222901.23-P1P2	GAGCAGGACACGCTTCCCCT	-1.44841	-1.37389	-0.981385	-1.2679	-2.44977	-2.20966	-2.08615	-2.24853
																																								NAA15_-_140222907.23-P1P2	GGAAGGAAGGCGGTCTGAGC	-0.768777	-0.569636	-0.282768	-0.540394	-1.53619	-1.44657	-0.935543	-1.3061
																																								NAA15_+_140222685.23-P1P2	GCAGCCTGGCTGTTCGGCAC	-2.56936	-1.70204	-2.21595	-2.16245	-2.61442	-2.27026	-2.24022	-2.37497
																																								NAA15_+_140222697.23-P1P2	GGCAGGGAGGCTAGGTGCCC	-0.17423	-0.287189	-0.529535	-0.330318	-1.21049	-1.34345	-1.03988	-1.19794
																																								NAA16_-_41885445.23-P1P2	GGACTTTGGGGTACCAGGAG	0.0587685	0.0193132	-0.0487411	0.00978019	0.240393	0.0533621	0.174811	0.156189
																																								NAA16_-_41885455.23-P1P2	GTAACTCTCAGTCCCCGGGG	-0.253369	0.166109	-0.18563	-0.0909632	0.371153	0.254852	-0.363121	0.0876278
																																								NAA16_-_41885579.23-P1P2	GAAAGAAAGGCGGATGGCTG	-0.169294	-0.0410217	0.135232	-0.0250276	0.24599	0.172778	0.090583	0.169784
																																								NAA16_+_41885395.23-P1P2	GGGCTGCGGATAGACAGTAG	0.0771998	-0.371884	-0.0186347	-0.10444	-0.470227	0.516968	-0.373555	-0.108938
																																								NAA16_+_41885425.23-P1P2	GACTTACTGTGCAGGGAACG	0.540125	-0.401839	-0.199784	-0.0204995	-0.0751338	-0.351672	0.0220395	-0.134922
																																								NAA16_+_41885448.23-P1P2	GGCAGTTGCAGTGTTGAGGG	0.0805049	-0.1382	-0.117985	-0.05856	0.257944	-0.0866528	0.19372	0.12167
																																								NAA16_+_41885464.23-P1P2	GGCAGGGTAGAAGGGCTGCG	-0.107013	-0.404618	0.107108	-0.134841	0.0319889	0.364296	0.330323	0.242202
																																								NAA16_+_41885496.23-P1P2	GTGGTGTCCTGGCAAAAGCA	0.0822196	-0.144605	0.136422	0.0246791	-0.1522	0.137605	0.205198	0.0635345
																																								NAA16_+_41885614.23-P1P2	GTGGGCCTCCGGACAAAATG	0.107449	-0.471808	-0.222089	-0.195482	0.271968	-0.28368	-0.00727034	-0.0063275
																																								NACA_-_57118666.23-P1P2	GTGCTTGCTGAGATAAATCT	0.0309622	0.102903	1.05197	0.395278	-3.40649	-1.82853	-2.9627	-2.73257
																																								NACA_-_57118984.23-P1P2	GTATGTAGGCATCCGAAGCA	-0.693837	-0.658346	-0.627871	-0.660018	-2.49231	-1.78912	-3.75708	-2.6795
																																								NACA_-_57119015.23-P1P2	GAATCCTGTTCTTCAATCCC	-2.19965	-1.7356	-0.981397	-1.63888	-2.88966	-2.04422	-3.56126	-2.83171
																																								NACA_-_57119029.23-P1P2	GACACAAAAAGCCTGGCTGG	-7.41808	-10.5078	-8.65859	-8.86149	-7.42544	-8.03847	-8.70301	-8.05564
																																								NACA_-_57119061.23-P1P2	GACCACACAAAAAGCCTGGC	0.156611	-0.0543169	-0.309863	-0.0691894	-2.77011	-1.13965	-1.25914	-1.72297
																																								NACA_+_57118795.23-P1P2	GGTACCAGGGATTGAAGAAC	-0.468283	-0.660296	-0.242053	-0.456877	-4.56652	-2.10525	-4.13218	-3.60131
																																								NACA_+_57118849.23-P1P2	GTAGTGGTGAATCAGTACCA	-3.79388	-2.78655	-2.46986	-3.01676	-3.50488	-2.40168	-4.55325	-3.4866
																																								NACA_+_57118865.23-P1P2	GCTGGAACAGCATCTGATAG	-1.49289	-1.84116	-2.07317	-1.80241	-3.00058	-2.4449	-4.56843	-3.33797
																																								NACA_+_57118895.23-P1P2	GCGTTCCCTGCACAAAATGC	0.382418	0.204705	0.211214	0.266112	-3.13003	-1.83656	-2.17407	-2.38022
																																								NACA2_-_59668157.23-P1P2	GACCTGTGCGGGGCCCGGGT	-0.106289	0.207277	0.100683	0.0672237	-0.130117	-0.102528	-0.0140598	-0.0822351
																																								NACA2_-_59668199.23-P1P2	GGCTGGGCCGCTCTGGACAG	-0.233818	0.649491	0.363559	0.259744	0.378493	-0.159587	0.212558	0.143821
																																								NACA2_-_59668435.23-P1P2	GCAGAACTGCGGGGAAGGTG	-0.380388	0.295195	-0.0226717	-0.0359548	0.0851592	-0.114444	0.00304688	-0.0087461
																																								NACA2_+_59668378.23-P1P2	GACCGACCCGGGCCCCGCAC	0.120397	0.17127	-0.0711141	0.0735178	-0.187577	-0.00295402	-0.0682004	-0.0862437
																																								NACA2_+_59668381.23-P1P2	GGCCCGAGGCGGACCGACCC	-0.448652	-0.10291	-0.14832	-0.233294	0.103866	0.420802	-0.193896	0.110258
																																								NACA2_+_59668417.23-P1P2	GGGAAGGACTGAGGGACGGG	0.249834	0.280537	0.105612	0.211995	0.236334	0.221187	0.0962815	0.184601
																																								NACA2_+_59668430.23-P1P2	GGGAGGGTCGGAAGGACTGA	-0.0877018	0.0787683	-0.308029	-0.105654	0.162529	0.0936689	0.250157	0.168785
																																								NACA2_+_59668446.23-P1P2	GGCACGGACTGACGGAGGGT	-0.0520589	0.170534	-0.185052	-0.0221924	0.307373	0.29244	0.300533	0.300115
																																								NACA2_+_59668534.23-P1P2	GCGGCGGCACGGACTGACGG	0.169038	0.119357	0.181697	0.156697	-0.89624	0.0996769	-0.170007	-0.32219
																																								NACAD_-_45128445.23-P1P2	GAAAGAAATTTATCCTTGAA	-2.02987	-2.78195	-2.73708	-2.5163	-4.12817	-3.09025	-4.10175	-3.77339
																																								NACAD_+_45128079.23-P1P2	GTTTCCCTCTTGAGCAATGA	-0.161033	-0.101795	0.288926	0.00869946	-0.0675914	-0.175198	0.223225	-0.00652167
																																								NACAD_+_45128232.23-P1P2	GTTATTATCAACTAATCCTC	-0.86356	-1.20633	-1.30323	-1.12437	-0.156432	-0.397167	-0.455765	-0.336455
																																								NACAD_+_45128425.23-P1P2	GTAAGGAACTTGGCCTTTCA	-4.21496	-3.41192	-5.62968	-4.41885	-3.48804	-2.61328	-3.5627	-3.22134
																																								NACAD_+_45128436.23-P1P2	GCCTTCTCTCTTTTCCCTTA	-0.122042	0.366095	-0.0111309	0.077641	-0.666653	-0.361428	-1.07221	-0.700097
																																								NACAD_+_45128508.23-P1P2	GGGTCCATCATTGCTCAAGA	-0.354802	-0.745938	-0.243521	-0.448087	0.0502443	0.185431	0.0020315	0.0792355
																																								NACAD_+_45128516.23-P1P2	GTAACACTTTCTTATAGTAA	0.00700981	-0.0922074	0.305592	0.0734647	0.231905	-0.103749	-0.43376	-0.101868
																																								NACAD_+_45128528.23-P1P2	GTTGAAAAAGGGGTTTCCAG	-0.173152	0.138073	-0.0172844	-0.0174547	0.020579	-0.536659	-1.09143	-0.535836
																																								NACAD_+_45128533.23-P1P2	GTGGAAAAAGGGGTTTCCAG	-0.130939	0.104029	-0.298844	-0.108584	-0.00092076	-0.299897	-0.504707	-0.268509
																																								NANOG_-_7942387.23-P1P2	GCCAAGTTATAATTGAAAAA	0.140878	0.456842	0.0462883	0.21467	-0.0434944	-0.0983904	0.00772904	-0.0447186
																																								NANOG_-_7942457.23-P1P2	GCCAAGTTATAATGGAAAAA	0.721688	0.0339758	-0.194343	0.187107	-0.130513	-0.0170793	-0.157024	-0.101539
																																								NANOG_-_7942499.23-P1P2	GCTCTCTCCCAAGAGCTACG	0.16416	0.473553	0.402098	0.346604	-0.688313	-0.849926	-1.1156	-0.884612
																																								NANOG_+_7942378.23-P1P2	GTCTCCCAAGAGCTACGCGG	0.193622	-0.0300489	-0.449346	-0.0952574	-1.81083	-0.741701	-1.23699	-1.26317
																																								NANOG_+_7942395.23-P1P2	GCGCAGGCCTCGTGCCGTTA	-0.146622	0.234823	-0.578082	-0.163294	0.280468	-0.460601	-0.0346402	-0.0715908
																																								NANOG_+_7942439.23-P1P2	GCGTGCCGTTACGGCCATCA	0.0189737	0.282541	-0.0619452	0.0798566	-0.699689	-0.291989	-0.304412	-0.43203
																																								NANOG_+_7942459.23-P1P2	GGCCGTTACGGCCATCACGG	-0.0749268	-0.132494	0.118792	-0.0295429	0.143375	0.0883588	0.0163152	0.0826832
																																								NANOG_+_7942493.23-P1P2	GCCGCCGCCGCGTAGCTCTT	-0.146709	0.336428	0.239683	0.143134	-1.49648	-1.00161	-0.436252	-0.978112
																																								NANOG_+_7942493.23-P1P2_ref	GGCCGCCGTGATGGCCGTAA	0.0565614	-0.374788	0.22159	-0.0322123	-1.08312	-0.943748	-1.42711	-1.15133
																																								NANOG_+_7942504.23-P1P2	GGCCACTGCGGCCGCCGTGA	-0.150205	-0.148665	-0.195015	-0.164628	-0.122691	0.319781	0.423913	0.207001
																																								NANOG_+_7942504.23-P1P2_ref	GGCTCCAGCTCACCTGAGGA	0.15054	-0.774873	-0.254814	-0.293049	-0.066744	0.581369	0.186394	0.233673
																																								NCK1_-_136581086.23-P1P2	GAGTACGGCGCGGAGGTCAA	-0.381129	0.149221	-0.539628	-0.257179	0.362373	0.242979	0.749609	0.451654
																																								NCK1_-_136581089.23-P1P2	GGAGGTCAATGGTGCTAAAG	0.143015	-0.198567	-0.488693	-0.181415	0.474503	-0.290391	0.26665	0.150254
																																								NCK1_-_136581119.23-P1P2	GTCTTCATGGCGAGGCCCGA	-0.139351	-0.397315	0.00952915	-0.175712	0.0978967	0.269677	0.140923	0.169499
																																								NCK1_-_136581128.23-P1P2	GGACCTGCCTAGGCCTGAGT	-0.0418246	0.0394482	-0.206073	-0.0694833	0.309452	0.39039	0.0167896	0.238877
																																								NCK1_-_136581131.23-P1P2	GAAATTGCGGTAGTGACCCT	0.0859283	0.413621	-0.06515	0.1448	0.285883	0.654317	-0.162572	0.259209
																																								NCK1_+_136581071.23-P1P2	GCGGGCAGTAGAGGAAATTG	0.258766	0.562724	0.107759	0.30975	-0.00143454	-0.155489	0.102439	-0.0181615
																																								NCK1_+_136581111.23-P1P2	GGAGTCCGGCCGGGCAGTAG	-0.180652	0.0280694	0.425846	0.0910879	-0.00740157	-0.0963964	-0.066408	-0.0567353
																																								NCK1_+_136581120.23-P1P2	GAGTGGCGTCGAGTCCGGCC	0.306599	0.227512	0.123866	0.219326	0.0369922	-0.176476	-0.0283464	-0.0559433
																																								NCK1_+_136581151.23-P1P2	GCGCCTGCGCGGAGGAGAAG	-0.175465	-0.507371	0.0422898	-0.213515	0.441958	0.172345	-0.312638	0.100555
																																								NEMF_-_50319451.23-P1P2	GCTCCCTGGGAGGCTCCCAA	-0.103941	-0.486505	0.227205	-0.12108	-0.385847	-0.556524	-0.434029	-0.4588
																																								NEMF_-_50319462.23-P1P2	GAACTCTCCTCTTCCAGGGG	-0.0993524	-0.0382581	0.0449339	-0.0308922	-0.577227	-0.455049	-0.285305	-0.439193
																																								NEMF_-_50319485.23-P1P2	GCCGGGCCAGGTAGGCCTCC	-0.133354	-0.0164292	-0.466369	-0.205384	-0.154924	-0.46821	-0.24232	-0.288485
																																								NEMF_+_50319276.23-P1P2	GACGCGGGGCACCGGGAGAA	-0.331449	0.0427763	-0.112207	-0.133627	-0.395708	-0.857866	-0.381108	-0.544894
																																								NEMF_+_50319479.23-P1P2	GGCTCGCAGAGCTTTTAGGA	-0.533638	-0.283781	-0.0195473	-0.278989	-0.0238384	-0.68034	-0.0688563	-0.257678
																																								NEMF_+_50319492.23-P1P2	GGGAAGAGAAAAGAGACCGA	0.185894	-0.511914	0.244657	-0.0271209	-0.571179	0.171462	-0.665621	-0.355113
																																								NEMF_+_50319501.23-P1P2	GACCGACGGGGACAATGACG	-0.514233	-0.307155	-0.169801	-0.330396	-0.21757	-0.544167	-0.450405	-0.404047
																																								NEMF_+_50319510.23-P1P2	GGCCTGAGCGACTGAGAGTC	-0.575039	-0.184639	-0.595253	-0.451643	-0.157026	-0.555619	-0.77247	-0.495038
																																								NEMF_+_50319527.23-P1P2	GGCGACTGAGAGTCGGGAGT	-0.398245	-0.250594	-0.350619	-0.333153	-0.44278	-0.69456	0.188475	-0.316288
																																								NES_-_156640490.23-P2	GGAGTCAGGAGGCTAGCTGG	-0.328321	-0.292027	-0.0690604	-0.229803	-0.155091	-0.224543	-0.215708	-0.198447
																																								NES_-_156640615.23-P2	GCCTCCCAGGGAGGGTAGGG	-0.243708	0.124082	-0.122901	-0.0808422	0.226253	0.269663	0.0977623	0.197893
																																								NES_-_156647002.23-P1	GGAGCCTCCCAGGGAGGGTA	0.152599	-0.1981	0.281385	0.0786279	-0.220366	-0.191561	-0.205528	-0.205819
																																								NES_-_156647108.23-P1	GGAGGGTTCAGGGCTTGGAA	-0.416807	-0.252186	0.0554502	-0.204514	-0.159247	-0.285137	-0.0414884	-0.161957
																																								NES_-_156647134.23-P1	GGGAGAGTTTGGAGGCAAAG	0.223075	0.296596	0.244539	0.254737	0.177645	0.230538	0.011724	0.139969
																																								NES_-_156647154.23-P1	GATGGAACCACCCCTGGAAG	0.10941	-0.57562	0.437094	-0.00970537	-0.528411	-0.239795	-0.0672215	-0.278476
																																								NES_-_156647168.23-P1	GGAGGTGATGGAACCACCCC	-0.0648755	-0.0134103	-0.00773356	-0.0286731	0.245359	-0.251591	-0.362837	-0.123023
																																								NES_-_156647208.23-P1	GGCCCCGTCATTGTCCCCGT	0.220984	-0.372376	0.143306	-0.00269524	0.0762238	-0.366794	-0.107423	-0.132664
																																								NES_-_156647214.23-P1	GTCCCGACTCTCAGTCGCTC	0.440443	-0.368213	0.0105987	0.0276095	0.0827957	-0.542014	-0.306846	-0.255355
																																								NES_+_156640235.23-P2	GACTCCACGCACTCCGGGAG	0.161929	0.0764186	0.0242012	0.0875163	-0.29929	0.262625	-0.00502293	-0.0138961
																																								NES_+_156640459.23-P2	GCTGCAGAGCCGCATGCCGC	-0.0827356	-0.403817	0.0718078	-0.138248	-0.912718	-1.29772	-1.30354	-1.17133
																																								NES_+_156640462.23-P2	GGCGCAGATGGCACCCAGTT	-3.05997	-3.7489	-2.38768	-3.06551	-4.08654	-3.19665	-4.4653	-3.91616
																																								NES_+_156640562.23-P2	GGTTCTGTCCGCAGGACATC	-0.150704	0.075412	0.0397066	-0.0118619	-0.0325573	0.24187	0.213042	0.140785
																																								NES_+_156640580.23-P2	GAGCGTTGCTTGGTGCGGGT	-0.079947	-0.258694	0.199303	-0.046446	-0.0902117	-0.0907306	0.389133	0.0693969
																																								NES_+_156640600.23-P2	GTCCGGGACGAGAGAGATCT	-0.247978	0.159423	0.23184	0.0477614	-0.0752728	0.129869	0.0881043	0.0475669
																																								NES_+_156640606.23-P2	GGGTACGGGGAGCTCCCTCC	0.0558604	0.252127	0.165589	0.157859	-0.330164	0.0537125	0.194666	-0.0272621
																																								NES_+_156647148.23-P1	GATGCGGCTCTGCAGGTACG	0.231347	0.211406	-0.0194556	0.141099	-0.171905	-0.54682	-0.310102	-0.342942
																																								NES_+_156647188.23-P1	GCCCTCTCACGCAGCCAACA	-0.157724	-0.0833009	-0.294907	-0.178644	-0.0729561	-0.0710834	-0.177269	-0.107103
																																								NOB1_-_69788705.23-P1P2	GAGACGCGTCGAGGGGATGT	-0.275359	0.103782	0.285593	0.0380053	-0.560074	-0.134511	-0.483993	-0.392859
																																								NOB1_-_69788771.23-P1P2	GATTGTCGCGTGAGCGCCGG	0.465999	-0.0233117	-0.114219	0.109489	0.0722015	-0.418027	0.250276	-0.0318499
																																								NOB1_+_69788430.23-P1P2	GGAGTACGCAAAGGACTCAA	0.0923374	-0.333062	-0.0495957	-0.0967735	-1.07678	-1.12494	-1.15677	-1.1195
																																								NOB1_+_69788620.23-P1P2	GCCCGGCCGAGAATGCGCGG	0.116044	-0.332156	-0.126265	-0.114126	-1.76256	-2.00413	-1.78873	-1.85181
																																								NOB1_+_69788655.23-P1P2	GTTGCGGGCGGAGCTCACTA	-0.172706	-0.202722	-0.168043	-0.181157	-2.52313	-2.01467	-2.60934	-2.38238
																																								NOB1_+_69788713.23-P1P2	GCGCCGCCCCCGAAGATATT	-0.270014	-0.267445	0.26739	-0.0900227	-3.20078	-0.904083	-1.71167	-1.93884
																																								NOB1_+_69788729.23-P1P2	GAAGGATCCGCGGCCGCTCG	-2.04648	-2.29362	-2.30105	-2.21372	-3.04132	-2.24795	-3.33867	-2.87598
																																								NOB1_+_69788742.23-P1P2	GCTGCGTAAGCGGACCGTGG	-1.59994	-0.988549	-1.20071	-1.26307	-3.41912	-2.37986	-3.54545	-3.11481
																																								NOB1_+_69788809.23-P1P2	GACAGGAGCGGAACTGGTGC	-1.94463	-1.46642	-2.62117	-2.01074	-3.35508	-2.65183	-3.28527	-3.09739
																																								non-targeting_00000	GGGCGTGCAGATTCGCCTGA	0.0653178	-0.296361	-0.0358283	-0.088957	0.570075	-0.182405	0.224971	0.204214
																																								non-targeting_00001	GGCGCTAGAGACCTAGATCA	0.107032	0.211649	0.198609	0.17243	0.0410668	0.0895744	0.22583	0.118824
																																								non-targeting_00004	GGGGGTGTCGGTCACAACGG	-0.451732	0.1165	-0.0459172	-0.12705	0.514249	-0.058136	-0.175259	0.093618
																																								non-targeting_00005	GGGTGCTCGTACTGTACAAT	-0.135814	0.0852836	-0.0155268	-0.022019	0.129099	-0.383912	-0.158402	-0.137738
																																								non-targeting_00006	GCAGCCCCCTCGCGAGCGAC	-0.103834	-0.149236	-0.147702	-0.133591	0.219984	0.428442	0.207025	0.28515
																																								non-targeting_00007	GCCCCGCCAAGACACAGGCA	0.314394	-0.195769	-0.709531	-0.196968	-0.0583062	0.26345	0.139659	0.114934
																																								non-targeting_00009	GAATTCACGTGAAGCATCCG	-0.0222426	-0.123164	-0.250343	-0.131916	-0.0765684	-0.0819321	0.105197	-0.0177678
																																								non-targeting_00012	GCCCGGAGGAGTTGACCGGG	-0.619711	-0.91548	-1.04215	-0.859115	-0.308789	-0.080072	-0.284275	-0.224379
																																								non-targeting_00013	GGAGGGTAGCTGGATGCATG	0.112238	0.00998553	-0.0212822	0.0336472	0.211259	0.194012	0.0263882	0.143887
																																								non-targeting_00015	GACGATCTTGGGCATAGACG	-0.278951	0.0246851	0.0901045	-0.0547205	-0.0296458	-0.107633	-0.547828	-0.228369
																																								non-targeting_00017	GATTGGGCGGGGGGTCGCGC	-0.0329551	-0.219798	-0.486217	-0.246323	0.336889	0.303752	-0.520009	0.0402108
																																								non-targeting_00018	GTTGCCAGGGTGCGCCGCAA	-0.0755051	-0.381967	0.117704	-0.113256	0.0428945	-0.250466	-0.324544	-0.177372
																																								non-targeting_00019	GGGGCGTACGCCAAGACTAA	0.2178	-0.262517	-0.138155	-0.0609573	0.683974	-0.629753	0.449571	0.167931
																																								non-targeting_00020	GACCACGGACAAGCGGCATG	-0.0796999	0.0202491	-0.305334	-0.121595	-0.316282	0.112029	0.247703	0.0144832
																																								non-targeting_00021	GCAGCGGCCGCACGATGGGT	-0.140846	0.0310078	-0.00167578	-0.0371712	-0.182555	0.121216	0.35952	0.0993938
																																								non-targeting_00023	GGCCCAAGCGGAGATAATGC	-0.154835	0.156876	0.00609029	0.00271024	-0.259193	0.0914078	0.10229	-0.0218317
																																								non-targeting_00024	GACCCAGCGAATCCAACCCC	-0.351036	0.141397	-0.135323	-0.114987	-0.45361	-0.490152	-0.259024	-0.400928
																																								non-targeting_00025	GGATCGCGGAAAGGCGCGTT	0.129592	0.372575	0.501743	0.334637	-0.187547	0.362675	0.275892	0.15034
																																								non-targeting_00026	GCGTCCGGCGTCGACCGACG	0.383034	0.295788	0.25196	0.310261	-0.262276	0.331631	-0.371613	-0.100753
																																								non-targeting_00032	GCTGCCGCGCGCGCGTTAAA	-0.177898	0.00508331	-0.276348	-0.149721	0.20375	-0.193916	-0.265216	-0.0851275
																																								non-targeting_00034	GCTCCCTTTTCGGGACCTCA	-0.148706	-0.0792018	0.302126	0.0247396	-0.299057	-0.167457	-0.0200799	-0.162198
																																								non-targeting_00035	GTCGGTGGCTCGCATCATAG	0.393728	-0.0894834	-0.190244	0.0379999	0.186598	-0.15145	0.0967927	0.0439803
																																								non-targeting_00036	GCAAAGGACCGCGACGGGGT	-0.0145951	-0.0514839	0.215297	0.0497394	0.147324	-0.493792	-0.342676	-0.229715
																																								non-targeting_00037	GAGCGTCCTGCGTATACACC	-0.00737501	0.0195286	0.17471	0.0622878	-0.153655	-0.000721851	0.109837	-0.0148465
																																								non-targeting_00038	GCTTATAACGGCACGAGTAA	-0.316035	0.180193	-0.444517	-0.193453	0.164859	-0.0745981	-0.321837	-0.077192
																																								non-targeting_00039	GCCCAACGACTGGCAAACCA	-0.231544	0.207177	0.152904	0.0428456	-0.195249	0.379172	0.0402597	0.0747275
																																								non-targeting_00040	GTTACCGGATACGGCAGTGG	0.385097	-0.623876	-0.128109	-0.122296	-0.29227	0.0635527	0.285246	0.018843
																																								non-targeting_00042	GCCCCCAGGAATTGCGATGG	0.0118297	-0.109918	-0.145115	-0.0810679	-0.00873247	-0.193283	-0.126958	-0.109658
																																								non-targeting_00043	GGACAGGACCGGACTTACGG	0.208144	0.0394964	-0.42858	-0.0603132	0.0608864	0.324958	0.506778	0.297541
																																								non-targeting_00045	GCCCGACCCTGGTTTTTGCA	0.435857	-0.110228	0.119332	0.14832	-0.18012	0.237104	-0.0712425	-0.00475282
																																								non-targeting_00046	GGCTGTATTTGCTTAACTAG	0.0651324	-0.608676	0.322759	-0.0735949	0.202553	-0.115947	0.111527	0.0660444
																																								non-targeting_00048	GGTCGCCAAGCGGAAATGGG	0.0927989	0.480554	0.294003	0.289119	-0.299968	-0.139669	-0.0759638	-0.171867
																																								non-targeting_00049	GCGGCGTGGGCCAGCTCTAA	0.0720869	0.0959649	0.190404	0.119485	-0.119515	-0.16422	-0.111502	-0.131745
																																								non-targeting_00051	GTACATACAAGCGGCACCAA	0.189191	-0.39695	-0.392654	-0.200138	-0.111241	0.418736	0.0384373	0.115311
																																								non-targeting_00052	GGGCCCCGACAGTACGATCT	0.215753	0.099969	-0.120099	0.065208	-0.0622582	0.115841	0.0607761	0.0381195
																																								non-targeting_00053	GCACTTTCGCACAGAACTGG	0.314755	-0.454792	0.253176	0.0377132	0.0741066	0.0557788	0.0941053	0.0746635
																																								non-targeting_00055	GCCTGCGCGCCTGACACAGA	-0.346067	0.258488	0.338972	0.0837975	-0.291504	-0.0989819	0.139772	-0.0835713
																																								non-targeting_00058	GTAGCGGATGCATCCGTCTG	-0.257285	-0.138173	0.176426	-0.0730108	0.0202674	0.306685	0.0730186	0.133324
																																								non-targeting_00059	GGCGTCGCGAAACCTCCGGC	0.141809	0.117558	0.135605	0.131658	-0.019353	-0.273856	0.151385	-0.0472746
																																								non-targeting_00062	GGACCAGCGTCTGCGTGCGT	-0.147869	-0.169999	-0.000314202	-0.106061	0.0891853	-0.027233	0.187645	0.0831991
																																								non-targeting_00065	GGCCGGGGCAAAATTGGACG	-0.247507	-0.134441	-0.0340569	-0.138668	0	0.219818	0.132351	0.11739
																																								non-targeting_00067	GCCGGGTGAGGGGTATACCA	0.0886933	-0.291128	-0.123831	-0.108755	-0.211478	0.287343	0.0222632	0.0327095
																																								non-targeting_00068	GCGCGAGCCTGGAGCAACAA	0.313998	-0.262122	0.22348	0.0917855	-0.128158	-0.0283415	0.323593	0.0556977
																																								non-targeting_00072	GACAGGGGCGCGCTTGAGGT	0.483119	-0.147201	-0.157815	0.0593675	-0.361341	-0.061874	-0.0769915	-0.166736
																																								non-targeting_00074	GCCAAAACACAGCCATACGT	0.0218603	0.407439	0.209469	0.212923	-0.181522	-0.0666318	-0.161193	-0.136449
																																								non-targeting_00075	GAGGACGGCTACGAGCCTGT	-0.219465	0.0414149	0.015069	-0.0543269	0.267701	-0.16553	0.182049	0.09474
																																								non-targeting_00077	GACGGCGACTTCGGCCATCA	0.0773947	0.125271	-0.0199229	0.0609142	0.0875097	0.0768435	0.143142	0.102498
																																								non-targeting_00078	GAATCCGGAACAATTAACAA	0.0817514	-0.179642	0.276977	0.0596955	-0.243942	0.30349	0.183164	0.0809039
																																								non-targeting_00080	GTCCCCTGATGTCTAGGCAC	-0.0515205	-0.552054	0.00903798	-0.198179	0.0605129	-0.0547676	-0.349998	-0.114751
																																								non-targeting_00081	GCTGCGGTACGCTTTGCTCC	0.193504	-0.312238	-0.133122	-0.0839524	0.140705	-0.155838	0.353723	0.112863
																																								non-targeting_00085	GTGTCCATTGACGCACCGCG	-0.162539	0.161351	0.0258741	0.0082285	-0.0465811	0.181864	-0.135272	3.68e-06
																																								non-targeting_00090	GATTCCGGAAGCAGGACTGG	0.298188	-0.803191	-0.184937	-0.22998	0.0768865	0.105324	-0.534134	-0.117308
																																								non-targeting_00094	GAGCGCTCGCTCAATTGACC	-0.385502	-0.229122	0.0171168	-0.199169	-0.0185556	-0.492537	0.0025175	-0.169525
																																								non-targeting_00101	GGACGCCCAGCGGCGCGAGA	0.371425	-0.258676	-0.312853	-0.0667015	-0.0528813	-0.0822162	-0.153769	-0.0962887
																																								non-targeting_00105	GAGCACACAGAAGATGTCCG	-0.0171333	-0.34906	0.0749171	-0.0970921	-0.447541	-0.253568	-0.345846	-0.348985
																																								non-targeting_00108	GTGAAGGGTATCGGAAGCCA	-0.182707	-0.27239	0.0401227	-0.138325	-0.00740502	-0.325085	-0.0227556	-0.118415
																																								non-targeting_00109	GGGCTCATGGTGCACTATTG	-0.20749	0.110613	0.0792814	-0.00586526	-0.341933	0.450677	0.315615	0.141453
																																								non-targeting_00110	GCCGGGACAGGGGAGTAGAT	0.177434	-0.0391565	0.316918	0.151732	-0.592393	-0.750304	0.349465	-0.331077
																																								non-targeting_00119	GGCAAGCGCGCGAACATCAT	-0.445596	-0.0357698	-0.310015	-0.263794	-0.188046	0.167412	0.0750637	0.018143
																																								non-targeting_00125	GGCCGGCCGACGTTTAGGCG	0.377417	-0.798692	0.387974	-0.0111005	0.117846	-0.101397	0.205451	0.0739666
																																								non-targeting_00127	GACCCTTGTTGCGTGAATGA	-0.170192	0.0640302	0.152439	0.0154257	-0.750682	0.117563	0.0749099	-0.18607
																																								non-targeting_00128	GAGCGCCCGGGTCGTCTCAA	0.109784	-0.252811	0.259241	0.0387381	0.104625	0.678256	0.0739144	0.285599
																																								non-targeting_00129	GGGATCACGACCCGCGGATG	0.246197	0.0965332	0.176646	0.173125	-0.107003	-0.0236487	-0.0117701	-0.047474
																																								non-targeting_00131	GCTCGTGTTGAACCCCGTAA	0.125083	0.00853234	0.0487398	0.0607852	0.022959	0.122709	-0.408409	-0.0875805
																																								non-targeting_00133	GGGACACCGTTTCTTGGCCG	0.0676341	0.253338	-0.217294	0.0345595	0.040167	0.161381	-0.130095	0.0238178
																																								non-targeting_00135	GGCGTGAACAAGTAGGCACG	-0.025577	-0.444088	0.55987	0.0300684	0.0620762	-0.0712095	0.288559	0.093142
																																								non-targeting_00136	GCGGGGCAGAGGAAACGGCT	-0.103856	0.030788	0.2748	0.067244	-0.0453209	-0.167513	0.463938	0.0837013
																																								non-targeting_00137	GGATCCCGCGCCATGCTCAC	0.0419097	-0.0762793	0.126324	0.0306514	0.15721	0.148218	0.00387062	0.1031
																																								non-targeting_00138	GACCAGCGGGGCTTACTCAC	0.22978	-0.40788	-0.379363	-0.185821	0.0126016	0.213453	0.34152	0.189191
																																								non-targeting_00140	GACCGATCCATGCGCCGCGG	-0.139591	0.51571	0.377929	0.251349	0.013281	0.36753	-0.0526974	0.109371
																																								non-targeting_00141	GCCGACACGCGTCCCGGGAG	0.123542	0.0684032	0.19156	0.127835	0.0626121	-0.0334958	-0.433076	-0.134653
																																								non-targeting_00143	GACCGCTAGCGCGTTCCCCG	0.128144	-0.0246545	0.282667	0.128719	-0.0516566	-0.196551	0.153412	-0.0315986
																																								non-targeting_00144	GAGAAGGCCCCAACGGCCAG	0.0057842	0.129283	-0.21613	-0.027021	-0.105446	-0.15856	-0.173686	-0.145897
																																								non-targeting_00147	GGTCTGACAGCCCGCCTCAG	0.134947	0.174452	0.0740526	0.127817	0.0351002	0.216003	-0.564181	-0.104359
																																								non-targeting_00149	GAAGCTTGGTCCACTCGCGG	0.0434344	-0.149783	-0.218123	-0.108157	0.27898	-0.317924	-0.0371449	-0.025363
																																								non-targeting_00150	GCTGTGTGCTCCGGCAGCGA	-0.157584	0.000547805	-0.351496	-0.169511	0.063619	0.467569	0.351078	0.294089
																																								non-targeting_00152	GACGGGGAGATTGACAACAC	-0.492229	-0.06673	-0.176101	-0.24502	0.0256449	0.125755	-0.101855	0.016515
																																								non-targeting_00156	GAAGCATGTCCAATCCGGGA	0.222142	-0.270953	-0.132177	-0.0603293	-0.18812	0.165183	-0.207895	-0.076944
																																								non-targeting_00159	GTGGTCTGGCGGGGAAGAAC	0.00631198	0.0434084	0.023737	0.0244858	-0.0382509	-0.674903	-0.124862	-0.279339
																																								non-targeting_00161	GACCCCCCCGGTCTGACGCA	-0.25399	0	-0.253409	-0.169133	0.236949	-0.0363289	-0.0880735	0.0375157
																																								non-targeting_00162	GCGCATAGCCCACGGCTTAG	-0.569719	0.112341	-0.0250367	-0.160805	-0.225602	-0.0680295	-0.0585586	-0.117397
																																								non-targeting_00163	GACTGAGGCTGACCGGGACG	0.259375	-0.23425	0.040214	0.0217795	-0.0101489	0.0652828	0.223324	0.0928192
																																								non-targeting_00165	GCCGGACAGGTATAGAGCCC	-0.145965	0.24909	0.162899	0.0886746	-0.382504	-0.358853	0.0982464	-0.21437
																																								non-targeting_00167	GGGCGGCGCAGGCCACGAGC	0.206976	0.175823	0.345127	0.242642	0.00474001	-0.30383	-0.344675	-0.214589
																																								non-targeting_00168	GGCATTAAGTGGTAATTACT	-0.149131	0.0640332	-0.0126152	-0.0325709	0.10273	0.287441	-0.585597	-0.0651421
																																								non-targeting_00169	GCGATGAATCCGACTCGTAC	-0.0757452	0.0873954	-0.184637	-0.0576622	0.383855	-0.45287	0.10949	0.013492
																																								non-targeting_00171	GCCGCCCGATGCGGGGGAAG	0.0611497	0.0179028	-0.103889	-0.00827883	0.351678	0.209519	-0.0962474	0.154983
																																								non-targeting_00174	GCAGTATACACTTCCAGTGT	0.238374	-0.0392313	-0.5237	-0.108186	0.387849	-0.192945	-0.530481	-0.111859
																																								non-targeting_00175	GCTGCGAACGAGGGCGGACT	0.212667	-0.0475194	-0.0943391	0.0236029	0.0257529	-0.322723	-0.120117	-0.139029
																																								non-targeting_00177	GGAGCACTGAACAAAGTGTC	-0.128534	-0.11864	0.168151	-0.0263409	0.160913	0.165281	0.0529669	0.126387
																																								non-targeting_00178	GGCCGTCGGGATGATAGTGA	0.0807556	-0.167055	0.106053	0.00658457	-0.226032	-0.0156909	0.7245	0.160926
																																								non-targeting_00181	GACACGCCGGCTGCGTAAGA	-0.294704	0.755004	0.0701918	0.176831	0.0137994	0.510417	0.173813	0.232676
																																								non-targeting_00182	GCCCGACGCACCGGCTCGGC	0.383067	-0.228222	-0.0590136	0.0319438	0.147346	0.134434	-0.234498	0.0157607
																																								non-targeting_00185	GGTATATGGGCCCGGGTGCT	0.0723803	-0.275161	-0.440916	-0.214566	-0.319935	-0.449121	0.141518	-0.209179
																																								non-targeting_00190	GGTCCTTTATCGAGTGGCCA	0.068579	0.180061	-0.167369	0.0270902	0.0761697	-0.292824	-0.0933137	-0.103323
																																								non-targeting_00191	GACATTCGACGGGCGACCGG	-0.688844	-1.37165	-1.66694	-1.24248	-1.33313	-1.60444	-0.867639	-1.2684
																																								non-targeting_00193	GGCGATCGAGTGAAAGAACG	-0.378044	-0.505174	0.17584	-0.235793	-0.07541	0.337563	0.447097	0.236417
																																								non-targeting_00199	GCTCCACAGTCCAAGGAGAT	-0.28643	-0.173997	0.144814	-0.105204	0.512723	0.140567	0	0.217764
																																								non-targeting_00200	GTCCGGCCGAACCTACCGCG	-0.288016	0.124373	0.0623216	-0.0337736	0.102198	0.0183928	0.397638	0.172743
																																								non-targeting_00201	GGGTCGGCAAACCGTCATTG	0.101387	-0.283882	0.2352	0.0175681	-0.140598	0.224242	-0.523503	-0.14662
																																								non-targeting_00203	GGACGAGAAGCTTAACACGG	-0.132059	-0.199473	-0.106941	-0.146158	-0.233101	-0.0653424	-0.175643	-0.158029
																																								non-targeting_00204	GCGTCGCGCCCCTAGGTACA	0.323858	0.00775442	-0.213167	0.0394818	0.223595	0.282817	-0.0353899	0.157007
																																								non-targeting_00210	GACGAGGCGTAGTGCGGATG	0.0776852	0.0537019	0.160013	0.0971334	-0.169075	0.0207456	0.304093	0.0519213
																																								non-targeting_00212	GTGCCCCAGTAGCGTACCAG	-0.253548	-0.158704	0.0069502	-0.135101	0.229113	0.430274	0.202778	0.287389
																																								non-targeting_00213	GCCAGACCGGCAAGGGTACT	0.111155	-0.0363326	-0.0672651	0.00251895	0.171859	0.185468	0.146401	0.167909
																																								non-targeting_00214	GCCCCCCCGTGCGACGCTAT	0.125196	-0.183329	0.102671	0.0148459	0.182037	-0.313264	0.0526479	-0.026193
																																								non-targeting_00215	GGCTCCCCTAGCATGGCAAG	-0.592714	-0.277339	-0.282212	-0.384088	-0.620688	-0.185538	-0.19162	-0.332615
																																								non-targeting_00216	GCATTGCGACCGCCAGTCAT	0.0104053	0.0185399	-0.354728	-0.108594	-0.329435	0.0789271	0.344426	0.031306
																																								non-targeting_00219	GAAGCAAGCCGGGGCCGCAA	0.230691	-0.329889	0.153598	0.0181331	0.162329	-0.208206	0.185716	0.046613
																																								non-targeting_00220	GACTGAAGAGGAAGAGTCTC	0.25186	-0.178983	0.406761	0.159879	-0.0591918	0.0308771	0.313102	0.0949291
																																								non-targeting_00222	GCATGGGTCCATGCCGGCAG	-0.159468	0.0155521	0.272307	0.042797	0.563538	0.0834375	0.0556801	0.234219
																																								non-targeting_00223	GGGGGTTGTCCGGCCTGAAA	-0.10058	0.0319689	-0.613042	-0.227218	-0.0537454	0.298181	-0.243992	0.000148047
																																								non-targeting_00224	GGTGGGGCCGGTGATACAGC	0.184164	0.330649	0.448031	0.320948	-0.12874	0.00281155	0.165342	0.0131381
																																								non-targeting_00225	GTGTAGACACGAGCCTACCG	-0.215068	-0.352894	-0.0983691	-0.222111	-0.0565383	-0.233308	0.184233	-0.0352044
																																								non-targeting_00226	GGCGTCGCCTGCGGCATTCA	-0.403774	-0.321347	-0.229906	-0.318342	-0.0632225	0.0455953	0.655968	0.21278
																																								non-targeting_00227	GGCCGCGGGCCCGTAGAAGC	-0.506919	-0.15643	0.114769	-0.18286	-0.340308	0.169393	-0.150188	-0.107034
																																								non-targeting_00228	GCGCGTAATGGGTTGCTCCA	-0.302856	0.0252164	0.245323	-0.0107724	0.183043	-0.223884	0.34237	0.10051
																																								non-targeting_00232	GCACCGACCGAGAGCTGAAT	0.0954424	-0.103008	0.321032	0.104489	-0.123426	0.199578	-0.036152	0.0133334
																																								non-targeting_00234	GGGCGCGCCGAGTGTAGCGG	-0.109796	0.0614316	0.140738	0.0307913	-0.303884	-0.186913	-0.011281	-0.167359
																																								non-targeting_00246	GGCGGGAACACGAAACCGGT	0.192506	0.258886	-0.0989905	0.117467	0.217038	0.306179	-0.0437703	0.159815
																																								non-targeting_00247	GCAGTCAGCCGAACCGCATG	0.493464	0.0457028	0.0585351	0.199234	-0.23984	0.477229	0.143227	0.126872
																																								non-targeting_00249	GTGTGATAGGCGGTGCCCAA	-0.137677	-0.0565835	0.179853	-0.00480267	0.58694	0.610048	-0.0305814	0.388802
																																								non-targeting_00259	GACCGTAGGGAGGGTCCCCA	-0.195508	0.165319	-0.361216	-0.130468	-0.32552	0.123675	0.0877066	-0.0380461
																																								non-targeting_00263	GCCGATGGCTAAGGGTCGAC	0.151985	-0.0533584	0.408297	0.168974	0.0224913	0.457388	0.0746286	0.184836
																																								non-targeting_00266	GAGCGAGTCGATAGCGCCGC	-0.0578206	0.439576	0.0925469	0.158101	0.307014	0.0357396	0.325638	0.222797
																																								non-targeting_00267	GGCAGACACGCGCAGATCTT	0.0111236	0.439882	0.124275	0.19176	-0.111435	0.057037	0.210788	0.05213
																																								non-targeting_00268	GGACGGGGTCAGGTCGTGAG	0.128227	0.18934	0.00574986	0.107772	-0.0300303	0.205421	-0.0392564	0.0453781
																																								non-targeting_00271	GCACACGGCATGCAGAGCCG	-0.0300129	0.225751	0.0754027	0.0903804	-0.151846	0.0209851	0.209029	0.0260559
																																								non-targeting_00274	GCTCCCGTCGGGGCCGTCAG	0.18002	-0.174254	0.0715588	0.0257747	-0.0435459	0.120514	0.152805	0.0765913
																																								non-targeting_00275	GGCGGGAGGCAGCGCGCATA	-0.328386	0.297821	-0.149642	-0.0600691	-0.398997	0.264763	0.187916	0.017894
																																								non-targeting_00276	GGAGATTACCGACGACGAGG	-0.0557988	-0.12219	0.171634	-0.00211831	0.0299938	-0.0258062	-0.414016	-0.136609
																																								non-targeting_00281	GTGGCTGGGATTCCAGGACG	-1.46206	-0.970461	-1.42714	-1.28656	-2.82389	-2.22924	-2.47086	-2.508
																																								non-targeting_00282	GCCACTGTCAATCTAATGCC	0.161935	-0.008755	0.00532027	0.0528333	0.136813	-0.619635	-0.20341	-0.228744
																																								non-targeting_00284	GTCCCGACCGGGTGTCGCGA	-0.148054	-0.420462	-0.124363	-0.23096	0.117606	-0.197244	-0.192692	-0.0907769
																																								non-targeting_00286	GTGACACCCGGAGTTGACGT	0.179205	0.0590333	0.0888211	0.10902	-0.452353	-0.338954	0.0879442	-0.234454
																																								non-targeting_00287	GCCGGGACCCAAGGGGGCAG	-0.0829611	0.0117753	0.0176969	-0.0178296	0.411728	0.219485	-0.113179	0.172678
																																								non-targeting_00290	GCAATACCGTTTGCTCCGGA	0.242409	-0.0613475	-0.0880891	0.0309908	0.395761	-0.181027	0.215788	0.143507
																																								non-targeting_00296	GACTAGCCGTGCATAATGAT	0.235312	0.168948	-0.271605	0.0442186	0.0702902	-0.63771	0.217904	-0.116505
																																								non-targeting_00298	GCCGGTTCGACTAGGAGCCA	-0.0106475	0.0975951	0.137587	0.074845	0.169011	0.329676	-0.193808	0.101626
																																								non-targeting_00300	GGCCCCGGGGTACACGCATT	0.681666	0.333249	-0.323569	0.230449	0.015892	0.140488	0.42938	0.195254
																																								non-targeting_00301	GTGCGAACCGGTCCCCGCTT	-0.128253	0.0803438	0.810183	0.254091	-0.216241	-0.186579	0.452212	0.0164639
																																								non-targeting_00302	GTTTAAGCGCGCGCTTCTTC	-0.218658	0.0789481	-0.0774387	-0.0723828	-0.0165402	-0.0641949	-0.0832941	-0.0546764
																																								non-targeting_00304	GGGACCGCGACGGCCCAGAG	-0.315847	0.151985	-0.260175	-0.141346	-0.292251	-0.192326	-0.1603	-0.214959
																																								non-targeting_00306	GACCCCCAGGACCAACCTTG	0.1256	0.21795	0.422462	0.255337	0.0382024	0.258915	-0.205266	0.0306173
																																								non-targeting_00310	GTAATGCGGGCATTTAGCAA	-0.388207	-0.623594	-0.116567	-0.376123	-0.947379	-0.793288	-0.508549	-0.749739
																																								non-targeting_00312	GTCGAAGTGTTGGTACTTTT	0.343529	-0.00672814	0.792512	0.376438	0.0291913	-0.147398	-0.299134	-0.139114
																																								non-targeting_00317	GAAAAGAGTGCCCCTCCGAC	-0.737025	-0.536774	0.259029	-0.338257	0.263036	-0.54762	-0.239175	-0.174586
																																								non-targeting_00319	GTAGGGACTGAAGTTAGTGC	-0.348618	-0.181145	-0.0485939	-0.192786	0.0927969	0.274515	0.0123764	0.126563
																																								non-targeting_00320	GCTTCGCTTGCTCCACACCC	-0.284936	-0.445704	-0.40976	-0.380134	0.00712893	-0.165678	-0.361013	-0.173187
																																								non-targeting_00322	GTCGCGCGACCGAACAGTCA	0.150366	-0.249805	-0.408977	-0.169472	0.215198	0.380587	-0.353919	0.0806221
																																								non-targeting_00323	GCAAGGCCTTAATAGGGGGG	0.0862024	0.203771	0.209291	0.166422	0.265454	0.193503	-0.0938116	0.121715
																																								non-targeting_00325	GGACTGATCCTGCGTAACTG	-0.508278	0.0617463	0.0204591	-0.142024	0.281401	-0.155473	0.0988072	0.0749116
																																								non-targeting_00326	GAGTATCGCACGAATCGGCG	0.128073	-0.173678	0.135134	0.029843	-0.580826	0.230669	-0.0819634	-0.14404
																																								non-targeting_00329	GACAGCCTGCTAGTGGTCCC	-0.184827	0.00623073	-0.139164	-0.10592	0.398359	0.0089602	-0.0680135	0.113102
																																								non-targeting_00330	GTTCGTCGGTCGGCTCGGAA	0.196491	0.155142	-0.62176	-0.0900425	-0.12729	-0.399362	0.215624	-0.103676
																																								non-targeting_00332	GAGCCGTGAACGCGGTCGCG	0.0348298	0.158796	-0.25149	-0.0192879	0.139025	0.503137	-0.286155	0.118669
																																								non-targeting_00333	GGGACGCGGGGGACTAAGCG	0.020156	-0.533479	0.0691255	-0.148066	0.130767	0.0282786	-0.545292	-0.128749
																																								non-targeting_00334	GTCTGGAGGCAGGAATACGA	-0.0725723	0.153932	0.107475	0.0629451	-0.0540155	-0.16402	-0.0904709	-0.102835
																																								non-targeting_00339	GCATGGACCGGCGTTCTCCT	-0.296495	0.184341	0.260061	0.0493023	-0.518716	0.140955	0.451509	0.0245824
																																								non-targeting_00341	GTAGCGCACCCTTGCAGGTA	-0.0373274	-0.409611	-0.12089	-0.189276	-1.08084	-0.976291	-0.570372	-0.875836
																																								non-targeting_00342	GCCATCCCGGGCGTAGGTAG	-0.102322	-0.262228	-0.202791	-0.189114	0.145391	0.00935439	-0.162512	-0.00258872
																																								non-targeting_00343	GACTATTGCGAAGTTGCCCG	-0.176311	-0.323678	-0.0205048	-0.173498	0.140606	0.260794	0.028287	0.143229
																																								non-targeting_00344	GGGCGGAGCGAGGAGTCGGA	-0.209303	0.710593	-0.313692	0.0625326	0.0724299	0.248203	0.400683	0.240438
																																								non-targeting_00349	GGGACCAAGTCAACTTGGCG	0.148235	-0.0399352	-0.0336242	0.0248918	-0.157037	0.324432	-0.0646537	0.034247
																																								non-targeting_00354	GGGGGGCCGAGACCCGAGTT	-0.122989	-0.206106	-0.12373	-0.150941	-0.261781	-0.117336	0.0892393	-0.0966261
																																								non-targeting_00359	GCCCTGATTGCGTGGTGAAA	0.246213	0.409123	0.0325158	0.229284	0.0497248	0.197603	0.112001	0.119776
																																								non-targeting_00360	GTGCCGGACACGGTCCGGAC	0.173153	0.0219612	-0.557996	-0.120961	0.068703	-0.0119861	-0.36155	-0.101611
																																								non-targeting_00361	GCGTTATGCGGCGGCCGCGT	-0.0477188	0.633349	0.0821956	0.222608	-0.0250329	0.0616504	0.14975	0.0621225
																																								non-targeting_00363	GCACGTAGAAGGTCCCCCCG	-0.130072	-0.179237	-0.393979	-0.234429	-0.141729	-0.0538223	-0.0462578	-0.0806029
																																								non-targeting_00369	GGCCTGGGGTTCGCTTACCC	-0.33064	-0.161354	0.210757	-0.0937456	-0.0198987	0.181807	0.00589963	0.055936
																																								non-targeting_00371	GCCGTCCACCGAATTCACCG	0.105059	-0.154194	-0.269746	-0.106294	-0.246939	-0.179853	0.479435	0.0175476
																																								non-targeting_00374	GGGGGGCCCGCACCCGCCGT	-0.0426364	-0.411433	-0.0857641	-0.179944	-0.172812	-0.0683653	-0.177741	-0.13964
																																								non-targeting_00377	GGCGCGCGGACGGGTGCAAA	-0.319042	0.0866494	0.0936138	-0.0462598	0.0667659	-0.172521	-0.25186	-0.119205
																																								non-targeting_00379	GTCATCCCCCGCAAGACATG	0.363986	0.0653088	-0.229026	0.0667562	-0.0857378	0.19841	-0.161272	-0.0161998
																																								non-targeting_00381	GACGTGTGACGGCCATACCC	-0.136214	0.108129	-0.154502	-0.0608624	-0.068651	-0.384058	-0.118654	-0.190454
																																								non-targeting_00383	GCGGCCGACGGGAATTGCCA	0.248321	0.195707	0.47873	0.307586	-0.124485	-0.0320687	-0.225019	-0.127191
																																								non-targeting_00384	GCGTATGTGCGCCGCGGTCG	-0.0884441	0.519454	0.119003	0.183337	0.325665	-0.148549	-0.0777895	0.0331088
																																								non-targeting_00389	GGGATGCCCGGTGTGACTAG	0.289045	-0.0283253	0.584484	0.281734	-0.231513	-0.0973843	-0.444799	-0.257899
																																								non-targeting_00390	GACACAAAGAGGGGGGGGAG	-0.15742	0.106967	0.0846012	0.0113827	-0.00230036	-0.0410334	0.0265014	-0.00561079
																																								non-targeting_00394	GCTCGGGGCGAGAGGCCATC	-0.166447	0.147403	-0.0281042	-0.0157159	-0.0215163	-0.463295	-0.599814	-0.361542
																																								non-targeting_00397	GTGCGATACACGCCCAGCCG	0.168992	-0.0753934	-0.147038	-0.0178132	-0.0524195	0.161349	0.0671426	0.0586906
																																								non-targeting_00398	GGTAAAGAGTTGGCTCTGCC	-0.156705	0.0811811	0.00799061	-0.0225112	-0.133092	-0.251245	-0.33865	-0.240996
																																								non-targeting_00402	GCCTGGGGCCGCGTAGCCCA	0.00466889	0.0718618	0.483757	0.186763	-0.108045	0.00493311	0.465356	0.120748
																																								non-targeting_00406	GTGAAGGGCCAACCGTGACA	-0.149826	-0.0359353	-0.100007	-0.095256	-0.383804	0.243993	-0.170101	-0.103304
																																								non-targeting_00408	GCGGAGGGACGTCTGGAGTT	0.117297	0.030552	0.074796	0.074215	-0.203921	-0.324616	0.172751	-0.118595
																																								non-targeting_00411	GCGGCGCCGGCGACACGTGA	0.0741718	-0.205795	-0.0174017	-0.0496749	-0.284226	-0.130577	-0.38656	-0.267121
																																								non-targeting_00413	GCTCCCCGTGCGCAACGCTG	-0.0812615	-0.11097	0.00442843	-0.062601	-0.229317	0.13324	0.304768	0.0695634
																																								non-targeting_00430	GGACAATGCATCGAGCGCAA	-3.5733	-2.17717	-1.6166	-2.45569	-2.43878	-2.71953	-3.28105	-2.81312
																																								non-targeting_00431	GCCCCGTGCCGTCCGCACGC	-0.234235	-0.608354	-0.213121	-0.351903	-0.0699442	-0.41131	-0.142543	-0.207932
																																								non-targeting_00432	GTGGATCGCGGCTAAAGGAC	-0.252804	-0.160262	-0.127424	-0.180164	0.300887	-0.452476	0.0382411	-0.0377826
																																								non-targeting_00436	GTGCCGAGACCAGGCGACGC
																																								non-targeting_00439	GAGCGAGACGACGTGTGACG	-0.494701	0.742165	0.0137496	0.0870713	0.190447	-0.16811	0.0452242	0.0225204
																																								non-targeting_00441	GGGCAAGAGGTGGCTTACTC	-0.320143	0.1226	0.408097	0.0701846	0.0382602	0.567935	-0.170877	0.145106
																																								non-targeting_00447	GATGCGGTCATTCTGGTCAA	0.0199433	-0.262125	0.0492008	-0.064327	0.266851	0.380078	-0.0806454	0.188761
																																								non-targeting_00449	GTGTTGCCTGTCTAGACCGC	-0.308302	-0.0635224	-0.0337053	-0.135177	0.243654	0.252476	-0.205931	0.0967329
																																								non-targeting_00451	GGCTCCCCGGTTAGACCAAT	-0.196583	0.0332706	0.0168275	-0.0488284	0.0555809	0.0598668	0.27478	0.130076
																																								non-targeting_00460	GGGTGCTCGTGCGCGGCCGG	0.19036	-0.367953	-0.48047	-0.219354	-0.197486	0.0522237	0.0617928	-0.0278232
																																								non-targeting_00462	GGTCCCGCAAACGATTATAA	0.0346816	-0.0301281	-0.238314	-0.07792	-0.629455	0.173372	-0.135572	-0.197218
																																								non-targeting_00464	GACGGCCGGTTCACGGACAG	0.0488889	-0.249376	0.047648	-0.0509463	0.106744	0.0621869	0.00543773	0.0581228
																																								non-targeting_00468	GCCCCACCGGCGAGCCTGCG	-0.09466	-0.10315	-0.0965029	-0.0981042	-0.259717	0.430573	0.0632427	0.0780327
																																								non-targeting_00470	GGAGCGACACCGGTTGATAT	-0.167343	0.079397	0.430284	0.114113	0.00271712	0.542412	-0.236837	0.102764
																																								non-targeting_00473	GCAGCGGACACCCAGAACAC	0.208541	-0.0960193	0.0605958	0.0577057	0.134517	0.0829628	-0.39974	-0.0607533
																																								non-targeting_00475	GATGTCGCGCCCAACTATTC	0.261615	0.137243	-0.203806	0.0650173	-0.445653	-0.119192	-0.151277	-0.238708
																																								non-targeting_00477	GACGGCGGAGGCCCGCTACA	0.196068	-0.28368	0.185555	0.0326479	0.413314	0.199623	0.428287	0.347075
																																								non-targeting_00480	GGTACGCGGTTTGCAATACG	-0.243576	-0.193592	0.0807315	-0.118812	0.130705	-0.114458	-0.103888	-0.0292139
																																								non-targeting_00482	GGTAAAGGAAACAAATGCGG	-0.211493	0.034128	-0.0703981	-0.0825876	0.130911	0.265495	-0.0342981	0.120703
																																								non-targeting_00483	GTGACCGTCGGGTGCATAGA	0.16088	0.105654	-0.299415	-0.0109602	0.598315	0.144595	-0.143073	0.199946
																																								non-targeting_00488	GCCACCGGGTCTCCTGGGTA	0.373078	0.462993	-0.0360506	0.266674	-0.177936	0.394748	-0.166514	0.0167661
																																								non-targeting_00492	GCACCCCAGAGCTCGTCCCC	-0.44292	-0.0278199	0.140465	-0.110091	-0.168538	-0.0363796	0.178656	-0.00875375
																																								non-targeting_00498	GGACAGGCATTAAAATCCGG	-0.155915	-0.477452	-0.0554195	-0.229596	0.152666	-0.391022	-0.183757	-0.140704
																																								non-targeting_00499	GAGCCACTAGGCGTCTGATT	-0.00516609	-0.0352948	0.351546	0.103695	0.0455762	0.325936	0.172927	0.18148
																																								non-targeting_00502	GGGCGGAATGTCGGACCTCA	-0.217929	0.249888	-0.416643	-0.128228	-0.265641	-0.0586398	0.277649	-0.0155442
																																								non-targeting_00503	GAGCTCGCGAGATAGCGTAG	-0.0340017	-0.00923407	-0.614347	-0.219194	0.101322	-0.390014	0.161104	-0.0425293
																																								non-targeting_00506	GAACGTGTGGAACGCGGCTG	-0.056883	0.013726	0.112136	0.022993	-0.198557	0.0711811	-0.0613915	-0.0629226
																																								non-targeting_00507	GTCGACCGATCGGTGGGAGT	-0.136956	0.0807922	0.267293	0.0703764	-0.032036	0.211912	0.32248	0.167452
																																								non-targeting_00511	GCGCCGGCGCCGTTGGATGA	0.0850952	0.23143	-0.0855923	0.0769777	0.114899	-0.358355	0.136704	-0.0355839
																																								non-targeting_00512	GCGCGCATGGACGATCTCGT	-0.121826	0.200838	-0.420121	-0.113703	0.0267954	0.327101	-0.184802	0.0563648
																																								non-targeting_00514	GTACACTGGGGGCGAACGGC	-0.0806034	-0.042084	0.023774	-0.0329711	-0.217162	-0.273465	0.389592	-0.0336781
																																								non-targeting_00515	GTGGGCGATAAGCCACGGGG	0.195079	-0.0496009	0.553762	0.23308	0.0468282	0.379113	0.387373	0.271105
																																								non-targeting_00516	GCGCAGGGGGCTCGTTCAGG	-0.0641534	0.116642	-0.197694	-0.0484019	0.187755	0.337714	-0.216573	0.102965
																																								non-targeting_00523	GAGGCCAACCTGCGCGGCTG	-0.164907	0.119776	0.067308	0.00739216	-0.0916461	0.160044	0.686151	0.251517
																																								non-targeting_00527	GCTCAAGCGGAGACCTAGAT	0.17148	-0.27483	0.144119	0.0135895	0.101781	-0.0978569	0.298012	0.100645
																																								non-targeting_00528	GATCACAGTGGGCTTGCGCA	-0.119093	0.0685313	-0.159226	-0.0699292	-0.0733326	-0.0267665	0.0486209	-0.0171594
																																								non-targeting_00532	GCTCTGCGTGGGAATGCCGA	0.109369	-0.295244	0.58268	0.132268	-0.364803	-0.195309	-0.204092	-0.254735
																																								non-targeting_00534	GCGGGGGGAGTCATCGAGTA	0.0331442	-0.137767	0.254381	0.0499194	-0.125205	-0.439912	-0.126515	-0.230544
																																								non-targeting_00535	GAATATGGGAGCTGACACAT	0.142928	0.237148	-0.0327661	0.11577	-0.144951	0.0411739	0.0971728	-0.00220128
																																								non-targeting_00536	GGACAGTATCCCTTCCCGGG	-0.0583792	0.111199	-0.050255	0.000854991	0.203046	0.607571	-0.28483	0.175262
																																								non-targeting_00543	GCGCCAACCGCCTGTGAACG	0.374844	-0.27741	0.553442	0.216959	-1.25783	-0.546	-1.8036	-1.20248
																																								non-targeting_00546	GAAAACACGCCGTTCGCCGC	0.158535	0.359794	-0.154664	0.121221	0.134036	-0.701672	0.290062	-0.0925246
																																								non-targeting_00547	GGCGTGTACCACGTGACGGG	0.129064	-0.204531	0	-0.0251559	-0.0109822	0.24518	0.0621851	0.0987943
																																								non-targeting_00550	GGAATAGGCGGGTATATTCG	0.374733	-0.201006	0.0705173	0.0814148	-0.0738966	0.218958	-0.0634963	0.0271884
																																								non-targeting_00557	GCTAGCGTGGGCATTCTTTC	-0.440953	-0.186112	0.108202	-0.172954	0.0881304	-0.342483	0.191527	-0.0209417
																																								non-targeting_00558	GGAGGGACTCATGACAGGGT	0.554504	-0.554918	-0.358361	-0.119591	0.114217	-0.172323	-0.256198	-0.104768
																																								non-targeting_00559	GGCGCGGCCAGCGCCCCCGT	0	0.0643795	0.192727	0.0857022	-0.387338	0.328493	0.128307	0.023154
																																								non-targeting_00560	GAAGCGACAGTGAACCTCAC	-0.139493	0.334591	-0.0578348	0.0457542	0.0739406	-0.544432	0.011285	-0.153069
																																								non-targeting_00561	GCTGGGAAGTCCCGTACAGA	0.28375	-0.0922074	-0.0861177	0.0351417	-0.0286079	0.164629	0.306011	0.147344
																																								non-targeting_00562	GACGTAGCTTGTCAGGGCCC	-0.0947449	0.048386	0.0323017	-0.00468571	-0.0489461	0.091216	-0.277358	-0.0783627
																																								non-targeting_00563	GCAGAGGAGATTGCTCCTAC	-0.291853	0.134202	-0.392736	-0.183462	-0.187328	-0.360632	-0.26924	-0.2724
																																								non-targeting_00566	GTGGCCCGAGCGGAAGCTGA	0.245823	0.101604	0.22114	0.189522	-0.222314	0.166961	-0.879459	-0.311604
																																								non-targeting_00569	GCACACGCCCAGGCCTTGAT	-0.38865	0.134928	-0.493033	-0.248918	0.660343	0.210738	-0.195565	0.225172
																																								non-targeting_00570	GCGGGATCCGGGTAGGAAGG	-0.0621779	0.368302	0.015308	0.107144	0.123745	0.433323	-0.181974	0.125032
																																								non-targeting_00571	GGGAACCGGGAGCCTATGAG	-0.156578	0.0720549	-0.364262	-0.149595	0.365822	-0.0872573	0.207465	0.16201
																																								non-targeting_00575	GCACATATGGCGGGAACCAT	-0.0712535	0.176293	0.0658646	0.056968	0.0598694	-0.214035	0.305171	0.0503355
																																								non-targeting_00576	GCGTTGACGTGTAACTTGAG	-0.0780338	0.00442257	-0.207632	-0.0937479	-0.129327	-0.226345	-0.0418186	-0.132497
																																								non-targeting_00577	GTCAAAAGTGCGGCTGCACC	0.140487	0.317675	-0.0954403	0.120907	0.247406	-0.280153	-0.117993	-0.0502469
																																								non-targeting_00579	GGGTTGTCCGACGGAAATCA	0.0632446	-0.48827	0.322789	-0.0340788	-0.0959108	-0.345528	-0.32453	-0.255323
																																								non-targeting_00580	GAGCTCTCATGTGAAAGGAA	0.292707	0.185147	-0.307516	0.0567792	-0.0708805	0.25019	-0.435905	-0.0855318
																																								non-targeting_00582	GACGCGCCCCTAGATAGAGT	0.0665081	-0.0284458	-0.0632882	-0.00840862	0.214375	-0.25413	-0.403414	-0.147723
																																								non-targeting_00586	GAGCCCTATCCTATCGGAGG	0.125852	0.324481	0.246684	0.232339	0.219408	-0.478868	0.43489	0.0584766
																																								non-targeting_00587	GGGTGGTCATTCTCGAGCGG	-0.109009	-0.591398	-0.560688	-0.420365	-0.937881	-0.815424	-0.726516	-0.826607
																																								non-targeting_00589	GGTTCGCAGGCACTAGAACC	0.0389979	-0.304708	-0.0407633	-0.102158	0.063176	0.103008	-0.10034	0.0219479
																																								non-targeting_00590	GTCCGTACCGGAGCGCAAGG	0.00137932	0.0469116	-0.0587569	-0.00348864	-0.0277697	0.173896	0.084129	0.0767517
																																								non-targeting_00591	GGAGAGGCGGTTGGCGGTAG	-0.0914504	-0.486744	0.0295237	-0.18289	0.0809553	-0.207229	-0.372707	-0.166327
																																								non-targeting_00592	GCAGGGCGGAGTACGCGTAG	0.00566422	0.404132	0.381247	0.263681	0.504966	0.00655124	0.172116	0.227878
																																								non-targeting_00593	GCATACAGGCCACGGGGCCT	0.0959108	-0.239055	-0.0521086	-0.0650842	0.405172	0.700802	0.0907939	0.398923
																																								non-targeting_00596	GTGGGTAAGTGAGCGAGTGA	0.418326	0.424756	0.00820371	0.283762	0.306407	-0.17725	-0.855256	-0.242033
																																								non-targeting_00599	GCACCCGTTGGGTTCCGCAG	0.383072	-0.192322	0.212418	0.134389	0.273211	-0.21311	0.11727	0.0591236
																																								non-targeting_00600	GGAGTCCACAAATTGGAGGG	-0.0888507	0.0701612	0.114487	0.0319325	-0.0213483	0.148621	0.212096	0.113123
																																								non-targeting_00603	GGAGAGCTGCTGCTCCTAAC	0.235932	-0.198779	-0.467629	-0.143492	0.272468	-0.124058	-0.0692333	0.0263923
																																								non-targeting_00606	GGTCCTAGGTTCCCGAGAGA	0.202636	0.248493	-0.370313	0.0269386	0.440859	0.146788	-0.774942	-0.0624319
																																								non-targeting_00609	GATCTCCCCCATCTTCGCAA	-0.0159919	-0.204975	-0.0681548	-0.096374	0.07221	0.223621	0.288059	0.19463
																																								non-targeting_00614	GTAGAGACTCCTAACCGTTT	-0.0324711	0.0130001	0.152192	0.0442403	-0.107498	-0.282689	0.094875	-0.0984371
																																								non-targeting_00616	GCAACGCCCGAGCCGGACAG	0.36751	0.363882	-0.139726	0.197222	-0.473682	-0.174018	-0.0328306	-0.226843
																																								non-targeting_00618	GGACGGGCAAAGGGCGGTTG	0.0436163	0.0832782	0.210477	0.112457	-0.374397	0.0915089	-0.306485	-0.196458
																																								non-targeting_00621	GGCCGGGGCCCCCCCGGTAT	0.032459	-0.175283	0.292529	0.0499016	0.0990316	0.171184	0.228835	0.16635
																																								non-targeting_00624	GTGCGAGGAGCCGGCGACAG	-0.0431666	-0.0768749	0.187815	0.0225911	-0.27047	-0.182076	0.105305	-0.115747
																																								non-targeting_00626	GAGCACCGCGGCGCCGTGGA	-0.0495811	-0.106853	-0.110665	-0.0890328	-0.152021	0.00259589	-0.19913	-0.116185
																																								non-targeting_00627	GAGACAGGGCGGAAACGTAT	-0.344727	-0.312582	-0.0384494	-0.231919	-0.079464	0.625851	0.318763	0.288384
																																								non-targeting_00635	GGGAGTTGACACACCAATAC	0.0186252	-0.139224	0.0579901	-0.0208696	-0.109535	-0.00225543	0.010659	-0.0337105
																																								non-targeting_00641	GCTCGCCTGGCGCTAGTTTC	0.17125	0.0234128	-0.416471	-0.073936	-0.0236575	0.159477	0.0524306	0.0627499
																																								non-targeting_00642	GACATACACCATAAACCCCG	0.0291473	0.194605	-0.134877	0.029625	0.135	-0.230038	-0.068137	-0.0543917
																																								non-targeting_00643	GCTTGCCTCTGCACCAACGA	-0.0583034	-0.0927234	-0.0244708	-0.0584992	0.0668314	-0.459884	-0.11415	-0.169068
																																								non-targeting_00644	GACGCCTTCAACGGAGGGTT	-0.567438	0.263866	-0.421072	-0.241548	-0.597419	-0.373152	0.0624146	-0.302719
																																								non-targeting_00650	GTTCGCAGAGACGCTCTTCG	0.0253155	0.166042	-0.10299	0.0294559	0.221981	-0.00243087	0.117064	0.112205
																																								non-targeting_00651	GGTTGGCCCCGGTAAGGCGA	0.17654	0.0696318	0.146181	0.130784	0.243976	-0.0924123	-0.284668	-0.0443683
																																								non-targeting_00655	GATCGTCGGGAGGATCCCCC	0.183764	0.125923	-0.536314	-0.0755421	-0.105192	-0.0140524	0.332587	0.0711141
																																								non-targeting_00657	GTTCGTTGCGTGGGAGGTAC	0.135981	-0.38575	0.332627	0.0276195	0.281362	-0.186018	-0.289112	-0.0645891
																																								non-targeting_00659	GTGGGACGCAAACCACAGCC	0.354208	-0.0986272	0.294548	0.183376	0.284928	0.121068	0.0217985	0.142598
																																								non-targeting_00660	GACGGGCTTGTGGCTTCGAC	-0.260415	0.0983507	0.0869205	-0.0250481	0.30156	0.30524	-0.355467	0.0837779
																																								non-targeting_00661	GGTAAAGCCAAAGCCGACCC	-0.00231757	-0.075464	0.150646	0.0242882	0.0373544	-0.22146	-0.204817	-0.129641
																																								non-targeting_00666	GGTGCAGCCCTGAACGCGCG	-0.0434076	-0.454284	-0.0569957	-0.184896	0.21614	0.0417367	0.41649	0.224789
																																								non-targeting_00668	GTAGGCGCGGCGCGAAGATG	-0.165074	0.209246	-0.268736	-0.0748549	0.053803	-0.0685914	0.177313	0.0541749
																																								non-targeting_00669	GAATAGGAGCGGACATGCGT	0.0929615	-0.283713	0.366591	0.0586129	0.269894	0.00566792	-0.210317	0.0217482
																																								non-targeting_00670	GGGGCCGAGCGATAGGTCGA	0.203114	0.0172592	0.128784	0.116386	0.208735	-0.0863649	0.173276	0.0985488
																																								non-targeting_00673	GAGGGGGCTAAAAAGAGTGC	0.295376	-0.0291355	-0.157697	0.0361812	-0.197594	-0.119325	0.460018	0.0476994
																																								non-targeting_00677	GTGACCAAGGTGGCGGTGCA	0.148389	-0.156296	-0.188009	-0.0653052	-0.519059	-0.207763	-0.788637	-0.505153
																																								non-targeting_00678	GCGAGGGCTCGTATCAGTGC	0.0522467	-0.140415	-0.242431	-0.1102	0.347583	-0.646292	0.254546	-0.0147209
																																								non-targeting_00680	GTTAGTGCGGAAAACGGGGG	-0.23328	0.261185	-0.364014	-0.112037	0.10336	-0.164334	0.433956	0.124327
																																								non-targeting_00683	GACACACTCACATGCCCGAG	-0.274068	0.0530764	-0.540523	-0.253839	-0.0565104	-0.00219946	0.241393	0.0608944
																																								non-targeting_00684	GCTGTCGTCGCAGCGGGCCA	0.305318	0.230567	0.059557	0.198481	0.0156305	-0.356983	0.136524	-0.0682762
																																								non-targeting_00688	GGCACGTGGTCAACAGGAGG	-0.0373734	0.143181	-0.0234701	0.0274458	-0.0125935	-0.0564918	-0.0370015	-0.0353623
																																								non-targeting_00689	GGGTCTGTGGTTACGTGCCG	0.0359387	0.0978855	0.0543815	0.0627352	0.0415884	0.336107	-0.0340434	0.114551
																																								non-targeting_00691	GGATGTCGGGCACGTCCCAG	0.462708	0.0720966	0.26799	0.267598	-0.0939295	-0.0621214	-0.166327	-0.107459
																																								non-targeting_00692	GTAGATCCGCGCGAAAGGAC	0.148048	-0.270748	-0.116773	-0.0798242	0.274944	-0.0111434	0.434557	0.232786
																																								non-targeting_00693	GGCGTGCCCACCGTCCATAA	0.0956018	-0.133805	0.019035	-0.00638956	0.0423165	0.0210969	-0.0322246	0.0103963
																																								non-targeting_00694	GGGGGTCCGCCGGGGCGCAG	-0.292779	-0.0291182	0.288846	-0.0110168	-0.192328	0.180407	-0.00760007	-0.00650724
																																								non-targeting_00695	GCCCCGGCCGATCGCGGCAT	-0.171142	-0.145323	-0.396399	-0.237621	0.380857	0.318353	-0.0274052	0.223935
																																								non-targeting_00696	GGACACCCTAAGGAGATGCG	0.386991	0.256406	0.156527	0.266641	0.381361	0.0492146	0.175631	0.202069
																																								non-targeting_00697	GCCGAATAGGCGCGCCGCAT	-0.00957051	0.126047	0.595563	0.237346	0.336318	0.31883	-0.428712	0.0754784
																																								non-targeting_00699	GAGCAGGCGGACAGACCGAG	-0.295207	-0.295859	0.269572	-0.107165	0.278031	0.261586	0.0840683	0.207895
																																								non-targeting_00700	GACGACAGAACACTGCGAGG	0.177419	-0.135341	0.134058	0.0587118	-0.449538	0.0120133	0.271369	-0.055385
																																								non-targeting_00704	GAGGGAGATATCGGGATCAG	-0.411506	-0.0673476	0.408698	-0.0233853	0.280617	-0.0290692	0.616291	0.28928
																																								non-targeting_00706	GGGGTTCCAGACGGTCCGGG	0.226074	-0.0886708	-0.256379	-0.0396588	0.000815036	-0.129395	0.240408	0.037276
																																								non-targeting_00709	GCGGCCAATCACGGCAAAGC	0.565051	0.131907	0.258239	0.318399	0.149148	0	-0.124224	0.00830798
																																								non-targeting_00714	GTAGACGCCAAGAACGCAGT	0.354045	0.0617005	-0.0222848	0.131154	-0.463854	-0.645418	-0.625222	-0.578165
																																								non-targeting_00717	GTACGTCATCACCAGGGCGG	0.625778	-0.0961797	-0.131767	0.13261	-0.174262	0.37337	0.230087	0.143065
																																								non-targeting_00718	GCAAAACGTTCGGCTGAGAT	-0.189186	0.0441643	0.24884	0.034606	-0.200123	-0.683703	-0.326882	-0.403569
																																								non-targeting_00722	GTCCCGGATAGTTGCTCCCC	-0.0290043	-0.0804303	-0.498617	-0.202684	0.27151	-0.0846861	0.368626	0.18515
																																								non-targeting_00724	GCCAGAAGTCATATAGAGCG	0.0424282	-0.100273	-0.0207219	-0.026189	-0.0271141	0.303106	0.281979	0.18599
																																								non-targeting_00728	GTATCACAGCCAGAGTTCAG	-0.100225	0.209178	0.0930527	0.0673353	0.245256	0.377884	0.0336765	0.218939
																																								non-targeting_00729	GCGCGGGAACGGCGTTTTAC	-0.204386	-0.108831	-0.0409556	-0.118057	0.131624	0.0516887	-0.41513	-0.0772725
																																								non-targeting_00731	GGGTCCTCTGGCCTACAGAG	-0.0546073	0.177596	-0.111273	0.00390533	-0.12544	-0.0998303	0.297149	0.0239596
																																								non-targeting_00737	GCCTCTGGCCTACAGAGAGG	0.110036	0.00965017	0.00729039	0.0423256	-0.175727	0.21139	-0.111791	-0.025376
																																								non-targeting_00738	GCCAGGCGCCGAAGACCTGG	-0.242168	0.382933	-0.0564091	0.0281187	0.0117726	0.215391	-0.0493436	0.0592732
																																								non-targeting_00739	GGCCTCACCGTGCTCGGCCT	-0.454528	-0.589154	-0.821789	-0.621823	-0.243124	0.0817266	-0.215717	-0.125705
																																								non-targeting_00741	GCTGCCGGCCACCTCTCTGT	-0.137919	0.248376	-0.53606	-0.141868	-0.266754	-0.182856	0.0739732	-0.125212
																																								non-targeting_00743	GCCAGTCCGGAGAGGAGGAT	0.4055	0.0963266	-0.4066	0.0317424	-0.226647	0.443016	0.110185	0.108851
																																								non-targeting_00745	GCCGGTGGCCCAGTCCGGAG	0.342448	0.425698	0.268477	0.345541	-0.136265	-0.2118	-0.0833793	-0.143815
																																								non-targeting_00746	GCGAGCACGGTGAGGCCCTC	-0.457395	-0.378803	-0.462004	-0.432734	-0.0211165	-0.394649	-0.0534569	-0.156407
																																								non-targeting_00748	GGCCCAGGCCGAGCACGGTG	0.139541	-0.000674787	-0.334272	-0.0651355	0.0208263	0.158837	-0.082228	0.0324784
																																								OLA1_-_175112878.23-P1P2	GAAACCGGCCGAGCCCCTAA	-0.294129	0.141379	-0.463731	-0.205494	-0.595942	-0.146567	-0.959412	-0.567307
																																								OLA1_-_175112881.23-P1P2	GTCGACGCGACACCAGCGCC	-0.312056	-0.320455	-0.354527	-0.329012	-0.533912	-0.49806	-0.870988	-0.63432
																																								OLA1_-_175113145.23-P1P2	GGGTGCCAGGTTCTCCCCTG	0.00286307	0.122853	0.0675898	0.0644352	0.081941	-0.157257	0.780509	0.235064
																																								OLA1_-_175113193.23-P1P2	GAAAGCCTCAGGGGAGAACC	-0.046681	-0.11749	0.0930356	-0.0237119	-0.41344	-0.237257	-0.0374506	-0.229382
																																								OLA1_+_175112867.23-P1P2	GTCGCTCCGAAAAGCCTCAG	-0.126143	-0.157791	-0.288488	-0.190807	-0.0502404	-0.176738	-0.536448	-0.254475
																																								OLA1_+_175112912.23-P1P2	GGGGGCGGGGACACTTACTC	-0.955328	-1.31268	-1.73057	-1.33286	-3.14296	-1.70262	-4.00257	-2.94939
																																								OLA1_+_175112920.23-P1P2	GAGAAATGGCCCGCAGAGTA	0.0316769	-0.162194	0.139668	0.00305039	-0.466671	0.135886	-0.347072	-0.225952
																																								OLA1_+_175113165.23-P1P2	GGAGATGCAGCGGTGAGTGT	-0.73786	-0.157651	-0.00243543	-0.299316	-0.657684	-0.29297	-0.155572	-0.368742
																																								OLA1_+_175113173.23-P1P2	GTGCTGCATCTGGAGACCAC	0.0939985	0.0365704	0.0192484	0.0499391	-0.743165	-0.3016	0.0624959	-0.327423
																																								OLIG2_-_34398238.23-P1P2	GAGCGGGGAGCAAGCGCAGA	0.208737	0.192959	-0.127477	0.091406	0.294986	-0.288166	0.0314676	0.0127625
																																								OLIG2_-_34398279.23-P1P2	GAAATAAAAGTCTCCGGCGG	-0.209392	-0.146869	-0.341339	-0.232533	0.0531181	-0.106683	0.408695	0.118377
																																								OLIG2_-_34398299.23-P1P2	GCTCTCAGCACTAACCGCCG	-0.019115	0.214642	0.103709	0.0997454	-0.0771638	-0.606932	0.151908	-0.177396
																																								OLIG2_+_34398282.23-P1P2	GACTAACCGCCGGGGAGAAG	-0.194868	-0.161475	-0.17151	-0.175951	-0.144956	-0.334687	-0.377348	-0.285664
																																								OLIG2_+_34398291.23-P1P2	GCCGGGCTCCGCGGTCGGCC	0.132812	-0.0795268	0.0581249	0.0371366	-0.0995966	0.0252635	0.0359228	-0.0128034
																																								OLIG2_+_34398329.23-P1P2	GGAGCGCCGGGCTCCGCGGT	0.371666	0.226489	-0.0726438	0.17517	-0.449064	0.233381	-0.457388	-0.224357
																																								OLIG2_+_34398435.23-P1P2	GGCCGGCGGACGGTGAGCGC	0.0367153	-0.0173622	-0.120747	-0.0337981	-0.105156	0.119523	-0.0757919	-0.0204752
																																								OLIG2_+_34398484.23-P1P2	GAGACCGACCCGCCCGCCCG	-0.233484	-0.419691	-0.0549678	-0.236047	0.0535629	-0.0483143	2.85873	0.95466
																																								OLIG2_+_34398576.23-P1P2	GAAATCCGCGTCTCCCCCGC	0.0300445	-0.572648	0.134567	-0.136012	-0.16706	0.156749	-0.0985763	-0.0362958
																																								PABPC1_-_101733927.23-P1P2	GACGCGCTCTACTCCTGTAA	-0.773274	-0.441269	-0.854128	-0.689557	-1.08858	-0.796011	-0.760452	-0.88168
																																								PABPC1_-_101734173.23-P1P2	GCTCTACTCCTGTAACGGAA	-0.00857586	0.0464934	0.231703	0.0898734	0.344713	-0.190389	0.0538506	0.0693916
																																								PABPC1_-_101734307.23-P1P2	GTCGCGGCTTGTGTGCCTGC	-0.109129	-0.245375	-0.413394	-0.255966	-2.79182	-1.9238	-2.12082	-2.27881
																																								PABPC1_-_101734315.23-P1P2	GAGCACCCCCAGCTACCCAA	-0.120828	-0.0469075	-0.328195	-0.16531	-3.16194	-1.5559	-4.36885	-3.0289
																																								PABPC1_+_101733589.23-P1P2	GGCAGGGACTTGATCACCAG	-0.177258	-0.0943999	0.211884	-0.0199248	0.198097	0.217696	0.373504	0.263099
																																								PABPC1_+_101733594.23-P1P2	GAAGGACGCGGAGCATGCTC	0.164176	0.264223	0.0724969	0.166965	-0.821762	-0.741543	-0.482152	-0.681819
																																								PABPC1_+_101733607.23-P1P2	GCTGGGGTTCATTCTCGGCA	0.00770855	-0.692629	0.205904	-0.159672	0.0297644	-0.11434	-0.221333	-0.10197
																																								PABPC1_+_101734089.23-P1P2	GCGAGGCCGTTGGGTAGCTG	-1.6823	-1.34227	-1.39054	-1.47171	-2.72913	-1.97666	-2.69795	-2.46791
																																								PABPC1_+_101734164.23-P1P2	GCACGTAGAGCGAGGCCGTT	-0.0072396	-0.242139	0.344359	0.0316602	-0.124996	0.552734	0.531695	0.319811
																																								PABPC3_-_25670294.23-P1P2	GTCACCCCCGGACCGACGGA	0.232256	-0.109538	-0.427245	-0.101509	0.104597	-0.0440505	0.222151	0.0942323
																																								PABPC3_-_25670299.23-P1P2	GACCGACGGACGGAGACCGA	-0.106787	-0.0405999	0.302401	0.0516711	0.0862044	-0.657823	0.185273	-0.128782
																																								PABPC3_-_25670321.23-P1P2	GAGGCTGCGAAGCCCGAAAG	-0.0904941	0.0503736	0.0270937	-0.00434226	-0.533791	-0.0559148	0.0487873	-0.180306
																																								PABPC3_-_25670366.23-P1P2	GCTGCGAAGCCCGAAAGCGG	0.200649	-0.0169143	-0.294147	-0.036804	-0.247673	0.543537	-0.542521	-0.0822189
																																								PABPC3_-_25670484.23-P1P2	GAGCCCGAAAGCGGCGGAGG	0.108553	-0.013595	0.0765294	0.0571624	0.108466	0.391066	0.0656106	0.188381
																																								PABPC3_-_25670543.23-P1P2	GAGGCGGCAGCGACCCGGGG	0.0454819	-0.466651	0.50209	0.0269736	-0.0770391	-0.0934722	0.170514	1.01e-06
																																								PABPC3_+_25670325.23-P1P2	GGGCGGAGAGAGGCGGCCGA	-0.475648	0.22054	-0.0284703	-0.0945262	0.0436065	0.342874	0.176526	0.187669
																																								PABPC3_+_25670350.23-P1P2	GGCGGGTATAAATGGAGCGG	-0.0808028	-0.334653	-0.0946863	-0.170047	-0.189214	0.166199	-0.107462	-0.0434921
																																								PABPC3_+_25670359.23-P1P2	GCGGGCGGGTATAAATGGAG	0.00685443	-0.179022	-0.160775	-0.110981	-0.382047	-0.202169	-0.171606	-0.251941
																																								PABPC4_-_40042240.23-P1P2	GCCGGCCCCGACCAGCACCT	-0.044759	0.0104891	0.0612323	0.00898746	-0.335082	-0.296676	-0.0740511	-0.23527
																																								PABPC4_-_40042250.23-P1P2	GCCTCACTCGGGCCTCATGG	-0.307362	-0.401813	-0.155346	-0.288174	-0.2581	-0.442982	-0.0308875	-0.24399
																																								PABPC4_-_40042430.23-P1P2	GGGCTGCTCGGTGCTTCTGG	-0.363293	-0.2922	-0.545563	-0.400352	-0.0784732	0.00512495	0.185748	0.0374666
																																								PABPC4_-_40042433.23-P1P2	GCTCGGTGCTTCTGGCGGAG	-0.12112	-0.0185511	-0.501477	-0.213716	-0.326527	-0.586706	-0.234022	-0.382418
																																								PABPC4_-_40042439.23-P1P2	GGTGCTTCTGGCGGAGCGGA	-0.265401	-0.0483729	-0.0159117	-0.109895	-1.62868	-0.571943	-1.30074	-1.16712
																																								PABPC4_-_40042455.23-P1P2	GGGAGGAGGAGCATGTCGGA	-1.21545	-1.02913	-1.17306	-1.13922	-2.99505	-1.70742	-3.03923	-2.58057
																																								PABPC4_-_40042472.23-P1P2	GTCTGGAGCGGCGGGTGCTC	-0.181233	-0.394258	-0.341666	-0.305719	-0.438374	0.094291	-0.464358	-0.26948
																																								PABPC4_+_40042475.23-P1P2	GCGGGGCGGGCGCTCTGGAG	-0.525064	-0.314354	0.256721	-0.194232	-0.266339	-0.1081	-0.434247	-0.269562
																																								PABPC4_+_40042478.23-P1P2	GAGCCGAGGGTAGCCGAGCG	-0.261899	-0.491659	0.164793	-0.196255	-0.0223047	-0.206541	-0.378746	-0.202531
																																								PAIP1_-_43556924.23-P1P2	GTGTTTGTTTGGACTGGAGA	-0.0501845	0.0372418	-0.0556228	-0.0228552	-0.0123757	-0.0499505	0.545863	0.161179
																																								PAIP1_-_43557066.23-P1P2	GGGGCGAAGCGCACGTCGAG	-0.369357	-0.368409	-0.434434	-0.390733	-4.05129	-1.96391	-3.44932	-3.15484
																																								PAIP1_-_43557111.23-P1P2	GCGAAGCGCACGTCGAGCGG	-0.113412	-0.00878519	-0.0259326	-0.0493766	0.183766	0.083958	-0.0973161	0.0568027
																																								PAIP1_-_43557116.23-P1P2	GCGCACGTCGAGCGGGGGAG	-0.119904	0.0112457	-0.0643435	-0.0576672	0.343927	-0.228995	0.389976	0.168303
																																								PAIP1_-_43557120.23-P1P2	GTGCCTGTGGAGATCCGCGG	-0.293573	-0.314883	0.0247648	-0.194564	-1.06343	-0.696558	-0.980955	-0.913648
																																								PAIP1_+_43556937.23-P1P2	GGGAGGCCGACAGGATTCGT	0.14504	-0.334487	0.201706	0.00408617	0.192098	-0.368691	-0.481587	-0.219393
																																								PAIP1_+_43557124.23-P1P2	GGGCCTCCGCGGATCTCCAC	-0.111732	0.0835082	0.135564	0.0357801	-0.0882222	0.04882	0.00903062	-0.0101239
																																								PAIP1_+_43557136.23-P1P2	GGGCAGCCAACGAATCCTGT	0.39257	0.246494	-0.0927523	0.182104	-0.546261	-0.82659	-0.486479	-0.619777
																																								PAIP1_+_43557153.23-P1P2	GCAATGCACAGCAGCGGGGA	0.231692	-0.540586	0.183902	-0.0416638	0.250561	0.027279	-0.029642	0.0827327
																																								PAIP2_-_138677562.23-P1P2	GCCCGGCCCGGAGAAGGACA	-0.014122	-0.0433578	0.27064	0.0710535	-0.265135	0.390457	0.374141	0.166488
																																								PAIP2_-_138677592.23-P1P2	GTTCTACTCGCCGAATTCCG	0.112257	0.0776203	0.208556	0.132811	0.220395	0.0352691	0.287992	0.181219
																																								PAIP2_-_138677595.23-P1P2	GGCAGCCGCAGCGGTGACGC	0.0671933	0.0513362	-0.503431	-0.128301	0.0766654	0.187491	0.200353	0.154836
																																								PAIP2_-_138677600.23-P1P2	GCGAGTAGAACCGCTGAGGC	0.543404	0.285263	0.309098	0.379255	-1.08534	-0.957656	-0.730189	-0.924394
																																								PAIP2_-_138677625.23-P1P2	GTCGGCGAGTAGAACCGCTG	0.1128	-0.0454395	-0.0313793	0.0119937	-0.307314	0.0756081	0.472706	0.0803334
																																								PAIP2_-_138677642.23-P1P2	GCCGCAGTCGCCGCGGAATT	0.101943	-0.391456	0.281632	-0.00262693	0.0677781	-0.0152983	-0.0540795	-0.000533204
																																								PAIP2_+_138677606.23-P1P2	GGCGGCCGGCGTCACCGCTG	0.0749909	-0.0696323	0.0850063	0.0301216	0.336325	-0.138617	0.172817	0.123508
																																								PAIP2_+_138677626.23-P1P2	GTGTTTCCGGAAGTCGCGGC	-0.0353099	-0.0326819	0.134548	0.0221854	0.1062	0.155869	0.0194138	0.0938276
																																								PAIP2_+_138677646.23-P1P2	GGCGCTGTTTCCGGAAGTCG	0.237612	-0.414502	-0.0609868	-0.0792923	0.336084	0.121835	0.25651	0.238143
																																								PARN_-_14723741.23-P1P2	GTCTCCCGGCGTAGCAGTGG	-0.309339	-0.487807	-0.0145031	-0.27055	-0.623589	-0.435953	-0.123314	-0.394285
																																								PARN_-_14724057.23-P1P2	GTGTTGCTTGAAGACCACAA	0.227867	-0.273018	-0.202756	-0.0826357	-1.76246	-1.23405	-2.83021	-1.94224
																																								PARN_-_14724099.23-P1P2	GCAGAGATTGACAATAAAAT	-0.280962	-0.343852	0.0351859	-0.196543	-1.73258	-1.27495	-1.90056	-1.63603
																																								PARN_+_14724023.23-P1P2	GAGTGAGAGATAAAGAGTGT	-0.0178525	-0.259597	0.228251	-0.0163995	-1.51667	-1.59295	-2.26113	-1.79025
																																								PARN_+_14724027.23-P1P2	GGAGATAAAGAGTGTGGGTG	-0.245566	-0.0465299	0.196309	-0.0319291	-2.25691	-1.2756	-2.44733	-1.99328
																																								PARN_+_14724045.23-P1P2	GCCAGCACACCTATGCTGAT	0.0816147	-0.172061	-0.0204105	-0.0369522	-2.18522	-1.83714	-1.42158	-1.81464
																																								PARN_+_14724082.23-P1P2	GTACGCCGGGAGAGTTGGGC	0.0082193	-0.0353728	-0.133053	-0.0534023	-2.19074	-1.31305	-1.68934	-1.73104
																																								PARN_+_14724096.23-P1P2	GCTGCTACGCCGGGAGAGTT	0.0274996	-0.011904	0.277278	0.0976246	-0.13804	0.33159	-0.512444	-0.106298
																																								PARN_+_14724100.23-P1P2	GCATGTTGCGGAGTGATTAG	0.163802	-0.550912	-0.104286	-0.163799	0.0845276	-0.0468577	0.0180172	0.0185624
																																								PAX6_-_31832275.23-P1P2	GCAGGTGAGAGGCCCCTCCG	0.0601337	0.165809	0.113936	0.113293	-0.132629	0.068459	0.080964	0.00559806
																																								PAX6_-_31832472.23-P1P2	GGAAGTGGAGGAGCTCGCCG	-0.0602668	0.0574753	-0.123568	-0.0421199	-0.748477	-0.0524897	0.13754	-0.221142
																																								PAX6_-_31832596.23-P1P2	GGGCGCTATGCTATCACCCG	0.144144	0.278158	0.335414	0.252572	0.0976278	-0.878558	0.306987	-0.157981
																																								PAX6_-_31832634.23-P1P2	GGAGCCGCAAGCGGAGTTGG	0.242513	-0.171775	0.701994	0.257578	-0.165653	0.195627	-0.0177428	0.004077
																																								PAX6_-_31832639.23-P1P2	GCGAGAGCCGCAAGCGGAGT	-0.441034	0.179484	-0.344101	-0.201883	0.0859903	-0.190382	0.25789	0.0511661
																																								PAX6_-_31832674.23-P1P2	GGTCGCGCGAGAGCCGCAAG	-0.257126	0.109587	0.182602	0.0116878	-0.132726	-0.509683	0.00787731	-0.211511
																																								PAX6_+_31832244.23-P1P2	GAGTCGAAGCGGAGATCCCG	-1.41811	-0.594085	-1.16607	-1.05942	-5.16495	-2.3696	-4.54728	-4.02728
																																								PAX6_+_31832248.23-P1P2	GTGCGCAGCGGGAGTCGAAG	0.27801	0.243161	0.10605	0.209074	0.049582	0.569377	0.720838	0.446599
																																								PAX6_+_31832847.23-P1P2	GGCCGGAAGCACCTAGAGAG	-0.0979407	0.231948	-0.28358	-0.0498576	-0.321499	0.119376	0.392575	0.0634841
																																								PDRG1_+_30539658.23-P1P2	GCGCCTTCCTACCACCTTAG	-1.5556	-1.34202	-1.48569	-1.4611	-5.30166	-2.64262	-3.34137	-3.76188
																																								PDRG1_+_30539700.23-P1P2	GAGATCACCCTCTCAATGAA	-0.561813	-0.654301	-0.448288	-0.554801	-2.82017	-2.26165	-2.86968	-2.6505
																																								PDRG1_+_30539748.23-P1P2	GGGTTTGCTTCTACAGCCCG	-3.79992	-2.68311	-3.22318	-3.2354	-3.04957	-1.93553	-3.12448	-2.70319
																																								PDRG1_+_30539769.23-P1P2	GGCGATGTGGCAATCCGTCT	-4.42801	-3.57049	-3.61631	-3.87161	-2.9313	-2.9387	-3.81134	-3.22711
																																								PDRG1_+_30539772.23-P1P2	GGGCAGAGGACTGGGAACCG	-0.952873	-1.03717	-0.972458	-0.987499	-2.90337	-2.28123	-3.04031	-2.74164
																																								PDRG1_+_30539778.23-P1P2	GGCCAGCGGGAACTGTGTAG	-3.42765	-3.29444	-2.77636	-3.16615	-3.80302	-2.90031	-3.75455	-3.48596
																																								PDRG1_+_30539799.23-P1P2	GCGCGCCGGGAGACTGAGAG	-4.20182	-3.4299	-3.27751	-3.63641	-4.18243	-3.67627	-3.90618	-3.92163
																																								PDRG1_+_30539810.23-P1P2	GCGAGGAGCCTGAGGACATG	-0.836668	-1.05727	-0.481614	-0.791851	-1.22561	-1.02872	-1.08557	-1.1133
																																								PDRG1_+_30539836.23-P1P2	GCGGGCCAAATCCCCTAAGG	-2.21152	-2.36283	-1.76027	-2.11154	-2.76507	-2.18677	-2.81476	-2.58887
																																								PELO_-_52083773.23-P2	GACATCTGCCTTTCATTGAG	0.324876	-0.0481426	0.102268	0.126334	-0.0389362	-0.0811018	-0.426182	-0.182073
																																								PELO_-_52083812.23-P2	GTGTAGAAGCAAACCTTAAA	0.395216	0.239254	-0.204214	0.143419	0.0084651	-0.110954	-0.295053	-0.132514
																																								PELO_-_52083849.23-P2	GTGTTTAGGCTAAAGTCCAC	0.116129	-0.146824	-0.40932	-0.146672	0.0268263	0.382971	0.245774	0.218524
																																								PELO_-_52083980.23-P2	GCGCTGGCAGCACGCAACAG	-0.115795	-0.217218	0.338231	0.00173952	-0.00396577	0.120951	0.407174	0.17472
																																								PELO_-_52084090.23-P2	GACCCCTACACAGTTCCCGC	-2.15914	-2.06846	-0.984789	-1.73746	-3.02017	-2.20247	-2.73174	-2.65146
																																								PELO_-_52095976.23-P1	GCGCTGCGTCTAACAGGCTC	-1.01204	-0.512199	-1.10511	-0.87645	-1.48035	-2.14292	-1.97708	-1.86679
																																								PELO_-_52096039.23-P1	GCCGGCGCGCTGCGTCTAAC	-0.508744	-1.07843	-0.946799	-0.844658	-2.80035	-1.52049	-1.69274	-2.00453
																																								PELO_-_52096308.23-P1	GGACAGAACCAAAGGAACCA	-0.0443875	-0.175317	0.193217	-0.0088291	-0.422573	0.225608	0.139723	-0.0190807
																																								PELO_+_52083762.23-P2	GGGCTCACTGACAGAACCAA	0.144132	-0.0063816	-0.0159801	0.0405902	-0.0855117	0.212337	0.314094	0.146973
																																								PELO_+_52083798.23-P2	GTGTGCGTGGCACCTAGAGA	-0.254297	0.139314	0.0945946	-0.00679594	0.135651	-0.254524	-0.208878	-0.10925
																																								PELO_+_52083820.23-P2	GCGAAGCAGGGTACCCACCT	-0.0138608	0.600035	-0.116685	0.156496	-0.685922	-0.129395	-0.125825	-0.313714
																																								PELO_+_52083843.23-P2	GCCGGCAAGAGCAGCGGGAG	-0.0950947	0.0120671	0.111771	0.00958116	-0.121173	0.0730121	-0.252892	-0.100351
																																								PELO_+_52095940.23-P1	GGTCGCGCCGGCAAGAGCAG	-0.767773	-1.05439	-0.729622	-0.850595	-1.79368	-1.77325	-1.61167	-1.7262
																																								PELO_+_52095956.23-P1	GCGGAGAACAGCGGTCGCGC	-1.5418	-0.515706	-1.28551	-1.11434	-2.27488	-1.00868	-1.35468	-1.54608
																																								PELO_+_52095998.23-P1	GCGAAGATGGCGGAGAACAG	-0.759771	-1.01013	-1.26179	-1.01057	-2.47991	-1.18357	-1.48501	-1.71616
																																								PELO_+_52096004.23-P1	GCGGCCGGAAACCCAGCAGG	-0.453855	-0.482997	-0.625917	-0.520923	-1.03316	-1.04281	-0.357582	-0.811183
																																								PELO_+_52096186.23-P1	GCGCCGGCCGGAAACCCAGC	-0.347935	-0.598564	-0.334281	-0.426927	-1.85593	-1.14968	-1.08505	-1.36355
																																								PELO_+_52096194.23-P1	GCGGACGTGACGCAAGGCGG	-0.702667	-0.672697	-0.681757	-0.685707	-2.28459	-1.4465	-0.957552	-1.56288
																																								PFDN2_+_161087618.23-P1P2	GGCCAATCACGGAATCCCGG	-5.16193	-3.52878	-3.2647	-3.98514	-5.06598	-1.20389	-3.21184	-3.16057
																																								PFDN2_+_161087702.23-P1P2	GCGCGCTCGCATCCCCAAGA	-5.74163	-4.02006	-3.56376	-4.44182	-3.38675	-3.11736	-2.94833	-3.15082
																																								PFDN2_+_161087772.23-P1P2	GCGGCCGTTAAGGACAGTTG	-4.60238	-5.17466	-6.30938	-5.36214	-5.72151	-4.26134	-4.89529	-4.95938
																																								PFDN2_+_161087778.23-P1P2	GAATGGCCACAGGGAATGGG	-7.1331	-11.0317	-6.21572	-8.12684	-8.51942	-5.03847	-7.02678	-6.86156
																																								PFDN2_+_161087790.23-P1P2	GGAGCGCGCGACTGCCTCCC	-4.37701	-6.2355	-6.15678	-5.58976	-5.017	-2.66864	-3.09647	-3.59404
																																								PFDN2_+_161087799.23-P1P2	GCCTTAACGGCCGCCATCTT	-8.47458	-5.63223	-7.08081	-7.06254	-3.78641	-4.08105	-4.59641	-4.15462
																																								PFDN2_+_161087821.23-P1P2	GTTGCCACAACTGTCCTTAA	-5.43728	-4.03287	-6.08475	-5.18497	-4.13077	-3.46014	-3.82415	-3.80502
																																								PFDN2_+_161087824.23-P1P2	GAGCCGCCGCCCATTCCCTG	-3.1002	-3.84697	-2.68532	-3.21083	-1.65201	-1.19873	-1.39168	-1.41414
																																								PFDN2_+_161087854.23-P1P2	GCAACAGTCGAGGCCTGGGT	-1.29377	-0.88039	-0.408954	-0.861039	-1.93241	-1.4519	-1.64408	-1.67613
																																								PFDN5_-_53689354.23-P1P2	GTAAGTCGGCCTTCCCAACA	-0.928475	-0.411908	-0.0388223	-0.459735	-2.63612	-1.62174	-1.93277	-2.06354
																																								PFDN5_-_53689375.23-P1P2	GGCGCAGTCTATTAACATCA	-0.455227	-0.324943	-0.0228792	-0.267683	-2.9033	-1.09732	-1.86899	-1.95654
																																								PFDN5_+_53689324.23-P1P2	GGAAGGCCGACTTAACGAAG	-0.319644	-0.284208	-0.243111	-0.282321	-2.71081	-2.11902	-1.85863	-2.22949
																																								PFDN5_+_53689472.23-P1P2	GGGGCGCGAGAAGTACGCGT	-0.0464905	-0.0550239	-0.123998	-0.0751706	-2.34522	-1.6263	-1.53756	-1.83636
																																								PFDN5_+_53689530.23-P1P2	GAGGTCCTGGGATCGGATAG	-0.339178	0.180082	-0.366461	-0.175186	-3.0687	-2.20315	-3.83617	-3.03601
																																								PFDN5_+_53689572.23-P1P2	GGAGAGGACTAAGGGGAGAA	-0.105853	0.286731	0.372752	0.184543	-3.20613	-1.49484	-2.48772	-2.39623
																																								PFDN5_+_53689579.23-P1P2	GGGTCAATGAGAGGACTAAG	-0.208624	0.206879	0.543767	0.180674	-2.61257	-2.25811	-2.21694	-2.36254
																																								PFDN5_+_53689588.23-P1P2	GGGGATAGCGGGTCAATGAG	-0.155774	-0.498448	0.0173892	-0.212278	-2.37137	-1.25015	-2.53246	-2.05133
																																								PFDN5_+_53689600.23-P1P2	GCTACAGAGGACCGGGATAG	0.165681	0.141915	-0.329761	-0.00738808	-2.13822	-2.01562	-2.11045	-2.0881
																																								POU5F1_-_31138000.23-P1	GGAAGCTCACTTGCCTCCTC	0.475164	0.252087	0.059216	0.262156	-0.0593948	-0.160129	0.0198034	-0.0665735
																																								POU5F1_-_31138163.23-P1	GCACTAGCCCCACTCCAACC	-0.154191	-0.205278	0.252267	-0.0357337	-3.13434	-2.08587	-3.26094	-2.82705
																																								POU5F1_-_31138385.23-P1	GGAAGGCAAAATCTGAAGCC	-0.0929038	-0.343651	0.382724	-0.0179437	-0.163066	0.0716605	0.0166587	-0.0249155
																																								POU5F1_-_31138385.23-P1_ref	GGAAGGCGAAATCTGAAGCC	-0.257595	0.166135	-0.126201	-0.0725534	-0.00250049	0.270846	-0.140235	0.0427034
																																								POU5F1_-_31138451.23-P1	GTGAAATGAGGGCTTGCGAA	-0.132139	-0.384425	0.34858	-0.0559947	-6.08284	-2.44427	-5.16825	-4.56512
																																								POU5F1_-_31148268.23-P2	GGTCAGGCCTCCAGTGGTGG	0.448324	-0.169311	-0.0359829	0.0810099	-0.0525866	-0.211724	-0.135184	-0.133165
																																								POU5F1_-_31148445.23-P2	GAGCACAGCAGTAGGACCAG	-0.133573	-0.386206	-0.269475	-0.263085	-0.125182	0.243347	0.321781	0.146648
																																								POU5F1_-_31148461.23-P2	GCAGGGGGATGCAAGAGCGG	-0.453535	-0.278872	-0.266887	-0.333098	0.264744	-0.26025	0.541733	0.182076
																																								POU5F1_-_31148464.23-P2	GGGGGATGCAAGAGCGGGGG	-0.569626	-0.202292	0.0381856	-0.244577	-0.273681	-0.68166	-0.184811	-0.380051
																																								POU5F1_-_31148502.23-P2	GTCGCTCAGGTCCAGATTCC	0.151572	-0.0158391	0.0685274	0.0680866	-0.0205685	-0.048883	0.0425852	-0.00895545
																																								POU5F1_+_31137942.23-P1	GTGGGGAGGTGGTCATGACA	-0.0463199	-0.109356	-0.0601861	-0.0719541	-4.83698	-2.98151	-2.72661	-3.51503
																																								POU5F1_+_31137961.23-P1	GCTTCGACGGGGTTGGGGTG	0.282496	0.00575173	-0.610321	-0.107358	-0.0661775	-0.348688	-0.257915	-0.22426
																																								POU5F1_+_31137972.23-P1	GAGGCAAGTGAGCTTCGACG	0.0682051	-0.194087	-0.315188	-0.147023	-3.87851	-2.50702	-3.47117	-3.28557
																																								POU5F1_+_31138425.23-P1	GCGCAAGCCCTCATTTCACC	0.062933	0.209931	-0.219237	0.0178759	-0.148592	0.126885	-0.0546146	-0.0254406
																																								POU5F1_+_31138475.23-P1	GAAGGCTAGTGGGTGGGACT	-0.0201596	0.281981	0.0220467	0.0946227	-5.51246	-1.70818	-3.90836	-3.70967
																																								POU5F1_+_31148285.23-P2	GAGAGTCCAGCCCTCCGGGG	-0.255429	-0.250153	-0.339669	-0.28175	0.0104996	0.38957	0.0954792	0.165183
																																								POU5F1_+_31148288.23-P2	GGCGAGAGTCCAGCCCTCCG	0.0234304	-0.174267	0.114705	-0.0120439	-0.240899	-0.761186	0.149471	-0.284205
																																								POU5F1_+_31148465.23-P2	GGAGCGAGAAGCACGATCCC	-0.0507756	-0.0433629	0.208203	0.0380216	0.0884049	-0.339814	0.303952	0.0175142
																																								POU5F1_+_31148491.23-P2	GGGCCTGGTTGCCGGGAATC	0.346927	-0.22533	0.384809	0.168802	0.0150973	-0.198024	0.477033	0.0980354
																																								PRMT3_-_20409272.23-P1P2	GCCCCGCCCCCAGACACGCC	-0.113701	0.14505	0.37634	0.135897	-0.257545	-0.317328	-0.368993	-0.314622
																																								PRMT3_-_20409281.23-P1P2	GCAGACACGCCGGGCTCTCG	-0.0475209	0.320374	-0.0167396	0.0853711	-0.279333	-0.439201	-0.260574	-0.32637
																																								PRMT3_-_20409320.23-P1P2	GCGTTAGCGTCAGGCGCTAC	-0.260362	-0.3314	0.273408	-0.106118	0.23416	0.197975	-0.189147	0.080996
																																								PRMT3_-_20409324.23-P1P2	GAGCGTCAGGCGCTACCGGT	0.164537	-0.0640781	-0.208872	-0.0361378	-0.527114	-0.09434	-0.418164	-0.346539
																																								PRMT3_+_20409290.23-P1P2	GCCTGACGCTAACGAGCACA	0.127901	0.181452	0.0282597	0.112537	-0.177767	-0.108679	0.344109	0.0192211
																																								PRMT3_+_20409317.23-P1P2	GGAGGGGCCAGGGTACCCAC	0.00500491	-0.357232	-0.0210935	-0.12444	0.0891457	-0.617894	-0.422773	-0.317174
																																								PRMT3_+_20409369.23-P1P2	GTCTTCCACCGGCCCCACAG	0.0386378	0.337677	0.559294	0.31187	-0.0517966	0.163802	0.111129	0.0743779
																																								PRMT3_+_20409486.23-P1P2	GTCGAGGAGCAGGTGACGAT	0.492292	-0.092242	-0.237057	0.054331	-0.00223658	-0.0430292	-0.356025	-0.133764
																																								PRMT3_+_20409728.23-P1P2	GCACGCGCCCGGGCACCCTA	0.22	0.0495969	-0.129391	0.046735	-0.0577135	-0.187173	-0.247134	-0.164007
																																								RBM24_-_17281265.23-P1P2	GTAGTCCGTACCTCGAGAGG	0.0170178	-0.256544	0.584823	0.115099	0.00874421	-0.5486	-0.206759	-0.248872
																																								RBM24_-_17281269.23-P1P2	GCGTACCTCGAGAGGCGGAG	-0.108142	-0.201144	-0.0510241	-0.120103	-0.324968	-0.293976	0.276165	-0.11426
																																								RBM24_-_17281602.23-P1P2	GAGGGTCATCTGCTCAGTCA	0.107216	-0.00379611	0.116083	0.0731677	0.373814	0.239839	0.183155	0.265603
																																								RBM24_+_17281237.23-P1P2	GATCTGCTCAGTCATGGCGG	-0.403236	-0.0451628	-0.138208	-0.195536	-0.352005	1.01608	-0.235815	0.142755
																																								RBM24_+_17281253.23-P1P2	GGTGTGTCGCTGCAGCGACG	-0.0676415	0.0981027	0.0589126	0.0297913	0.482119	-0.564573	-0.0455476	-0.0426672
																																								RBM24_+_17281259.23-P1P2	GGTCGCTGCAGCGACGAGGA	-0.443086	-0.0489623	-0.261076	-0.251041	0.0223918	0.153033	-0.188498	-0.00435764
																																								RBM24_+_17281279.23-P1P2	GGCAGCGACGAGGATGGCAC	0.241971	0.0677285	-0.06479	0.0816366	0.0973084	-0.475719	0.0759007	-0.100837
																																								RBM24_+_17281285.23-P1P2	GTGCAAGGCGGCGGCAGGAG	0.0251385	0.0461864	-0.736385	-0.221687	-0.159069	0.0520365	0.0758895	-0.0103811
																																								RBM24_+_17281336.23-P1P2	GCTCTTTCACTGCAAGGCGG	-0.308177	-0.144504	0.20074	-0.0839804	-0.178759	-0.0447457	0.249422	0.00863914
																																								RBM3_-_48432990.23-P1P2	GACTCGTCTTCCAGATCCCA	-0.11188	-0.232444	-0.105598	-0.149974	-0.121429	-0.357677	0.27494	-0.0680552
																																								RBM3_-_48433068.23-P1P2	GGTCTTCCAGATCCCACGGC	0.0607703	-0.0377021	-0.0832557	-0.0200625	0.239172	-0.284422	0.270581	0.0751105
																																								RBM3_-_48433167.23-P1P2	GGAGCGAAGTCAAGTCTCCA	0.235625	0.0592098	-0.204311	0.0301746	-0.025158	-0.47098	0.155454	-0.113561
																																								RBM3_-_48433171.23-P1P2	GATCTGGAAGACGAGTGCCG	0.299755	-0.251495	0.119274	0.0558445	0.0135317	0.070091	-0.195357	-0.0372449
																																								RBM3_-_48433176.23-P1P2	GTCCCTCCCGCCGTGGGATC	-0.551737	-0.550763	-0.118486	-0.406995	-1.97942	-1.17788	-2.21531	-1.79087
																																								RBM3_-_48433288.23-P1P2	GGGTCTGTCCCTCCCGCCGT	0.316559	0.241199	0.118933	0.225564	-0.375885	0.430279	0.00696018	0.0204513
																																								RBM3_+_48432899.23-P1P2	GCTCCGCGCAGCTTCGGCTC	-0.106306	0.0186578	0.282426	0.064926	-0.182019	-0.235436	-0.234495	-0.217317
																																								RBM3_+_48432917.23-P1P2	GGAGGAACTCCGCGCAGCTT	-0.102334	0.232323	0.873988	0.334659	-0.11174	0.192796	0.443452	0.174836
																																								RBM3_+_48432934.23-P1P2	GGAGCGTCCGAGCGCCGAAG	0.0317678	-0.169532	0.0916351	-0.0153763	-0.0633905	-0.837357	-0.0274651	-0.309404
																																								RICTOR_-_39074230.23-P1P2	GCATATGTCCTGCGAAACGG	-0.205838	-0.321188	-0.192574	-0.239867	-1.75734	-1.66118	-1.9952	-1.80457
																																								RICTOR_-_39074440.23-P1P2	GGTAATGGCCACTGACACGT	-0.585723	-1.10599	-1.24913	-0.980283	-1.56158	-2.01399	-1.91856	-1.83138
																																								RICTOR_-_39074443.23-P1P2	GTCTGAGTGTGAGGCCTACC	-0.233626	-0.195477	-0.207757	-0.212287	-0.279658	-0.336698	0.0581739	-0.186061
																																								RICTOR_-_39074458.23-P1P2	GAGTGTGAGGCCTACCGGGA	0.285576	-0.223352	-0.521196	-0.152991	-0.949224	-0.712759	-0.641739	-0.767907
																																								RICTOR_-_39074464.23-P1P2	GGAGGCCTACCGGGAGGGAC	-0.208694	-0.747028	-0.795955	-0.583892	-0.582195	-0.146468	-0.284833	-0.337832
																																								RICTOR_-_39074487.23-P1P2	GGGGAACGCAGGGATGTTCT	0.164145	-0.372391	0.060266	-0.0493267	0.209577	0.35531	0.157422	0.24077
																																								RICTOR_+_39074244.23-P1P2	GTCGGAGGAGCACAAAAAAC	-0.736969	-0.564168	-0.690457	-0.663865	-2.61856	-1.94877	-2.60967	-2.39233
																																								RICTOR_+_39074459.23-P1P2	GCCCGGACGAACAGCGAGCT	-0.236949	0.169232	0.111686	0.0146564	0.169288	0.139401	0.157488	0.155392
																																								RICTOR_+_39074472.23-P1P2	GAATTAAAACGTAAAAAACC	-0.452302	-0.773277	-0.594855	-0.606811	0.0537421	-0.36108	-0.0970799	-0.134806
																																								RIOK2_-_96518791.23-P1P2	GTACCTCGGGTCAGATCCAG	0.180017	-0.156778	0.148143	0.0571276	-0.0352891	0.0233085	0.420941	0.13632
																																								RIOK2_-_96518819.23-P1P2	GAGCGGGCTTACCTCGTACT	-3.48192	-3.49527	-2.74382	-3.24033	-5.8703	-4.36865	-11.7072	-7.3154
																																								RIOK2_-_96518949.23-P1P2	GGGGCTTACCTCGTACTCGG	-4.72103	-4.21451	-6.24347	-5.05967	-9.98184	-4.42195	-5.09318	-6.49899
																																								RIOK2_+_96518717.23-P1P2	GTCGGAGGTTCTTCAGAGAG	-2.62852	-1.67199	-1.58879	-1.9631	-3.96679	-1.65541	-4.17204	-3.26475
																																								RIOK2_+_96518730.23-P1P2	GGTTCTTCAGAGAGCGGCCG	-4.25404	-2.96347	-3.23361	-3.48371	-5.13273	-3.22944	-5.96193	-4.7747
																																								RIOK2_+_96518889.23-P1P2	GCGATCGCCGCCATATTGAC	-5.70174	-5.29892	-3.9432	-4.98129	-4.68723	-3.20249	-4.42036	-4.10336
																																								RIOK2_+_96518902.23-P1P2	GGCGCAGGGCGGAATGACAG	-5.10043	-3.94852	-5.40196	-4.81697	-6.27698	-5.23573	-9.83796	-7.11689
																																								RIOK2_+_96518907.23-P1P2	GATATGGCGGCGATCGGCCG	-3.74182	-4.14566	-4.61177	-4.16642	-4.57032	-3.75633	-4.66928	-4.33198
																																								RIOK2_+_96518912.23-P1P2	GCTGAAACCCGTCAATATGG	-7.11995	-4.90068	-4.17701	-5.39921	-8.09608	-5.86326	-10.5913	-8.18354
																																								RPL10_-_153626711.23-P1P2	GACAGGAAGAGGTCACACAG	-6.13961	-5.17835	-7.62978	-6.31591	-5.61427	-4.14165	-6.75151	-5.50248
																																								RPL10_-_153626730.23-P1P2	GGAAGGGAGAACAGGAACGG	-3.99932	-5.62834	-0.0423099	-3.22332	-5.64132	-5.30598	-5.58979	-5.51236
																																								RPL10_-_153626735.23-P1P2	GACGACAGCCGCAAAGCGTA	-5.31594	-4.34788	-4.78533	-4.81638	-5.89063	-4.24691	-4.571	-4.90285
																																								RPL10_-_153626764.23-P1P2	GCACTCTGGGACCCGGGACG	0.0314512	-0.68594	-0.576003	-0.410164	-2.4421	-1.18673	-1.83506	-1.8213
																																								RPL10_+_153626685.23-P1P2	GATCTGAGCAGGCACACTCT	-2.62504	-3.74612	-3.02691	-3.13269	-3.98378	-2.52083	-2.27973	-2.92811
																																								RPL10_+_153626723.23-P1P2	GTCGGACTGGGGCCGCCATG	-0.0592064	-0.771961	-1.19888	-0.676683	-2.68488	-1.67202	-1.51644	-1.95778
																																								RPL10_+_153626808.23-P1P2	GGAGGCATCTGGGTTCGGAC	-3.92419	-5.61117	-3.77761	-4.43766	-5.13708	-2.1695	-3.42519	-3.57726
																																								RPL10_+_153626971.23-P1P2	GTCGGAGAGGCATCTGGGTT	-3.64146	-3.94909	-3.79749	-3.79601	-4.29216	-3.21085	-3.04833	-3.51711
																																								RPL10_+_153627095.23-P1P2	GTGTCGTCGGAGAGGCATCT	0.0491181	-0.549121	-0.328779	-0.27626	-4.26834	-1.66459	-2.83107	-2.92133
																																								RPL10A_-_35436216.23-P1P2	GATAAGCCATGCGCAGGCGG	-6.2897	-5.10183	-4.80229	-5.39794	-5.74602	-4.1774	-4.12955	-4.68433
																																								RPL10A_-_35436407.23-P1P2	GAGGAGCGCCTCTTTCCCTT	-3.79256	-5.63082	-5.83386	-5.08575	-6.70127	-4.83197	-3.97783	-5.17036
																																								RPL10A_+_35436209.23-P1P2	GCGCCTCTTTCCCTTCGGTG	-1.03767	-2.16114	-1.55757	-1.58546	-3.29281	-2.49316	-2.82316	-2.86971
																																								RPL10A_+_35436234.23-P1P2	GGCGCAGTTGTCGTCTCTTG	-5.60623	-5.3552	-6.19132	-5.71758	-5.10479	-3.43274	-3.18716	-3.90823
																																								RPL10A_+_35436240.23-P1P2	GGCCTGCGCATGGCTTATAT	-2.21283	-3.00698	-3.22716	-2.81566	-3.30802	-4.02592	-2.95926	-3.43107
																																								RPL10A_+_35436250.23-P1P2	GGCTTACTCACCACACCGAA	-0.220762	-0.3132	-0.302538	-0.278833	-3.80972	-2.79935	-3.42693	-3.34533
																																								RPL10A_+_35436360.23-P1P2	GGAAAAAGAGAGAGTCGGAA	-2.70363	-3.89105	-4.87489	-3.82319	-3.86335	-2.67129	-4.16473	-3.56646
																																								RPL10A_+_35436392.23-P1P2	GCAGGGCCGCCGCACGGGGG	-0.711778	-1.48398	-1.6033	-1.26635	-3.18839	-2.82857	-3.50419	-3.17372
																																								RPL10A_+_35436553.23-P1P2	GGGACACAGGCAGAGATACG	-0.737518	-1.19855	-1.02149	-0.985853	-3.7167	-2.22178	-5.41268	-3.78372
																																								RPL10L_-_47120739.23-P1P2	GCGCGGCGTGAGAAGCCATG	-0.467876	-0.482872	0.172813	-0.259312	0.157029	-0.584085	-0.139689	-0.188915
																																								RPL10L_-_47120870.23-P1P2	GGAGCCTCCCTCTTCCACCG	0.338132	-0.0403931	-0.132289	0.05515	0.26036	-0.151797	0.092147	0.0669032
																																								RPL10L_-_47120887.23-P1P2	GTCAGGACCAACTCACCTCA	-0.1761	0.161597	0.00789255	-0.00220365	0.315094	0.406152	0.341935	0.354393
																																								RPL10L_-_47120926.23-P1P2	GGCGCGGATGAACGCGGATA	-0.0911826	0.323479	-0.245376	-0.00435983	0.0221897	0.281039	0.642735	0.315321
																																								RPL10L_-_47120930.23-P1P2	GCTGAAGGCGCGGATGAACG	-0.192704	-0.00919305	0.240451	0.0128514	-0.155564	0.0243775	-0.0188535	-0.0500134
																																								RPL10L_-_47120940.23-P1P2	GGGCGGGGCACCTGAAGGCG	-0.118835	0.0369306	-0.225643	-0.102516	0.136196	0.0109435	0.407986	0.185042
																																								RPL10L_-_47120957.23-P1P2	GTGATCGGACCTGGTAGGAA	-0.0792734	-0.224562	0.242108	-0.0205758	-0.0666236	0.0217992	0.425091	0.126756
																																								RPL10L_-_47120960.23-P1P2	GCCCAAGCCCCGGTGGAAGA	-0.250558	-0.214745	-0.126302	-0.197202	-0.309724	0.214437	-0.163198	-0.0861615
																																								RPL10L_+_47120554.23-P1P2	GCTGCGGGAGAGAAGCGACA	-0.243936	-0.258266	-0.197099	-0.2331	-0.189122	0.260098	-0.316348	-0.0817905
																																								RPL11_-_24018277.23-P1P2	GTTGTTGGCACAAATACGGG	0.196681	-0.228064	0.22223	0.0636157	0.0962603	-0.0817542	-0.151524	-0.0456725
																																								RPL11_-_24018331.23-P1P2	GCTTGGCATCAGGAACCCCT	-3.24619	-2.20684	-2.33708	-2.59671	-2.4548	-1.52242	-2.44636	-2.14119
																																								RPL11_-_24018555.23-P1P2	GCTCGGCAGAAACGAGATTT	-1.22548	-0.889474	-1.30457	-1.13984	-3.40022	-1.89041	-3.05291	-2.78118
																																								RPL11_+_24018347.23-P1P2	GAATACCGGTAACAGCGAGC	-5.63537	-5.09331	-5.57737	-5.43535	-2.82976	-2.92444	-2.74981	-2.83467
																																								RPL11_+_24018354.23-P1P2	GCCGGTAACAGCGAGCTGGA	-3.88042	-3.26509	-3.59012	-3.57854	-4.51729	-2.95896	-3.37623	-3.61749
																																								RPL11_+_24018364.23-P1P2	GCGAGCTGGACGGCGCCCCA	-0.25987	0.0801565	-0.357791	-0.179168	-0.379442	0.0463395	0.147007	-0.062032
																																								RPL11_+_24018498.23-P1P2	GCATGGCGACACAGTAACGT	-2.32951	-2.76794	-2.14203	-2.41316	-3.50443	-2.35832	-2.88033	-2.91436
																																								RPL11_+_24018518.23-P1P2	GGGCGACACAGTAACGTCGG	-0.890127	-0.792669	-0.259709	-0.647502	-3.37364	-2.21812	-3.08667	-2.89281
																																								RPL11_+_24018659.23-P1P2	GCCCCAGGGTACTGTAGCCC	-1.7018	-1.17376	-1.04629	-1.30728	-3.70982	-2.21555	-3.28386	-3.06974
																																								RPL12_-_130213430.23-P1P2	GCTCCTGGCCCATAAGGCCC	-0.228603	0.0664362	0.677777	0.17187	0.128151	-0.212835	0.129337	0.0148841
																																								RPL12_-_130213445.23-P1P2	GATCATGGCGGTGAGTAGCT	-6.54943	-4.86621	-5.54074	-5.65213	-5.69201	-5.14522	-2.95447	-4.59723
																																								RPL12_-_130213449.23-P1P2	GAGTGCTCAGAAGCACGGTC	-3.42227	-3.92816	-3.69422	-3.68155	-2.8079	-3.64965	-2.75814	-3.0719
																																								RPL12_-_130213457.23-P1P2	GCATGGATGGCGACGGATAA	-4.59236	-6.80304	-5.23425	-5.54321	-5.6134	-3.13229	-3.44163	-4.06244
																																								RPL12_-_130213644.23-P1P2	GGGCCTGCCATGGATGGCGA	-2.6357	-3.45339	-3.45637	-3.18182	-2.96704	-2.10272	-3.90913	-2.99296
																																								RPL12_-_130213684.23-P1P2	GCCGCAGGCTCGGCCTGCCA	-0.623838	-0.173214	0.085067	-0.237328	0.404964	0.202318	0.193292	0.266858
																																								RPL12_-_130213715.23-P1P2	GGGAGCCGCTCCTAAAACGA	-1.94692	-1.93994	-1.5985	-1.82845	-1.16509	-2.70526	-0.0818868	-1.31741
																																								RPL12_+_130213322.23-P1P2	GAGCACTCCGGGCAAGTGCC	-4.25789	-4.81796	-4.72501	-4.60029	-3.71024	-3.04661	-2.7816	-3.17948
																																								RPL12_+_130213327.23-P1P2	GTAAGCGGAGCAACCGACTA	-1.21942	-1.76024	-1.12237	-1.36734	-2.84819	-2.58021	-2.91961	-2.78267
																																								RPL13_-_89627126.23-P1P2	GAAAGGCTGAGGCTTGGCCG	-6.41721	-5.30925	-4.98197	-5.56948	-5.20057	-4.74896	-3.81185	-4.58712
																																								RPL13_-_89627284.23-P1P2	GGCCGGGGCGGCGCAACACC	-1.83703	-2.42612	-2.02721	-2.09678	-3.98616	-2.39991	-4.53906	-3.64171
																																								RPL13_+_89627082.23-P1P2	GGGGCGGCGCAACACCGGGA	-1.93479	-2.45036	-3.0789	-2.48802	-3.45148	-2.8528	-3.15968	-3.15466
																																								RPL13_+_89627136.23-P1P2	GCAACACCGGGAAGGTCTCT	0.100431	0.357799	0.157745	0.205325	-2.02859	-1.42283	-1.92853	-1.79332
																																								RPL13_+_89627141.23-P1P2	GCCGGATTCGGGACGACCGA	-3.98513	-5.22188	-4.82876	-4.67859	-4.41555	-3.29647	-3.9384	-3.88347
																																								RPL13_+_89627235.23-P1P2	GCTCCGAGCCGAAAGCCGAG	-0.185514	-0.471367	0.208458	-0.149474	-3.99041	-1.92504	-4.26175	-3.3924
																																								RPL13_+_89627307.23-P1P2	GGCGCGGACAAGCCAGATAT	-0.15894	-0.275307	0.117976	-0.105424	-3.09953	-1.90765	-1.90191	-2.30303
																																								RPL13_+_89627331.23-P1P2	GGCCCGCACGCCCTAGGGTA	-3.57517	-3.15532	-3.35855	-3.36301	-6.90609	-3.50252	-5.40304	-5.27055
																																								RPL13_+_89627493.23-P1P2	GTGGGAGCCCGCACGCCCTA	-0.41559	-0.417305	-0.112681	-0.315192	-4.60091	-2.19651	-3.02752	-3.27498
																																								RPL13A_-_49990917.23-P1	GTTTCCTGCGCAGGAGGTGA	-2.63368	-3.10144	-4.9748	-3.56998	-2.6081	-2.19311	-2.0308	-2.27733
																																								RPL13A_-_49990924.23-P1	GCAGTCTGGAGGGTTCGGGG	0.238523	0.0085115	-0.0359848	0.0703498	0.0550676	-0.103032	0.0798882	0.0106414
																																								RPL13A_-_49990939.23-P1	GCAGCCGAGCGGAAAGGAAG	-0.190573	-0.449671	-0.669194	-0.436479	-0.483848	-0.0850446	-0.604014	-0.390969
																																								RPL13A_-_49990961.23-P1	GTGGATGATGCCCAAAGGCC	-5.82546	-4.30538	-3.2007	-4.44385	-2.91002	-3.17237	-3.67693	-3.25311
																																								RPL13A_-_49991062.23-P1	GGGCGCTGGATGATGCCCAA	-0.8797	-0.457725	-0.627124	-0.65485	-2.53243	-1.52836	-2.19483	-2.08521
																																								RPL13A_-_49991084.23-P1	GCCGGCCGCGCCTAGAGCCC	0.0289718	-0.0888933	0.146463	0.0288472	-1.23337	-1.46097	-1.23302	-1.30912
																																								RPL13A_-_49991095.23-P1	GCGAGTGAGAGGCCGGACCC	-0.813312	-0.835221	-0.626413	-0.758316	-3.1466	-2.13894	-2.46673	-2.58409
																																								RPL13A_-_49994035.23-P2	GCTGCGGCTGCGGACGAGAG	0.128845	0.132942	0.106354	0.122713	0.128673	0.105836	-0.261624	-0.00903837
																																								RPL13A_-_49994121.23-P2	GCCGCGGGCACGAGCCCCAG	-0.10308	0.453918	-0.384466	-0.0112092	-0.474162	-0.0360535	-0.0679165	-0.192711
																																								RPL13A_+_49990951.23-P1	GTGCAGGTATGGGCTCCGCG	-0.788006	-1.6156	-1.63026	-1.34462	-3.31524	-1.52288	-2.69438	-2.51083
																																								RPL13A_+_49991057.23-P1	GATGGGCTCCGCGCGGGCCG	-0.867911	-0.766082	-1.38146	-1.00515	-2.39789	-2.33423	-3.51909	-2.7504
																																								RPL13A_+_49994028.23-P2	GGCCGGGGCGGCAAGGGGCC	0.0700673	-0.0234698	0.172931	0.0731763	-1.06766	-0.640808	-1.41068	-1.03972
																																								RPL13A_+_49994106.23-P2	GTGGGATCCAGGCCGGAATG	0.150085	0.381174	0.328764	0.286674	-0.142493	-0.456772	-0.0797124	-0.226326
																																								RPL13A_+_49994110.23-P2	GGAATCTGTAGGAAATGCCG	0.0237269	0.0761095	-0.0314756	0.0227869	-1.76917	-1.35104	-1.70273	-1.60765
																																								RPL13A_+_49994136.23-P2	GCTCTCTTTAGGCCTAGGGT	-0.189233	0.193305	0.186144	0.0634053	-0.54287	-0.497869	-0.635607	-0.558782
																																								RPL13A_+_49994151.23-P2	GCCTAGGGTTGGCTACAATG	-0.464857	-0.107475	-0.141789	-0.23804	-0.608484	0.00150607	-0.86763	-0.491536
																																								RPL13A_+_49994156.23-P2	GCTGCTATCTGTCACCCAAC	0.483016	-0.370056	-0.0884031	0.00818543	-0.0215528	-0.458677	-0.0847259	-0.188319
[truncated: 1,133 more rows]
[truncated: 22 more columns]

## Sheet: Table S2
Supplementary Table 2: Differential expression analysis at mRNA transcript level using DESeq2 in HEK293i and hiPSCi knockdown lines compared to a non-targeting (nt) control. Normalized read counts of mRNA-mapped reads also given.
[truncated: 19,941 more rows]

[truncated: 4 more sheets: Table S3, Table S4, Table S5, Table_S6]
