# Supplementary material for: Comparative CRISPRi screens reveal a human stem cell dependence on mRNA translation-coupled quality control
Source: Nat Struct Mol Biol. 2025 Jul 11;32(10):1932–46. doi: 10.1038/s41594-025-01616-3 (PMC12527931; doi:10.1038/s41594-025-01616-3)
Supplement: Supplementary file 3 — Statistical source data. [file 41594_2025_1616_MOESM3_ESM.xlsx]

## Sheet: Fig.1c
Sample	PC1	PC2
HEK293i_nodox_Rep1	-16.3565	-0.22968
HEK293i_nodox_Rep2	-18.7509	-0.384118
HEK293i_nodox_Rep3	-18.6091	-0.426471
HEK293i_10doubling_Rep1	36.6994	-13.6501
HEK293i_10doubling_Rep2	37.7969	-15.1633
HEK293i_10doubling_Rep3	39.3959	-15.4283
hiPSCi_nodox_Rep1	-19.3216	0.654606
hiPSCi_nodox_Rep2	-20.7877	0.0931443
hiPSCi_nodox_Rep3	-20.6897	0.386171
hiPSCi_10doubling_Rep1	34.1583	-1.24016
hiPSCi_10doubling_Rep2	18.9201	-3.74837
hiPSCi_10doubling_Rep3	31.1191	-1.36492
Neuron_diff_nodox_Rep1	-12.7832	1.55673
Neuron_diff_nodox_Rep2	-12.4886	1.76637
Neuron_diff_nodox_Rep3	-12.7283	1.56915
Neuron_diff_21days_Rep1	4.47263	0.857547
Neuron_diff_21days_Rep2	3.63115	0.455328
Neuron_diff_21days_Rep3	3.0586	1.06755
Neuron_sur_nodox_Rep1	-13.4192	0.275622
Neuron_sur_nodox_Rep2	-13.342	-0.579255
Neuron_sur_nodox_Rep3	-13.166	-0.262981
Neuron_sur_20days_Rep1	-7.37027	-0.531675
Neuron_sur_20days_Rep2	-7.15495	-0.292023
Neuron_sur_20days_Rep3	-6.80259	-1.70602
NPC_diff_nodox_Rep1	-21.911	-0.429539
NPC_diff_nodox_Rep2	-21.6285	3.59186
NPC_diff_nodox_Rep3	-21.4449	3.3839
NPC_diff_17days_Rep1	39.8314	5.46913
NPC_diff_17days_Rep2	52.2098	29.212
NPC_diff_17days_Rep3	47.724	7.18655
NPC_nodox_Rep1	-2.49544	-0.591816
NPC_nodox_Rep2	-2.65076	-0.560418
NPC_nodox_Rep3	-3.97714	-0.547946
NPC_growth_10doubling_Rep1	9.45925	-0.13437
NPC_growth_10doubling_Rep2	8.28889	-0.804052
NPC_growth_10doubling_Rep3	8.64849	-0.305049
CM_diff_nodox_Rep1	-20.0235	0.0608312
CM_diff_nodox_Rep2	-19.2814	0.59062
CM_diff_15days_Rep1	5.79919	-0.935873
CM_diff_15days_Rep2	7.64527	-0.894876
CM_sur_nodox_Rep1	-20.2332	0.709568
CM_sur_nodox_Rep2	-19.0968	2.06353
CM_sur_20days_Rep1	-11.3891	-0.571734
CM_sur_20days_Rep2	-10.9561	-0.167214

## Sheet: Fig.1d
	gene	hiPSCi_pvalue	hiPSCi_FC	HEK293i_pvalue	HEK293i_FC	NPC_diff_pvalue	NPC_diff_FC	NPC_growth_pvalue	NPC_growth_FC	Neuron_diff_pvalue	Neuron_diff_FC	Neuron_sur_pvalue	Neuron_sur_FC	CM_diff_pvalue	CM_diff_FC	CM_sur_pvalue	CM_sur_FC
1	ABCE1	1.41619e-05	-5.5157	4.49072e-06	-5.65094	1.03052e-06	-8.29559	3.2388e-05	-1.82046	2.01152e-05	-1.9574	0.0273622	-0.724274	1.54986e-06	-2.55617	0.0247349	-0.639227
2	ABCF1	0.000786266	-4.41188	0.00140498	-3.63721	0.000294552	-4.56667	0.000690742	-2.06657	0.00235921	-0.841308	0.297978	-0.562281	0.00230762	-1.88396	0.332299	-0.17232
3	ANGEL2	0.816786	-1.09893	0.73222	-0.513009	0.876405	-0.0143236	0.343075	-0.43383	0.295658	0.126803	0.0884292	-0.35602	0.0776754	-0.716826	0.00281826	-0.472226
4	ANKZF1	0.313118	-0.171528	0.447733	-0.0943241	0.263867	1.06075	0.0242814	-0.222504	0.0632549	0.448452	0.341263	-0.0906672	0.729539	-0.0249999	0.645662	-0.11012
5	APEH	0.0801047	-1.39718	0.0551616	-0.298116	0.247425	-1.15693	0.830657	-0.288858	0.144144	0.385404	0.0967193	-0.153183	0.814019	-0.165871	0.39231	0.10657
6	ASCC2	0.92318	-0.946948	0.248529	-0.284934	0.178267	0.36093	0.530799	-0.0303739	0.962712	-0.109202	0.146263	0.0720359	0.41794	-0.118361	0.0393642	-0.138521
7	ASCC3	1.78717e-08	-4.45083	3.73673e-08	-2.28098	5.56909e-07	-5.82363	2.63759e-08	-2.28079	3.4241e-08	-1.42448	0.00282584	-0.615293	5.4685e-08	-2.13975	0.136694	-0.804169
8	BAG6	0.147971	-2.43107	0.00103787	-1.80896	0.952739	-1.70544	0.0571015	-1.05428	0.0173517	-1.06843	0.00412881	-0.70907	0.390195	-1.3788	0.00464013	-0.63338
9	CARHSP1	0.627856	-0.235767	0.0276126	-0.266356	0.803758	-0.738322	0.263057	0.0990401	0.61041	0.06611	0.516529	0.12314	0.19449	0.0808346	0.207032	-0.272612
10	CIRBP	0.841792	-0.420265	0.101092	0.0635522	0.682262	0.591441	0.188432	0.181332	0.6614	-0.0509642	0.791965	0.115638	0.923333	-0.030519	0.231069	0.207828
11	CPEB1	0.167775	-0.869228	0.23246	0.173239	0.328144	0.914253	0.658507	0.189508	0.0420942	0.384188	0.157059	-0.46596	0.217481	-0.116292	0.858554	0.128541
12	CPEB2	0.643106	-0.364156	0.217481	-0.237542	0.583131	-1.31598	0.977252	0.0905489	0.125513	0.78964	0.689743	0.0840217	0.306328	-0.250848	0.0236147	-0.477722
13	CSDE1	0.33408	0.00685313	0.00682396	0.291476	0.0192802	1.34541	0.000132941	-0.568465	0.179419	0.264948	0.982938	0.0861411	5.41412e-06	-1.00995	0.104093	-0.436154
14	DCP1A	0.015666	-0.293906	0.0974373	-0.0577044	0.998574	-0.52225	0.883813	-0.0961196	0.714012	0.0660853	0.348545	-0.261496	0.102583	-0.485656	0.184864	-0.431889
15	DDX3X	0.0110423	-0.905447	0.037058	-2.43432	0.0267648	-1.4376	0.0648465	-0.420754	0.129081	0.232647	0.314831	0.340017	4.76461e-05	1.27517	0.836221	0.181193
16	DENR	3.7913e-07	-3.07587	0.000340796	-0.651088	0.00323683	-1.96715	4.08633e-07	-1.39856	0.02265	-0.542779	0.276986	-0.259902	0.00298698	1.03378	0.909192	-0.0265987
17	DHX29	2.77138e-06	-5.09775	7.80663e-07	-3.06882	2.79278e-06	-7.104	9.03242e-07	-1.86949	0.000139227	-1.22505	0.0897697	-0.522315	0.000118378	-1.24229	0.0512142	-0.268138
18	DHX36	3.8494e-06	-2.62366	0.270734	0.0465229	0.00845728	-3.10109	0.122746	-0.869804	0.1563	0.3197	0.0333457	-0.666386	0.000162565	-1.17376	0.478139	-0.159363
19	DHX9	3.71931e-06	-2.65245	0.0291567	-0.388059	0.243068	-0.919316	0.0032762	-0.981107	0.0182002	-0.653019	0.800217	-0.229641	0.00543312	-1.26918	0.142939	-0.312763
20	DNAJC2	3.41227e-06	-3.18364	0.516529	-0.334548	5.98673e-05	-3.91947	1.29617e-06	-1.22754	0.0637649	-0.228777	0.635461	-0.261921	2.29156e-05	-0.654973	0.650788	0.0700324
21	DND1	0.556457	-0.132604	0.321744	-0.104014	0.585588	-0.411829	0.974409	-0.0377189	0.669194	-0.176327	0.26458	-0.0971846	0.0931925	0.0536398	0.0813423	0.508734
22	DRG1	0.00619281	0.301133	0.878189	-0.140248	0.633142	0.781487	0.617776	-0.0734657	0.0123857	0.507679	0.645662	0.161427	0.695003	0.0296093	0.737591	0.0307108
23	EEF1A1	0.0109302	-1.01058	0.000477575	-3.31487	0.743558	0.432883	0.160218	-0.42384	0.620469	-0.330159	0.948845	-0.0436672	0.0499522	-1.12814	0.404253	-0.274379
24	EEF1A2	0.00653664	-1.10643	0.166679	-0.640216	0.904662	0.301439	0.814019	-0.0602293	0.711346	-0.0652127	0.00653664	-0.429041	0.974409	0.0406388	0.19449	-0.12819
25	EEF1B2	0.0400682	-0.429276	0.449868	-0.149791	0.732768	-0.420254	0.132545	-0.433819	0.407844	-0.509016	0.441364	0.250946	0.819556	-0.00299047	0.635461	-0.186712
26	EEF1D	0.0188298	-3.29355	0.137195	-2.28541	0.0317933	-1.91281	0.39231	-1.05361	0.49807	-0.423289	0.67666	-0.0833099	0.13163	-0.580523	0.836221	0.0792917
27	EEF1E1	1.30564e-05	-0.494309	0.382523	-0.0705509	0.732768	-0.460575	0.158106	0.111511	0.357231	0.095736	0.107943	-0.414428	0.127128	0.346386	0.0249643	-0.522777
28	EEF1G	8.70965e-07	-3.41069	0.00164791	-2.05664	0.000180263	-4.50335	4.98796e-05	-1.22509	0.00209382	-0.959264	0.325238	-0.314165	0.00298698	-1.43986	0.556457	0.174487
29	EEF2	6.0865e-07	-3.45372	4.28192e-07	-5.25186	2.02437e-05	-5.00372	9.96825e-06	-1.87283	6.95848e-05	-1.16989	0.00975086	-0.547438	6.30862e-06	-2.42578	0.00051563	-0.687476
30	EEF2K	0.281738	-0.15877	0.716187	0.128173	0.921676	-0.521277	0.0483101	0.268697	0.521019	-0.10747	0.0718639	0.411464	0.221496	0.515131	0.0598417	-0.38645
31	EEFSEC	5.71125e-07	-2.59809	7.49642e-05	-2.41699	0.738157	-0.666764	3.8494e-06	-0.854541	0.000610344	-0.502897	0.583071	0.0569496	3.38695e-07	-2.00378	0.0217091	-0.646167
32	EFTUD1	1.0907e-05	-2.88792	0.263057	-0.730031	0.0653152	-2.28983	0.00331409	-0.511079	0.44101	-0.460778	0.729539	-0.50179	5.46478e-05	-1.61093	0.000538273	-0.8716
33	EIF1	1.20632e-06	-0.804269	0.0247349	-0.502678	0.0466258	-0.518594	0.233857	-0.264542	0.770752	-0.413124	0.914845	0.187079	3.4469e-05	-0.69261	0.480353	-0.0942649
34	EIF1AD	2.55986e-05	-2.5237	0.00183813	-0.746318	0.000686794	-4.22154	0.0159754	-0.673455	0.0117743	-0.492652	0.988625	-0.140305	0.10639	-1.19867	0.480353	0.227777
35	EIF1AX	3.65586e-06	-2.80102	0.0310516	-2.68763	0.228935	-1.40212	0.0150629	-0.820835	0.0114205	-0.840139	0.426705	-0.0899585	0.532788	-0.296329	0.109515	-0.182501
36	EIF1AY	0.974409	0.0331542	0.974409	-0.0470168	0.592985	0.399798	0.94317	-0.00181713	0.776226	-0.0271302	0.306328	-0.0185329	0.187237	0.245843	0.428782	0.458308
37	EIF1B	0.136255	-0.631283	0.50053	0.0235516	0.730078	-1.34383	0.24962	0.126107	0.669194	-0.0486884	0.679269	-0.235894	0.464972	-0.0953075	0.920502	-0.16387
38	EIF2A	0.7592	0.0592305	0.710869	-0.0976368	0.938727	0.554064	0.147866	-0.236351	0.0158838	0.623591	0.109515	0.63969	0.783737	0.557182	0.38642	-0.0787896
39	EIF2AK1	0.00047124	0.236185	0.000355019	0.356977	0.447397	0.472179	0.286546	0.105017	0.907495	-0.19306	0.150883	0.272709	0.0360984	0.345334	0.590431	-0.141286
40	EIF2AK2	0.889444	-0.0958305	0.968725	-0.147736	0.197428	0.414509	0.0459321	0.223176	0.5445	0.298608	0.681882	-0.142664	0.384468	0.151549	1	-0.0654588
41	EIF2AK4	1.74694e-05	0.459223	0.28816	0.10383	0.558837	0.319294	0.00549305	-0.572148	0.0272596	0.472307	0.622807	-0.231263	0.384468	0.0961682	0.666263	-0.283546
42	EIF2B1	8.3443e-05	-3.18716	0.000878528	-1.44947	0.00672931	-3.1617	0.147158	-0.847506	0.381371	-0.426196	0.401509	-0.197289	0.48952	-0.371549	0.600328	-0.647136
43	EIF2B2	3.38695e-07	-4.82295	3.32374e-07	-4.00181	1.37556e-06	-5.81743	3.6516e-07	-1.78657	0.00023248	-1.32036	0.645662	-0.171613	6.40913e-06	-2.15738	0.0271138	-0.499378
44	EIF2B3	3.26167e-07	-7.10192	3.26167e-07	-5.95301	7.02028e-07	-8.08716	3.26167e-07	-1.60389	1.45684e-05	-1.7406	0.000327107	-0.73389	3.32374e-07	-3.12857	3.55565e-05	-0.782921
45	EIF2B4	3.6516e-07	-4.69605	3.20072e-07	-5.58778	9.9376e-07	-7.90597	1.81847e-06	-1.90367	0.000278687	-1.62722	0.00066426	-0.745858	3.7913e-07	-2.40765	0.00907864	-0.693168
46	EIF2B5	3.14087e-07	-5.6035	3.72081e-07	-5.53668	6.40199e-07	-4.8605	3.14087e-07	-1.59853	6.16966e-07	-1.04026	0.000182176	-0.813086	3.14087e-07	-2.76756	0.00302181	-1.01177
47	EIF2D	0.350381	-0.503143	0.951683	-0.356013	0.952957	-0.654816	0.67666	-0.0836176	0.628059	-0.137378	0.346716	0.0858202	0.400248	0.0546062	0.70292	-0.0294201
48	EIF2S1	7.38963e-07	-5.35528	2.86951e-06	-6.76948	0.00384418	-6.7824	0.000155737	-1.8381	0.00199556	-1.63997	0.00852683	-0.634257	0.000118378	-2.92955	0.119327	-0.791122
49	EIF2S2	7.9506e-07	-3.2227	1.36775e-06	-3.35434	3.95886e-05	-4.03439	3.59345e-06	-1.22678	0.0356832	-0.435929	0.00502985	-0.476231	5.54833e-05	-1.99965	0.671454	-0.268346
50	EIF2S3	3.35385e-06	-4.55152	2.32714e-06	-4.93134	0.000242456	-8.01696	7.27578e-05	-1.50991	0.00061843	-1.20136	0.00783779	-0.539255	0.00735419	-2.65094	0.0503699	-0.112143
51	EIF3A	5.98456e-05	-4.53566	1.77522e-05	-5.48873	3.44221e-05	-6.56449	3.91607e-06	-1.65141	4.49717e-07	-1.4793	0.0095626	-0.478832	4.69229e-05	-2.78784	0.0133746	-0.611978
52	EIF3B	7.20731e-06	-4.75751	0.000423311	-5.66548	2.21383e-05	-7.2141	2.86951e-06	-1.42447	0.000474227	-1.55909	0.449868	-0.349532	4.80753e-06	-2.4836	0.187237	-0.452736
53	EIF3C	2.36829e-06	-3.5011	0.0155133	-5.58401	0.00929337	-4.10306	0.00048399	-1.201	0.0293185	-0.802718	0.00834967	-0.373861	0.000147052	-2.17194	0.0348519	-0.616138
54	EIF3CL	5.60047e-06	-3.5011	0.000374848	-5.98586	0.0062015	-5.70418	5.8948e-05	-1.36688	0.000513803	-1.18793	0.00053119	-0.413919	0.000177075	-2.38637	0.164504	-0.703919
55	EIF3D	2.64185e-05	-4.41713	0.00010533	-5.22556	2.94343e-05	-4.57808	0.0190108	-1.46648	0.00380068	-1.04286	0.866959	-0.148521	0.00125663	-1.2261	0.0123442	-0.428199
56	EIF3E	1.18481e-06	-4.26634	0.00712258	-5.81521	5.3826e-05	-8.14572	2.90305e-05	-1.6759	9.58265e-07	-1.89696	9.50372e-05	-0.79876	1.95172e-06	-3.29952	0.0911265	-0.572968
57	EIF3F	0.000575026	-1.79137	0.000560053	-0.775919	0.0960472	-1.0217	0.109515	-0.351904	0.191284	-0.641966	0.258523	-0.0710343	0.7592	-0.153965	0.892261	0.0485894
58	EIF3G	4.97385e-06	-4.58194	0.00140498	-4.38463	1.57994e-05	-7.33372	2.9489e-05	-1.35505	0.00114683	-1.16	0.00751233	-0.597669	0.000575026	-2.91224	0.00460225	-0.569696
59	EIF3H	3.59345e-06	-3.64619	5.11043e-07	-3.31382	0.00486877	-2.81731	2.91982e-06	-1.76486	2.28546e-05	-0.666584	0.398255	-0.0918982	0.00288467	-0.826026	0.583071	-0.394194
60	EIF3I	8.86962e-07	-3.70185	0.000327107	-5.45073	5.63408e-05	-5.13474	2.55986e-05	-1.54258	0.00023248	-0.987875	0.339458	-0.157491	0.000458805	-2.46312	0.778265	-0.114813
61	EIF3J	5.89155e-06	-4.72058	7.16777e-05	-2.68875	1.17814e-05	-4.32033	0.000297141	-1.66665	0.178264	-0.722467	0.091811	-0.338229	0.000477575	-0.989166	0.742974	-0.0315557
62	EIF3K	7.72338e-05	-1.1056	0.000737068	-0.636763	0.256302	-0.684346	0.000598187	-0.699532	0.042457	-0.0624268	0.095296	-0.38853	0.00420784	-0.642639	0.280148	0.156993
63	EIF3L	6.03665e-07	-1.34879	1.08268e-06	-0.954176	0.0102025	-1.8494	1.54986e-06	-0.963797	0.0175099	-0.722896	0.00626024	-0.574077	1.69165e-05	-0.97197	0.872571	-0.105525
64	EIF3M	4.55076e-05	-4.20499	4.92406e-07	-5.18362	1.03276e-05	-6.15108	5.32318e-06	-1.45338	8.8971e-06	-1.69122	0.000340796	-0.262353	3.07586e-06	-2.19856	0.06331	-0.506503
65	EIF4A1	8.31954e-05	-2.73334	6.30225e-06	-1.97275	0.000147503	-4.86178	3.783e-05	-1.27671	5.3826e-05	-0.601135	0.163424	0.0945264	0.0542631	-0.599144	0.416411	0.139864
66	EIF4A2	2.2469e-06	-2.32732	0.783737	-0.139776	0.0047615	-3.14899	0.0120978	-1.10119	0.0202226	-0.514071	0.0871049	-0.134703	0.00759254	-0.459161	0.328756	0.121954
67	EIF4A3	7.08773e-06	-3.71804	0.000244761	-4.64857	0.00247373	-6.46539	0.000590372	-1.34751	0.00164337	-1.43535	0.0411166	-0.734199	0.00125663	-2.294	0.218814	-0.833361
68	EIF4B	0.221923	-0.281805	0.028369	-0.529265	0.052457	1.97462	0.364709	-0.185983	0.0334726	-0.143701	0.580361	-0.113158	0.211169	-0.239687	0.750322	0.394722
69	EIF4E	4.40345e-07	-5.15905	3.72081e-07	-4.87325	5.65457e-06	-6.49706	5.14568e-06	-1.36147	3.38893e-05	-1.60322	0.0507906	-0.647829	3.04268e-05	-2.07338	0.0268674	-0.643332
70	EIF4E1B	0.718847	-0.0924725	0.997435	-0.187238	0.135909	-1.52428	0.638865	-0.160421	0.423006	-0.249329	0.811992	0.150925	0.432872	0.0578312	0.373274	0.1395
71	EIF4E2	1.98647e-06	-0.647696	0.00697184	-0.386954	0.0528612	-1.74339	4.48152e-05	0.396333	0.1563	0.447217	0.745671	-0.160938	0.354071	-0.32915	0.252563	-0.0947837
72	EIF4E3	0.33408	0.095993	0.0707455	-0.161013	0.279455	-0.470315	0.412334	0.101791	0.385929	-0.211854	0.852959	-0.344382	0.254044	-0.130189	0.674055	0.0663117
73	EIF4EBP1	0.666263	-1.0224	0.00281826	0.330452	0.101151	-1.50352	0.0188298	-0.0511213	0.00863703	-0.557639	0.67666	-0.160093	0.000147052	0.395731	0.666263	-0.172434
74	EIF4EBP2	0.920502	-0.124416	0.404253	-0.00683063	0.270029	-0.406925	0.00066426	0.417852	0.620469	-0.313286	0.561252	-0.27934	0.00619281	0.367887	0.668857	0.117327
75	EIF4EBP3	0.695003	0.0579207	0.532788	-0.0424453	0.539762	-0.356735	0.31655	-0.0241378	0.00793791	-0.6253	0.443481	0.120646	0.892261	-0.0469894	0.850164	0.232929
76	EIF4ENIF1	1.61185e-05	-1.21787	8.82751e-05	-0.525043	0.00654686	-1.08218	0.819556	-0.316609	0.845505	-0.0755746	0.16235	-0.457529	1.91755e-06	-1.37399	0.163424	-0.217264
77	EIF4G1	2.2469e-06	-5.06643	2.64185e-05	-2.7972	1.35108e-06	-5.5206	5.50378e-07	-1.51887	5.10654e-06	-1.35562	0.439252	-0.0587704	9.09792e-06	-1.64329	0.032759	-0.386721
78	EIF4G2	0.000412061	-3.62749	0.000277333	-1.41176	0.000643288	-2.26021	0.000849324	-1.43818	7.28337e-07	1.36872	0.0414712	0.560254	0.00122569	-1.13759	0.0207094	-0.643646
79	EIF4G3	0.689743	-0.734971	0.00236295	-0.392228	0.285862	0.836227	0.0584043	0.172567	0.1563	-0.373422	0.420511	-0.389947	0.23526	0.26113	0.0569956	-1.30891
80	EIF4H	0.0127221	-2.75504	1.39245e-06	-2.28705	0.322866	-0.843538	0.154979	-0.604126	0.887691	-0.0867943	0.751074	0.200029	0.489266	0.0198962	0.0598417	-0.529348
81	EIF5	0.00164791	-2.20641	0.00138773	-0.615296	0.215397	-1.67989	0.0111554	-0.590887	0.187665	0.601588	0.129814	-0.425053	0.0217091	-0.951335	0.00393244	-0.625543
82	EIF5A	8.56997e-05	-3.90038	0.0011806	-3.00531	2.39707e-05	-3.71309	0.000102286	-1.72362	0.0129257	-0.879806	0.17903	-0.377348	3.59345e-06	-2.24043	0.748371	0.20507
83	EIF5A2	0.50964	-0.0435364	0.38642	-0.200209	0.164825	0.868663	0.974409	-0.10713	0.489044	0.0207394	0.50053	-0.0764049	0.666263	-0.0721977	0.33408	-0.221566
84	EIF5AL1	0.558852	-0.990449	0.630387	-0.911581	0.59794	-1.54109	0.339458	-0.354983	0.590515	-0.117203	0.21221	-0.0761277	0.428782	-0.144005	0.120175	0.231097
85	EIF5B	7.38963e-07	-3.43654	5.89155e-06	-4.26735	8.32398e-06	-4.55172	3.04268e-05	-1.72719	0.00268645	-1.18545	0.0313308	-0.61989	0.00104113	-1.64562	0.168876	-0.183555
86	EIF6	3.32374e-07	-4.1018	3.93615e-07	-5.22802	6.64273e-07	-5.45936	5.20614e-07	-1.34769	8.46386e-06	-0.738565	0.0593593	-0.613316	0.0190108	-0.609135	0.26458	-0.276275
87	ERI1	0.00384434	-0.557966	0.0167726	-0.479873	0.837117	0.354907	0.00312854	0.314568	0.924516	-0.0997901	0.328756	0.20939	0.19205	-0.328954	0.597833	-0.124819
88	ERF1	5.41412e-06	-3.33305	6.16799e-05	-3.69772	0.0272596	-3.78905	0.032759	-1.09305	0.00606802	-0.925263	0.297978	-0.0710052	0.000198322	-1.74337	0.028634	-0.534935
89	FAU	0.000131032	-4.09334	0.000590372	-4.8655	0.0272057	-6.0679	0.000172108	-1.37373	0.0265203	-1.43004	0.117645	-0.650611	0.00125663	-2.47282	0.0100694	-0.947468
90	FMR1	0.753779	0.0580754	0.708216	-0.111154	0.93304	-0.170477	0.313118	-0.139932	0.521019	0.0957104	0.41437	0.251971	0.62029	0.126845	0.50964	-0.11772
91	FXR2	0.012595	-0.716069	0.881	0.0907337	0.792714	0.543741	0.791965	-0.197092	0.285862	0.182694	0.951683	0.012359	0.325238	0.148094	0.372887	-0.529501
92	GEMIN5	3.20072e-07	-7.81131	3.20072e-07	-5.58617	3.20515e-07	-8.48573	3.45132e-07	-2.43835	8.1309e-07	-2.50356	0.00239107	-0.934913	3.53205e-06	-3.20511	3.61124e-05	-1.17855
93	GIGYF2	1.71908e-05	-1.16368	0.00164791	-0.546539	0.0127659	-1.79992	0.000192796	0.621306	0.910329	-0.114918	0.240932	-0.186294	0.0128503	0.624894	0.480353	0.193581
94	RACK1	1.22318e-05	-3.6585	0.000766232	-3.3097	0.00148781	-3.50183	0.032759	-0.159559	0.542128	-0.4827	0.62029	-0.144804	0.0102788	-0.959355	0.38642	0.280613
95	ERF3A	2.1505e-05	-3.36453	1.98577e-05	-3.00022	0.00939068	-2.30718	1.36775e-06	-1.11371	0.117767	0.215199	0.980095	-0.1072	0.000198322	-0.716938	0.24962	-0.172771
96	ERF3B	0.390341	-0.0841415	0.406264	0.0686398	0.640798	0.26989	0.697638	-0.297123	0.477886	0.108834	0.424635	-0.226575	0.5709	0.273347	0.187237	0.141488
97	GTPBP1	0.255531	-1.65066	0.154979	-2.08351	0.927356	-0.93444	0.0890974	-0.597712	0.795471	-0.416458	0.791965	-0.376764	0.0807216	-1.12599	0.710869	-0.212948
98	GTPBP2	0.0225389	0.0760882	0.726862	-0.0328466	0.964353	-0.438476	0.332299	0.133443	0.7544	0.183798	0.141969	0.45944	0.0807216	0.365886	0.653357	-0.0107082
99	HBS1L	8.52234e-06	-3.33497	0.113698	-0.141803	0.00971647	-3.58647	0.0014619	-0.914725	0.0110305	-0.375737	0.0107483	-0.485829	0.341898	0.11923	0.571716	0.122993
100	HSPA14	5.30359e-07	-2.61178	0.772804	-0.108335	0.00305469	-2.36617	0.0832278	-0.555729	0.432577	-0.0938403	0.374802	0.108991	0.0181208	-0.193735	0.900721	-0.0503084
101	IGF2BP2	0.475931	-0.920962	0.000177075	-0.416254	0.405821	-0.800248	0.819556	0.0352047	0.265398	-0.419823	0.578188	-0.0847028	0.430864	-0.368599	0.000131032	-0.769909
102	IGF2BP3	0.267645	-0.21587	0.26611	0.21207	0.0399718	-1.48449	0.394286	0.0298206	0.825961	-0.144817	0.0161321	-0.433614	0.00667891	-0.399168	0.852959	0.0265235
103	IGHMBP2	0.00127237	-2.03132	0.0857966	-0.233173	0.0189141	-1.53278	0.0364159	-0.549417	0.0239559	-0.521461	0.909192	-0.125544	0.104854	-0.515837	0.388377	-0.184305
104	IMPACT	0.000882582	-1.71715	0.778265	-0.299367	0.0932246	-3.76427	0.113523	-0.62452	0.65881	-0.363492	0.73222	-0.166184	0.297978	-0.341479	0.0819669	-0.270796
105	LARP1	0.104093	-2.01617	0.0247349	-1.17297	0.0315098	-4.08545	0.447733	-0.594864	0.0428225	-0.223343	0.289781	-0.20287	0.31655	-1.09105	0.5028	-0.373363
106	LARP4	0.0579315	-1.27934	1.43935e-05	-1.00177	0.319379	-0.982398	0.748371	-0.447921	0.573355	-0.359331	0.523466	0.0310379	0.00113704	0.715893	0.0551616	0.289537
107	LARP4B	0.0261395	0.17836	0.830657	-0.0488314	0.00238738	1.64384	0.528117	-0.1851	0.535045	0.310065	0.645662	0.0835826	0.394286	0.19285	0.836221	-0.153496
108	LIN28A	0.410305	-2.35922	0.0432832	-1.06295	0.152164	-1.75416	0.000390394	-1.06542	0.00640669	-0.623172	0.432953	0.0428635	0.892261	-0.55558	0.388377	0.176842
109	LSG1	0.000737068	-4.27189	0.000464984	-4.21255	0.000165463	-5.46462	0.0397238	-1.36103	0.000252833	-0.938902	0.0487163	-0.220001	0.000144953	-1.74987	0.0724286	-0.734606
110	LTN1	0.00115139	-1.15546	0.914845	-0.0223666	0.276288	-1.58499	0.612763	-0.480689	0.319379	-0.209538	0.549303	-0.148854	0.0701916	-0.782135	0.625329	0.0320138
111	LTV1	1.18384e-05	-4.58066	0.000136837	-4.08004	3.79849e-07	-7.75142	2.72354e-06	-1.34567	3.33644e-05	-1.34738	0.0960055	-0.592398	1.8331e-05	-2.56395	0.0588802	-0.663754
112	MCTS1	6.99413e-07	-1.2252	0.00048399	-0.335578	0.825961	0.143166	0.0197501	-0.295101	0.870772	0.0884768	0.0263802	-0.457503	0.00014918	0.826967	0.985781	0.0490566
113	MTOR	3.38695e-07	-5.43528	3.72081e-07	-5.44572	6.0781e-05	-4.24049	3.38695e-07	-1.57927	3.81631e-06	-0.865121	0.000412061	-0.503865	1.24332e-05	-2.43212	0.388377	-0.304489
114	NAA10	2.2469e-06	-3.59829	3.2388e-05	-4.00109	0.00106324	-5.86227	0.00397717	-0.965807	0.00497822	-0.647363	0.402248	-0.165498	0.00197594	-1.12758	0.0254288	-0.457858
115	NAA11	0.41437	-1.07336	0.850164	-0.945357	0.134579	-1.13088	0.58552	-0.179933	0.382024	0.255705	0.0628046	-0.396137	0.556457	-0.0852005	0.597833	0.0643395
116	NAA15	4.48637e-07	-2.55429	5.01641e-07	-2.11821	3.65811e-07	-5.73787	3.38695e-07	-1.37703	0.000414523	-0.754186	0.01582	-0.357647	0.000215804	-0.684276	0.193267	-0.652646
117	NAA16	0.151899	0.189392	0.190838	-0.144921	0.305675	0.992305	0.658507	-0.031891	0.711346	-0.0888637	0.748371	0.0915672	0.627856	0.0449911	0.50053	-0.217156
118	NACA	3.51687e-07	-5.04785	0.0146241	-4.56022	3.14503e-07	-7.71563	3.32374e-07	-1.48435	2.55894e-06	-1.29304	0.0648465	-0.396747	3.32374e-07	-3.03083	0.00767351	-1.03325
119	NACA2	0.260029	0.0541754	0.257024	0.0794816	0.243068	0.591881	0.668857	-0.123896	0.0413764	0.406322	0.13439	-0.383458	0.663674	-0.0846246	0.861354	0.144565
120	NACAD	0.000905421	-2.56494	0.0593593	-2.68651	0.656225	-3.68497	0.0400682	-0.823907	0.109605	-0.726811	0.281738	0.079142	0.159159	-1.55144	0.402248	-0.180808
121	NCK1	0.0209061	0.31658	0.864155	0.0906323	0.640798	-0.742894	0.276986	0.265669	0.307367	0.242469	0.0318955	-0.397681	0.0685514	-0.448661	0.841792	-0.0685096
122	NEMF	2.28668e-06	-0.499577	0.000776189	-0.371731	0.415993	-1.22576	0.478139	0.302289	0.7544	0.0685253	0.467152	0.349901	0.648223	-0.174257	0.301299	-0.519313
123	NOB1	4.80753e-06	-3.02939	0.0217091	-1.82918	0.00532005	-3.56616	0.0753065	-1.08056	0.00836866	-0.56205	0.231069	-0.388789	0.000359882	-1.29785	0.000882582	-0.626585
124	OLA1	0.000340796	-1.38367	0.0425505	-0.653728	0.422167	0.469984	0.0181208	-0.348657	0.22618	-0.386011	0.42257	-0.120813	0.372887	-0.783781	0.0770776	-0.444297
125	PABPC1	0.0776754	-2.59187	0.124484	-0.805743	0.669194	-1.91168	0.112712	-0.903942	0.413947	-0.372862	0.909192	0.174869	0.825102	-1.23525	0.156016	-0.167581
126	PABPC3	0.661089	0.0413696	0.518836	-0.127512	0.104163	1.11915	0.173334	0.162986	0.02265	0.387806	0.991468	-0.174809	0.173334	0.346615	0.909192	0.00356651
127	PABPC4	7.6091e-05	-1.3767	0.00020689	-0.615095	0.270029	-0.453798	0.0117365	-0.795012	0.651066	-0.103368	0.980095	0.290703	0.240932	-0.220519	0.110307	-0.501957
128	PAIP1	0.325238	-1.56276	0.489266	-0.134398	0.961503	-1.40125	0.692371	-0.554452	0.196188	-0.451513	0.166679	0.246921	0.00156933	-1.14473	0.844581	0.468926
129	PAIP2	0.0503699	-0.168344	0.304645	0.127922	0.523343	-0.53319	0.71885	0.0133618	0.947263	0.176233	0.0967193	0.399994	0.0108192	-0.699437	0.0832278	0.0201933
130	PARN	3.66765e-05	-1.91672	0.13439	-0.210297	0.0250936	-2.02521	0.00288467	-0.641369	0.628059	0.41404	0.26611	-0.12747	0.0451617	-0.558283	0.674055	-0.245276
131	PDRG1	3.6516e-07	-3.72316	4.08633e-07	-3.58114	6.05073e-06	-3.53943	2.77138e-06	-1.5547	0.0194656	-0.577274	0.0579315	-0.120088	1.34884e-05	-1.94908	0.0177751	-0.621949
132	PELO	5.41412e-06	-1.86584	8.9485e-06	-1.00045	0.0932246	-2.16352	0.000417651	-0.659569	0.0255616	-0.590266	0.895079	-0.225629	0.0330512	-0.402151	0.326994	0.350828
133	PFDN2	3.38695e-07	-5.32519	3.32374e-07	-6.92638	2.21383e-05	-5.56193	8.80143e-06	-1.95881	0.000147503	-0.966948	0.00936632	-0.475504	3.23988e-06	-2.30317	0.0819669	-0.340106
134	PFDN5	4.24203e-07	-2.59826	0.0825954	-0.33658	0.0679682	-2.0138	0.0512142	-0.440159	0.848305	-0.019832	0.60031	-0.0849792	0.000305429	-0.723576	0.756488	-0.170415
135	PRMT3	0.0182958	-0.330028	0.154979	0.107775	0.238765	-1.91956	0.985781	-0.109056	0.245967	-0.182934	0.441364	-0.332811	0.797464	0.0265065	0.443481	-0.434584
136	RBM24	0.745671	0.053162	0.402248	-0.222755	0.698071	-0.0881549	0.406264	-0.279249	0.309064	0.121943	0.443481	0.156226	0.687119	0.0618235	0.847372	0.0231898
137	RBM3	0.151899	-0.77253	0.487029	0.0510759	0.405821	1.09341	0.0404151	-0.391031	0.30399	-0.108977	0.764633	0.0594931	0.166679	-0.145902	0.861354	0.109424
138	RICTOR	0.0099662	-2.00943	0.000318268	-0.75032	0.944417	0.325169	0.23526	-0.490938	0.136452	0.269488	0.38642	-0.0837823	8.82751e-05	-1.05446	0.404253	-0.195
139	RIOK2	2.85787e-05	-7.53861	1.63804e-05	-5.14672	8.90901e-07	-9.29733	4.16348e-07	-1.52338	5.0203e-06	-1.91143	0.00144007	-0.940476	2.72632e-05	-3.32115	0.00783779	-1.01135
140	RPL10	3.38695e-07	-5.3059	4.92406e-07	-5.18998	5.52042e-07	-8.08676	3.38695e-07	-1.55966	3.14503e-07	-2.3749	1.18481e-06	-0.826244	3.14087e-07	-3.07873	0.000417651	-0.791351
141	RPL10A	3.14087e-07	-4.58764	4.48637e-07	-5.40042	2.51448e-06	-6.58591	3.32374e-07	-1.57294	3.14503e-07	-2.65846	3.38695e-07	-1.28038	3.14087e-07	-3.90011	2.91982e-06	-1.04056
142	RPL10L	0.263057	0.160266	0.153947	-0.229871	0.93304	0.23737	0.258523	-0.238371	0.486801	0.175963	0.65593	0.113408	0.556457	0.114277	0.70292	0.0877889
143	RPL11	2.05016e-05	-3.20053	4.62101e-05	-3.8702	0.000111926	-4.30085	0.000160258	-1.44237	0.0262778	-1.17005	0.0653654	-0.415139	0.000964936	-2.41739	0.000699784	-0.494888
144	RPL12	0.000582652	-3.94639	5.54833e-05	-5.26521	0.00065266	-7.62281	1.03821e-05	-1.396	6.40353e-05	-1.64345	0.0674755	-0.539174	2.21996e-05	-2.66265	0.00397717	-0.953238
145	RPL13	3.38695e-07	-4.58038	0.00047124	-4.53703	2.80773e-05	-8.27877	7.12364e-07	-1.49872	9.58265e-07	-2.1777	0.000273523	-0.823691	1.0633e-06	-2.96266	4.62101e-05	-0.963968
146	RPL13A	7.08773e-06	-2.86253	0.000452702	-3.11948	0.000219777	-5.02486	0.000882582	-1.51966	0.0138307	-1.11039	0.302969	-0.480494	2.55986e-05	-2.25549	0.402248	0.30643
147	RPL14	3.38695e-07	-5.19358	3.45132e-07	-5.79383	2.72059e-05	-6.92249	1.46913e-06	-1.57119	2.10883e-06	-2.27497	0.00861666	-0.650056	1.61185e-05	-2.9609	0.00144007	-0.961491
148	RPL15	3.6516e-07	-3.41131	0.000582652	-5.76593	8.46386e-06	-7.20111	3.6516e-07	-1.60587	2.24937e-05	-1.24439	0.00775526	-0.527563	2.85787e-05	-2.26013	0.0171011	-0.724225
149	RPL17	3.14087e-07	-5.92228	3.26167e-07	-6.6102	3.52275e-07	-9.64395	3.32374e-07	-1.82047	3.14503e-07	-2.83264	4.80753e-06	-1.34616	3.14087e-07	-4.29578	3.91607e-06	-1.44512
150	RPL18	2.58471e-06	-6.07891	2.44141e-05	-5.14153	2.03562e-06	-5.31448	7.06129e-05	-1.52537	0.0918384	-2.24373	0.0429156	-0.880609	0.00020689	-3.03897	0.00119545	-0.814516
151	RPL18A	0.00195233	-2.86309	0.00384434	-4.08049	0.0776585	-3.46351	0.0207094	-1.16246	0.0117743	-0.770611	0.346716	-0.255715	0.00298698	-1.65476	0.761915	-0.233771
152	RPL19	3.26167e-07	-5.22059	1.25047e-06	-5.33887	1.12823e-06	-8.73011	3.35385e-06	-1.66537	4.54854e-05	-2.32628	7.6091e-05	-0.745177	2.9489e-05	-3.13634	0.00100236	-1.11777
153	RPL21	2.50582e-07	-4.66632	4.97924e-05	-6.15296	0.000147752	-7.55259	0.000478055	-1.06772	0.000685821	-1.2787	0.0113893	-0.645	0.00142818	-2.20804	0.0997769	-0.821982
154	RPL22	0.0556154	-0.324361	0.781	-0.0904975	0.0932246	0.727532	0.602792	0.143953	0.700719	-0.246962	0.344892	0.214535	0.00826233	0.64286	0.299635	0.495928
155	RPL22L1	0.489266	-0.826248	0.147866	-0.295445	0.46906	-0.399077	0.482573	-0.151052	0.504898	0.355109	0.418458	-0.00830182	0.314831	-0.323565	0.363403	0.114845
156	RPL23	3.38695e-07	-4.30185	4.568e-06	-5.37118	1.55927e-06	-7.69684	3.38695e-07	-1.64733	3.26637e-07	-2.04357	0.000510459	-0.816804	3.32374e-07	-2.90367	0.000184778	-0.98302
157	RPL23A	3.58362e-07	-5.40402	1.41619e-05	-4.6606	9.35149e-06	-7.43794	1.54986e-06	-1.41964	6.55512e-05	-2.24988	4.08663e-05	-1.08386	3.14087e-07	-2.99704	8.31954e-05	-1.13123
158	RPL24	3.14087e-07	-4.62777	3.20072e-07	-5.60932	6.64273e-07	-7.07831	3.26167e-07	-1.67092	3.14503e-07	-2.19907	2.0831e-05	-1.3013	3.14087e-07	-4.05298	1.10875e-05	-1.03702
159	RPL26	5.8948e-05	-5.05144	0.0122205	-5.13929	5.80787e-05	-7.98741	3.18867e-05	-1.46606	0.000541876	-1.64308	0.000355019	-0.847478	9.09235e-05	-2.32797	0.0171011	-0.997078
160	RPL26L1	0.783737	0.0273386	0.575754	0.0827854	0.430483	0.272386	0.189632	0.157076	0.944417	-0.13924	0.566066	-0.0514179	0.778265	0.0889724	0.648223	-0.0561651
161	RPL27	2.32818e-05	-5.11802	0.000336174	-5.57465	9.82799e-06	-9.32932	0.000144953	-1.43131	0.0031264	-2.53234	0.000655645	-0.906202	0.0231792	-3.23678	0.0137802	-0.845483
162	RPL27A	1.42349e-05	-5.79808	9.96825e-06	-5.55713	2.10129e-07	-8.05983	8.46617e-07	-1.44582	1.58614e-05	-2.11802	0.00175927	-0.565111	1.25318e-07	-3.06788	2.15192e-06	-0.792381
163	RPL28	8.17518e-08	-3.32951	7.30607e-08	-3.98303	1.1642e-06	-3.75559	8.02368e-08	-1.17201	0.000628766	-1.10728	0.444434	-0.165546	2.1147e-05	-1.57261	0.0131428	-0.800265
164	RPL29	0.000248194	-0.592528	0.0106001	-0.622385	0.0953352	-2.00079	0.00108128	-0.449655	0.175969	-0.156832	0.00646653	-0.376579	0.954522	-0.0708208	0.549303	0.308331
165	RPL3	6.87655e-07	-4.67419	3.88868e-05	-5.35275	6.098e-06	-7.80819	1.53405e-07	-1.52945	1.14664e-05	-1.73715	0.654617	-0.623382	5.91856e-06	-2.52778	0.0007576	-0.733181
166	RPL30	3.72081e-07	-5.96138	3.02297e-06	-6.06555	0.000427221	-6.94541	0.000552704	-1.6276	6.96202e-05	-2.33676	0.0129796	-0.53526	0.000125461	-2.80567	0.000964936	-0.621711
167	RPL31	3.14087e-07	-8.10285	3.20072e-07	-5.39584	3.26637e-07	-10.14	1.52249e-06	-1.36947	3.14503e-07	-3.57468	5.11043e-07	-1.12212	3.14087e-07	-3.79907	9.88149e-06	-1.15231
168	RPL32	8.56997e-05	-3.56114	5.14234e-05	-2.93166	4.12249e-06	-6.16977	0.00339107	-1.66337	5.72035e-05	-1.31873	0.0106001	-0.750105	0.000132941	-2.55333	0.0425505	-0.864308
169	RPL34	3.14087e-07	-5.32358	3.20072e-07	-6.34251	3.79849e-07	-4.55245	3.20072e-07	-1.38854	3.14503e-07	-1.69456	1.46286e-05	-0.815418	3.14087e-07	-2.94642	0.00632834	-0.691754
170	RPL35	3.84196e-05	-3.74668	0.144894	-3.16353	0.0131564	-4.27146	7.70521e-06	-1.63492	0.108028	-1.17742	0.0273622	-0.76171	0.000746673	-1.80426	0.000167273	-0.695841
171	RPL35A	3.7913e-07	-4.88404	0.000262385	-5.73038	2.14433e-05	-7.30914	2.02181e-06	-1.52264	5.54904e-05	-1.50437	0.0159754	-0.479501	6.74026e-06	-3.21608	0.0102788	-0.338951
172	RPL36	1.12247e-06	-5.59016	0.00907864	-5.63066	3.56171e-06	-7.17267	1.34884e-05	-1.75139	8.74787e-07	-2.65226	0.000125461	-1.29859	1.9233e-05	-3.278	0.000379965	-0.976764
173	RPL36A	3.20072e-07	-4.99911	3.38695e-07	-3.83501	3.26637e-07	-7.30396	3.14087e-07	-1.76507	3.39222e-07	-1.26445	9.09235e-05	-0.431677	1.34348e-06	-1.52686	0.400248	-0.16885
174	RPL36AL	0.00199981	-1.04649	0.816786	-0.144478	0.620469	-0.832603	0.283334	0.0424543	0.138345	-0.484604	0.0467136	0.118588	0.240932	0.0852627	0.226931	0.0981758
175	RPL37	3.33877e-07	-5.04399	0.00211137	-4.84307	7.57761e-05	-8.00686	9.96825e-06	-1.86585	1.06064e-05	-1.81875	0.00753277	-0.553695	2.76933e-05	-2.56241	8.08705e-05	-0.860133
176	RPL37A	3.38695e-07	-4.26433	2.81337e-05	-5.68718	1.04939e-06	-5.29012	3.6516e-07	-1.62729	2.99448e-06	-1.42503	0.252563	-0.656744	9.36668e-07	-2.99656	0.00898451	-0.531756
177	RPL38	5.71908e-05	-4.9719	5.63309e-05	-5.41659	0.000165463	-7.01789	3.783e-05	-1.78601	2.65013e-06	-1.89568	0.00204834	-0.787271	0.00011498	-2.88046	0.000440724	-0.915377
178	RPL39	9.89051e-07	-4.75274	3.26167e-07	-4.96225	2.34396e-06	-9.08799	1.34884e-05	-1.34451	3.28472e-05	-2.09775	0.00135382	-0.90207	1.22318e-05	-2.95519	0.00312854	-0.697072
179	RPL39L	0.883813	0.104144	0.156016	-0.23477	0.792714	-0.468847	0.439252	0.218245	0.0143919	0.28603	0.480353	-0.117849	0.196953	0.0581611	0.528117	-0.302208
180	RPL3L	0.296326	-0.111029	0.394286	0.110874	0.913164	0.319821	0.811254	0.0932964	0.157347	0.243509	0.147866	0.232233	0.957362	0.162973	0.443481	0.188122
181	RPL4	1.53563e-05	-4.25142	4.97385e-06	-5.7943	0.000352154	-7.92148	3.51687e-07	-1.64804	1.79811e-06	-1.91359	0.000440724	-0.595418	7.70521e-06	-2.68934	0.0348519	-0.860597
182	RPL41	0.057462	-0.287467	0.00843783	-0.56339	0.317644	0.93326	0.224202	-0.0865645	0.578233	-0.231763	0.270734	0.0894346	0.000184778	-0.659714	0.883813	0.014732
183	RPL5	4.98796e-05	-3.48672	3.55565e-05	-3.58599	0.00450263	-5.24921	0.000545444	-1.4491	6.55512e-05	-1.17771	0.000225079	-0.679537	1.37094e-05	-2.38738	0.168876	-0.51895
184	RPL6	3.20072e-07	-6.14605	3.26167e-07	-6.41418	3.14503e-07	-7.73078	3.26167e-07	-1.55681	4.09501e-07	-2.12844	8.9485e-06	-0.918375	3.14087e-07	-3.4091	3.28968e-05	-1.0622
185	RPL7	3.58362e-07	-4.94534	1.39339e-05	-6.0561	3.08535e-05	-5.56651	1.05543e-05	-1.38956	4.83655e-05	-1.69816	0.00244823	-0.758216	1.07293e-05	-2.55395	0.21221	-0.391078
186	RPL7A	3.51687e-07	-4.74172	1.30564e-05	-5.63563	3.1005e-06	-8.51562	2.32714e-06	-1.67633	0.000242456	-2.33405	0.000806786	-1.3136	3.58362e-07	-3.1495	0.00101513	-0.998269
187	RPL7L1	9.24973e-06	-3.58037	0.150883	-3.08389	7.84859e-05	-4.73235	0.00190589	-1.06929	0.0237338	-1.30012	0.0475062	-0.142051	0.000132941	-1.11518	0.772804	0.0976027
188	RPL8	2.51978e-05	-5.39406	0.0159754	-5.44443	0.000361899	-7.75351	0.0233961	-1.4382	0.000901094	-1.7997	0.0135087	-1.08259	0.000598187	-2.47419	0.144894	-0.716783
189	RPL9	9.66925e-08	-6.39686	2.42105e-05	-5.27579	4.88003e-07	-9.3226	3.09625e-06	-1.55185	6.46497e-07	-1.99157	1.01251e-05	-0.900207	8.97517e-08	-2.65171	0.00494258	-0.907214
190	RPLP0	4.83335e-07	-3.90144	3.7913e-07	-5.57959	0.000139227	-5.43657	2.90305e-05	-1.60107	0.000149643	-1.44899	0.0135087	-0.572909	0.00667891	-2.487	0.00653664	-0.761897
191	RPLP1	3.45132e-07	-4.0006	4.16348e-07	-5.22212	3.14503e-07	-9.04918	3.14087e-07	-1.6073	3.14503e-07	-2.25811	1.34884e-05	-0.887893	3.14087e-07	-2.92486	0.000218855	-0.903688
192	RPLP2	6.86689e-07	-4.33134	5.30123e-05	-5.54706	0.0235135	-3.80979	0.00302181	-1.54368	0.0248624	-1.71127	0.00188305	-0.45024	0.000190088	-2.31551	0.0832278	-0.512828
193	RPN2	1.88396e-06	-3.1366	4.69229e-05	-1.39843	0.00406857	-5.02202	0.00020689	-1.3493	0.00235921	-0.923341	0.960202	-0.528402	6.9563e-05	-1.13328	0.13532	-0.332783
194	RPS10	3.7913e-07	-5.02187	0.0475062	-3.68973	3.45689e-07	-7.68922	0.000510459	-1.29908	0.000507	-1.59235	0.0377098	-0.677879	0.000598187	-2.39758	0.00335238	-0.398721
195	RPS11	3.14087e-07	-5.26097	1.1024e-06	-7.04887	3.45689e-07	-9.95747	3.26167e-07	-1.79192	5.52042e-07	-1.63648	5.14234e-05	-0.548351	3.14087e-07	-2.68709	0.000893934	-0.646059
196	RPS12	4.40345e-07	-3.32049	1.98647e-06	-4.52242	1.06858e-06	-5.9524	3.51687e-07	-1.34991	5.55948e-06	-1.41094	0.0931925	-0.176904	4.40345e-07	-2.00974	0.0057388	-0.597787
197	RPS13	3.38695e-07	-4.83874	1.98647e-06	-6.18553	3.52275e-07	-6.91954	9.71284e-07	-1.53093	2.3593e-05	-2.12417	0.00195233	-0.751006	9.89051e-07	-2.92773	0.00133716	-0.828321
198	RPS14	1.20632e-06	-6.25533	9.93262e-05	-6.23602	5.52042e-07	-8.14615	2.32818e-05	-1.81351	3.44221e-05	-2.08672	0.010492	-0.701378	5.05907e-06	-3.04549	0.00425541	-0.940657
199	RPS15	6.30225e-06	-3.51714	0.220152	-2.39907	0.00230379	-5.34592	0.00302181	-1.39854	0.0280166	-1.13983	0.0643309	-0.534609	0.000147052	-2.13991	0.0825954	-0.13014
200	RPS15A	3.51687e-07	-3.78478	2.63021e-06	-5.34319	6.64273e-07	-6.0639	1.34348e-06	-1.74289	6.40199e-07	-1.89461	7.08773e-06	-1.03135	3.14087e-07	-2.5259	3.55565e-05	-1.03805
201	RPS16	1.16364e-05	-3.98317	0.000277592	-5.81504	4.0816e-05	-5.72659	0.000210496	-1.45151	0.00183197	-1.749	0.0641076	-0.225204	7.9088e-05	-2.52495	0.0199575	-0.627854
202	RPS17	9.09235e-05	-4.37785	0.000251673	-4.62413	0.0014533	-7.39755	0.000285103	-1.32459	0.0118944	-1.51789	0.0459321	-0.876466	0.000322659	-2.4788	0.0197501	-0.784945
203	RPS18	8.52234e-06	-4.88674	5.57654e-07	-7.12878	1.33904e-05	-7.33806	6.01385e-06	-1.70544	2.10129e-07	-1.95557	0.000138893	-0.754901	2.41704e-07	-2.85115	0.000599175	-0.983018
204	RPS19	1.77561e-07	-5.05516	6.51276e-06	-4.87847	1.79774e-05	-6.8744	8.17518e-08	-1.91387	0.000198978	-2.25797	0.0140398	-0.817692	1.07692e-06	-2.75286	0.00267157	-0.123708
205	RPS2	1.20133e-05	-2.87159	0.00133127	-3.73014	4.54854e-05	-3.3658	3.94599e-05	-1.65376	1.32891e-07	-1.57907	0.00627417	-0.525391	1.76062e-06	-2.77865	0.000274827	-0.816814
206	RPS20	3.38695e-07	-5.0783	3.14087e-07	-5.65062	3.20515e-07	-7.21479	3.14087e-07	-1.27266	5.84944e-06	-1.75532	0.000406542	-0.812987	3.6516e-07	-3.00553	0.000151336	-1.05408
207	RPS21	3.6516e-07	-3.95127	0.00291842	-5.0047	4.15915e-06	-5.26216	1.95172e-06	-1.63139	0.00164337	-0.910616	0.0487163	-0.357375	0.00053119	-2.47079	0.116811	-0.392202
208	RPS23	0.000614106	-5.79272	6.26169e-05	-5.22155	6.47338e-06	-9.018	0.000187415	-1.52591	0.00201972	-2.56084	0.00834967	-0.828088	3.12962e-06	-3.41852	0.0022005	-1.05951
209	RPS24	3.6516e-07	-4.34852	0.00108128	-5.05572	7.28337e-07	-8.81657	3.38695e-07	-1.62206	3.87062e-07	-2.48499	0.0205144	-0.867671	3.14087e-07	-3.24007	9.09235e-05	-0.848431
210	RPS25	0.00543312	-2.46173	0.00335238	-0.928922	0.00481487	-1.93505	0.0499522	-0.458802	0.368546	0.271357	0.0924997	-0.305507	0.032469	-0.380011	1	0.0672635
211	RPS26	0.00145791	-4.1286	0.000503718	-5.24385	0.00562095	-5.36858	0.000138825	-1.45226	0.0399718	-1.13279	0.684499	-0.300398	0.00917365	-1.82996	0.372887	-0.347615
212	RPS27	4.48152e-05	-5.07441	1.98647e-06	-3.27876	3.77897e-05	-3.81091	1.16462e-05	-1.09189	0.00891307	-0.664058	0.153947	-0.389679	1.32707e-05	-2.08933	0.208318	-0.310617
213	RPS27A	6.75074e-05	-5.33968	3.66765e-05	-6.72141	2.65013e-06	-9.30984	6.03665e-07	-1.60985	0.00010711	-2.09139	0.272288	-0.664538	6.99413e-07	-3.21481	0.00465384	-1.2029
214	RPS27L	0.000766232	-1.50887	0.0851485	-0.219588	0.546877	-0.422445	0.0411166	-0.374178	0.353509	-0.451473	0.985781	0.000820495	0.000390394	-0.619242	0.878189	-0.178004
215	RPS28	8.09712e-07	-3.40704	5.89155e-06	-3.60468	2.80773e-05	-4.0315	1.511e-05	-1.21059	0.00514657	-0.663465	0.0259007	-0.506653	3.50087e-05	-1.95917	0.50053	-0.134203
216	RPS29	3.26167e-07	-4.28817	5.60659e-07	-5.0748	5.31903e-07	-7.03897	3.14087e-07	-1.67228	3.45689e-07	-2.17422	0.000606097	-0.622698	3.14087e-07	-2.86328	0.000369796	-0.852486
217	RPS3	1.49558e-06	-5.51542	6.40913e-06	-5.84416	0.000165463	-7.35346	5.98456e-05	-1.47249	6.55512e-05	-1.69804	1.80394e-05	-0.855158	0.000756394	-2.6854	0.000336174	-0.988954
218	RPS3A	7.38532e-05	-4.13968	0.0101736	-5.17036	0.00075231	-7.01688	6.07562e-05	-1.28499	1.06741e-05	-1.57055	0.0150629	-0.667092	0.0215059	-2.73712	0.000190088	-0.74557
219	RPS4X	3.93615e-07	-5.23392	0.00712258	-6.00722	3.94407e-07	-9.11329	3.38695e-07	-1.40478	6.89219e-07	-1.71779	0.0211044	-0.900288	1.71908e-05	-3.31222	0.00116591	-0.758281
220	RPS4Y1	2.29156e-05	-0.88276	0.963042	-0.119361	0.00217041	-2.5937	0.28816	-0.405199	0.010741	-0.274421	0.168876	-0.552284	1.07293e-05	-0.778186	0.344892	-0.203693
221	RPS4Y2	0.437147	0.180761	0.833438	-0.0566834	0.337064	-0.696985	0.0938895	0.0932195	0.58068	0.140146	0.643106	-0.148647	0.255531	0.17896	0.985781	-0.028776
222	RPS5	6.62811e-06	-5.10347	5.8948e-05	-7.02884	3.75107e-06	-7.42791	0.00014918	-1.61803	6.69515e-06	-1.86453	0.057462	-0.709961	2.76952e-05	-2.49897	8.80143e-06	-0.846619
223	RPS6	3.14087e-07	-5.12232	3.32374e-07	-5.61535	3.39222e-07	-8.03855	3.20072e-07	-1.51006	3.14503e-07	-2.34276	4.05274e-06	-1.20042	3.14087e-07	-3.10116	6.30225e-06	-0.74332
224	RPS6KA2	0.855755	-0.547596	0.13439	-0.165657	0.233112	-0.464919	0.404253	0.0819917	0.981459	-0.172976	0.226931	-0.146409	0.0411166	0.157088	0.441364	-0.100116
225	RPS6KB2	0.0832278	-1.08892	0.0782771	-0.420599	0.585588	-1.05336	0.199438	-0.748812	0.556435	-0.421659	0.920502	0.102747	0.267645	-0.798726	0.176735	-0.504159
226	RPS6KL1	0.710869	-0.835781	0.332299	-0.656451	0.389859	-0.618268	0.847372	-0.0836917	0.784458	0.190901	0.511931	0.0342821	0.217481	-0.18822	0.926164	0.225509
227	RPS7	1.54986e-06	-7.53495	0.000452702	-4.9496	4.69045e-05	-8.92254	4.89002e-06	-1.24697	0.000175197	-2.78815	0.000174575	-0.81043	2.1505e-05	-3.4712	0.00291842	-1.51297
228	RPS8	3.58362e-07	-6.38428	7.83473e-06	-7.40657	1.23483e-06	-8.82483	2.77138e-06	-1.71661	3.14503e-07	-2.79985	5.80631e-05	-1.43894	3.14087e-07	-4.00551	3.12962e-06	-1.24257
229	RPS9	5.29338e-05	-3.86731	0.0041649	-4.20674	0.0139666	-7.08055	0.00100386	-1.41739	0.00200164	-1.7459	0.00980316	-0.529801	0.000860813	-2.64369	0.531763	-0.0731586
230	SBDS	0.210907	-1.09856	0.627856	-0.198416	0.890516	0.901721	0.0106001	-0.41725	0.38008	-0.354205	0.278564	0.0460145	0.0291567	-0.986047	0.0669428	-0.626875
231	SEC61A1	3.65586e-06	-4.08529	5.30123e-05	-7.2372	0.00683549	-5.08242	0.00316488	-2.09046	0.00661797	-1.02025	0.00285129	-0.400564	0.000417651	-2.38007	0.0128503	-0.576168
232	SEC61A2	0.987177	-0.841468	0.598094	-0.00699678	0.381371	-0.724109	0.892612	-0.426914	0.493252	0.197611	0.814486	-0.206107	0.578162	-0.441832	0.473506	0.183381
233	SKIV2L	0.000545444	-1.68824	0.587973	-0.623309	0.237343	-2.63607	0.416411	-0.323392	0.865144	-0.00296576	0.0261395	-0.413714	0.825102	-0.538164	0.668857	0.12487
234	SLFN14	0.94317	-0.0499972	0.0451617	0.0888017	0.105696	1.48235	0.133465	0.257561	0.347972	0.144217	0.695003	-0.15119	0.104854	-0.527142	0.833438	-0.0605629
235	SMG1	0.00420784	-1.20366	0.441364	-0.0706617	0.528008	0.59287	0.103336	-0.617629	0.173697	-0.173761	0.104854	-0.312471	0.00281826	-0.83241	0.297978	-0.149206
236	SMG5	3.6516e-07	-3.20174	0.0330512	-1.53341	0.00233135	-2.19001	0.000293076	-2.06116	4.23118e-06	-0.861198	0.06331	-0.162218	0.00202394	-1.18049	0.0106001	-0.191067
237	SMG6	4.48637e-07	-2.65171	9.6447e-05	-0.993271	0.0428225	-1.31222	5.63309e-05	-0.690071	5.80787e-05	-0.668757	0.439252	-0.0794805	0.000871364	-0.661117	0.14588	-0.351137
238	SMG7	0.0032762	-1.95968	0.00481175	0.34355	0.105696	0.392199	2.90305e-05	-0.921739	0.0255616	-0.624124	0.273848	-0.0666359	0.354071	-0.164438	0.592894	0.162971
239	SMG8	1.85694e-05	-0.887941	0.114516	0.136073	0.170094	0.449557	8.26434e-06	-0.515706	0.86812	0.192077	0.26885	-0.324301	0.0837576	-0.475912	0.0952728	-0.606121
240	SMG9	0.00682396	-0.617415	0.218814	-0.0384953	0.0770589	-1.47008	0.0101736	-0.469202	0.528008	-0.526917	0.937498	0.126289	0.0172675	-0.412416	0.931829	0.156687
241	SRP19	3.38695e-07	-5.52526	0.000582652	-4.06999	6.76635e-07	-8.04975	2.02181e-06	-2.05164	1.2787e-05	-1.6233	0.107943	0.272248	6.99413e-07	-2.48121	0.243804	0.249064
242	SRP68	0.000262385	-4.46042	0.00502985	-3.16028	0.201183	-4.1757	0.0249643	-1.50989	0.549259	-0.524626	0.236669	0.151955	0.00101513	-1.9547	0.542194	-0.175111
243	SRP72	6.14903e-07	-2.64388	0.000766232	-1.31733	0.00760773	-4.45734	0.000120113	-1.26411	0.0897903	-0.500369	0.960202	0.0610442	0.00926954	-1.01896	0.627856	-0.302414
244	SRP9	0.00331374	-2.62655	0.760437	-0.119837	0.0488153	-1.79175	0.0128144	-1.04163	0.101562	-0.963953	0.806191	-0.160045	0.406749	-0.575659	0.0472538	-0.529875
245	TARDBP	4.92406e-07	-2.15864	5.50378e-07	-1.44087	0.18647	-2.09307	7.12364e-07	-1.23799	0.00900682	-0.605252	0.38642	-0.519332	3.18429e-06	-1.08541	0.653357	0.478616
246	TCF25	0.248157	-0.65857	0.299635	-0.215899	0.890516	0.389205	0.258523	-0.177744	0.823178	0.117572	0.398255	-0.158961	0.878189	-0.101243	0.80573	0.184769
247	TNPO1	0.343075	-0.623419	0.713526	-0.11214	0.554038	-0.608055	0.0400682	0.0189916	0.477886	-0.489161	0.897899	0.0832023	0.00109498	-0.72307	0.350381	0.20328
248	TRIP4	0.00186047	-0.763072	0.452009	0.288895	0.873588	-0.324323	0.50964	-0.177545	0.0782619	0.574555	0.721517	0.0712337	0.496008	0.105503	0.928996	0.04657
249	TTC37	6.94017e-06	-1.59537	0.64006	-0.0647072	0.0894249	-1.77085	0.468936	0.0861064	0.11182	-0.038385	0.390195	0.235938	0.632833	-0.113645	0.64975	0.0189356
250	RPL40	4.76461e-05	-3.70273	0.000160258	-5.15423	0.0953352	-5.58121	0.000277333	-1.40144	4.54854e-05	-1.06857	0.251089	-0.657405	3.9625e-05	-2.29198	0.000228253	-0.586705
251	UPF1	2.91982e-06	-5.12774	0.000446676	-3.62791	0.00230379	-3.85832	3.04268e-05	-2.09827	2.99003e-05	-2.01291	0.095296	-0.629955	1.00458e-05	-2.01084	0.160218	-0.57698
252	UPF2	4.24203e-07	-4.16929	0.0211044	-1.51089	0.191284	-3.13339	5.81779e-07	-1.95236	6.45697e-05	-1.55268	0.0318955	-0.347967	0.000838499	-1.78547	0.926164	-0.0742789
253	UPF3A	0.648223	-0.101779	0.745671	-0.0450385	0.405821	0.352287	0.447733	-0.225006	0.542128	0.659321	0.523466	-0.345947	0.428782	-0.135329	0.394286	-0.067462
254	UPF3B	0.350381	-0.30731	0.255531	0.182112	0.310768	-0.702207	0.343075	-0.0973216	0.0838658	0.456127	0.20069	0.131644	0.443481	0.547017	0.602792	0.0257366
255	PFDN3	6.26169e-05	-4.25593	2.0831e-05	-1.78067	4.6827e-06	-5.48895	3.7913e-07	-1.74598	0.0222286	-0.897211	0.556457	-0.126874	6.16799e-05	-2.14381	0.449868	-0.103397
256	VCP	3.26167e-07	-4.13807	3.14087e-07	-6.71966	3.32872e-07	-7.69776	3.14087e-07	-1.91837	3.32872e-07	-2.1676	4.91243e-05	-0.753445	3.14087e-07	-2.79929	0.000395709	-0.787002
257	WDR61	9.78766e-05	-2.16716	0.0542631	-0.0401201	0.347972	-0.393959	0.00207301	-0.980559	0.622994	-0.299335	0.53045	-0.118025	0.00137068	-0.971639	0.435047	-0.141026
258	WIBG	0.487029	0.302807	0.50053	0.113247	0.430483	-0.520609	0.087765	0.210467	0.625525	-0.275147	0.928996	-0.141257	0.0801047	-0.324982	0.645662	0.109003
259	YAE1D1	1.29617e-06	-3.68356	0.148866	-1.65129	0.000113576	-4.37227	0.00151268	-1.59913	0.0701538	-0.873193	0.0653654	-0.561006	0.000776189	-1.58226	0.406264	0.127449
260	YBX1	0.000446676	-0.969226	0.0186503	-0.599531	0.0111899	-2.61903	0.00660743	-0.493505	0.975756	0.022121	0.0871049	-0.412302	0.00599441	-0.538365	0.507355	-0.283961
261	ZC3H12A	0.772804	-0.140594	0.355925	-0.449563	0.851107	0.428966	0.28816	0.0896587	0.762563	-0.295995	0.954522	0.0437954	0.0690946	0.487892	0.0444022	-0.380475
262	ZNF598	0.00151908	-1.96759	0.00864484	-0.266762	0.884867	-1.2404	0.0107703	-0.408588	0.537401	0.257435	0.105525	-0.332167	0.0268919	-0.281579	0.149675	-0.076197

## Sheet: Fig.1e
	gene	hiPSCi	WTC11	HEK293i	NPC	DepMap
1	ABCE1	1	1	1	1	1
2	ABCF1	1	1	1	1	1
3	ANGEL2	0	1	0	0	0
4	ANKZF1	0	0	0	1	0
5	APEH	1	0	1	0	0
6	ASCC2	0	0	0	0	0
7	ASCC3	1	1	1	1	0
8	BAG6	0	0	1	1	0
9	CARHSP1	0	0	1	0	0
10	CPEB2	0	0	0	0	0
11	CSDE1	0	1	0	1	0
12	DCP1A	1	0	1	0	0
13	DDX3X	1	1	1	1	0
14	DENR	1	1	1	1	1
15	DHX29	1	1	1	1	0
16	DHX36	1	1	0	0	1
17	DHX9	1	1	1	1	1
18	DNAJC2	1	1	0	1	0
19	DND1	0	0	0	0	1
20	DRG1	0	0	0	0	1
21	EEF1A1	1	0	1	0	1
22	EEF1A2	1	0	0	0	0
23	EEF1B2	1	1	0	0	1
24	EEF1D	1	0	0	0	0
25	EEF1E1	1	1	0	0	0
26	EEF1G	1	1	1	1	1
27	EEF2	1	1	1	1	1
28	EEF2K	0	0	0	0	0
29	EEFSEC	1	1	1	1	0
30	EFTUD1	1	1	0	1	1
31	EIF1	1	1	1	0	1
32	EIF1AD	1	0	1	1	1
33	EIF1AX	1	1	1	1	1
34	EIF2AK4	0	0	0	1	0
35	EIF2B1	1	1	1	0	1
36	EIF2B2	1	1	1	1	1
37	EIF2B3	1	1	1	1	1
38	EIF2B4	1	1	1	1	1
39	EIF2B5	1	1	1	1	1
40	EIF2S1	1	1	1	1	1
41	EIF2S2	1	1	1	1	1
42	EIF2S3	1	1	1	1	1
43	EIF3A	1	1	1	1	1
44	EIF3B	1	1	1	1	1
45	EIF3C	1	1	1	1	0
46	EIF3CL	1	1	1	1	0
47	EIF3D	1	1	1	1	1
48	EIF3E	1	1	1	1	1
49	EIF3F	1	1	1	0	1
50	EIF3G	1	1	1	1	1
51	EIF3H	1	1	1	1	1
52	EIF3I	1	1	1	1	1
53	EIF3J	1	1	1	1	1
54	EIF3K	1	1	1	1	0
55	EIF3L	1	1	1	1	0
56	EIF3M	1	1	1	1	1
57	EIF4A1	1	1	1	1	1
58	EIF4A2	1	1	0	1	0
59	EIF4A3	1	1	1	1	1
60	EIF4B	0	0	1	0	1
61	EIF4E	1	1	1	1	1
62	EIF4E2	1	0	1	0	0
63	EIF4E3	0	0	1	0	0
64	EIF4EBP1	0	0	0	1	0
65	EIF4EBP3	0	0	0	0	0
66	EIF4ENIF1	1	0	1	0	0
67	EIF4G1	1	1	1	1	1
68	EIF4G2	1	1	1	1	1
69	EIF4G3	0	0	1	0	0
70	EIF4H	1	0	1	0	0
71	EIF5	1	1	1	1	1
72	EIF5A	1	1	1	1	1
73	EIF5AL1	0	0	0	0	1
74	EIF5B	1	1	1	1	0
75	EIF6	1	1	1	1	1
76	ERI1	1	1	1	0	0
77	ERF1	1	1	1	1	1
78	FAU	1	1	1	1	1
79	FXR2	1	0	0	0	0
80	GEMIN5	1	1	1	1	1
81	GIGYF2	1	0	1	0	0
82	RACK1	1	1	1	1	0
83	ERF3A	1	1	1	1	1
84	GTPBP1	0	0	0	1	0
85	HBS1L	1	1	0	1	0
86	HSPA14	1	1	0	1	0
87	IGF2BP2	0	0	1	0	0
88	IGF2BP3	0	0	0	0	0
89	IGHMBP2	1	1	1	1	0
90	IMPACT	1	0	0	0	0
91	LARP1	0	0	1	0	0
92	LARP4	1	0	1	0	0
93	LIN28A	0	1	1	1	0
94	LSG1	1	1	1	1	1
95	LTN1	1	0	0	0	0
96	LTV1	1	1	1	1	1
97	MCTS1	1	1	1	1	0
98	MTOR	1	1	1	1	1
99	NAA10	1	1	1	1	1
100	NAA11	0	0	0	0	0
101	NAA15	1	1	1	1	1
102	NACA	1	1	1	1	1
103	NACAD	1	0	1	1	0
104	NCK1	0	0	0	0	0
105	NEMF	1	1	1	0	1
106	NOB1	1	1	1	1	1
107	OLA1	1	0	1	1	0
108	PABPC1	1	1	0	0	1
109	PABPC4	1	1	1	1	0
110	PAIP1	0	0	0	0	0
111	PAIP2	1	0	0	0	0
112	PARN	1	1	0	1	0
113	PDRG1	1	1	1	1	1
114	PELO	1	1	1	1	1
115	PFDN2	1	1	1	1	1
116	PFDN5	1	1	1	1	1
117	PRMT3	1	0	0	0	0
118	RBM3	0	0	0	1	0
119	RICTOR	1	1	1	0	0
120	RIOK2	1	1	1	1	1
121	RPL10	1	1	1	1	1
122	RPL10A	1	1	1	1	1
123	RPL11	1	1	1	1	1
124	RPL12	1	1	1	1	1
125	RPL13	1	1	1	1	1
126	RPL13A	1	1	1	1	1
127	RPL14	1	1	1	1	1
128	RPL15	1	1	1	1	1
129	RPL17	1	1	1	1	1
130	RPL18	1	1	1	1	1
131	RPL18A	1	1	1	1	1
132	RPL19	1	1	1	1	1
133	RPL21	1	1	1	1	1
134	RPL22	1	0	0	0	0
135	RPL22L1	0	0	0	0	0
136	RPL23	1	1	1	1	1
137	RPL23A	1	1	1	1	1
138	RPL24	1	1	1	1	1
139	RPL26	1	1	1	1	1
140	RPL26L1	0	0	0	0	1
141	RPL27	1	1	1	1	1
142	RPL27A	1	1	1	1	1
143	RPL28	1	1	1	1	1
144	RPL29	1	1	1	1	1
145	RPL3	1	1	1	1	1
146	RPL30	1	1	1	1	1
147	RPL31	1	1	1	1	1
148	RPL32	1	1	1	1	1
149	RPL34	1	1	1	1	1
150	RPL35	1	1	0	1	1
151	RPL35A	1	1	1	1	1
152	RPL36	1	1	1	1	1
153	RPL36A	1	1	1	1	1
154	RPL36AL	1	0	0	0	1
155	RPL37	1	1	1	1	1
156	RPL37A	1	1	1	1	1
157	RPL38	1	1	1	1	1
158	RPL39	1	1	1	1	1
159	RPL4	1	1	1	1	1
160	RPL41	1	1	1	0	1
161	RPL5	1	1	1	1	1
162	RPL6	1	1	1	1	1
163	RPL7	1	1	1	1	1
164	RPL7A	1	1	1	1	1
165	RPL7L1	1	1	0	1	1
166	RPL8	1	1	1	1	1
167	RPL9	1	1	1	1	1
168	RPLP0	1	1	1	1	1
169	RPLP1	1	1	1	1	1
170	RPLP2	1	1	1	1	1
171	RPN2	1	1	1	1	1
172	RPS10	1	1	1	1	1
173	RPS11	1	1	1	1	1
174	RPS12	1	1	1	1	1
175	RPS13	1	1	1	1	1
176	RPS14	1	1	1	1	1
177	RPS15	1	1	0	1	1
178	RPS15A	1	1	1	1	1
179	RPS16	1	1	1	1	1
180	RPS17	1	1	1	1	1
181	RPS18	1	1	1	1	1
182	RPS19	1	1	1	1	1
183	RPS2	1	1	1	1	1
184	RPS20	1	1	1	1	1
185	RPS21	1	1	1	1	1
186	RPS23	1	1	1	1	1
187	RPS24	1	1	1	1	1
188	RPS25	1	1	1	1	1
189	RPS26	1	1	1	1	1
190	RPS27	1	1	1	1	1
191	RPS27A	1	1	1	1	1
192	RPS27L	1	0	1	1	0
193	RPS28	1	1	1	1	1
194	RPS29	1	1	1	1	1
195	RPS3	1	1	1	1	1
196	RPS3A	1	1	1	1	1
197	RPS4X	1	1	1	1	1
198	RPS4Y1	1	1	0	0	0
199	RPS5	1	1	1	1	1
200	RPS6	1	1	1	1	1
201	RPS6KA2	0	1	0	0	0
202	RPS6KB2	1	0	1	0	0
203	RPS7	1	1	1	1	1
204	RPS8	1	1	1	1	1
205	RPS9	1	1	1	1	1
206	SBDS	0	0	0	1	1
207	SEC61A1	1	1	1	1	1
208	SKIV2L	1	1	0	0	0
209	SMG1	1	0	0	0	1
210	SMG5	1	1	1	1	1
211	SMG6	1	1	1	1	1
212	SMG7	1	0	0	1	0
213	SMG8	1	1	0	1	0
214	SMG9	1	1	0	1	0
215	SRP19	1	1	1	1	1
216	SRP68	1	1	1	1	1
217	SRP72	1	1	1	1	1
218	SRP9	1	1	0	1	1
219	TARDBP	1	1	1	1	1
220	TNPO1	0	0	0	0	0
221	TRIP4	1	0	0	0	0
222	TTC37	1	0	0	0	0
223	RPL40	1	1	1	1	1
224	UPF1	1	1	1	1	1
225	UPF2	1	1	1	1	1
226	UPF3A	0	0	0	0	1
227	PFDN3	1	1	1	1	1
228	VCP	1	1	1	1	1
229	WDR61	1	1	1	1	1
230	WIBG	0	0	0	0	1
231	YAE1D1	1	1	0	1	1
232	YBX1	1	0	1	1	1
233	ZC3H12A	0	0	0	0	0
234	ZNF598	1	1	1	1	0
235	CIRBP	0	0	0	0	0
236	CPEB1	0	0	0	0	0
237	EIF1AY	0	0	0	0	0
238	EIF1B	0	0	0	0	0
239	EIF2A	0	0	0	0	0
240	EIF2AK1	0	0	0	0	0
241	EIF2AK2	0	0	0	0	0
242	EIF2D	0	0	0	0	0
243	EIF4E1B	0	0	0	0	0
244	EIF4EBP2	0	0	0	0	0
245	EIF5A2	0	0	0	0	0
246	FMR1	0	0	0	0	0
247	ERF3B	0	0	0	0	0
248	GTPBP2	0	0	0	0	0
249	LARP4B	0	0	0	0	0
250	NAA16	0	0	0	0	0
251	NACA2	0	0	0	0	0
252	PABPC3	0	0	0	0	0
253	RBM24	0	0	0	0	0
254	RPL10L	0	0	0	0	0
255	RPL39L	0	0	0	0	0
256	RPL3L	0	0	0	0	0
257	RPS4Y2	0	0	0	0	0
258	RPS6KL1	0	0	0	0	0
259	SEC61A2	0	0	0	0	0
260	SLFN14	0	0	0	0	0
261	TCF25	0	0	0	0	0
262	UPF3B	0	0	0	0	0

## Sheet: Fig.1f
gene	Neuron_diff	Neuron_sur	i3Neurons
ABCE1	1	1	0
ABCF1	1	0	0
ANGEL2	0	1	0
ANKZF1	0	0	0
APEH	0	1	0
ASCC2	0	0	0
ASCC3	1	1	0
BAG6	1	1	1
CARHSP1	0	0	0
CPEB2	0	0	0
CSDE1	0	0	1
DCP1A	0	0	0
DDX3X	0	0	1
DENR	1	0	1
DHX29	1	1	0
DHX36	0	1	1
DHX9	1	0	1
DNAJC2	1	0	1
DND1	0	0	0
DRG1	0	0	0
EEF1A1	0	0	0
EEF1A2	0	1	0
EEF1B2	0	0	1
EEF1D	0	0	0
EEF1E1	0	0	0
EEF1G	1	0	1
EEF2	1	1	0
EEF2K	0	0	0
EEFSEC	1	0	1
EFTUD1	0	0	1
EIF1	0	0	0
EIF1AD	1	0	0
EIF1AX	1	0	0
EIF2AK4	0	0	0
EIF2B1	0	0	0
EIF2B2	1	0	1
EIF2B3	1	1	0
EIF2B4	1	1	0
EIF2B5	1	1	0
EIF2S1	1	1	0
EIF2S2	1	1	0
EIF2S3	1	1	0
EIF3A	1	1	0
EIF3B	1	0	0
EIF3C	1	1	0
EIF3CL	1	1	0
EIF3D	1	0	0
EIF3E	1	1	0
EIF3F	0	0	0
EIF3G	1	1	0
EIF3H	1	0	1
EIF3I	1	0	0
EIF3J	0	1	1
EIF3K	1	1	0
EIF3L	1	1	0
EIF3M	1	1	1
EIF4A1	1	0	0
EIF4A2	1	1	0
EIF4A3	1	1	0
EIF4B	1	0	0
EIF4E	1	1	1
EIF4E2	0	0	0
EIF4E3	0	0	0
EIF4EBP1	1	0	0
EIF4EBP3	1	0	0
EIF4ENIF1	0	0	0
EIF4G1	1	0	1
EIF4G2	0	0	1
EIF4G3	0	0	0
EIF4H	0	0	0
EIF5	0	0	0
EIF5A	1	0	0
EIF5AL1	0	0	0
EIF5B	1	1	0
EIF6	1	1	0
ERI1	0	0	1
ERF1	1	0	0
FAU	1	0	0
FXR2	0	0	0
GEMIN5	1	1	0
GIGYF2	0	0	0
RACK1	0	0	1
ERF3A	0	0	0
GTPBP1	0	0	0
HBS1L	1	1	0
HSPA14	0	0	1
IGF2BP2	0	0	0
IGF2BP3	0	1	1
IGHMBP2	1	0	1
IMPACT	0	0	0
LARP1	1	0	0
LARP4	0	0	0
LIN28A	1	0	1
LSG1	1	1	1
LTN1	0	0	0
LTV1	1	1	0
MCTS1	0	1	0
MTOR	1	1	1
NAA10	1	0	0
NAA11	0	1	0
NAA15	1	1	0
NACA	1	1	0
NACAD	0	0	0
NCK1	0	1	0
NEMF	0	0	0
NOB1	1	0	0
OLA1	0	0	0
PABPC1	0	0	1
PABPC4	0	0	0
PAIP1	0	0	0
PAIP2	0	0	0
PARN	0	0	0
PDRG1	1	1	0
PELO	1	0	0
PFDN2	1	1	0
PFDN5	0	0	1
PRMT3	0	0	0
RBM3	0	0	0
RICTOR	0	0	0
RIOK2	1	1	0
RPL10	1	1	0
RPL10A	1	1	0
RPL11	1	1	1
RPL12	1	1	0
RPL13	1	1	0
RPL13A	1	0	0
RPL14	1	1	0
RPL15	1	1	0
RPL17	1	1	0
RPL18	1	1	0
RPL18A	1	0	0
RPL19	1	1	0
RPL21	1	1	0
RPL22	0	0	0
RPL22L1	0	0	1
RPL23	1	1	0
RPL23A	1	1	0
RPL24	1	1	0
RPL26	1	1	0
RPL26L1	0	0	0
RPL27	1	1	0
RPL27A	1	1	0
RPL28	1	0	0
RPL29	0	1	0
RPL3	1	0	0
RPL30	1	1	0
RPL31	1	1	1
RPL32	1	1	0
RPL34	1	1	0
RPL35	0	1	0
RPL35A	1	1	0
RPL36	1	1	0
RPL36A	1	1	0
RPL36AL	0	0	0
RPL37	1	1	0
RPL37A	1	0	0
RPL38	1	1	0
RPL39	1	1	0
RPL4	1	1	0
RPL41	0	0	1
RPL5	1	1	0
RPL6	1	1	0
RPL7	1	1	0
RPL7A	1	1	0
RPL7L1	1	1	0
RPL8	1	1	0
RPL9	1	1	0
RPLP0	1	1	0
RPLP1	1	1	1
RPLP2	1	1	0
RPN2	1	0	0
RPS10	1	1	0
RPS11	1	1	0
RPS12	1	1	0
RPS13	1	1	0
RPS14	1	1	0
RPS15	1	1	0
RPS15A	1	1	0
RPS16	1	1	0
RPS17	1	1	0
RPS18	1	1	0
RPS19	1	1	0
RPS2	1	1	0
RPS20	1	1	0
RPS21	1	1	0
RPS23	1	1	0
RPS24	1	1	0
RPS25	0	1	0
RPS26	1	0	0
RPS27	1	0	0
RPS27A	1	0	0
RPS27L	0	0	0
RPS28	1	1	0
RPS29	1	1	0
RPS3	1	1	0
RPS3A	1	1	0
RPS4X	1	1	0
RPS4Y1	1	0	0
RPS5	1	1	0
RPS6	1	1	0
RPS6KA2	0	0	0
RPS6KB2	0	0	0
RPS7	1	1	0
RPS8	1	1	0
RPS9	1	1	0
SBDS	0	0	0
SEC61A1	1	1	0
SKIV2L	0	1	0
SMG1	0	0	0
SMG5	1	1	1
SMG6	1	0	0
SMG7	1	0	0
SMG8	0	0	0
SMG9	0	0	0
SRP19	1	0	1
SRP68	0	0	1
SRP72	1	0	1
SRP9	0	0	1
TARDBP	1	0	0
TNPO1	0	0	0
TRIP4	0	0	0
TTC37	0	0	0
RPL40	1	0	0
UPF1	1	1	0
UPF2	1	1	0
UPF3A	0	0	1
PFDN3	1	0	1
VCP	1	1	1
WDR61	0	0	1
WIBG	0	0	0
YAE1D1	1	1	1
YBX1	0	1	0
ZC3H12A	0	0	0
ZNF598	0	0	1
CIRBP	0	0	0
CPEB1	0	0	0
EIF1AY	0	0	0
EIF1B	0	0	0
EIF2A	0	0	0
EIF2AK1	0	0	0
EIF2AK2	0	0	0
EIF2D	0	0	0
EIF4E1B	0	0	0
EIF4EBP2	0	0	0
EIF5A2	0	0	0
FMR1	0	0	0
ERF3B	0	0	0
GTPBP2	0	0	0
LARP4B	0	0	0
NAA16	0	0	0
NACA2	0	0	0
PABPC3	0	0	0
RBM24	0	0	0
RPL10L	0	0	0
RPL39L	0	0	0
RPL3L	0	0	0
RPS4Y2	0	0	0
RPS6KL1	0	0	0
SEC61A2	0	0	0
SLFN14	0	0	0
TCF25	0	0	0
UPF3B	0	0	0
