# Supplementary material for: Comparative CRISPRi screens reveal a human stem cell dependence on mRNA translation-coupled quality control
Source: Nat Struct Mol Biol. 2025 Jul 11;32(10):1932–46. doi: 10.1038/s41594-025-01616-3 (PMC12527931; doi:10.1038/s41594-025-01616-3)
Supplement: Supplementary file 4 — Statistical source data. [file 41594_2025_1616_MOESM4_ESM.xlsx]

## Sheet: Fig.2a
gene	phenotype	cluster	celltype
ABCE1	-5.65094	TF	HEK293i
ABCF1	-3.63721	TF	HEK293i
APEH	-0.298116	Protein	HEK293i
ASCC3	-2.28098	Protein	HEK293i
BAG6	-1.80896	Protein	HEK293i
CARHSP1	-0.266356	RNA	HEK293i
CSDE1	0.291476	RNA	HEK293i
DCP1A	-0.0577044	RNA	HEK293i
DDX3X	-2.43432	RNA	HEK293i
DENR	-0.651088	Protein	HEK293i
DHX29	-3.06882	RNA	HEK293i
DHX9	-0.388059	RNA	HEK293i
EEF1A1	-3.31487	TF	HEK293i
EEF1G	-2.05664	TF	HEK293i
EEF2	-5.25186	TF	HEK293i
EEFSEC	-2.41699	TF	HEK293i
EIF1	-0.502678	TF	HEK293i
EIF1AD	-0.746318	TF	HEK293i
EIF1AX	-2.68763	TF	HEK293i
EIF2AK1	0.356977	Protein	HEK293i
EIF2B1	-1.44947	TF	HEK293i
EIF2B2	-4.00181	TF	HEK293i
EIF2B3	-5.95301	TF	HEK293i
EIF2B4	-5.58778	TF	HEK293i
EIF2B5	-5.53668	TF	HEK293i
EIF2S1	-6.76948	TF	HEK293i
EIF2S2	-3.35434	TF	HEK293i
EIF2S3	-4.93134	TF	HEK293i
EIF3A	-5.48873	TF	HEK293i
EIF3B	-5.66548	TF	HEK293i
EIF3C	-5.58401	TF	HEK293i
EIF3CL	-5.98586	TF	HEK293i
EIF3D	-5.22556	TF	HEK293i
EIF3E	-5.81521	TF	HEK293i
EIF3F	-0.775919	TF	HEK293i
EIF3G	-4.38463	TF	HEK293i
EIF3H	-3.31382	TF	HEK293i
EIF3I	-5.45073	TF	HEK293i
EIF3J	-2.68875	TF	HEK293i
EIF3K	-0.636763	TF	HEK293i
EIF3L	-0.954176	TF	HEK293i
EIF3M	-5.18362	TF	HEK293i
EIF4A1	-1.97275	TF	HEK293i
EIF4A3	-4.64857	RNA	HEK293i
EIF4B	-0.529265	TF	HEK293i
EIF4E	-4.87325	TF	HEK293i
EIF4E2	-0.386954	Protein	HEK293i
EIF4E3	-0.161013	TF	HEK293i
EIF4EBP1	0.330452	TF	HEK293i
EIF4ENIF1	-0.525043	TF	HEK293i
EIF4G1	-2.7972	TF	HEK293i
EIF4G2	-1.41176	TF	HEK293i
EIF4G3	-0.392228	TF	HEK293i
EIF4H	-2.28705	TF	HEK293i
EIF5	-0.615296	TF	HEK293i
EIF5A	-3.00531	TF	HEK293i
EIF5B	-4.26735	TF	HEK293i
EIF6	-5.22802	TF	HEK293i
ERI1	-0.479873	RNA	HEK293i
ERF1	-3.69772	TF	HEK293i
FAU	-4.8655	RP	HEK293i
GEMIN5	-5.58617	RNA	HEK293i
GIGYF2	-0.546539	Protein	HEK293i
RACK1	-3.3097	RP	HEK293i
ERF3A	-3.00022	TF	HEK293i
IGF2BP2	-0.416254	RNA	HEK293i
IGHMBP2	-0.233173	RNA	HEK293i
LARP1	-1.17297	Protein	HEK293i
LARP4	-1.00177	RNA	HEK293i
LIN28A	-1.06295	RNA	HEK293i
LSG1	-4.21255	Protein	HEK293i
LTV1	-4.08004	Protein	HEK293i
MCTS1	-0.335578	Protein	HEK293i
MTOR	-5.44572	Protein	HEK293i
NAA10	-4.00109	Protein	HEK293i
NAA15	-2.11821	Protein	HEK293i
NACA	-4.56022	Protein	HEK293i
NACAD	-2.68651	Protein	HEK293i
NEMF	-0.371731	Protein	HEK293i
NOB1	-1.82918	Protein	HEK293i
OLA1	-0.653728	Protein	HEK293i
PABPC4	-0.615095	RNA	HEK293i
PDRG1	-3.58114	Protein	HEK293i
PELO	-1.00045	Protein	HEK293i
PFDN2	-6.92638	Protein	HEK293i
PFDN5	-0.33658	Protein	HEK293i
RICTOR	-0.75032	Protein	HEK293i
RIOK2	-5.14672	Protein	HEK293i
RPL10	-5.18998	RP	HEK293i
RPL10A	-5.40042	RP	HEK293i
RPL11	-3.8702	RP	HEK293i
RPL12	-5.26521	RP	HEK293i
RPL13	-4.53703	RP	HEK293i
RPL13A	-3.11948	RP	HEK293i
RPL14	-5.79383	RP	HEK293i
RPL15	-5.76593	RP	HEK293i
RPL17	-6.6102	RP	HEK293i
RPL18	-5.14153	RP	HEK293i
RPL18A	-4.08049	RP	HEK293i
RPL19	-5.33887	RP	HEK293i
RPL21	-6.15296	RP	HEK293i
RPL23	-5.37118	RP	HEK293i
RPL23A	-4.6606	RP	HEK293i
RPL24	-5.60932	RP	HEK293i
RPL26	-5.13929	RP	HEK293i
RPL27	-5.57465	RP	HEK293i
RPL27A	-5.55713	RP	HEK293i
RPL28	-3.98303	RP	HEK293i
RPL29	-0.622385	RP	HEK293i
RPL3	-5.35275	RP	HEK293i
RPL30	-6.06555	RP	HEK293i
RPL31	-5.39584	RP	HEK293i
RPL32	-2.93166	RP	HEK293i
RPL34	-6.34251	RP	HEK293i
RPL35A	-5.73038	RP	HEK293i
RPL36	-5.63066	RP	HEK293i
RPL36A	-3.83501	RP	HEK293i
RPL37	-4.84307	RP	HEK293i
RPL37A	-5.68718	RP	HEK293i
RPL38	-5.41659	RP	HEK293i
RPL39	-4.96225	RP	HEK293i
RPL4	-5.7943	RP	HEK293i
RPL41	-0.56339	RP	HEK293i
RPL5	-3.58599	RP	HEK293i
RPL6	-6.41418	RP	HEK293i
RPL7	-6.0561	RP	HEK293i
RPL7A	-5.63563	RP	HEK293i
RPL8	-5.44443	RP	HEK293i
RPL9	-5.27579	RP	HEK293i
RPLP0	-5.57959	RP	HEK293i
RPLP1	-5.22212	RP	HEK293i
RPLP2	-5.54706	RP	HEK293i
RPN2	-1.39843	Protein	HEK293i
RPS10	-3.68973	RP	HEK293i
RPS11	-7.04887	RP	HEK293i
RPS12	-4.52242	RP	HEK293i
RPS13	-6.18553	RP	HEK293i
RPS14	-6.23602	RP	HEK293i
RPS15A	-5.34319	RP	HEK293i
RPS16	-5.81504	RP	HEK293i
RPS17	-4.62413	RP	HEK293i
RPS18	-7.12878	RP	HEK293i
RPS19	-4.87847	RP	HEK293i
RPS2	-3.73014	RP	HEK293i
RPS20	-5.65062	RP	HEK293i
RPS21	-5.0047	RP	HEK293i
RPS23	-5.22155	RP	HEK293i
RPS24	-5.05572	RP	HEK293i
RPS25	-0.928922	RP	HEK293i
RPS26	-5.24385	RP	HEK293i
RPS27	-3.27876	RP	HEK293i
RPS27A	-6.72141	RP	HEK293i
RPS27L	-0.219588	RP	HEK293i
RPS28	-3.60468	RP	HEK293i
RPS29	-5.0748	RP	HEK293i
RPS3	-5.84416	RP	HEK293i
RPS3A	-5.17036	RP	HEK293i
RPS4X	-6.00722	RP	HEK293i
RPS5	-7.02884	RP	HEK293i
RPS6	-5.61535	RP	HEK293i
RPS6KB2	-0.420599	Protein	HEK293i
RPS7	-4.9496	RP	HEK293i
RPS8	-7.40657	RP	HEK293i
RPS9	-4.20674	RP	HEK293i
SEC61A1	-7.2372	Protein	HEK293i
SLFN14	0.0888017	RNA	HEK293i
SMG5	-1.53341	RNA	HEK293i
SMG6	-0.993271	RNA	HEK293i
SMG7	0.34355	RNA	HEK293i
SRP19	-4.06999	Protein	HEK293i
SRP68	-3.16028	Protein	HEK293i
SRP72	-1.31733	Protein	HEK293i
TARDBP	-1.44087	RNA	HEK293i
RPL40	-5.15423	RP	HEK293i
UPF1	-3.62791	RNA	HEK293i
UPF2	-1.51089	RNA	HEK293i
PFDN3	-1.78067	Protein	HEK293i
VCP	-6.71966	Protein	HEK293i
WDR61	-0.0401201	RNA	HEK293i
YBX1	-0.599531	RNA	HEK293i
ZNF598	-0.266762	Protein	HEK293i
ABCE1	-5.5157	TF	hiPSCi
ABCF1	-4.41188	TF	hiPSCi
APEH	-1.39718	Protein	hiPSCi
ASCC3	-4.45083	Protein	hiPSCi
DCP1A	-0.293906	RNA	hiPSCi
DDX3X	-0.905447	RNA	hiPSCi
DENR	-3.07587	Protein	hiPSCi
DHX29	-5.09775	RNA	hiPSCi
DHX36	-2.62366	RNA	hiPSCi
DHX9	-2.65245	RNA	hiPSCi
DNAJC2	-3.18364	Protein	hiPSCi
DRG1	0.301133	Protein	hiPSCi
EEF1A1	-1.01058	TF	hiPSCi
EEF1A2	-1.10643	TF	hiPSCi
EEF1B2	-0.429276	TF	hiPSCi
EEF1D	-3.29355	TF	hiPSCi
EEF1E1	-0.494309	TF	hiPSCi
EEF1G	-3.41069	TF	hiPSCi
EEF2	-3.45372	TF	hiPSCi
EEFSEC	-2.59809	TF	hiPSCi
EFTUD1	-2.88792	Protein	hiPSCi
EIF1	-0.804269	TF	hiPSCi
EIF1AD	-2.5237	TF	hiPSCi
EIF1AX	-2.80102	TF	hiPSCi
EIF2AK1	0.236185	Protein	hiPSCi
EIF2AK4	0.459223	Protein	hiPSCi
EIF2B1	-3.18716	TF	hiPSCi
EIF2B2	-4.82295	TF	hiPSCi
EIF2B3	-7.10192	TF	hiPSCi
EIF2B4	-4.69605	TF	hiPSCi
EIF2B5	-5.6035	TF	hiPSCi
EIF2S1	-5.35528	TF	hiPSCi
EIF2S2	-3.2227	TF	hiPSCi
EIF2S3	-4.55152	TF	hiPSCi
EIF3A	-4.53566	TF	hiPSCi
EIF3B	-4.75751	TF	hiPSCi
EIF3C	-3.5011	TF	hiPSCi
EIF3CL	-3.5011	TF	hiPSCi
EIF3D	-4.41713	TF	hiPSCi
EIF3E	-4.26634	TF	hiPSCi
EIF3F	-1.79137	TF	hiPSCi
EIF3G	-4.58194	TF	hiPSCi
EIF3H	-3.64619	TF	hiPSCi
EIF3I	-3.70185	TF	hiPSCi
EIF3J	-4.72058	TF	hiPSCi
EIF3K	-1.1056	TF	hiPSCi
EIF3L	-1.34879	TF	hiPSCi
EIF3M	-4.20499	TF	hiPSCi
EIF4A1	-2.73334	TF	hiPSCi
EIF4A2	-2.32732	TF	hiPSCi
EIF4A3	-3.71804	RNA	hiPSCi
EIF4E	-5.15905	TF	hiPSCi
EIF4E2	-0.647696	Protein	hiPSCi
EIF4ENIF1	-1.21787	TF	hiPSCi
EIF4G1	-5.06643	TF	hiPSCi
EIF4G2	-3.62749	TF	hiPSCi
EIF4H	-2.75504	TF	hiPSCi
EIF5	-2.20641	TF	hiPSCi
EIF5A	-3.90038	TF	hiPSCi
EIF5B	-3.43654	TF	hiPSCi
EIF6	-4.1018	TF	hiPSCi
ERI1	-0.557966	RNA	hiPSCi
ERF1	-3.33305	TF	hiPSCi
FAU	-4.09334	RP	hiPSCi
FXR2	-0.716069	RNA	hiPSCi
GEMIN5	-7.81131	RNA	hiPSCi
GIGYF2	-1.16368	Protein	hiPSCi
RACK1	-3.6585	RP	hiPSCi
ERF3A	-3.36453	TF	hiPSCi
GTPBP2	0.0760882	Protein	hiPSCi
HBS1L	-3.33497	Protein	hiPSCi
HSPA14	-2.61178	Protein	hiPSCi
IGHMBP2	-2.03132	RNA	hiPSCi
IMPACT	-1.71715	Protein	hiPSCi
LARP4	-1.27934	RNA	hiPSCi
LARP4B	0.17836	RNA	hiPSCi
LSG1	-4.27189	Protein	hiPSCi
LTN1	-1.15546	Protein	hiPSCi
LTV1	-4.58066	Protein	hiPSCi
MCTS1	-1.2252	Protein	hiPSCi
MTOR	-5.43528	Protein	hiPSCi
NAA10	-3.59829	Protein	hiPSCi
NAA15	-2.55429	Protein	hiPSCi
NACA	-5.04785	Protein	hiPSCi
NACAD	-2.56494	Protein	hiPSCi
NCK1	0.31658	Protein	hiPSCi
NEMF	-0.499577	Protein	hiPSCi
NOB1	-3.02939	Protein	hiPSCi
OLA1	-1.38367	Protein	hiPSCi
PABPC1	-2.59187	RNA	hiPSCi
PABPC4	-1.3767	RNA	hiPSCi
PAIP2	-0.168344	RNA	hiPSCi
PARN	-1.91672	RNA	hiPSCi
PDRG1	-3.72316	Protein	hiPSCi
PELO	-1.86584	Protein	hiPSCi
PFDN2	-5.32519	Protein	hiPSCi
PFDN5	-2.59826	Protein	hiPSCi
PRMT3	-0.330028	Protein	hiPSCi
RICTOR	-2.00943	Protein	hiPSCi
RIOK2	-7.53861	Protein	hiPSCi
RPL10	-5.3059	RP	hiPSCi
RPL10A	-4.58764	RP	hiPSCi
RPL11	-3.20053	RP	hiPSCi
RPL12	-3.94639	RP	hiPSCi
RPL13	-4.58038	RP	hiPSCi
RPL13A	-2.86253	RP	hiPSCi
RPL14	-5.19358	RP	hiPSCi
RPL15	-3.41131	RP	hiPSCi
RPL17	-5.92228	RP	hiPSCi
RPL18	-6.07891	RP	hiPSCi
RPL18A	-2.86309	RP	hiPSCi
RPL19	-5.22059	RP	hiPSCi
RPL21	-4.66632	RP	hiPSCi
RPL22	-0.324361	RP	hiPSCi
RPL23	-4.30185	RP	hiPSCi
RPL23A	-5.40402	RP	hiPSCi
RPL24	-4.62777	RP	hiPSCi
RPL26	-5.05144	RP	hiPSCi
RPL27	-5.11802	RP	hiPSCi
RPL27A	-5.79808	RP	hiPSCi
RPL28	-3.32951	RP	hiPSCi
RPL29	-0.592528	RP	hiPSCi
RPL3	-4.67419	RP	hiPSCi
RPL30	-5.96138	RP	hiPSCi
RPL31	-8.10285	RP	hiPSCi
RPL32	-3.56114	RP	hiPSCi
RPL34	-5.32358	RP	hiPSCi
RPL35	-3.74668	RP	hiPSCi
RPL35A	-4.88404	RP	hiPSCi
RPL36	-5.59016	RP	hiPSCi
RPL36A	-4.99911	RP	hiPSCi
RPL36AL	-1.04649	RP	hiPSCi
RPL37	-5.04399	RP	hiPSCi
RPL37A	-4.26433	RP	hiPSCi
RPL38	-4.9719	RP	hiPSCi
RPL39	-4.75274	RP	hiPSCi
RPL4	-4.25142	RP	hiPSCi
RPL41	-0.287467	RP	hiPSCi
RPL5	-3.48672	RP	hiPSCi
RPL6	-6.14605	RP	hiPSCi
RPL7	-4.94534	RP	hiPSCi
RPL7A	-4.74172	RP	hiPSCi
RPL7L1	-3.58037	RP	hiPSCi
RPL8	-5.39406	RP	hiPSCi
RPL9	-6.39686	RP	hiPSCi
RPLP0	-3.90144	RP	hiPSCi
RPLP1	-4.0006	RP	hiPSCi
RPLP2	-4.33134	RP	hiPSCi
RPN2	-3.1366	Protein	hiPSCi
RPS10	-5.02187	RP	hiPSCi
RPS11	-5.26097	RP	hiPSCi
RPS12	-3.32049	RP	hiPSCi
RPS13	-4.83874	RP	hiPSCi
RPS14	-6.25533	RP	hiPSCi
RPS15	-3.51714	RP	hiPSCi
RPS15A	-3.78478	RP	hiPSCi
RPS16	-3.98317	RP	hiPSCi
RPS17	-4.37785	RP	hiPSCi
RPS18	-4.88674	RP	hiPSCi
RPS19	-5.05516	RP	hiPSCi
RPS2	-2.87159	RP	hiPSCi
RPS20	-5.0783	RP	hiPSCi
RPS21	-3.95127	RP	hiPSCi
RPS23	-5.79272	RP	hiPSCi
RPS24	-4.34852	RP	hiPSCi
RPS25	-2.46173	RP	hiPSCi
RPS26	-4.1286	RP	hiPSCi
RPS27	-5.07441	RP	hiPSCi
RPS27A	-5.33968	RP	hiPSCi
RPS27L	-1.50887	RP	hiPSCi
RPS28	-3.40704	RP	hiPSCi
RPS29	-4.28817	RP	hiPSCi
RPS3	-5.51542	RP	hiPSCi
RPS3A	-4.13968	RP	hiPSCi
RPS4X	-5.23392	RP	hiPSCi
RPS4Y1	-0.88276	RP	hiPSCi
RPS5	-5.10347	RP	hiPSCi
RPS6	-5.12232	RP	hiPSCi
RPS6KB2	-1.08892	Protein	hiPSCi
RPS7	-7.53495	RP	hiPSCi
RPS8	-6.38428	RP	hiPSCi
RPS9	-3.86731	RP	hiPSCi
SEC61A1	-4.08529	Protein	hiPSCi
SKIV2L	-1.68824	RNA	hiPSCi
SMG1	-1.20366	RNA	hiPSCi
SMG5	-3.20174	RNA	hiPSCi
SMG6	-2.65171	RNA	hiPSCi
SMG7	-1.95968	RNA	hiPSCi
SMG8	-0.887941	RNA	hiPSCi
SMG9	-0.617415	RNA	hiPSCi
SRP19	-5.52526	Protein	hiPSCi
SRP68	-4.46042	Protein	hiPSCi
SRP72	-2.64388	Protein	hiPSCi
SRP9	-2.62655	Protein	hiPSCi
TARDBP	-2.15864	RNA	hiPSCi
TRIP4	-0.763072	Protein	hiPSCi
TTC37	-1.59537	RNA	hiPSCi
RPL40	-3.70273	RP	hiPSCi
UPF1	-5.12774	RNA	hiPSCi
UPF2	-4.16929	RNA	hiPSCi
PFDN3	-4.25593	Protein	hiPSCi
VCP	-4.13807	Protein	hiPSCi
WDR61	-2.16716	RNA	hiPSCi
YAE1D1	-3.68356	Protein	hiPSCi
YBX1	-0.969226	RNA	hiPSCi
ZNF598	-1.96759	Protein	hiPSCi
ABCE1	-8.29559	TF	NPC_diff
ABCF1	-4.56667	TF	NPC_diff
ASCC3	-5.82363	Protein	NPC_diff
CSDE1	1.34541	RNA	NPC_diff
DDX3X	-1.4376	RNA	NPC_diff
DENR	-1.96715	Protein	NPC_diff
DHX29	-7.104	RNA	NPC_diff
DHX36	-3.10109	RNA	NPC_diff
DNAJC2	-3.91947	Protein	NPC_diff
EEF1D	-1.91281	TF	NPC_diff
EEF1G	-4.50335	TF	NPC_diff
EEF2	-5.00372	TF	NPC_diff
EFTUD1	-2.28983	Protein	NPC_diff
EIF1	-0.518594	TF	NPC_diff
EIF1AD	-4.22154	TF	NPC_diff
EIF2B1	-3.1617	TF	NPC_diff
EIF2B2	-5.81743	TF	NPC_diff
EIF2B3	-8.08716	TF	NPC_diff
EIF2B4	-7.90597	TF	NPC_diff
EIF2B5	-4.8605	TF	NPC_diff
EIF2S1	-6.7824	TF	NPC_diff
EIF2S2	-4.03439	TF	NPC_diff
EIF2S3	-8.01696	TF	NPC_diff
EIF3A	-6.56449	TF	NPC_diff
EIF3B	-7.2141	TF	NPC_diff
EIF3C	-4.10306	TF	NPC_diff
EIF3CL	-5.70418	TF	NPC_diff
EIF3D	-4.57808	TF	NPC_diff
EIF3E	-8.14572	TF	NPC_diff
EIF3F	-1.0217	TF	NPC_diff
EIF3G	-7.33372	TF	NPC_diff
EIF3H	-2.81731	TF	NPC_diff
EIF3I	-5.13474	TF	NPC_diff
EIF3J	-4.32033	TF	NPC_diff
EIF3L	-1.8494	TF	NPC_diff
EIF3M	-6.15108	TF	NPC_diff
EIF4A1	-4.86178	TF	NPC_diff
EIF4A2	-3.14899	TF	NPC_diff
EIF4A3	-6.46539	RNA	NPC_diff
EIF4B	1.97462	TF	NPC_diff
EIF4E	-6.49706	TF	NPC_diff
EIF4E2	-1.74339	Protein	NPC_diff
EIF4ENIF1	-1.08218	TF	NPC_diff
EIF4G1	-5.5206	TF	NPC_diff
EIF4G2	-2.26021	TF	NPC_diff
EIF5A	-3.71309	TF	NPC_diff
EIF5B	-4.55172	TF	NPC_diff
EIF6	-5.45936	TF	NPC_diff
ERF1	-3.78905	TF	NPC_diff
FAU	-6.0679	RP	NPC_diff
GEMIN5	-8.48573	RNA	NPC_diff
GIGYF2	-1.79992	Protein	NPC_diff
RACK1	-3.50183	RP	NPC_diff
ERF3A	-2.30718	TF	NPC_diff
HBS1L	-3.58647	Protein	NPC_diff
HSPA14	-2.36617	Protein	NPC_diff
IGF2BP3	-1.48449	RNA	NPC_diff
IGHMBP2	-1.53278	RNA	NPC_diff
IMPACT	-3.76427	Protein	NPC_diff
LARP1	-4.08545	Protein	NPC_diff
LARP4B	1.64384	RNA	NPC_diff
LSG1	-5.46462	Protein	NPC_diff
LTV1	-7.75142	Protein	NPC_diff
MTOR	-4.24049	Protein	NPC_diff
NAA10	-5.86227	Protein	NPC_diff
NAA15	-5.73787	Protein	NPC_diff
NACA	-7.71563	Protein	NPC_diff
NOB1	-3.56616	Protein	NPC_diff
PARN	-2.02521	RNA	NPC_diff
PDRG1	-3.53943	Protein	NPC_diff
PELO	-2.16352	Protein	NPC_diff
PFDN2	-5.56193	Protein	NPC_diff
PFDN5	-2.0138	Protein	NPC_diff
RIOK2	-9.29733	Protein	NPC_diff
RPL10	-8.08676	RP	NPC_diff
RPL10A	-6.58591	RP	NPC_diff
RPL11	-4.30085	RP	NPC_diff
RPL12	-7.62281	RP	NPC_diff
RPL13	-8.27877	RP	NPC_diff
RPL13A	-5.02486	RP	NPC_diff
RPL14	-6.92249	RP	NPC_diff
RPL15	-7.20111	RP	NPC_diff
RPL17	-9.64395	RP	NPC_diff
RPL18	-5.31448	RP	NPC_diff
RPL18A	-3.46351	RP	NPC_diff
RPL19	-8.73011	RP	NPC_diff
RPL21	-7.55259	RP	NPC_diff
RPL22	0.727532	RP	NPC_diff
RPL23	-7.69684	RP	NPC_diff
RPL23A	-7.43794	RP	NPC_diff
RPL24	-7.07831	RP	NPC_diff
RPL26	-7.98741	RP	NPC_diff
RPL27	-9.32932	RP	NPC_diff
RPL27A	-8.05983	RP	NPC_diff
RPL28	-3.75559	RP	NPC_diff
RPL29	-2.00079	RP	NPC_diff
RPL3	-7.80819	RP	NPC_diff
RPL30	-6.94541	RP	NPC_diff
RPL31	-10.14	RP	NPC_diff
RPL32	-6.16977	RP	NPC_diff
RPL34	-4.55245	RP	NPC_diff
RPL35	-4.27146	RP	NPC_diff
RPL35A	-7.30914	RP	NPC_diff
RPL36	-7.17267	RP	NPC_diff
RPL36A	-7.30396	RP	NPC_diff
RPL37	-8.00686	RP	NPC_diff
RPL37A	-5.29012	RP	NPC_diff
RPL38	-7.01789	RP	NPC_diff
RPL39	-9.08799	RP	NPC_diff
RPL4	-7.92148	RP	NPC_diff
RPL5	-5.24921	RP	NPC_diff
RPL6	-7.73078	RP	NPC_diff
RPL7	-5.56651	RP	NPC_diff
RPL7A	-8.51562	RP	NPC_diff
RPL7L1	-4.73235	RP	NPC_diff
RPL8	-7.75351	RP	NPC_diff
RPL9	-9.3226	RP	NPC_diff
RPLP0	-5.43657	RP	NPC_diff
RPLP1	-9.04918	RP	NPC_diff
RPLP2	-3.80979	RP	NPC_diff
RPN2	-5.02202	Protein	NPC_diff
RPS10	-7.68922	RP	NPC_diff
RPS11	-9.95747	RP	NPC_diff
RPS12	-5.9524	RP	NPC_diff
RPS13	-6.91954	RP	NPC_diff
RPS14	-8.14615	RP	NPC_diff
RPS15	-5.34592	RP	NPC_diff
RPS15A	-6.0639	RP	NPC_diff
RPS16	-5.72659	RP	NPC_diff
RPS17	-7.39755	RP	NPC_diff
RPS18	-7.33806	RP	NPC_diff
RPS19	-6.8744	RP	NPC_diff
RPS2	-3.3658	RP	NPC_diff
RPS20	-7.21479	RP	NPC_diff
RPS21	-5.26216	RP	NPC_diff
RPS23	-9.018	RP	NPC_diff
RPS24	-8.81657	RP	NPC_diff
RPS25	-1.93505	RP	NPC_diff
RPS26	-5.36858	RP	NPC_diff
RPS27	-3.81091	RP	NPC_diff
RPS27A	-9.30984	RP	NPC_diff
RPS28	-4.0315	RP	NPC_diff
RPS29	-7.03897	RP	NPC_diff
RPS3	-7.35346	RP	NPC_diff
RPS3A	-7.01688	RP	NPC_diff
RPS4X	-9.11329	RP	NPC_diff
RPS4Y1	-2.5937	RP	NPC_diff
RPS5	-7.42791	RP	NPC_diff
RPS6	-8.03855	RP	NPC_diff
RPS7	-8.92254	RP	NPC_diff
RPS8	-8.82483	RP	NPC_diff
RPS9	-7.08055	RP	NPC_diff
SEC61A1	-5.08242	Protein	NPC_diff
SMG5	-2.19001	RNA	NPC_diff
SMG6	-1.31222	RNA	NPC_diff
SMG9	-1.47008	RNA	NPC_diff
SRP19	-8.04975	Protein	NPC_diff
SRP72	-4.45734	Protein	NPC_diff
SRP9	-1.79175	Protein	NPC_diff
TTC37	-1.77085	RNA	NPC_diff
RPL40	-5.58121	RP	NPC_diff
UPF1	-3.85832	RNA	NPC_diff
PFDN3	-5.48895	Protein	NPC_diff
VCP	-7.69776	Protein	NPC_diff
YAE1D1	-4.37227	Protein	NPC_diff
YBX1	-2.61903	RNA	NPC_diff
ABCE1	-1.82046	TF	NPC
ABCF1	-2.06657	TF	NPC
ANKZF1	-0.222504	Protein	NPC
ASCC3	-2.28079	Protein	NPC
BAG6	-1.05428	Protein	NPC
CSDE1	-0.568465	RNA	NPC
DDX3X	-0.420754	RNA	NPC
DENR	-1.39856	Protein	NPC
DHX29	-1.86949	RNA	NPC
DHX9	-0.981107	RNA	NPC
DNAJC2	-1.22754	Protein	NPC
EEF1G	-1.22509	TF	NPC
EEF2	-1.87283	TF	NPC
EEF2K	0.268697	TF	NPC
EEFSEC	-0.854541	TF	NPC
EFTUD1	-0.511079	Protein	NPC
EIF1AD	-0.673455	TF	NPC
EIF1AX	-0.820835	TF	NPC
EIF2AK2	0.223176	Protein	NPC
EIF2AK4	-0.572148	Protein	NPC
EIF2B2	-1.78657	TF	NPC
EIF2B3	-1.60389	TF	NPC
EIF2B4	-1.90367	TF	NPC
EIF2B5	-1.59853	TF	NPC
EIF2S1	-1.8381	TF	NPC
EIF2S2	-1.22678	TF	NPC
EIF2S3	-1.50991	TF	NPC
EIF3A	-1.65141	TF	NPC
EIF3B	-1.42447	TF	NPC
EIF3C	-1.201	TF	NPC
EIF3CL	-1.36688	TF	NPC
EIF3D	-1.46648	TF	NPC
EIF3E	-1.6759	TF	NPC
EIF3G	-1.35505	TF	NPC
EIF3H	-1.76486	TF	NPC
EIF3I	-1.54258	TF	NPC
EIF3J	-1.66665	TF	NPC
EIF3K	-0.699532	TF	NPC
EIF3L	-0.963797	TF	NPC
EIF3M	-1.45338	TF	NPC
EIF4A1	-1.27671	TF	NPC
EIF4A2	-1.10119	TF	NPC
EIF4A3	-1.34751	RNA	NPC
EIF4E	-1.36147	TF	NPC
EIF4E2	0.396333	Protein	NPC
EIF4EBP1	-0.0511213	TF	NPC
EIF4EBP2	0.417852	TF	NPC
EIF4G1	-1.51887	TF	NPC
EIF4G2	-1.43818	TF	NPC
EIF4G3	0.172567	TF	NPC
EIF5	-0.590887	TF	NPC
EIF5A	-1.72362	TF	NPC
EIF5B	-1.72719	TF	NPC
EIF6	-1.34769	TF	NPC
ERI1	0.314568	RNA	NPC
ERF1	-1.09305	TF	NPC
FAU	-1.37373	RP	NPC
GEMIN5	-2.43835	RNA	NPC
GIGYF2	0.621306	Protein	NPC
RACK1	-0.159559	RP	NPC
ERF3A	-1.11371	TF	NPC
GTPBP1	-0.597712	Protein	NPC
HBS1L	-0.914725	Protein	NPC
HSPA14	-0.555729	Protein	NPC
IGHMBP2	-0.549417	RNA	NPC
LIN28A	-1.06542	RNA	NPC
LSG1	-1.36103	Protein	NPC
LTV1	-1.34567	Protein	NPC
MCTS1	-0.295101	Protein	NPC
MTOR	-1.57927	Protein	NPC
NAA10	-0.965807	Protein	NPC
NAA15	-1.37703	Protein	NPC
NACA	-1.48435	Protein	NPC
NACAD	-0.823907	Protein	NPC
NOB1	-1.08056	Protein	NPC
OLA1	-0.348657	Protein	NPC
PABPC4	-0.795012	RNA	NPC
PARN	-0.641369	RNA	NPC
PDRG1	-1.5547	Protein	NPC
PELO	-0.659569	Protein	NPC
PFDN2	-1.95881	Protein	NPC
PFDN5	-0.440159	Protein	NPC
RBM3	-0.391031	RNA	NPC
RIOK2	-1.52338	Protein	NPC
RPL10	-1.55966	RP	NPC
RPL10A	-1.57294	RP	NPC
RPL11	-1.44237	RP	NPC
RPL12	-1.396	RP	NPC
RPL13	-1.49872	RP	NPC
RPL13A	-1.51966	RP	NPC
RPL14	-1.57119	RP	NPC
RPL15	-1.60587	RP	NPC
RPL17	-1.82047	RP	NPC
RPL18	-1.52537	RP	NPC
RPL18A	-1.16246	RP	NPC
RPL19	-1.66537	RP	NPC
RPL21	-1.06772	RP	NPC
RPL23	-1.64733	RP	NPC
RPL23A	-1.41964	RP	NPC
RPL24	-1.67092	RP	NPC
RPL26	-1.46606	RP	NPC
RPL27	-1.43131	RP	NPC
RPL27A	-1.44582	RP	NPC
RPL28	-1.17201	RP	NPC
RPL29	-0.449655	RP	NPC
RPL3	-1.52945	RP	NPC
RPL30	-1.6276	RP	NPC
RPL31	-1.36947	RP	NPC
RPL32	-1.66337	RP	NPC
RPL34	-1.38854	RP	NPC
RPL35	-1.63492	RP	NPC
RPL35A	-1.52264	RP	NPC
RPL36	-1.75139	RP	NPC
RPL36A	-1.76507	RP	NPC
RPL37	-1.86585	RP	NPC
RPL37A	-1.62729	RP	NPC
RPL38	-1.78601	RP	NPC
RPL39	-1.34451	RP	NPC
RPL4	-1.64804	RP	NPC
RPL5	-1.4491	RP	NPC
RPL6	-1.55681	RP	NPC
RPL7	-1.38956	RP	NPC
RPL7A	-1.67633	RP	NPC
RPL7L1	-1.06929	RP	NPC
RPL8	-1.4382	RP	NPC
RPL9	-1.55185	RP	NPC
RPLP0	-1.60107	RP	NPC
RPLP1	-1.6073	RP	NPC
RPLP2	-1.54368	RP	NPC
RPN2	-1.3493	Protein	NPC
RPS10	-1.29908	RP	NPC
RPS11	-1.79192	RP	NPC
RPS12	-1.34991	RP	NPC
RPS13	-1.53093	RP	NPC
RPS14	-1.81351	RP	NPC
RPS15	-1.39854	RP	NPC
RPS15A	-1.74289	RP	NPC
RPS16	-1.45151	RP	NPC
RPS17	-1.32459	RP	NPC
RPS18	-1.70544	RP	NPC
RPS19	-1.91387	RP	NPC
RPS2	-1.65376	RP	NPC
RPS20	-1.27266	RP	NPC
RPS21	-1.63139	RP	NPC
RPS23	-1.52591	RP	NPC
RPS24	-1.62206	RP	NPC
RPS25	-0.458802	RP	NPC
RPS26	-1.45226	RP	NPC
RPS27	-1.09189	RP	NPC
RPS27A	-1.60985	RP	NPC
RPS27L	-0.374178	RP	NPC
RPS28	-1.21059	RP	NPC
RPS29	-1.67228	RP	NPC
RPS3	-1.47249	RP	NPC
RPS3A	-1.28499	RP	NPC
RPS4X	-1.40478	RP	NPC
RPS4Y2	0.0932195	RP	NPC
RPS5	-1.61803	RP	NPC
RPS6	-1.51006	RP	NPC
RPS7	-1.24697	RP	NPC
RPS8	-1.71661	RP	NPC
RPS9	-1.41739	RP	NPC
SBDS	-0.41725	Protein	NPC
SEC61A1	-2.09046	Protein	NPC
SMG5	-2.06116	RNA	NPC
SMG6	-0.690071	RNA	NPC
SMG7	-0.921739	RNA	NPC
SMG8	-0.515706	RNA	NPC
SMG9	-0.469202	RNA	NPC
SRP19	-2.05164	Protein	NPC
SRP68	-1.50989	Protein	NPC
SRP72	-1.26411	Protein	NPC
SRP9	-1.04163	Protein	NPC
TARDBP	-1.23799	RNA	NPC
TNPO1	0.0189916	Protein	NPC
RPL40	-1.40144	RP	NPC
UPF1	-2.09827	RNA	NPC
UPF2	-1.95236	RNA	NPC
PFDN3	-1.74598	Protein	NPC
VCP	-1.91837	Protein	NPC
WDR61	-0.980559	RNA	NPC
WIBG	0.210467	RNA	NPC
YAE1D1	-1.59913	Protein	NPC
YBX1	-0.493505	RNA	NPC
ZNF598	-0.408588	Protein	NPC
ABCE1	-1.9574	TF	Neuron_diff
ABCF1	-0.841308	TF	Neuron_diff
ANKZF1	0.448452	Protein	Neuron_diff
ASCC3	-1.42448	Protein	Neuron_diff
BAG6	-1.06843	Protein	Neuron_diff
CPEB1	0.384188	RNA	Neuron_diff
DENR	-0.542779	Protein	Neuron_diff
DHX29	-1.22505	RNA	Neuron_diff
DHX9	-0.653019	RNA	Neuron_diff
DNAJC2	-0.228777	Protein	Neuron_diff
DRG1	0.507679	Protein	Neuron_diff
EEF1G	-0.959264	TF	Neuron_diff
EEF2	-1.16989	TF	Neuron_diff
EEFSEC	-0.502897	TF	Neuron_diff
EIF1AD	-0.492652	TF	Neuron_diff
EIF1AX	-0.840139	TF	Neuron_diff
EIF2A	0.623591	TF	Neuron_diff
EIF2AK4	0.472307	Protein	Neuron_diff
EIF2B2	-1.32036	TF	Neuron_diff
EIF2B3	-1.7406	TF	Neuron_diff
EIF2B4	-1.62722	TF	Neuron_diff
EIF2B5	-1.04026	TF	Neuron_diff
EIF2S1	-1.63997	TF	Neuron_diff
EIF2S2	-0.435929	TF	Neuron_diff
EIF2S3	-1.20136	TF	Neuron_diff
EIF3A	-1.4793	TF	Neuron_diff
EIF3B	-1.55909	TF	Neuron_diff
EIF3C	-0.802718	TF	Neuron_diff
EIF3CL	-1.18793	TF	Neuron_diff
EIF3D	-1.04286	TF	Neuron_diff
EIF3E	-1.89696	TF	Neuron_diff
EIF3G	-1.16	TF	Neuron_diff
EIF3H	-0.666584	TF	Neuron_diff
EIF3I	-0.987875	TF	Neuron_diff
EIF3K	-0.0624268	TF	Neuron_diff
EIF3L	-0.722896	TF	Neuron_diff
EIF3M	-1.69122	TF	Neuron_diff
EIF4A1	-0.601135	TF	Neuron_diff
EIF4A2	-0.514071	TF	Neuron_diff
EIF4A3	-1.43535	RNA	Neuron_diff
EIF4B	-0.143701	TF	Neuron_diff
EIF4E	-1.60322	TF	Neuron_diff
EIF4EBP1	-0.557639	TF	Neuron_diff
EIF4EBP3	-0.6253	TF	Neuron_diff
EIF4G1	-1.35562	TF	Neuron_diff
EIF4G2	1.36872	TF	Neuron_diff
EIF5A	-0.879806	TF	Neuron_diff
EIF5B	-1.18545	TF	Neuron_diff
EIF6	-0.738565	TF	Neuron_diff
ERF1	-0.925263	TF	Neuron_diff
FAU	-1.43004	RP	Neuron_diff
GEMIN5	-2.50356	RNA	Neuron_diff
HBS1L	-0.375737	Protein	Neuron_diff
IGHMBP2	-0.521461	RNA	Neuron_diff
LARP1	-0.223343	Protein	Neuron_diff
LIN28A	-0.623172	RNA	Neuron_diff
LSG1	-0.938902	Protein	Neuron_diff
LTV1	-1.34738	Protein	Neuron_diff
MTOR	-0.865121	Protein	Neuron_diff
NAA10	-0.647363	Protein	Neuron_diff
NAA15	-0.754186	Protein	Neuron_diff
NACA	-1.29304	Protein	Neuron_diff
NACA2	0.406322	Protein	Neuron_diff
NOB1	-0.56205	Protein	Neuron_diff
PABPC3	0.387806	RNA	Neuron_diff
PDRG1	-0.577274	Protein	Neuron_diff
PELO	-0.590266	Protein	Neuron_diff
PFDN2	-0.966948	Protein	Neuron_diff
RIOK2	-1.91143	Protein	Neuron_diff
RPL10	-2.3749	RP	Neuron_diff
RPL10A	-2.65846	RP	Neuron_diff
RPL11	-1.17005	RP	Neuron_diff
RPL12	-1.64345	RP	Neuron_diff
RPL13	-2.1777	RP	Neuron_diff
RPL13A	-1.11039	RP	Neuron_diff
RPL14	-2.27497	RP	Neuron_diff
RPL15	-1.24439	RP	Neuron_diff
RPL17	-2.83264	RP	Neuron_diff
RPL18	-2.24373	RP	Neuron_diff
RPL18A	-0.770611	RP	Neuron_diff
RPL19	-2.32628	RP	Neuron_diff
RPL21	-1.2787	RP	Neuron_diff
RPL23	-2.04357	RP	Neuron_diff
RPL23A	-2.24988	RP	Neuron_diff
RPL24	-2.19907	RP	Neuron_diff
RPL26	-1.64308	RP	Neuron_diff
RPL27	-2.53234	RP	Neuron_diff
RPL27A	-2.11802	RP	Neuron_diff
RPL28	-1.10728	RP	Neuron_diff
RPL3	-1.73715	RP	Neuron_diff
RPL30	-2.33676	RP	Neuron_diff
RPL31	-3.57468	RP	Neuron_diff
RPL32	-1.31873	RP	Neuron_diff
RPL34	-1.69456	RP	Neuron_diff
RPL35A	-1.50437	RP	Neuron_diff
RPL36	-2.65226	RP	Neuron_diff
RPL36A	-1.26445	RP	Neuron_diff
RPL37	-1.81875	RP	Neuron_diff
RPL37A	-1.42503	RP	Neuron_diff
RPL38	-1.89568	RP	Neuron_diff
RPL39	-2.09775	RP	Neuron_diff
RPL39L	0.28603	RP	Neuron_diff
RPL4	-1.91359	RP	Neuron_diff
RPL5	-1.17771	RP	Neuron_diff
RPL6	-2.12844	RP	Neuron_diff
RPL7	-1.69816	RP	Neuron_diff
RPL7A	-2.33405	RP	Neuron_diff
RPL7L1	-1.30012	RP	Neuron_diff
RPL8	-1.7997	RP	Neuron_diff
RPL9	-1.99157	RP	Neuron_diff
RPLP0	-1.44899	RP	Neuron_diff
RPLP1	-2.25811	RP	Neuron_diff
RPLP2	-1.71127	RP	Neuron_diff
RPN2	-0.923341	Protein	Neuron_diff
RPS10	-1.59235	RP	Neuron_diff
RPS11	-1.63648	RP	Neuron_diff
RPS12	-1.41094	RP	Neuron_diff
RPS13	-2.12417	RP	Neuron_diff
RPS14	-2.08672	RP	Neuron_diff
RPS15	-1.13983	RP	Neuron_diff
RPS15A	-1.89461	RP	Neuron_diff
RPS16	-1.749	RP	Neuron_diff
RPS17	-1.51789	RP	Neuron_diff
RPS18	-1.95557	RP	Neuron_diff
RPS19	-2.25797	RP	Neuron_diff
RPS2	-1.57907	RP	Neuron_diff
RPS20	-1.75532	RP	Neuron_diff
RPS21	-0.910616	RP	Neuron_diff
RPS23	-2.56084	RP	Neuron_diff
RPS24	-2.48499	RP	Neuron_diff
RPS26	-1.13279	RP	Neuron_diff
RPS27	-0.664058	RP	Neuron_diff
RPS27A	-2.09139	RP	Neuron_diff
RPS28	-0.663465	RP	Neuron_diff
RPS29	-2.17422	RP	Neuron_diff
RPS3	-1.69804	RP	Neuron_diff
RPS3A	-1.57055	RP	Neuron_diff
RPS4X	-1.71779	RP	Neuron_diff
RPS4Y1	-0.274421	RP	Neuron_diff
RPS5	-1.86453	RP	Neuron_diff
RPS6	-2.34276	RP	Neuron_diff
RPS7	-2.78815	RP	Neuron_diff
RPS8	-2.79985	RP	Neuron_diff
RPS9	-1.7459	RP	Neuron_diff
SEC61A1	-1.02025	Protein	Neuron_diff
SMG5	-0.861198	RNA	Neuron_diff
SMG6	-0.668757	RNA	Neuron_diff
SMG7	-0.624124	RNA	Neuron_diff
SRP19	-1.6233	Protein	Neuron_diff
SRP72	-0.500369	Protein	Neuron_diff
TARDBP	-0.605252	RNA	Neuron_diff
TRIP4	0.574555	Protein	Neuron_diff
RPL40	-1.06857	RP	Neuron_diff
UPF1	-2.01291	RNA	Neuron_diff
UPF2	-1.55268	RNA	Neuron_diff
UPF3B	0.456127	RNA	Neuron_diff
PFDN3	-0.897211	Protein	Neuron_diff
VCP	-2.1676	Protein	Neuron_diff
YAE1D1	-0.873193	Protein	Neuron_diff
ABCE1	-0.724274	TF	Neuron_sur
ANGEL2	-0.35602	RNA	Neuron_sur
APEH	-0.153183	Protein	Neuron_sur
ASCC3	-0.615293	Protein	Neuron_sur
BAG6	-0.70907	Protein	Neuron_sur
DHX29	-0.522315	RNA	Neuron_sur
DHX36	-0.666386	RNA	Neuron_sur
EEF1A2	-0.429041	TF	Neuron_sur
EEF2	-0.547438	TF	Neuron_sur
EEF2K	0.411464	TF	Neuron_sur
EIF2B3	-0.73389	TF	Neuron_sur
EIF2B4	-0.745858	TF	Neuron_sur
EIF2B5	-0.813086	TF	Neuron_sur
EIF2S1	-0.634257	TF	Neuron_sur
EIF2S2	-0.476231	TF	Neuron_sur
EIF2S3	-0.539255	TF	Neuron_sur
EIF3A	-0.478832	TF	Neuron_sur
EIF3C	-0.373861	TF	Neuron_sur
EIF3CL	-0.413919	TF	Neuron_sur
EIF3E	-0.79876	TF	Neuron_sur
EIF3G	-0.597669	TF	Neuron_sur
EIF3J	-0.338229	TF	Neuron_sur
EIF3K	-0.38853	TF	Neuron_sur
EIF3L	-0.574077	TF	Neuron_sur
EIF3M	-0.262353	TF	Neuron_sur
EIF4A2	-0.134703	TF	Neuron_sur
EIF4A3	-0.734199	RNA	Neuron_sur
EIF4E	-0.647829	TF	Neuron_sur
EIF4G2	0.560254	TF	Neuron_sur
EIF5B	-0.61989	TF	Neuron_sur
EIF6	-0.613316	TF	Neuron_sur
GEMIN5	-0.934913	RNA	Neuron_sur
HBS1L	-0.485829	Protein	Neuron_sur
IGF2BP3	-0.433614	RNA	Neuron_sur
LSG1	-0.220001	Protein	Neuron_sur
LTV1	-0.592398	Protein	Neuron_sur
MCTS1	-0.457503	Protein	Neuron_sur
MTOR	-0.503865	Protein	Neuron_sur
NAA11	-0.396137	Protein	Neuron_sur
NAA15	-0.357647	Protein	Neuron_sur
NACA	-0.396747	Protein	Neuron_sur
NCK1	-0.397681	Protein	Neuron_sur
PAIP2	0.399994	RNA	Neuron_sur
PDRG1	-0.120088	Protein	Neuron_sur
PFDN2	-0.475504	Protein	Neuron_sur
RIOK2	-0.940476	Protein	Neuron_sur
RPL10	-0.826244	RP	Neuron_sur
RPL10A	-1.28038	RP	Neuron_sur
RPL11	-0.415139	RP	Neuron_sur
RPL12	-0.539174	RP	Neuron_sur
RPL13	-0.823691	RP	Neuron_sur
RPL14	-0.650056	RP	Neuron_sur
RPL15	-0.527563	RP	Neuron_sur
RPL17	-1.34616	RP	Neuron_sur
RPL18	-0.880609	RP	Neuron_sur
RPL19	-0.745177	RP	Neuron_sur
RPL21	-0.645	RP	Neuron_sur
RPL23	-0.816804	RP	Neuron_sur
RPL23A	-1.08386	RP	Neuron_sur
RPL24	-1.3013	RP	Neuron_sur
RPL26	-0.847478	RP	Neuron_sur
RPL27	-0.906202	RP	Neuron_sur
RPL27A	-0.565111	RP	Neuron_sur
RPL29	-0.376579	RP	Neuron_sur
RPL30	-0.53526	RP	Neuron_sur
RPL31	-1.12212	RP	Neuron_sur
RPL32	-0.750105	RP	Neuron_sur
RPL34	-0.815418	RP	Neuron_sur
RPL35	-0.76171	RP	Neuron_sur
RPL35A	-0.479501	RP	Neuron_sur
RPL36	-1.29859	RP	Neuron_sur
RPL36A	-0.431677	RP	Neuron_sur
RPL36AL	0.118588	RP	Neuron_sur
RPL37	-0.553695	RP	Neuron_sur
RPL38	-0.787271	RP	Neuron_sur
RPL39	-0.90207	RP	Neuron_sur
RPL4	-0.595418	RP	Neuron_sur
RPL5	-0.679537	RP	Neuron_sur
RPL6	-0.918375	RP	Neuron_sur
RPL7	-0.758216	RP	Neuron_sur
RPL7A	-1.3136	RP	Neuron_sur
RPL7L1	-0.142051	RP	Neuron_sur
RPL8	-1.08259	RP	Neuron_sur
RPL9	-0.900207	RP	Neuron_sur
RPLP0	-0.572909	RP	Neuron_sur
RPLP1	-0.887893	RP	Neuron_sur
RPLP2	-0.45024	RP	Neuron_sur
RPS10	-0.677879	RP	Neuron_sur
RPS11	-0.548351	RP	Neuron_sur
RPS12	-0.176904	RP	Neuron_sur
RPS13	-0.751006	RP	Neuron_sur
RPS14	-0.701378	RP	Neuron_sur
RPS15	-0.534609	RP	Neuron_sur
RPS15A	-1.03135	RP	Neuron_sur
RPS16	-0.225204	RP	Neuron_sur
RPS17	-0.876466	RP	Neuron_sur
RPS18	-0.754901	RP	Neuron_sur
RPS19	-0.817692	RP	Neuron_sur
RPS2	-0.525391	RP	Neuron_sur
RPS20	-0.812987	RP	Neuron_sur
RPS21	-0.357375	RP	Neuron_sur
RPS23	-0.828088	RP	Neuron_sur
RPS24	-0.867671	RP	Neuron_sur
RPS25	-0.305507	RP	Neuron_sur
RPS28	-0.506653	RP	Neuron_sur
RPS29	-0.622698	RP	Neuron_sur
RPS3	-0.855158	RP	Neuron_sur
RPS3A	-0.667092	RP	Neuron_sur
RPS4X	-0.900288	RP	Neuron_sur
RPS5	-0.709961	RP	Neuron_sur
RPS6	-1.20042	RP	Neuron_sur
RPS7	-0.81043	RP	Neuron_sur
RPS8	-1.43894	RP	Neuron_sur
RPS9	-0.529801	RP	Neuron_sur
SEC61A1	-0.400564	Protein	Neuron_sur
SKIV2L	-0.413714	RNA	Neuron_sur
SMG5	-0.162218	RNA	Neuron_sur
UPF1	-0.629955	RNA	Neuron_sur
UPF2	-0.347967	RNA	Neuron_sur
VCP	-0.753445	Protein	Neuron_sur
YAE1D1	-0.561006	Protein	Neuron_sur
YBX1	-0.412302	RNA	Neuron_sur
ABCE1	-2.55617	TF	CM_diff
ABCF1	-1.88396	TF	CM_diff
ANGEL2	-0.716826	RNA	CM_diff
ASCC3	-2.13975	Protein	CM_diff
CSDE1	-1.00995	RNA	CM_diff
DDX3X	1.27517	RNA	CM_diff
DENR	1.03378	Protein	CM_diff
DHX29	-1.24229	RNA	CM_diff
DHX36	-1.17376	RNA	CM_diff
DHX9	-1.26918	RNA	CM_diff
DNAJC2	-0.654973	Protein	CM_diff
DND1	0.0536398	RNA	CM_diff
EEF1A1	-1.12814	TF	CM_diff
EEF1G	-1.43986	TF	CM_diff
EEF2	-2.42578	TF	CM_diff
EEFSEC	-2.00378	TF	CM_diff
EFTUD1	-1.61093	Protein	CM_diff
EIF1	-0.69261	TF	CM_diff
EIF2AK1	0.345334	Protein	CM_diff
EIF2B2	-2.15738	TF	CM_diff
EIF2B3	-3.12857	TF	CM_diff
EIF2B4	-2.40765	TF	CM_diff
EIF2B5	-2.76756	TF	CM_diff
EIF2S1	-2.92955	TF	CM_diff
EIF2S2	-1.99965	TF	CM_diff
EIF2S3	-2.65094	TF	CM_diff
EIF3A	-2.78784	TF	CM_diff
EIF3B	-2.4836	TF	CM_diff
EIF3C	-2.17194	TF	CM_diff
EIF3CL	-2.38637	TF	CM_diff
EIF3D	-1.2261	TF	CM_diff
EIF3E	-3.29952	TF	CM_diff
EIF3G	-2.91224	TF	CM_diff
EIF3H	-0.826026	TF	CM_diff
EIF3I	-2.46312	TF	CM_diff
EIF3J	-0.989166	TF	CM_diff
EIF3K	-0.642639	TF	CM_diff
EIF3L	-0.97197	TF	CM_diff
EIF3M	-2.19856	TF	CM_diff
EIF4A1	-0.599144	TF	CM_diff
EIF4A2	-0.459161	TF	CM_diff
EIF4A3	-2.294	RNA	CM_diff
EIF4E	-2.07338	TF	CM_diff
EIF4EBP1	0.395731	TF	CM_diff
EIF4EBP2	0.367887	TF	CM_diff
EIF4ENIF1	-1.37399	TF	CM_diff
EIF4G1	-1.64329	TF	CM_diff
EIF4G2	-1.13759	TF	CM_diff
EIF5	-0.951335	TF	CM_diff
EIF5A	-2.24043	TF	CM_diff
EIF5B	-1.64562	TF	CM_diff
EIF6	-0.609135	TF	CM_diff
ERF1	-1.74337	TF	CM_diff
FAU	-2.47282	RP	CM_diff
GEMIN5	-3.20511	RNA	CM_diff
GIGYF2	0.624894	Protein	CM_diff
RACK1	-0.959355	RP	CM_diff
ERF3A	-0.716938	TF	CM_diff
GTPBP1	-1.12599	Protein	CM_diff
GTPBP2	0.365886	Protein	CM_diff
HSPA14	-0.193735	Protein	CM_diff
IGF2BP3	-0.399168	RNA	CM_diff
LARP4	0.715893	RNA	CM_diff
LSG1	-1.74987	Protein	CM_diff
LTN1	-0.782135	Protein	CM_diff
LTV1	-2.56395	Protein	CM_diff
MCTS1	0.826967	Protein	CM_diff
MTOR	-2.43212	Protein	CM_diff
NAA10	-1.12758	Protein	CM_diff
NAA15	-0.684276	Protein	CM_diff
NACA	-3.03083	Protein	CM_diff
NCK1	-0.448661	Protein	CM_diff
NOB1	-1.29785	Protein	CM_diff
PAIP1	-1.14473	RNA	CM_diff
PAIP2	-0.699437	RNA	CM_diff
PARN	-0.558283	RNA	CM_diff
PDRG1	-1.94908	Protein	CM_diff
PELO	-0.402151	Protein	CM_diff
PFDN2	-2.30317	Protein	CM_diff
PFDN5	-0.723576	Protein	CM_diff
RICTOR	-1.05446	Protein	CM_diff
RIOK2	-3.32115	Protein	CM_diff
RPL10	-3.07873	RP	CM_diff
RPL10A	-3.90011	RP	CM_diff
RPL11	-2.41739	RP	CM_diff
RPL12	-2.66265	RP	CM_diff
RPL13	-2.96266	RP	CM_diff
RPL13A	-2.25549	RP	CM_diff
RPL14	-2.9609	RP	CM_diff
RPL15	-2.26013	RP	CM_diff
RPL17	-4.29578	RP	CM_diff
RPL18	-3.03897	RP	CM_diff
RPL18A	-1.65476	RP	CM_diff
RPL19	-3.13634	RP	CM_diff
RPL21	-2.20804	RP	CM_diff
RPL22	0.64286	RP	CM_diff
RPL23	-2.90367	RP	CM_diff
RPL23A	-2.99704	RP	CM_diff
RPL24	-4.05298	RP	CM_diff
RPL26	-2.32797	RP	CM_diff
RPL27	-3.23678	RP	CM_diff
RPL27A	-3.06788	RP	CM_diff
RPL28	-1.57261	RP	CM_diff
RPL3	-2.52778	RP	CM_diff
RPL30	-2.80567	RP	CM_diff
RPL31	-3.79907	RP	CM_diff
RPL32	-2.55333	RP	CM_diff
RPL34	-2.94642	RP	CM_diff
RPL35	-1.80426	RP	CM_diff
RPL35A	-3.21608	RP	CM_diff
RPL36	-3.278	RP	CM_diff
RPL36A	-1.52686	RP	CM_diff
RPL37	-2.56241	RP	CM_diff
RPL37A	-2.99656	RP	CM_diff
RPL38	-2.88046	RP	CM_diff
RPL39	-2.95519	RP	CM_diff
RPL4	-2.68934	RP	CM_diff
RPL41	-0.659714	RP	CM_diff
RPL5	-2.38738	RP	CM_diff
RPL6	-3.4091	RP	CM_diff
RPL7	-2.55395	RP	CM_diff
RPL7A	-3.1495	RP	CM_diff
RPL7L1	-1.11518	RP	CM_diff
RPL8	-2.47419	RP	CM_diff
RPL9	-2.65171	RP	CM_diff
RPLP0	-2.487	RP	CM_diff
RPLP1	-2.92486	RP	CM_diff
RPLP2	-2.31551	RP	CM_diff
RPN2	-1.13328	Protein	CM_diff
RPS10	-2.39758	RP	CM_diff
RPS11	-2.68709	RP	CM_diff
RPS12	-2.00974	RP	CM_diff
RPS13	-2.92773	RP	CM_diff
RPS14	-3.04549	RP	CM_diff
RPS15	-2.13991	RP	CM_diff
RPS15A	-2.5259	RP	CM_diff
RPS16	-2.52495	RP	CM_diff
RPS17	-2.4788	RP	CM_diff
RPS18	-2.85115	RP	CM_diff
RPS19	-2.75286	RP	CM_diff
RPS2	-2.77865	RP	CM_diff
RPS20	-3.00553	RP	CM_diff
RPS21	-2.47079	RP	CM_diff
RPS23	-3.41852	RP	CM_diff
RPS24	-3.24007	RP	CM_diff
RPS25	-0.380011	RP	CM_diff
RPS26	-1.82996	RP	CM_diff
RPS27	-2.08933	RP	CM_diff
RPS27A	-3.21481	RP	CM_diff
RPS27L	-0.619242	RP	CM_diff
RPS28	-1.95917	RP	CM_diff
RPS29	-2.86328	RP	CM_diff
RPS3	-2.6854	RP	CM_diff
RPS3A	-2.73712	RP	CM_diff
RPS4X	-3.31222	RP	CM_diff
RPS4Y1	-0.778186	RP	CM_diff
RPS5	-2.49897	RP	CM_diff
RPS6	-3.10116	RP	CM_diff
RPS6KA2	0.157088	Protein	CM_diff
RPS7	-3.4712	RP	CM_diff
RPS8	-4.00551	RP	CM_diff
RPS9	-2.64369	RP	CM_diff
SBDS	-0.986047	Protein	CM_diff
SEC61A1	-2.38007	Protein	CM_diff
SMG1	-0.83241	RNA	CM_diff
SMG5	-1.18049	RNA	CM_diff
SMG6	-0.661117	RNA	CM_diff
SMG8	-0.475912	RNA	CM_diff
SMG9	-0.412416	RNA	CM_diff
SRP19	-2.48121	Protein	CM_diff
SRP68	-1.9547	Protein	CM_diff
SRP72	-1.01896	Protein	CM_diff
TARDBP	-1.08541	RNA	CM_diff
TNPO1	-0.72307	Protein	CM_diff
RPL40	-2.29198	RP	CM_diff
UPF1	-2.01084	RNA	CM_diff
UPF2	-1.78547	RNA	CM_diff
PFDN3	-2.14381	Protein	CM_diff
VCP	-2.79929	Protein	CM_diff
WDR61	-0.971639	RNA	CM_diff
WIBG	-0.324982	RNA	CM_diff
YAE1D1	-1.58226	Protein	CM_diff
YBX1	-0.538365	RNA	CM_diff
ZC3H12A	0.487892	RNA	CM_diff
ZNF598	-0.281579	Protein	CM_diff
ABCE1	-0.639227	TF	CM_sur
ANGEL2	-0.472226	RNA	CM_sur
ASCC2	-0.138521	Protein	CM_sur
BAG6	-0.63338	Protein	CM_sur
CPEB2	-0.477722	RNA	CM_sur
DHX29	-0.268138	RNA	CM_sur
DND1	0.508734	RNA	CM_sur
EEF1E1	-0.522777	TF	CM_sur
EEF2	-0.687476	TF	CM_sur
EEF2K	-0.38645	TF	CM_sur
EEFSEC	-0.646167	TF	CM_sur
EFTUD1	-0.8716	Protein	CM_sur
EIF2B2	-0.499378	TF	CM_sur
EIF2B3	-0.782921	TF	CM_sur
EIF2B4	-0.693168	TF	CM_sur
EIF2B5	-1.01177	TF	CM_sur
EIF2S3	-0.112143	TF	CM_sur
EIF3A	-0.611978	TF	CM_sur
EIF3C	-0.616138	TF	CM_sur
EIF3D	-0.428199	TF	CM_sur
EIF3E	-0.572968	TF	CM_sur
EIF3G	-0.569696	TF	CM_sur
EIF3M	-0.506503	TF	CM_sur
EIF4E	-0.643332	TF	CM_sur
EIF4G1	-0.386721	TF	CM_sur
EIF4G2	-0.643646	TF	CM_sur
EIF4G3	-1.30891	TF	CM_sur
EIF4H	-0.529348	TF	CM_sur
EIF5	-0.625543	TF	CM_sur
ERF1	-0.534935	TF	CM_sur
FAU	-0.947468	RP	CM_sur
GEMIN5	-1.17855	RNA	CM_sur
IGF2BP2	-0.769909	RNA	CM_sur
IMPACT	-0.270796	Protein	CM_sur
LARP4	0.289537	RNA	CM_sur
LSG1	-0.734606	Protein	CM_sur
LTV1	-0.663754	Protein	CM_sur
NAA10	-0.457858	Protein	CM_sur
NACA	-1.03325	Protein	CM_sur
NOB1	-0.626585	Protein	CM_sur
OLA1	-0.444297	Protein	CM_sur
PAIP2	0.0201933	RNA	CM_sur
PDRG1	-0.621949	Protein	CM_sur
PFDN2	-0.340106	Protein	CM_sur
RIOK2	-1.01135	Protein	CM_sur
RPL10	-0.791351	RP	CM_sur
RPL10A	-1.04056	RP	CM_sur
RPL11	-0.494888	RP	CM_sur
RPL12	-0.953238	RP	CM_sur
RPL13	-0.963968	RP	CM_sur
RPL14	-0.961491	RP	CM_sur
RPL15	-0.724225	RP	CM_sur
RPL17	-1.44512	RP	CM_sur
RPL18	-0.814516	RP	CM_sur
RPL19	-1.11777	RP	CM_sur
RPL21	-0.821982	RP	CM_sur
RPL23	-0.98302	RP	CM_sur
RPL23A	-1.13123	RP	CM_sur
RPL24	-1.03702	RP	CM_sur
RPL26	-0.997078	RP	CM_sur
RPL27	-0.845483	RP	CM_sur
RPL27A	-0.792381	RP	CM_sur
RPL28	-0.800265	RP	CM_sur
RPL3	-0.733181	RP	CM_sur
RPL30	-0.621711	RP	CM_sur
RPL31	-1.15231	RP	CM_sur
RPL32	-0.864308	RP	CM_sur
RPL34	-0.691754	RP	CM_sur
RPL35	-0.695841	RP	CM_sur
RPL35A	-0.338951	RP	CM_sur
RPL36	-0.976764	RP	CM_sur
RPL37	-0.860133	RP	CM_sur
RPL37A	-0.531756	RP	CM_sur
RPL38	-0.915377	RP	CM_sur
RPL39	-0.697072	RP	CM_sur
RPL4	-0.860597	RP	CM_sur
RPL6	-1.0622	RP	CM_sur
RPL7A	-0.998269	RP	CM_sur
RPL9	-0.907214	RP	CM_sur
RPLP0	-0.761897	RP	CM_sur
RPLP1	-0.903688	RP	CM_sur
RPLP2	-0.512828	RP	CM_sur
RPS10	-0.398721	RP	CM_sur
RPS11	-0.646059	RP	CM_sur
RPS12	-0.597787	RP	CM_sur
RPS13	-0.828321	RP	CM_sur
RPS14	-0.940657	RP	CM_sur
RPS15	-0.13014	RP	CM_sur
RPS15A	-1.03805	RP	CM_sur
RPS16	-0.627854	RP	CM_sur
RPS17	-0.784945	RP	CM_sur
RPS18	-0.983018	RP	CM_sur
RPS19	-0.123708	RP	CM_sur
RPS2	-0.816814	RP	CM_sur
RPS20	-1.05408	RP	CM_sur
RPS23	-1.05951	RP	CM_sur
RPS24	-0.848431	RP	CM_sur
RPS27A	-1.2029	RP	CM_sur
RPS29	-0.852486	RP	CM_sur
RPS3	-0.988954	RP	CM_sur
RPS3A	-0.74557	RP	CM_sur
RPS4X	-0.758281	RP	CM_sur
RPS5	-0.846619	RP	CM_sur
RPS6	-0.74332	RP	CM_sur
RPS7	-1.51297	RP	CM_sur
RPS8	-1.24257	RP	CM_sur
SBDS	-0.626875	Protein	CM_sur
SEC61A1	-0.576168	Protein	CM_sur
SMG5	-0.191067	RNA	CM_sur
SMG8	-0.606121	RNA	CM_sur
SRP9	-0.529875	Protein	CM_sur
RPL40	-0.586705	RP	CM_sur
VCP	-0.787002	Protein	CM_sur
ZC3H12A	-0.380475	RNA	CM_sur

## Sheet: Fig.2b
gene	cluster	hek_phen	ips_phen	npc_diff_phen	npc_gr_phen	mn_diff_phen	mn_sur_phen	cm_diff_phen	cm_sur_phen
ABCE1	TF	-5.65094	-5.5157	-8.29559	-1.82046	-1.9574	-0.724274	-2.55617	-0.639227
ABCF1_TSS1	TF	-3.63721	-4.41188	-4.56667	-2.06657	-0.841308	0	-1.88396	0
ABCF1_TSS2	TF	0.141742	0	0	0	0	0	0	0
ANGEL2	RNA	0	0	0	0	0	-0.35602	-0.716826	-0.472226
ANKZF1	Protein	0	0	0	-0.222504	0.448452	0	0	0
APEH	Protein	-0.298116	-1.39718	0	0	0	-0.153183	0	0
ASCC2	Protein	0	0	0	0	0	0	0	-0.138521
ASCC3	Protein	-2.28098	-4.45083	-5.82363	-2.28079	-1.42448	-0.615293	-2.13975	0
BAG6	Protein	-1.80896	0	0	-1.05428	-1.06843	-0.70907	0	-0.63338
CARHSP1	RNA	-0.266356	0	0	0	0	0	0	0
CIRBP	RNA	0	0	0	0	0	0	0	0
CPEB1_TSS1	RNA	0	0	0	0	0	0	0	0
CPEB1_TSS2	RNA	0	0	0	0	0.384188	0	0	0
CPEB2_TSS1	RNA	0	0	0	0	0	0	0	-0.477722
CPEB2_TSS2	RNA	0	0	0	0	0	0	0	-0.470843
CSDE1	RNA	0.291476	0	1.34541	-0.568465	0	0	-1.00995	0
DCP1A	RNA	-0.0577044	-0.293906	0	0	0	0	0	0
DDX3X	RNA	-2.43432	-0.905447	-1.4376	-0.420754	0	0	1.27517	0
DENR	Protein	-0.651088	-3.07587	-1.96715	-1.39856	-0.542779	0	1.03378	0
DHX29	RNA	-3.06882	-5.09775	-7.104	-1.86949	-1.22505	-0.522315	-1.24229	-0.268138
DHX36	RNA	0	-2.62366	-3.10109	0	0	-0.666386	-1.17376	0
DHX9	RNA	-0.388059	-2.65245	0	-0.981107	-0.653019	0	-1.26918	0
DNAJC2	Protein	0	-3.18364	-3.91947	-1.22754	-0.228777	0	-0.654973	0
DND1	RNA	0	0	0	0	0	0	0.0536398	0.508734
DRG1	Protein	0	0.301133	0	0	0.507679	0	0	0
EEF1A1	TF	-3.31487	-1.01058	0	0	0	0	-1.12814	0
EEF1A2	TF	0	-1.10643	0	0	0	-0.429041	0	0
EEF1B2	TF	0	-0.429276	0	0	0	0	0	0
EEF1D	TF	0	-3.29355	-1.91281	0	0	0	0	0
EEF1E1	TF	0	-0.494309	0	0	0	0	0	-0.522777
EEF1G	TF	-2.05664	-3.41069	-4.50335	-1.22509	-0.959264	0	-1.43986	0
EEF2_TSS1	TF	-5.25186	-3.45372	-5.00372	-1.87283	-1.16989	-0.547438	-2.42578	-0.687476
EEF2_TSS2	TF	0	0	0	0	0	0	0	0
EEF2K	TF	0	0	0	0.268697	0	0.411464	0	-0.38645
EEFSEC	TF	-2.41699	-2.59809	0	-0.854541	-0.502897	0	-2.00378	-0.646167
EFTUD1	Protein	0	-2.88792	-2.28983	-0.511079	0	0	-1.61093	-0.8716
EIF1	TF	-0.502678	-0.804269	-0.518594	0	0	0	-0.69261	0
EIF1AD	TF	-0.746318	-2.5237	-4.22154	-0.673455	-0.492652	0	0	0
EIF1AX	TF	-2.68763	-2.80102	0	-0.820835	-0.840139	0	0	0
EIF1AY	TF	0	0	0	0	0	0	0	0
EIF1B	TF	0	0	0	0	0	0	0	0
EIF2A	TF	0	0	0	0	0.623591	0	0	0
EIF2AK1	Protein	0.356977	0.236185	0	0	0	0	0.345334	0
EIF2AK2	Protein	0	0	0	0.223176	0	0	0	0
EIF2AK4	Protein	0	0.459223	0	-0.572148	0.472307	0	0	0
EIF2B1	TF	-1.44947	-3.18716	-3.1617	0	0	0	0	0
EIF2B2	TF	-4.00181	-4.82295	-5.81743	-1.78657	-1.32036	0	-2.15738	-0.499378
EIF2B3	TF	-5.95301	-7.10192	-8.08716	-1.60389	-1.7406	-0.73389	-3.12857	-0.782921
EIF2B4	TF	-5.58778	-4.69605	-7.90597	-1.90367	-1.62722	-0.745858	-2.40765	-0.693168
EIF2B5	TF	-5.53668	-5.6035	-4.8605	-1.59853	-1.04026	-0.813086	-2.76756	-1.01177
EIF2D	Protein	0	0	0	0	0	0	0	0
EIF2S1	TF	-6.76948	-5.35528	-6.7824	-1.8381	-1.63997	-0.634257	-2.92955	0
EIF2S2	TF	-3.35434	-3.2227	-4.03439	-1.22678	-0.435929	-0.476231	-1.99965	0
EIF2S3	TF	-4.93134	-4.55152	-8.01696	-1.50991	-1.20136	-0.539255	-2.65094	-0.112143
EIF3A	TF	-5.48873	-4.53566	-6.56449	-1.65141	-1.4793	-0.478832	-2.78784	-0.611978
EIF3B	TF	-5.66548	-4.75751	-7.2141	-1.42447	-1.55909	0	-2.4836	0
EIF3C	TF	-5.58401	-3.5011	-4.10306	-1.201	-0.802718	-0.373861	-2.17194	-0.616138
EIF3CL	TF	-5.98586	-3.5011	-5.70418	-1.36688	-1.18793	-0.413919	-2.38637	0
EIF3D	TF	-5.22556	-4.41713	-4.57808	-1.46648	-1.04286	0	-1.2261	-0.428199
EIF3E	TF	-5.81521	-4.26634	-8.14572	-1.6759	-1.89696	-0.79876	-3.29952	-0.572968
EIF3F	TF	-0.775919	-1.79137	-1.0217	0	0	0	0	0
EIF3G	TF	-4.38463	-4.58194	-7.33372	-1.35505	-1.16	-0.597669	-2.91224	-0.569696
EIF3H	TF	-3.31382	-3.64619	-2.81731	-1.76486	-0.666584	0	-0.826026	0
EIF3I	TF	-5.45073	-3.70185	-5.13474	-1.54258	-0.987875	0	-2.46312	0
EIF3J	TF	-2.68875	-4.72058	-4.32033	-1.66665	0	-0.338229	-0.989166	0
EIF3K	TF	-0.636763	-1.1056	0	-0.699532	-0.0624268	-0.38853	-0.642639	0
EIF3L	TF	-0.954176	-1.34879	-1.8494	-0.963797	-0.722896	-0.574077	-0.97197	0
EIF3M	TF	-5.18362	-4.20499	-6.15108	-1.45338	-1.69122	-0.262353	-2.19856	-0.506503
EIF4A1	TF	-1.97275	-2.73334	-4.86178	-1.27671	-0.601135	0	-0.599144	0
EIF4A2_TSS1	TF	0	-2.32732	-3.14899	-1.10119	-0.514071	0	-0.459161	0
EIF4A2_TSS2	TF	0	0	0	0	0.406961	-0.134703	0.252079	0
EIF4A3	RNA	-4.64857	-3.71804	-6.46539	-1.34751	-1.43535	-0.734199	-2.294	0
EIF4B	TF	-0.529265	0	1.97462	0	-0.143701	0	0	0
EIF4E	TF	-4.87325	-5.15905	-6.49706	-1.36147	-1.60322	-0.647829	-2.07338	-0.643332
EIF4E1B	TF	0	0	0	0	0	0	0	0
EIF4E2	Protein	-0.386954	-0.647696	-1.74339	0.396333	0	0	0	0
EIF4E3	TF	-0.161013	0	0	0	0	0	0	0
EIF4EBP1	TF	0.330452	0	0	-0.0511213	-0.557639	0	0.395731	0
EIF4EBP2	TF	0	0	0	0.417852	0	0	0.367887	0
EIF4EBP3	TF	0	0	0	0	-0.6253	0	0	0
EIF4ENIF1	TF	-0.525043	-1.21787	-1.08218	0	0	0	-1.37399	0
EIF4G1	TF	-2.7972	-5.06643	-5.5206	-1.51887	-1.35562	0	-1.64329	-0.386721
EIF4G2_TSS1	TF	-1.41176	-3.62749	-2.26021	-1.43818	1.36872	0.560254	-1.13759	-0.643646
EIF4G2_TSS2	TF	0	0	-1.40762	0	0	0	0	0
EIF4G3_TSS1	TF	-0.392228	0	0	0	0	0	0	-1.30891
EIF4G3_TSS2	TF	0	0	0	0.172567	0	0	0	0
EIF4H	TF	-2.28705	-2.75504	0	0	0	0	0	-0.529348
EIF5_TSS1	TF	-0.615296	-2.20641	0	-0.590887	0	0	-0.951335	-0.625543
EIF5_TSS2	TF	0	0	0	0	0	0	0	0
EIF5A	TF	-3.00531	-3.90038	-3.71309	-1.72362	-0.879806	0	-2.24043	0
EIF5A2	TF	0	0	0	0	0	0	0	0
EIF5AL1	TF	0	0	0	0	0	0	0	0
EIF5B	TF	-4.26735	-3.43654	-4.55172	-1.72719	-1.18545	-0.61989	-1.64562	0
EIF6	TF	-5.22802	-4.1018	-5.45936	-1.34769	-0.738565	-0.613316	-0.609135	0
ERI1	RNA	-0.479873	-0.557966	0	0.314568	0	0	0	0
ERF1	TF	-3.69772	-3.33305	-3.78905	-1.09305	-0.925263	0	-1.74337	-0.534935
FAU	RP	-4.8655	-4.09334	-6.0679	-1.37373	-1.43004	0	-2.47282	-0.947468
FMR1	RNA	0	0	0	0	0	0	0	0
FXR2	RNA	0	-0.716069	0	0	0	0	0	0
GEMIN5	RNA	-5.58617	-7.81131	-8.48573	-2.43835	-2.50356	-0.934913	-3.20511	-1.17855
GIGYF2	Protein	-0.546539	-1.16368	-1.79992	0.621306	0	0	0.624894	0
RACK1	RP	-3.3097	-3.6585	-3.50183	-0.159559	0	0	-0.959355	0
ERF3A	TF	-3.00022	-3.36453	-2.30718	-1.11371	0	0	-0.716938	0
ERF3B	TF	0	0	0	0	0	0	0	0
GTPBP1	Protein	0	0	0	-0.597712	0	0	-1.12599	0
GTPBP2	Protein	0	0.0760882	0	0	0	0	0.365886	0
HBS1L	Protein	0	-3.33497	-3.58647	-0.914725	-0.375737	-0.485829	0	0
HSPA14	Protein	0	-2.61178	-2.36617	-0.555729	0	0	-0.193735	0
IGF2BP2	RNA	-0.416254	0	0	0	0	0	0	-0.769909
IGF2BP3	RNA	0	0	-1.48449	0	0	-0.433614	-0.399168	0
IGHMBP2	RNA	-0.233173	-2.03132	-1.53278	-0.549417	-0.521461	0	0	0
IMPACT	Protein	0	-1.71715	-3.76427	0	0	0	0	-0.270796
LARP1	Protein	-1.17297	0	-4.08545	0	-0.223343	0	0	0
LARP4	RNA	-1.00177	-1.27934	0	0	0	0	0.715893	0.289537
LARP4B	RNA	0	0.17836	1.64384	0	0	0	0	0
LIN28A	RNA	-1.06295	0	0	-1.06542	-0.623172	0	0	0
LSG1	Protein	-4.21255	-4.27189	-5.46462	-1.36103	-0.938902	-0.220001	-1.74987	-0.734606
LTN1	Protein	0	-1.15546	0	0	0	0	-0.782135	0
LTV1	Protein	-4.08004	-4.58066	-7.75142	-1.34567	-1.34738	-0.592398	-2.56395	-0.663754
MCTS1	Protein	-0.335578	-1.2252	0	-0.295101	0	-0.457503	0.826967	0
MTOR	Protein	-5.44572	-5.43528	-4.24049	-1.57927	-0.865121	-0.503865	-2.43212	0
NAA10	Protein	-4.00109	-3.59829	-5.86227	-0.965807	-0.647363	0	-1.12758	-0.457858
NAA11	Protein	0	0	0	0	0	-0.396137	0	0
NAA15	Protein	-2.11821	-2.55429	-5.73787	-1.37703	-0.754186	-0.357647	-0.684276	0
NAA16	Protein	0	0	0	0	0	0	0	0
NACA	Protein	-4.56022	-5.04785	-7.71563	-1.48435	-1.29304	-0.396747	-3.03083	-1.03325
NACA2	Protein	0	0	0	0	0.406322	0	0	0
NACAD	Protein	-2.68651	-2.56494	0	-0.823907	0	0	0	0
NCK1	Protein	0	0.31658	0	0	0	-0.397681	-0.448661	0
NEMF	Protein	-0.371731	-0.499577	0	0	0	0	0	0
NOB1	Protein	-1.82918	-3.02939	-3.56616	-1.08056	-0.56205	0	-1.29785	-0.626585
OLA1	Protein	-0.653728	-1.38367	0	-0.348657	0	0	0	-0.444297
PABPC1	RNA	0	-2.59187	0	0	0	0	0	0
PABPC3	RNA	0	0	0	0	0.387806	0	0	0
PABPC4	RNA	-0.615095	-1.3767	0	-0.795012	0	0	0	0
PAIP1	RNA	0	0	0	0	0	0	-1.14473	0
PAIP2	RNA	0	-0.168344	0	0	0	0.399994	-0.699437	0.0201933
PARN	RNA	0	-1.91672	-2.02521	-0.641369	0	0	-0.558283	0
PDRG1	Protein	-3.58114	-3.72316	-3.53943	-1.5547	-0.577274	-0.120088	-1.94908	-0.621949
PELO_TSS1	Protein	-1.00045	-1.86584	-2.16352	-0.659569	-0.590266	0	0	0
PELO_TSS2	Protein	0	0	0	0	0	0	-0.402151	0
PFDN2	Protein	-6.92638	-5.32519	-5.56193	-1.95881	-0.966948	-0.475504	-2.30317	-0.340106
PFDN5	Protein	-0.33658	-2.59826	-2.0138	-0.440159	0	0	-0.723576	0
PRMT3	Protein	0	-0.330028	0	0	0	0	0	0
RBM24	RNA	0	0	0	0	0	0	0	0
RBM3	RNA	0	0	0	-0.391031	0	0	0	0
RICTOR	Protein	-0.75032	-2.00943	0	0	0	0	-1.05446	0
RIOK2	Protein	-5.14672	-7.53861	-9.29733	-1.52338	-1.91143	-0.940476	-3.32115	-1.01135
RPL10	RP	-5.18998	-5.3059	-8.08676	-1.55966	-2.3749	-0.826244	-3.07873	-0.791351
RPL10A	RP	-5.40042	-4.58764	-6.58591	-1.57294	-2.65846	-1.28038	-3.90011	-1.04056
RPL10L	RP	0	0	0	0	0	0	0	0
RPL11	RP	-3.8702	-3.20053	-4.30085	-1.44237	-1.17005	-0.415139	-2.41739	-0.494888
RPL12	RP	-5.26521	-3.94639	-7.62281	-1.396	-1.64345	-0.539174	-2.66265	-0.953238
RPL13	RP	-4.53703	-4.58038	-8.27877	-1.49872	-2.1777	-0.823691	-2.96266	-0.963968
RPL13A_TSS1	RP	-3.11948	-2.86253	-5.02486	-1.51966	-1.11039	0	-2.25549	0
RPL13A_TSS2	RP	0	-1.61068	0	0	0	0	0	0
RPL14	RP	-5.79383	-5.19358	-6.92249	-1.57119	-2.27497	-0.650056	-2.9609	-0.961491
RPL15	RP	-5.76593	-3.41131	-7.20111	-1.60587	-1.24439	-0.527563	-2.26013	-0.724225
RPL17	RP	-6.6102	-5.92228	-9.64395	-1.82047	-2.83264	-1.34616	-4.29578	-1.44512
RPL18	RP	-5.14153	-6.07891	-5.31448	-1.52537	-2.24373	-0.880609	-3.03897	-0.814516
RPL18A	RP	-4.08049	-2.86309	-3.46351	-1.16246	-0.770611	0	-1.65476	0
RPL19	RP	-5.33887	-5.22059	-8.73011	-1.66537	-2.32628	-0.745177	-3.13634	-1.11777
RPL21	RP	-6.15296	-4.66632	-7.55259	-1.06772	-1.2787	-0.645	-2.20804	-0.821982
RPL22_TSS1	RP	0	0.315716	0	0	0	0	0.64286	0
RPL22_TSS2	RP	0	-0.324361	0.727532	0	0	0	0	0
RPL22L1	RP	0	0	0	0	0	0	0	0
RPL23	RP	-5.37118	-4.30185	-7.69684	-1.64733	-2.04357	-0.816804	-2.90367	-0.98302
RPL23A	RP	-4.6606	-5.40402	-7.43794	-1.41964	-2.24988	-1.08386	-2.99704	-1.13123
RPL24	RP	-5.60932	-4.62777	-7.07831	-1.67092	-2.19907	-1.3013	-4.05298	-1.03702
RPL26	RP	-5.13929	-5.05144	-7.98741	-1.46606	-1.64308	-0.847478	-2.32797	-0.997078
RPL26L1	RP	0	0	0	0	0	0	0	0
RPL27	RP	-5.57465	-5.11802	-9.32932	-1.43131	-2.53234	-0.906202	-3.23678	-0.845483
RPL27A	RP	-5.55713	-5.79808	-8.05983	-1.44582	-2.11802	-0.565111	-3.06788	-0.792381
RPL28	RP	-3.98303	-3.32951	-3.75559	-1.17201	-1.10728	0	-1.57261	-0.800265
RPL29	RP	-0.622385	-0.592528	-2.00079	-0.449655	0	-0.376579	0	0
RPL3	RP	-5.35275	-4.67419	-7.80819	-1.52945	-1.73715	0	-2.52778	-0.733181
RPL30	RP	-6.06555	-5.96138	-6.94541	-1.6276	-2.33676	-0.53526	-2.80567	-0.621711
RPL31	RP	-5.39584	-8.10285	-10.14	-1.36947	-3.57468	-1.12212	-3.79907	-1.15231
RPL32	RP	-2.93166	-3.56114	-6.16977	-1.66337	-1.31873	-0.750105	-2.55333	-0.864308
RPL34	RP	-6.34251	-5.32358	-4.55245	-1.38854	-1.69456	-0.815418	-2.94642	-0.691754
RPL35	RP	0	-3.74668	-4.27146	-1.63492	0	-0.76171	-1.80426	-0.695841
RPL35A	RP	-5.73038	-4.88404	-7.30914	-1.52264	-1.50437	-0.479501	-3.21608	-0.338951
RPL36	RP	-5.63066	-5.59016	-7.17267	-1.75139	-2.65226	-1.29859	-3.278	-0.976764
RPL36A	RP	-3.83501	-4.99911	-7.30396	-1.76507	-1.26445	-0.431677	-1.52686	0
RPL36AL	RP	0	-1.04649	0	0	0	0.118588	0	0
RPL37	RP	-4.84307	-5.04399	-8.00686	-1.86585	-1.81875	-0.553695	-2.56241	-0.860133
RPL37A	RP	-5.68718	-4.26433	-5.29012	-1.62729	-1.42503	0	-2.99656	-0.531756
RPL38	RP	-5.41659	-4.9719	-7.01789	-1.78601	-1.89568	-0.787271	-2.88046	-0.915377
RPL39	RP	-4.96225	-4.75274	-9.08799	-1.34451	-2.09775	-0.90207	-2.95519	-0.697072
RPL39L	RP	0	0	0	0	0.28603	0	0	0
RPL3L	RP	0	0	0	0	0	0	0	0
RPL4	RP	-5.7943	-4.25142	-7.92148	-1.64804	-1.91359	-0.595418	-2.68934	-0.860597
RPL41	RP	-0.56339	-0.287467	0	0	0	0	-0.659714	0
RPL5	RP	-3.58599	-3.48672	-5.24921	-1.4491	-1.17771	-0.679537	-2.38738	0
RPL6	RP	-6.41418	-6.14605	-7.73078	-1.55681	-2.12844	-0.918375	-3.4091	-1.0622
RPL7	RP	-6.0561	-4.94534	-5.56651	-1.38956	-1.69816	-0.758216	-2.55395	0
RPL7A	RP	-5.63563	-4.74172	-8.51562	-1.67633	-2.33405	-1.3136	-3.1495	-0.998269
RPL7L1	RP	0	-3.58037	-4.73235	-1.06929	-1.30012	-0.142051	-1.11518	0
RPL8	RP	-5.44443	-5.39406	-7.75351	-1.4382	-1.7997	-1.08259	-2.47419	0
RPL9	RP	-5.27579	-6.39686	-9.3226	-1.55185	-1.99157	-0.900207	-2.65171	-0.907214
RPLP0	RP	-5.57959	-3.90144	-5.43657	-1.60107	-1.44899	-0.572909	-2.487	-0.761897
RPLP1	RP	-5.22212	-4.0006	-9.04918	-1.6073	-2.25811	-0.887893	-2.92486	-0.903688
RPLP2	RP	-5.54706	-4.33134	-3.80979	-1.54368	-1.71127	-0.45024	-2.31551	-0.512828
RPN2	Protein	-1.39843	-3.1366	-5.02202	-1.3493	-0.923341	0	-1.13328	0
RPS10	RP	-3.68973	-5.02187	-7.68922	-1.29908	-1.59235	-0.677879	-2.39758	-0.398721
RPS11	RP	-7.04887	-5.26097	-9.95747	-1.79192	-1.63648	-0.548351	-2.68709	-0.646059
RPS12	RP	-4.52242	-3.32049	-5.9524	-1.34991	-1.41094	-0.176904	-2.00974	-0.597787
RPS13	RP	-6.18553	-4.83874	-6.91954	-1.53093	-2.12417	-0.751006	-2.92773	-0.828321
RPS14	RP	-6.23602	-6.25533	-8.14615	-1.81351	-2.08672	-0.701378	-3.04549	-0.940657
RPS15	RP	0	-3.51714	-5.34592	-1.39854	-1.13983	-0.534609	-2.13991	-0.13014
RPS15A	RP	-5.34319	-3.78478	-6.0639	-1.74289	-1.89461	-1.03135	-2.5259	-1.03805
RPS16	RP	-5.81504	-3.98317	-5.72659	-1.45151	-1.749	-0.225204	-2.52495	-0.627854
RPS17	RP	-4.62413	-4.37785	-7.39755	-1.32459	-1.51789	-0.876466	-2.4788	-0.784945
RPS18	RP	-7.12878	-4.88674	-7.33806	-1.70544	-1.95557	-0.754901	-2.85115	-0.983018
RPS19	RP	-4.87847	-5.05516	-6.8744	-1.91387	-2.25797	-0.817692	-2.75286	-0.123708
RPS2	RP	-3.73014	-2.87159	-3.3658	-1.65376	-1.57907	-0.525391	-2.77865	-0.816814
RPS20	RP	-5.65062	-5.0783	-7.21479	-1.27266	-1.75532	-0.812987	-3.00553	-1.05408
RPS21	RP	-5.0047	-3.95127	-5.26216	-1.63139	-0.910616	-0.357375	-2.47079	0
RPS23	RP	-5.22155	-5.79272	-9.018	-1.52591	-2.56084	-0.828088	-3.41852	-1.05951
RPS24	RP	-5.05572	-4.34852	-8.81657	-1.62206	-2.48499	-0.867671	-3.24007	-0.848431
RPS25	RP	-0.928922	-2.46173	-1.93505	-0.458802	0	-0.305507	-0.380011	0
RPS26	RP	-5.24385	-4.1286	-5.36858	-1.45226	-1.13279	0	-1.82996	0
RPS27	RP	-3.27876	-5.07441	-3.81091	-1.09189	-0.664058	0	-2.08933	0
RPS27A	RP	-6.72141	-5.33968	-9.30984	-1.60985	-2.09139	0	-3.21481	-1.2029
RPS27L	RP	-0.219588	-1.50887	0	-0.374178	0	0	-0.619242	0
RPS28	RP	-3.60468	-3.40704	-4.0315	-1.21059	-0.663465	-0.506653	-1.95917	0
RPS29_TSS1	RP	-5.0748	-4.28817	-7.03897	-1.67228	-2.17422	-0.622698	-2.86328	-0.852486
RPS29_TSS2	RP	0	-2.14654	-3.5066	-1.18195	0	-0.396312	-1.02129	0
RPS3_TSS1	RP	-5.84416	-5.51542	-7.35346	-1.47249	-1.69804	-0.855158	-2.6854	-0.988954
RPS3_TSS2	RP	0	0	0	0	0	0	0	0
RPS3A	RP	-5.17036	-4.13968	-7.01688	-1.28499	-1.57055	-0.667092	-2.73712	-0.74557
RPS4X	RP	-6.00722	-5.23392	-9.11329	-1.40478	-1.71779	-0.900288	-3.31222	-0.758281
RPS4Y1	RP	0	-0.88276	-2.5937	0	-0.274421	0	-0.778186	0
RPS4Y2	RP	0	0	0	0.0932195	0	0	0	0
RPS5	RP	-7.02884	-5.10347	-7.42791	-1.61803	-1.86453	-0.709961	-2.49897	-0.846619
RPS6	RP	-5.61535	-5.12232	-8.03855	-1.51006	-2.34276	-1.20042	-3.10116	-0.74332
RPS6KA2	Protein	0	0	0	0	0	0	0.157088	0
RPS6KB2	Protein	-0.420599	-1.08892	0	0	0	0	0	0
RPS6KL1	Protein	0	0	0	0	0	0	0	0
RPS7	RP	-4.9496	-7.53495	-8.92254	-1.24697	-2.78815	-0.81043	-3.4712	-1.51297
RPS8	RP	-7.40657	-6.38428	-8.82483	-1.71661	-2.79985	-1.43894	-4.00551	-1.24257
RPS9	RP	-4.20674	-3.86731	-7.08055	-1.41739	-1.7459	-0.529801	-2.64369	0
SBDS	Protein	0	0	0	-0.41725	0	0	-0.986047	-0.626875
SEC61A1_TSS1	Protein	-7.2372	-4.08529	-5.08242	-2.09046	-1.02025	-0.400564	-2.38007	-0.576168
SEC61A1_TSS2	Protein	0	0	0	0.215726	0	0	0	0
SEC61A2	Protein	0	0	0	0	0	0	0	0
SKIV2L	RNA	0	-1.68824	0	0	0	-0.413714	0	0
SLFN14	RNA	0.0888017	0	0	0	0	0	0	0
SMG1	RNA	0	-1.20366	0	0	0	0	-0.83241	0
SMG5	RNA	-1.53341	-3.20174	-2.19001	-2.06116	-0.861198	-0.162218	-1.18049	-0.191067
SMG6	RNA	-0.993271	-2.65171	-1.31222	-0.690071	-0.668757	0	-0.661117	0
SMG7	RNA	0.34355	-1.95968	0	-0.921739	-0.624124	0	0	0
SMG8	RNA	0	-0.887941	0	-0.515706	0	0	-0.475912	-0.606121
SMG9	RNA	0	-0.617415	-1.47008	-0.469202	0	0	-0.412416	0
SRP19	Protein	-4.06999	-5.52526	-8.04975	-2.05164	-1.6233	0	-2.48121	0
SRP68	Protein	-3.16028	-4.46042	0	-1.50989	0	0	-1.9547	0
SRP72	Protein	-1.31733	-2.64388	-4.45734	-1.26411	-0.500369	0	-1.01896	0
SRP9	Protein	0	-2.62655	-1.79175	-1.04163	0	0	0	-0.529875
TARDBP	RNA	-1.44087	-2.15864	0	-1.23799	-0.605252	0	-1.08541	0
TCF25	Protein	0	0	0	0	0	0	0	0
TNPO1	Protein	0	0	0	0.0189916	0	0	-0.72307	0
TRIP4	Protein	0	-0.763072	0	0	0.574555	0	0	0
TTC37	RNA	0	-1.59537	-1.77085	0	0	0	0	0
RPL40_TSS1	RP	-5.15423	-3.70273	-5.58121	-1.40144	-1.06857	0	-2.29198	-0.586705
RPL40_TSS2	RP	0	0	0	0	0	0	0	0
UPF1	RNA	-3.62791	-5.12774	-3.85832	-2.09827	-2.01291	-0.629955	-2.01084	0
UPF2	RNA	-1.51089	-4.16929	0	-1.95236	-1.55268	-0.347967	-1.78547	0
UPF3A	RNA	0	0	0	0	0	0	0	0
UPF3B	RNA	0	0	0	0	0.456127	0	0	0
PFDN3	Protein	-1.78067	-4.25593	-5.48895	-1.74598	-0.897211	0	-2.14381	0
VCP	Protein	-6.71966	-4.13807	-7.69776	-1.91837	-2.1676	-0.753445	-2.79929	-0.787002
WDR61	RNA	-0.0401201	-2.16716	0	-0.980559	0	0	-0.971639	0
WIBG	RNA	0	0	0	0.210467	0	0	-0.324982	0
YAE1D1	Protein	0	-3.68356	-4.37227	-1.59913	-0.873193	-0.561006	-1.58226	0
YBX1	RNA	-0.599531	-0.969226	-2.61903	-0.493505	0	-0.412302	-0.538365	0
ZC3H12A	RNA	0	0	0	0	0	0	0.487892	-0.380475
ZNF598	Protein	-0.266762	-1.96759	0	-0.408588	0	0	-0.281579	0
