# Supplementary material for: Comparative CRISPRi screens reveal a human stem cell dependence on mRNA translation-coupled quality control
Source: Nat Struct Mol Biol. 2025 Jul 11;32(10):1932–46. doi: 10.1038/s41594-025-01616-3 (PMC12527931; doi:10.1038/s41594-025-01616-3)
Supplement: Supplementary file 5 — Statistical source data. [file 41594_2025_1616_MOESM5_ESM.xlsx]

## Sheet: Fig.3b
timepoint	hiPSCi_sgZNF598_rep1	hiPSCi_sgZNF598_rep2	HEK293i_sgZNF598_rep1	HEK293i_sgZNF598_rep2	NPC_sgZNF598_rep1	NPC_sgZNF598_rep2	hiPSCi_sgASCC3_rep1	hiPSCi_sgASCC3_rep2	HEK293i_sgASCC3_rep1	HEK293i_sgASCC3_rep2	NPC_sgASCC3_rep1	NPC_sgASCC3_rep2	hiPSCi_sgHBS1L_rep1	hiPSCi_sgHBS1L_rep2	HEK293i_sgHBS1L_rep1	HEK293i_sgHBS1L_rep2	NPC_sgHBS1L_rep1	NPC_sgHBS1L_rep2	hiPSCi_sgPELO_rep1	hiPSCi_sgPELO_rep2	HEK293i_sgPELO_rep1	HEK293i_sgPELO_rep2	NPC_sgPELO_rep1	NPC_sgPELO_rep2
0	100	100	100		100	100	100	100	100	100	100	100	100	100	100	100	100	100	100	100	100	100	100	100
4	84.4444	114.508	72.2222	61.5942	96.8992	95.2381	99.6	104.4	102.5	98.4	94.6667	93.0556	101.695	100.649	97.1429	102.703	95.3	94.4	96.6	111.7	96.9	97.2	92.7083	82.1782
8	29.6	16.4948	73.2203	65.5769	90.2778	80.2632	42.9	61	97.6	93.2	46.1538	46.2366	13.8889	10.6383	94.4444	100	68.3	75.4	100	73.2	88.6	91.9	80	65
12	1.14943	2.5641	69.7842	65.5769	82.8125	83.8462	0.4	1.6	92.9	87.5	51.1628	31.1688	1.47059	0.769231	95	100	35.9	45.6	31.8	29.1	81	90.1	47.4747	40.4762
16	0	0	64.9123	72.4138	48.4127	49.6599	0	0	75.7	73	0	0	2.75862	2.27273	90.4762	100	15.6	35.1	15	10.2	66	76.2	32.9412	42.1053
20	0	0	48.8372	49.5682	25.3968	28.5714	0	0	67.1	64	0	0	0	0	94.7368	100	5.6	20.2	2.6	2.1	75.8	86.3	21.1765	23.6842

## Sheet: Fig.3c
cell_type	replicate	non targeting	ZNF598	ASCC3	HBS1L	PELO
hiPSCi	1	1.02504	2.25943	1.59331	1.17484	1.24689
hiPSCi	2	1.02813	1.94656	1.20946	1.1619	1.21014
hiPSCi	3	0.946833	1.76335	1.25971	0.920043	1.01762
HEK293i	1	1.09265	1.62877	1.59132	0.816184	1.02448
HEK293i	2	0.907347	1.61931	1.57265	0.842144	0.890945
HEK293i	3	0.966758	1.31206	1.21694	1.08889	1.01418

## Sheet: Fig.3d
cell_type	replicate	non targeting	ZNF598	ASCC3	HBS1L	PELO
hiPSCi	1	1.01965	1.44075	1.31585	1.25458	1.18446
hiPSCi	2	1.08849	1.28413	1.29289	1.22412	1.2632
hiPSCi	3	0.891862	1.19641	1.15884	1.05756	1.11496
HEK293i	1	1.03759	1.39421	1.32886	0.928551	0.768736
HEK293i	2	0.962406	1.41711	1.24378	1.01814	0.867995
HEK293i	3	0.993078	1.24915	1.27474	1.33742	1.3188

## Sheet: Fig.3e
cell_type	replicate	non targeting	ZNF598	ASCC3	HBS1L	PELO
hiPSCi	1	0.918463	0.829987	0.898256	0.863657	0.850999
hiPSCi	2	1.06902	0.95029	1.06587	1.12156	1.02348
hiPSCi	3	1.01252	0.81813	1.09141	1.09909	0.989427
HEK293i	1	1.12128	1.10998	1.31943	1.74115	1.57274
HEK293i	2	0.909335	1.18429	1.04146	1.11424	0.959868
HEK293i	3	0.969384	1.22416	1.08859	1.09253	1.00592
