# Supplementary material for: Comparative CRISPRi screens reveal a human stem cell dependence on mRNA translation-coupled quality control
Source: Nat Struct Mol Biol. 2025 Jul 11;32(10):1932–46. doi: 10.1038/s41594-025-01616-3 (PMC12527931; doi:10.1038/s41594-025-01616-3)
Supplement: Supplementary file 6 — Statistical source data. [file 41594_2025_1616_MOESM6_ESM.xlsx]

## Sheet: Fig.4a
	HEK293i_sgNT	HEK293i_sgeIF2S1	HEK293i_sgZNF598	HEK293i_sgASCC3	HEK293i_sgHBS1L	HEK293i_sgPELO	hiPSCi_sgNT	hiPSCi_sgeIF2S1	hiPSCi_sgZNF598	hiPSCi_sgASCC3	hiPSCi_sgHBS1L	hiPSCi_sgPELO
rep1	0.959208	0.22	1.16	0.87	1.39	1.03	1.07002	0.221721	0.760852	1.02378	0.670359	0.82867
rep2	1.04079	0.2	0.88	0.97	1.21	0.83	0.933967	0.196053	0.82951	0.955278	0.723899	0.779697
rep3	1	0.0105932	0.89012	1.08926	1.09388	1.27824	0.996011	0.22487	0.841636	0.870558	0.682326	0.846622
rep4	0.950742	0.194802	1.08957	0.920551	1.42475	1.03248	1.13996	0.0462598	0.63697	0.732942	0.629122	0.623245
rep5	0.959208	0.244222	0.951539	0.941953	1.16871	0.824156	0.860042	0.117753	0.626129	0.55622	0.773235	0.659903

## Sheet: Fig.4b
	HEK293i_sgNT	HEK293i_sgeIF2S1	HEK293i_sgZNF598	HEK293i_sgASCC3	HEK293i_sgHBS1L	HEK293i_sgPELO	hiPSCi_sgNT	hiPSCi_sgeIF2S1	hiPSCi_sgZNF598	hiPSCi_sgASCC3	hiPSCi_sgHBS1L	hiPSCi_sgPELO
rep1_tech1	0.959654	0.989868	0.891725	0.766982	1.0597	0.934953	1.24754	2.34512	2.77267	1.20925	1.8059	1.37517
rep1_tech2	1.08934	1.02555	0.937423	0.770688	1.14121	0.906546	0.982717	2.52699	2.83329	1.25711	1.62085	1.18373
rep1_tech3	1.04364	1.05991	0.934953	0.787979	1.09428	0.901606	1.02739	2.59718	2.91306	1.31454	2.02287	1.28902
rep1_tech4	1.0597	1.01233	0.884315	0.771923	1.06587	0.880609	1.06886	2.99282	3.24807	1.37836	1.74528	1.65594
rep2_tech1	0.97077	0.99618	0.923837	1.06093	0.894195	0.89296	1.09758	2.70885	3.26403	1.4326	1.08163	1.83462
rep2_tech2	0.946068	1.16332	0.928777	1.09304	0.906546	0.918897	1.16458	2.37703	2.61633	1.49003	1.46131	1.90162
rep2_tech3	0.937423	1.10984	0.932483	0.97818	0.853438	0.884315	0.931667	2.49189	2.48232	1.4996	1.27945	1.95905
rep2_tech4	0.932483	1.0554	0.894195	1.08687	0.864553	0.883079	1.0561	2.88115	3.24169	1.52832	1.18692	1.70061
rep3_tech1	1.03129	0.929739	1.00535	1.08193	0.831206	0.899135	0.772135	2.50146	3.2736	1.23159	1.21563	1.48365
rep3_tech2	1.00288	1.25674	0.991766	1.02635	0.841087	0.900371	0.89657	2.43765	2.94496	1.19649	1.32412	1.6719
rep3_tech3	1.01276	1.24613	1.00288	1.07205	0.834911	0.902841	0.874236	2.50465	2.78224	1.26349	1.27945	1.62085
rep3_tech4	1.014	1.39107	0.976945	0.999177	0.80774	0.876904	0.880617	2.41212	3.5129	1.30497	1.60489	1.93672
rep4_tech1	0.886784	1.09284	1.15183	1.07959	1.19382	0.690829	1.07281	2.39357	2.79837	1.32633	1.67413	1.12204
rep4_tech2	1.03612	1.21554	1.26876	1.09156	0.864797	0.768988	1.01014	2.51406	2.97352	1.33333		1.30096
rep4_tech3	0.968722	1.13211	1.24433	1.15859	1.15222	0.734951	0.969585	2.66667	3.01833	1.30531	1.61303	2.16997
rep4_tech4	0.995154	1.17301	1.29843	1.07481	1.00599	0.85093	0.947465	2.50602	3.02648	1.30531	1.56415	1.48498

## Sheet: Fig.4c
Gene	hiPSCi_sgZNF598	hiPSCi_sgHBS1L	HEK293i_sgZNF598	HEK293i_sgHBS1L
AACS	-0.359754	0	0	0
AARS1	0.443582	0.560318	0	0
AASS	0	0	-0.614027	-0.458041
AATF	0.287305	0	0	0
ABCA1	-1.01951	0	0	0
ABCA3	0	0	0.515984	0
ABCA7	0	-0.640429	0	0
ABCC4	0.714129	0	0	0
ABCD1	-1.02937	0	0.653673	0.788428
ABCE1	0.298488	0.211369	-0.195323	0
ABCF1	0.220779	0	-0.233176	-0.180371
ABHD12B	-2.05021	-1.62565	0	0
ABLIM1	0	0.256592	0	0
AC015802.6	0.225124	0	0	0
AC124312.1	-0.20917	0	0	0
ACACA	0	0	-0.252739	-0.262376
ACADM	0	0	-0.28482	0
ACADVL	-0.346551	-0.316804	0	0
ACAT2	0.448338	0.27266	-0.381981	0
ACBD7	0	0	0.989147	0
ACLY	0.207848	0.233986	-0.344408	-0.256117
ACOT13	0	-0.400047	0	0
ACSL3	0	0	-0.414053	-0.30284
ACSL4	0.480305	0.31994	0	0
ACSS2	0	0.566002	0	0
ACTG1	-0.128751	0	0	0
ACTN3	-1.4253	-1.34187	0	0
ACTN4	0	0	-0.245978	-0.239888
ACTR2	0	0	-0.209141	0
ACTR3	0	0	-0.235453	0
ADAM10	0	-0.222824	0	0
ADAM19	0	0.891805	0	0
ADAM22	0	-0.498272	0	0
ADAM9	0.45087	0.561013	0	0
ADAMTS1	0	0.305863	-0.291216	0
ADAMTS13	-0.899776	0	0	0
ADAMTS19	0	-0.266747	0	0
ADAMTS5	0	1.42142	0	0
ADAMTS7	-0.353875	-0.369193	0	0
ADCY2	0.250691	0	0	0
ADCY6	-0.59636	-0.61112	0	0
ADD1	0	0.214343	0	0
ADGRA2	0	-0.720915	0	0
ADGRA3	0	-0.286602	0	0
ADGRB2	0	0.501249	0	0
ADGRE5	0	0	0	0.399062
ADGRG2	-0.70866	0	0	0
ADGRG6	0	0	1.08341	1.16594
ADGRL1	0	-0.176889	-0.265526	0
ADGRL2	0	-0.194859	0	0
ADGRV1	-0.605457	0	0	0
ADI1	0.482104	0.364334	0	0
ADIPOR1	0.337099	0	0	0
ADK	0	0	-0.42678	0
ADM2	0.782461	2.14268	0	0
ADNP2	0.408775	0.311037	0	0
ADRA2A	-1.3685	0	0	0
ADSS2	0	0	-0.219933	0
AEN	0.418793	0	0	0
AFF1	0	0	0.304206	0
AFF2	0	0.496656	0	0
AGAP1	0.275006	0	0	0
AGAP9	0	0	0	-0.404331
AGO1	-0.171558	0.178489	-0.169569	-0.155235
AGO3	-0.382242	0	0	0
AGO4	-0.499159	0	0	0
AGPAT4	0	0	0.363581	0.446862
AGPS	0	0	-0.296882	-0.253113
AGRN	0.286588	0.29992	0	0
AHDC1	0	-0.497979	0	0
AHNAK	0.468616	0	0.387919	0.464649
AHSA1	0.379635	0	-0.217538	-0.301104
AJAP1	-0.721139	0	0	0
AK2	0	0	-0.186938	-0.143395
AKAP12	0.277382	0	0	0
AKAP6	0	0	0.929252	0.889596
AKAP8	0.348635	0	0	0
AKAP8L	0	0.357987	0	0
AKAP9	0	0	-0.240178	-0.371033
AKNA	0	0.848664	0.845918	0
AKR1B1	0	0	0	0.333278
AKT1S1	0	0	-0.339221	0
ALDH1A2	0	0	0	-0.642969
ALDH1L2	0	1.99415	0	0
ALDH2	0	0.743187	0	0
ALKBH6	0	0	0	-0.923317
ALOX5	0	0	1.64873	0
ALPG	-1.09761	0	0	0
ALPK3	-1.80993	-1.1354	0	0
ALYREF	0	0	-0.24095	0
AMD1	0	-0.245963	-0.153005	0
AMER1	0.446066	0	0	0
AMH	-1.2765	-0.954701	0	0
AMIGO2	-1.24467	0	0	0
AMMECR1	0	0	-0.398666	-0.360662
AMOTL1	0.228366	0	0	0
AMOTL2	0.685968	0	0	0.383392
ANAPC1	0.265944	0.359939	0	0
ANAPC5	0.27249	0.319687	0	0
ANK2	-0.335082	0	0	0
ANKDD1A	0	0	-1.02297	0
ANKRD11	0	0	0	-0.185238
ANKRD12	-0.38235	-0.303874	0	-0.468624
ANKRD17	0	0	0.148989	0
ANKRD18A	0	0	0	-0.462488
ANKRD26	0	0	0	-0.304932
ANKRD52	-0.278121	0	-0.209502	-0.200812
ANO6	0.264077	0	0	-0.30997
ANOS1	-0.276937	0	0	0
ANP32A	0	0	-0.426039	-0.327952
ANP32B	0	0	-0.31872	-0.299433
ANP32E	0	0	-0.306033	-0.257664
ANXA1	0	0	0.65552	0
ANXA2	0.768153	0	-0.293453	0
ANXA3	0.633656	0.995761	0	0
ANXA5	0.208963	0	0	0
ANXA6	0	-0.330377	0	0
AP1G2	-0.472603	0	0	0
AP1M2	0	-0.316239	0	0
AP1S2	-0.285054	0	0	0
AP2A2	-0.290167	0	0	0
AP2M1	0	0.172709	0	0
AP3B1	0	0	-0.269165	0
AP3D1	0	0	-0.207794	0
AP5B1	-0.635574	-0.784034	0.485335	0.463018
APAF1	0	0	0	0.371368
APCDD1	-0.680093	0	0	0
APELA	-1.0516	-0.660944	0	0
APEX1	0	0	-0.191214	0
API5	0.24203	0	-0.202667	0
APLP2	0	0	-0.16824	-0.154493
APOBEC3C	-0.854611	-0.801482	0	0
APOE	0	-0.209636	0	0
APP	0	-0.145039	0	0
AQR	0	-0.297198	0	0
ARC	0	0	1.58021	1.4262
ARCN1	0.245381	0	0	0
ARF1	0.22354	0	0	0
ARFGAP2	0	0.311287	0	0
ARFGEF3	0	0.382496	0.52515	0
ARGLU1	0	-0.235672	-0.207012	0
ARHGAP1	0	0.39843	0	0
ARHGAP19	0	0.406331	0	0
ARHGAP28	0	0.446893	0	0
ARHGAP4	-0.691827	0	0	0
ARHGAP42	-0.507328	0	0	0
ARHGEF10L	-0.680846	0	0	0
ARHGEF12	0	0	-0.15702	0
ARHGEF17	0	0.77855	0	0.413283
ARHGEF40	-0.312018	0	0	0
ARID1A	0	-0.191986	0	0
ARID2	-0.315351	-0.312362	0	0
ARID3A	-0.281793	-0.596978	0.50794	0.719227
ARL10	0	0	0.33746	0.303925
ARL13B	0	0	-0.333137	-0.342227
ARL5A	0	0	-0.226416	-0.250473
ARL6IP4	0.371983	0	0	0
ARL8B	0	0.408243	0	0
ARMCX3	0	0	0	0.330625
ARMH4	1.00249	1.0431	0	0
ARNT2	0	0	0	1.2822
ARPC2	0.299802	0	-0.328567	0
ARPC3	0.276242	0	0	0
ARRB1	0	-1.02747	0	0
ARRB2	0	0	-0.361937	-0.317966
ARRDC3	1.07921	1.00046	0	0
ARSG	0	0.992494	0	0
ASB13	0	0.728451	0	0
ASCC3	0.305993	0	-0.283223	-0.231083
ASF1B	0	-0.534009	0	0
ASNS	0.655136	1.58727	0	0
ASPH	-0.375625	-0.345973	-0.233081	-0.226365
ASPN	0	0	0	-0.825392
ASS1	0.538701	1.07912	0	0
ATAD2	0.37675	0.312041	0	0
ATAD3A	0	0	-0.245442	0
ATAD3B	0	0	-0.273423	-0.274698
ATF3	0.880656	2.22511	0	0
ATF4	0.468626	0.658759	-0.483412	-0.457449
ATF5	0	1.72911	0	0
ATF7IP	0.272279	0	0	0.213103
ATG13	0	0.336882	0	0
ATG3	0	0	0	-0.307972
ATL3	-0.483089	0	0	0
ATN1	-0.233014	0	0	0
ATP11A	-0.274972	-0.331618	0	0
ATP13A1	0	0	0	-0.233075
ATP1A1	0.213692	0.18326	-0.170913	-0.153023
ATP1B2	-0.86254	-0.815499	0	0
ATP2B4	0	0	0.209151	0.196257
ATP5F1B	0	0.287102	0	0
ATP5IF1	0	0	-0.226673	0
ATP5MC3	0.253132	0	0	0
ATP5PB	0.335139	0	-0.220992	0
ATP5PD	0	-0.264053	0	0
ATP5PF	0	0	-0.226848	0
ATP6V0E1	0.485959	0	-0.37401	-0.354537
ATP6V1A	0	0.247668	0	0
ATP6V1B2	0	0.404056	0	0
ATP6V1F	0	0	-0.263726	0
ATP6V1G1	0	0	-0.30661	-0.281097
ATP8B2	0	0	0	0.267363
ATP8B3	-2.21371	-2.68329	0	0
ATP9A	0	0.78449	0.470999	0.4497
ATPAF1	0	0.327676	0	0
ATR	0.391958	0.572629	0	-0.23112
ATRNL1	-0.870343	0	0.849006	0
ATXN1	-0.834924	0	0.483299	0
ATXN10	0	0.276584	0	0
ATXN2L	0	0.31234	0	0
ATXN7L1	0	-0.469932	0	0
ATXN7L3B	0	0.399099	0	0.24435
AUNIP	0	0.624466	0	0
AURKA	0.311829	0	0.320243	0.3185
AZIN1	0	0	-0.330968	-0.255277
B3GALT5	-0.29517	0	0	0
B3GNT7	-0.653169	-1.10007	0	0
BACE2	0	0	-0.432512	-0.524117
BACH2	0	1.84343	0	0
BAIAP2	0	0	0	0.72953
BAIAP2L1	0.422707	0	0	0
BASP1	0	0	0	-0.466723
BAX	0	0	-0.346015	0
BAZ1A	0	-0.233448	-0.236621	-0.217332
BAZ1B	0	-0.221894	0	0
BAZ2B	-0.560977	-0.359243	0	0
BCAT1	0	0.287469	-0.210501	-0.205947
BCCIP	0.299944	0	-0.328116	-0.288348
BCL6B	-2.57814	-1.71641	0	0
BCL9L	0	0	0.601054	0.930794
BCLAF1	0.238386	0	-0.209665	-0.25154
BCOR	-0.261382	0	0	0
BCORL1	0	-0.857213	0.325804	0
BDP1	0	0	-0.166478	-0.194986
BEND3	0	-0.559901	0	0
BEND4	-0.48079	-0.471214	0	0
BET1L	0	0.476642	0	0
BEX1	0	0	0	1.47769
BEX3	0	0	-0.341064	-0.25299
BEX4	0	0	0	-0.233803
BHLHE40	-1.12377	-0.997198	0	0
BICD1	-0.423613	0	0	0
BICD2	-0.452235	-0.271294	0	0
BICRA	-0.47064	0	0	0
BLACAT1	-0.646901	0	0	0
BMERB1	1.04037	0	0	0
BMPR1A	-0.35829	-0.402089	0	0
BMPR2	-0.456742	0	0	0
BMS1	0.36297	0.211506	-0.196412	0
BMT2	-0.916943	0	0	0
BNC2	-0.878646	-0.518822	0	0
BNIP2	0	0	-0.323475	0
BNIP3	-0.714112	-0.774536	-0.48963	0
BNIP3L	0	-0.385471	0	0
BOD1L1	0	0	0	-0.191735
BOLA3	0.513929	0	0	-0.365317
BOP1	0.314458	0.347502	0	0
BPNT2	0	0	-0.173766	0
BRCC3	0	0	0	-0.272471
BRIX1	0	0	-0.228843	0
BRSK1	-0.844505	-0.507898	0	0
BRWD3	0	-0.258914	0	0
BSG	-0.15924	0	0	0
BSN	0	0.496757	0	0
BST2	-1.15141	0	0	0
BTAF1	0	0	0	-0.2212
BTBD2	0	-0.388124	0	0
BTF3	0.229997	0	0	0
BTG2	2.06196	0	-0.538443	0
C11orf58	0.243623	0.209694	-0.200585	-0.228652
C12orf45	-0.22783	0	0	0
C12orf57	0	0.598393	0.447638	0.738686
C15orf39	0	-0.371673	0	0
C18orf54	0	0	0.583283	0.640444
C19orf54	0	-0.649512	0	0
C1orf226	0.701405	0.933817	0	0
C1QBP	0.227231	0	-0.278254	-0.301254
C1QL2	-1.32336	0	0	0
C1QTNF6	-1.44591	-2.02196	0	0
C4orf46	0	0.502266	0	0
C9orf135	-1.63266	-0.830938	0	0
C9orf64	-2.76643	-1.25076	0	0
C9orf78	0	0	0	-0.309518
CA11	-0.397535	-0.634876	0	0
CA14	0	-0.4845	0	0
CA2	0	0	-0.364055	-0.326866
CACNA1A	0	-0.524738	0	0
CACNA1H	0	0	0	0.488552
CACNA2D1	-0.458541	0	-0.312366	-0.32526
CACNA2D3	0	0.717077	0	0
CACNB3	0	-1.06622	0	0
CACNG4	0	1.16153	0	0
CACNG8	-0.529146	-0.66038	0	0
CACYBP	0.273501	0	-0.362937	-0.361836
CAD	0.201698	0.290969	-0.145485	0
CALB1	-0.658533	0	2.36856	2.14009
CALCOCO2	0	0.755167	0	0
CALCRL	-1.92107	0	0	0
CALD1	0.192295	0.511965	-0.242696	-0.243376
CALM1	0.195213	0	0	0
CALM3	0	-0.273736	-0.231359	0
CALN1	0.647012	0.919263	0	0
CALR	0.204962	-0.132433	0	0
CALU	0	0	-0.163367	-0.189263
CAMK2D	0	0.531218	0	0
CAMKMT	0	0	0	-0.580963
CAMKV	0	-0.382862	0	0
CAMSAP3	0	0	0	0.722184
CANX	0.200178	0	-0.1813	0
CAP1	0	0	-0.24512	-0.173788
CAPG	-0.547742	-0.703285	0	0
CAPN1	0	0.348645	0	0
CAPRIN1	0.155482	0	-0.197714	-0.151725
CAPZA1	0	0	-0.19691	0
CAPZA2	0	0.338416	0	0
CARD8	0	0	0.52159	0.613329
CARHSP1	0	0	0.381572	0
CARM1	0	0	-0.240404	-0.281864
CARMIL1	0	-0.309375	0	0
CARMIL2	0	0	0.594396	0
CARNMT1	0	0	-0.354572	-0.281282
CARS1	0.536985	0.912748	0	0
CASP3	-0.533779	0	0	0
CASTOR2	0	0	0.370404	0.420468
CASZ1	0	0	0.969602	0.840308
CAV1	0	1.37865	0	0
CAVIN1	0.645499	0	0	0
CAVIN4	-0.836983	0	0	0
CBARP	-1.1498	0	0	0
CBFA2T3	0	0	1.70119	0
CBLC	-1.21845	-1.28278	0	0
CBR1	-0.483707	-0.740517	0	0
CBX1	0	-0.275271	-0.295092	0
CBX2	0	0	0	0.441187
CBX4	0	0.916203	0	0
CBX5	0.202947	0.291286	0	0
CBX6	-0.641782	0	0	0
CCAR1	0	0	-0.230183	-0.190118
CCDC102A	-0.918022	0	0	0
CCDC117	0	-0.376391	0	0
CCDC124	0	0	-0.249809	0
CCDC136	-0.468691	-0.589978	0	0
CCDC138	0	0	0	-0.318728
CCDC141	1.04704	0	0	0
CCDC150	-0.463923	0	0	0
CCDC18	0	0	-0.291223	0
CCDC34	0	0	-0.578241	-0.586071
CCDC47	0	0	-0.233712	0
CCDC59	0	0	-0.336948	0
CCDC66	0	0	0	-0.292452
CCDC88A	0	0	-0.206757	-0.197277
CCDC88C	0	-0.260078	0	0
CCDC91	-0.507548	0	0	0
CCN1	0	0	-0.71171	-0.392315
CCN2	0.518553	0	-0.866633	-0.562943
CCNB1	0.239707	0	0	0.261179
CCND1	-0.166311	-0.246024	0	0
CCND2	-0.226369	-0.204586	-1.52893	-1.25605
CCNG1	0	-0.334339	-0.364531	-0.245923
CCNJL	0	-0.458705	0	0
CCNL2	0	0.308481	0	0
CCNT2	0.390787	0.318229	-0.245149	-0.24716
CCT2	0.261023	0	0	0
CCT3	0.351562	0.137887	-0.192907	0
CCT4	0.302811	0	-0.227431	-0.194344
CCT5	0.212339	0	-0.262255	-0.201608
CCT6A	0.180162	0	-0.284009	-0.226795
CCT7	0.341917	0.158339	-0.13072	-0.137218
CCT8	0.30734	0	-0.180694	-0.165329
CD151	0	0	0	0.384476
CD1D	-1.88901	0	0	0
CD200	0	-0.354874	0	0
CD24	0	-0.300259	0	0
CD2AP	0	0	-0.247977	-0.266419
CD55	0	0.793408	0	0
CD59	0	0	0.330697	0.399515
CD74	0	-1.29147	0	0
CD82	0	-1.27186	0	0
CD9	0	-0.303266	0	0
CDC14B	0	-0.341464	0	0
CDC16	0	0.423646	0	0
CDC20	0.236132	0.227097	0	0.281165
CDC25A	0	0.248854	0	0
CDC26	-1.58828	0	0	0
CDC37	0.2346	0	-0.244034	-0.178086
CDC42	0	0	-0.235735	0
CDC42EP1	0	1.15547	-0.382883	-0.487642
CDC42EP4	-0.57391	0	0	0
CDC5L	0.265583	0	-0.230432	0
CDC6	0.594352	0.552883	-0.227046	0
CDC73	0	0	-0.250893	0
CDCA5	0	0.270646	0.267584	0.276411
CDCA7	0.428866	0.31889	-0.323545	-0.228066
CDCA7L	0.247491	0	0	0
CDCA8	0	0.32396	0	0
CDH1	-0.466814	-0.221183	0	0
CDH11	0.936778	1.23595	0	0
CDH2	0.560801	0.732081	0	0
CDH4	0	0.488623	0	0
CDH9	-1.64881	0	0	0
CDK11B	0.360141	0	0	-0.352
CDK12	0	0	-0.16701	-0.200321
CDK16	0	0	-0.264284	-0.218687
CDK6	0	0.413033	0	0
CDKL5	-0.448148	0	0	0
CDKN1A	1.65329	0	0	0
CDKN1C	-0.643561	-0.570224	0	0
CDKN2A	0	0	-0.191077	0
CDKN2B	0	0	0	-0.503271
CDS2	-0.24346	-0.270913	0	0
CDT1	0.320329	0	0	0
CEBPB	0	1.19106	0	0
CEBPG	0	0.656759	0	0
CEBPZ	0	0.174855	-0.320461	-0.280854
CELF1	0	0	-0.173563	0
CELSR3	-0.402257	-0.505201	0.649209	0
CEMIP2	-0.258747	0.305235	0	0
CENPE	0.336159	0	0	0
CENPJ	0	0	-0.249481	0
CEP120	0	0.733345	0	0
CEP128	0	-0.59926	0	0
CEP170B	0	0	0.557234	0.602673
CEP250	0	-0.372408	0	0
CEP290	0	0	-0.22191	-0.211818
CEP68	0	0.479474	0	0
CEP85L	0.781309	0	0	0
CERS6	0.323171	0	0	0
CFAP20	0	0	0	-0.356597
CFAP44	0	0	0.661606	0
CFDP1	0	-0.435447	0	0
CFL1	0.161068	0	-0.141448	0
CFL2	0	0.453861	0	0
CFLAR	-0.898112	0	0	0
CGAS	-1.3985	0	0	0
CGN	0.306389	0	0	0
CGNL1	0	-0.190727	0	0
CHAC1	1.12933	3.0757	0	0
CHAF1B	0.488051	0	0	0
CHAMP1	0.327843	0	-0.423565	-0.400975
CHCHD10	0	0	-0.631448	-0.723967
CHCHD2	0	0	-0.169227	0
CHCHD3	0.266347	0	0	0
CHD1	0	0	-0.227591	-0.21647
CHD3	-0.263012	-0.283434	-0.387021	-0.357675
CHD7	0.151844	0	0	0
CHD8	0	-0.174018	0	0
CHEK2	0	-0.519375	0	0
CHERP	0	0	-0.217952	-0.222387
CHMP1B	0	0.37448	0	0
CHMP2A	0	-0.36498	0	0
CHMP2B	0	0	-0.345565	0
CHMP4B	0	0	0	-0.27347
CHRM3	0	0	0.793712	0
CHST11	0	-0.471156	0	0
CHST15	0	0	0	0.55728
CHST6	0	-0.514804	0	0
CIRBP	0	0.294782	0	0
CITED2	0	0	-0.356956	0
CIZ1	0.265509	0	0	0
CKAP2	0.360267	0	0	0
CKAP2L	0.391606	0	0	0
CKAP5	0.354234	0.176071	0	0
CKB	0	-0.203308	0	0
CKS2	0	0	-0.315333	0
CLDN3	-0.982221	0	0	0
CLDN6	0.209644	0	0	0
CLDN7	-0.703636	0	0	0
CLIC4	0	0.282376	0	0
CLK2	0	0	-0.255204	-0.26692
CLK3	-0.598679	-0.524098	0	0
CLNS1A	0.33417	0	-0.293387	-0.240183
CLSPN	0.290704	0	-0.227092	-0.28339
CLTC	0	0.148678	-0.144994	0
CLU	-0.280246	0	-0.302472	-0.396584
CMPK1	0	0	0	-0.247902
CMSS1	0	0	0	-0.257777
CNBP	0	0	-0.14672	0
CNKSR3	0	0	-0.295816	-0.248962
CNMD	-0.58943	0	0	0
CNN2	0	0	0	0.952284
CNN3	0	0	-0.254157	0
CNOT1	0	0.180535	0	0
CNOT4	0	0	0	-0.345912
CNP	0	-0.33791	0	0
CNPY3	0	-0.358173	0	0
CNST	-0.418023	0	0	0
CNTLN	-0.364343	0	0	0
CNTN1	0	0	1.03515	0
CNTN2	0	0	0	-0.841295
CNTNAP2	0	0.253547	0	0.630206
CNTNAP3	0	0.860188	0	0
COA4	0.365661	0	0	0
COA7	-0.329008	-0.439103	-0.222298	-0.22487
COBL	0	0	0.702012	0
COL10A1	0	0	0	-0.772541
COL11A2	0	-1.30102	0	0
COL18A1	-0.315656	0	0	0
COL1A2	-0.691578	-0.573031	0	0
COL20A1	-1.84109	0	0	0
COL26A1	0.507838	0	0	0
COL4A1	0	0	-0.337723	0
COL4A2	0	0	-0.352371	0
COL6A1	-0.896794	-0.73368	0.398249	0.372482
COL6A2	-0.953217	-0.994202	0.663496	0.767255
COL6A3	0	1.07226	0	0
COL7A1	-0.631468	-0.628158	1.01165	1.22856
COL9A3	-0.535235	-0.438764	0	0.400899
COLEC12	0	0	-0.603819	0
COPB1	0.328177	0.27614	0	0
COPB2	0.341025	0	-0.216272	0
COPS3	0.268582	0	-0.241336	0
COQ3	0	0.998796	0	0
CORO1C	0	-0.279147	0	0
CORO2A	0	0	0.665967	0
COX4I1	0.192131	0	0	0
COX6B1	0	0	0	-0.251408
COX7B	0.335848	0	0	0
CPE	-0.583925	0	0	0
CPLX2	0	0	0	-0.810327
CPNE1	0	0.345291	0	0
CPNE2	1.0399	0	0	0
CPNE3	0.384622	0.343008	0	0
CPSF6	0	0.215956	0	0
CPT1A	0	-0.374983	0	0
CPT1C	0	-0.596099	0	0
CPXM1	-0.406405	0	0	0
CPZ	-0.598675	0	0	0
CRABP2	0	-0.409138	-1.0221	0
CREB5	0	1.64067	0	0
CRIP2	0	0	1.3418	1.59003
CRLF1	0	-0.921328	0	0
CRLS1	-1.11354	0	0	-1.17201
CROCC	-0.278085	0	0	0
CRYBG1	0.538616	0	0	0
CRYBG3	-0.442668	-0.499563	0	-0.29124
CS	0	0.280786	0	0
CSDE1	0.135242	0.139651	-0.248329	-0.188477
CSE1L	0.252359	0	-0.277057	-0.279258
CSNK1D	0	0	0.218423	0.259239
CSNK2A1	0.182072	0	0	0
CSNK2B	0	0.974595	0	0
CSPP1	-0.350108	0	0	0
CSRNP1	0	0	0	0.924941
CSRNP3	0	0	0	0.657177
CSRP1	0	0.768354	0.629055	0.592891
CSTB	0	0	-0.365496	-0.310956
CSTF3	0	0.430695	0.468695	0.3945
CTBP1	0	0	0.319058	0.348356
CTBP2	0	-0.350655	0	0
CTCF	0.245003	0	-0.231599	0
CTDSP1	-0.695402	0	0	0
CTDSP2	0	0	0.396099	0
CTDSPL	0.46936	0	0	0
CTH	0	1.34519	0	-0.721882
CTHRC1	0	0	0	-1.28974
CTNNA2	0	-1.20253	0	0
CTPS1	0.308474	0	-0.167225	-0.181386
CTSB	0	0	0	0.277117
CTSC	0	-0.175722	0	0
CTTNBP2	0	-0.369317	0	0
CTU1	0	0	0	-0.804715
CUTC	0	0	-0.410878	0
CXADR	-0.184477	0	0.294306	0
CXCL12	0	-0.312574	0	0
CXXC5	-0.31877	-0.447744	0.878583	0.832017
CYB5A	0	-0.500699	0	0
CYC1	0	0.318286	0	0
CYCS	0.264563	0	-0.300724	-0.211064
CYP19A1	0	0	0	-1.05355
CYP2B6	-1.2103	-1.51705	0	0
CYP2S1	0.255889	0	0	0
CYP51A1	0.306568	0.222247	-0.477059	-0.468768
DACH1	0	0	-0.481488	0
DACT1	0	1.44096	0	0
DAG1	0.172758	0	0	0
DAZAP1	0	0	-0.303374	-0.221023
DAZAP2	0	0	-0.226387	-0.222448
DAZL	-1.51342	0	0	0
DBF4	0	0	-0.393202	-0.417829
DBI	0.40146	0	-0.572928	-0.473772
DBNDD1	-0.627297	-0.32566	0	0
DBT	0	-0.344912	0	0
DCLRE1A	0	0	0.347679	0
DCP2	0	-0.176807	0	0
DCTN1	0.212764	0	-0.199532	0
DCTPP1	0	0	-0.326232	0
DCUN1D5	0	0	-0.252272	-0.280742
DDHD1	-0.47124	0	0	0
DDIT3	0	2.07521	0	0
DDIT4	-2.11544	0	0	0
DDR1	-0.261776	0	0.800517	0.750023
DDX1	0.391669	0.216882	-0.265206	-0.201886
DDX10	0	0	-0.349949	-0.275079
DDX17	0	-0.176815	0	0
DDX18	0	0.242298	-0.298673	-0.226294
DDX21	0.226093	0.199356	-0.406819	-0.391415
DDX23	0.252125	0	0	0
DDX24	0.288354	0	-0.227611	-0.214293
DDX27	0	0	0	-0.239777
DDX39A	0	0	-0.365908	-0.270302
DDX3X	0.149891	0.239969	-0.449524	-0.421544
DDX41	0	0	-0.301391	0
DDX42	0	0	-0.219439	-0.214982
DDX46	0	0	-0.298	-0.272839
DDX5	0	0	-0.275769	-0.247879
DDX58	0	-0.5826	0	0
DEAF1	0	-0.512176	0	0
DEF8	0.399775	0	0	0
DEK	0	0	-0.222085	-0.185211
DENND4B	-0.268524	0	0	0
DEPDC1	0.456627	0	0	0
DEPP1	0	0	-0.633297	0
DESI2	0	0.337034	0	0
DFFA	0	-0.299807	-0.24737	0
DGKE	0	0	-0.333312	0
DGKH	0	0	-0.245154	-0.338426
DHCR24	0.253729	0.205214	-0.243594	-0.273566
DHCR7	0	0	-0.407431	-0.381281
DHRS2	0	0	1.84793	1.6205
DHX29	0.351041	0	0	0
DHX36	0.214192	0	-0.195786	0
DHX37	0	0	-0.283227	-0.217701
DHX38	0.275226	0	0	0
DHX57	0.37569	0	0	0
DHX9	0.195936	0	-0.240994	-0.130095
DIAPH2	0	0	0	-0.444162
DIDO1	-0.225557	0	0	0
DIMT1	0	0	0	-0.397508
DIP2A	-0.427484	0	0	0
DIRAS1	0.623638	0	0	0
DIS3L	0.310834	0	0	0
DKC1	0	0	-0.316175	-0.234872
DLAT	0	0	-0.217408	0
DLC1	0	0	-0.327485	0
DLG4	-0.418174	0	0	0
DLG5	0	0	0.298042	0.261587
DLGAP3	0.767189	0.7829	0	0
DMPK	-0.555947	0	0	0.385628
DMTF1	0.388672	0.361263	0	0
DMWD	-0.501036	0	0	0
DMXL1	-0.341189	0	0	0
DNAH11	0	0.550714	0	0
DNAH17	0	0	0.812767	0
DNAH6	0	0	1.01498	1.02524
DNAJA1	0.257848	-0.548197	0	0
DNAJA4	-1.79763	0	0	0
DNAJB1	0	-0.787212	0	0
DNAJB2	0	0	0.808829	1.06647
DNAJB6	0	-0.295418	0	0
DNAJC11	0	0	-0.284546	0
DNAJC13	0.332702	0	0	0
DNAJC2	0	0	-0.35234	-0.389078
DNAJC22	0	0	0	1.02351
DNAJC6	0	0	0.535016	0
DNAJC8	0	0	-0.270107	-0.202839
DNAL1	0	0	0	-0.439746
DNASE1	-0.694571	0	0	0
DNASE1L2	0	0	1.60993	1.67513
DNM1	-0.408121	0	0	0
DNMT1	0.206698	0	-0.35242	-0.269159
DNMT3A	0	-0.183277	0	0.403387
DNMT3B	-0.175059	-0.301222	0	0
DNTTIP2	0.285326	0	-0.285887	-0.241045
DOCK2	0	-1.09419	0	0
DOCK6	-0.362887	0	0	0
DONSON	0	0	0	-0.363168
DOP1B	0	0.521412	0	0
DOT1L	-0.223462	0	0.201168	0
DPP8	0	0.308479	0	0
DPPA4	-0.233213	0	0	0
DPYSL3	-0.188201	0	0	0
DPYSL5	0.555724	0	-0.300988	0
DR1	-0.255757	0	0	0
DROSHA	0	0	-0.162895	-0.180892
DSC3	0	0	-0.240288	0
DSE	0	-0.53666	0	0
DSEL	0	-0.45565	0	0
DSG2	0.286938	0	0	0
DSP	0	-0.36511	0.121682	0
DST	-0.168512	0	0	-0.131623
DTL	0.42954	0.360391	0	0
DTNA	-0.997035	0	0	0
DTX2	0	-0.609831	0	0
DTX3L	0	0	0.690088	0.532782
DTX4	0	0.70766	0	0
DUS3L	0	0	-0.301183	0
DUSP3	0	0.416284	0.262216	0
DUSP6	0.467864	0	0	0
DUSP8	0	0	0.7763	0
DVL2	0	0	-0.290583	0
DYNC1H1	0	0.128976	0	0
DYNC2H1	0	0.315472	-0.297698	-0.333524
DYNC2I1	-0.430528	-0.405757	0	0
DYNLL1	0	-0.257599	0	0
DYRK2	0	0	-0.286678	0
E2F2	0	0	0.527977	0
E2F7	0.397837	0	0	0
E2F8	0.519601	0	0	0
EAF1	0	0.315741	0	0
EARS2	0	-0.375544	0	0
EBF2	-1.64544	1.27623	0	0
EBNA1BP2	0.343793	0	-0.323689	-0.352338
ECE1	0.387624	0	0	0
ECHDC1	0	0.280366	0	0
ECHDC2	-1.40066	0	0	0
ECM2	0	0	0	-1.02721
ECPAS	0	0	-0.148094	0
EDA2R	0.871178	0	0	0
EDF1	0.291245	0	-0.208209	0
EDIL3	-0.958213	-0.568049	0	0
EDNRB	-1.35974	-1.41913	0	0
EEF1A1	-0.423688	0.133391	0	0
EEF1A2	0	0	1.13933	1.19117
EEF1B2	0.313701	0.158198	-0.279388	-0.214159
EFCAB14	0	0	-0.279239	-0.297927
EFHD2	0	0	-0.363617	-0.406367
EFNA1	0	0	0	0.927033
EFS	-0.524145	-0.726391	0	0
EFTUD2	0.211085	0.274607	0	0
EGLN1	0	-0.919567	0	0
EHD2	0	-1.06846	0	0
EI24	0	0	-0.233282	-0.184215
EIF1	0.407653	0.553986	0	0.21291
EIF1AX	0	0	-0.40973	-0.30213
EIF1AY	0.49499	0	0	0
EIF1B	0	0.358194	0	0
EIF2AK3	-0.449534	0	0	0
EIF2B3	0	0	-0.398872	-0.31194
EIF2S1	0	0	-0.240101	-0.312365
EIF2S2	0.510783	0.374663	-0.357282	-0.309293
EIF2S3	0	0.204285	-0.149278	0
EIF3A	0	-0.211724	-0.116851	0
EIF3B	0	0	-0.195779	0
EIF3D	0.294355	0.232409	0	0
EIF3E	0	0	-0.204347	-0.157707
EIF3G	0	0	-0.265721	-0.200826
EIF3I	0	0	-0.205308	0
EIF3J	0	0	-0.348977	-0.347279
EIF3M	0.238513	0.241005	-0.256917	-0.188137
EIF4A1	0	0	-0.488761	-0.399916
EIF4A2	0.312393	0.202878	0	0
EIF4B	0.139821	0	-0.136606	0
EIF4E2	0.355716	0	0	0
EIF4EBP1	0.468643	0.963749	0	0
EIF4EBP2	0	0.17841	0	0
EIF4G1	0.22841	0.170625	-0.271873	-0.205802
EIF4G2	0.139647	0.191257	-0.148113	0
EIF4G3	0	0	-0.209761	-0.226223
EIF5	0	0.188109	-0.426471	-0.325067
EIF5A	0.24959	0.244026	-0.195174	-0.121822
EIF5AL1	1.59508	0	0	0
EIF5B	0.243521	0	-0.54047	-0.55969
EIF6	0	0.486431	0	0
ELAVL1	0	0	-0.192173	0
ELK4	0.398987	0	0	0
ELOA	0	0	-0.246107	-0.252841
ELOVL2	0	0	-0.551368	-0.490437
ELOVL5	0	0	-0.229782	-0.24692
EMC1	0	0.242404	0	0
EMC2	0.53182	0	0	0
EMD	0	0.465015	0	0
EMG1	0	0.336599	0	0
EMILIN2	-1.00623	0	0	0
EML3	0	-0.551037	0	0
EML4	0.188504	0	0	0
EMSY	0	-0.293525	-0.405407	-0.439558
ENAH	0	0	-0.165398	-0.140835
ENO1	0	0	-0.180078	-0.120312
ENO2	-0.646242	-0.50542	0	0
ENTR1	0	0.259438	0	0
EP300	0	-0.140654	0	0
EPB41	0.245667	0	-0.21414	-0.179043
EPB41L2	0.224518	0	-0.328425	-0.316793
EPC1	0.499544	0	0	0
EPCAM	0.245305	0	0	0
EPHA7	0	0	-0.287527	-0.293765
EPHB2	0.811052	0	0	0
EPHB4	-0.232098	0	0	0
EPM2AIP1	0.373363	0.379424	0	0
EPPK1	0	0	0	0.241762
EPRS1	0.34001	0.479799	-0.282742	-0.206928
EPS15	0	0.634423	0	0
EPS8L2	0	-0.787909	0	1.38058
ERBB2	0.244784	0.231596	0	0
ERBB4	0	0	-0.926938	-0.960272
ERCC6L	0.35686	0	0	0
ERF	-0.308099	0	0	0
ERGIC2	0	0	-0.248997	0
ERN1	0	0.853981	0	0
ERO1A	0	-0.412001	-0.300522	-0.297359
ERRFI1	0	-0.689936	0	0
ERVH48-1	0	-1.20125	0	0
ERVMER34-1	0	-0.968191	0	0
ESF1	0	0	-0.42433	-0.481042
ESPL1	0.280075	0.27496	0	0
ESPN	-0.841029	0	0	0
ESRP1	0	0.277536	0	0
ESYT1	0	0.27589	0	0
ETF1	0.208067	0.213965	-0.229565	0
ETNK1	-0.320049	0	0	0
ETS1	-0.478184	0	0	0
ETS2	-0.343198	0	0	0
ETV5	0.302677	0	0	0
EVC	0	0	0.526984	0
EVC2	-1.05807	0	0	0
EVL	0	-0.57111	0	0
EWSR1	0	0	-0.185917	-0.208308
EXOSC10	0	0	-0.183459	0
EXOSC6	0	0	-0.263852	0
EXOSC8	0	0.45246	0	0
EXPH5	0	0.620897	0	0
EXT1	0	0	-0.376306	-0.414633
EXTL3	0	0	0	0.273058
EZR	0	-0.15362	0	0
FA2H	-1.26409	0	0	0
FABP5	0	0	0	-0.317919
FADS1	0	-0.186958	-0.471976	-0.275182
FADS2	0	0	-0.664067	0
FAM102B	-0.879679	-0.552065	0	0
FAM107B	0	0.494725	0	0
FAM114A1	1.18235	0	0.604272	0.75184
FAM124A	-0.369029	0	0	0
FAM136A	0.248229	0	0	0
FAM149A	-0.751785	0	0	0
FAM162A	0	-0.568586	0	0
FAM168B	0.253801	0	0	0
FAM174B	-0.610832	0	0	0
FAM189A2	0	0.815994	0	0
FAM189B	0	0	-0.291421	0
FAM200B	-0.510059	0	0	0
FAM20A	-1.07836	0	0	0
FAM222B	0	0	-0.351976	-0.445573
FAM227A	-0.809943	0	0	0
FAM83D	0.31535	0	0	0
FAM83F	-0.424164	0	0	0
FAM83G	-0.492434	0	0	0
FAM83H	-0.4433	-0.310363	0	0
FAM98A	0	0	0	-0.301627
FANCD2	0	0.211917	0	0
FANCE	0	0.723646	0	0
FANCG	0	0.376835	0	0
FARSA	0	0	-0.198805	0
FARSB	0.321877	0.331214	-0.318384	-0.22975
FASN	-0.178927	0	-0.302097	-0.234076
FASTKD3	0	0	-0.387964	0
FAT1	0	-0.125329	0	0
FAT3	-0.650317	-0.633367	0	0
FBL	0	0	-0.193438	0
FBN2	0	0	-0.335367	-0.300046
FBN3	-0.333183	0	0	0
FBRS	0	-0.578822	0	0
FBXL19	-0.30359	0	0	0
FBXL5	-0.42512	0	0	0
FBXO41	-0.75108	0	0	0
FBXW11	-0.413325	0	0	0
FDFT1	0.208008	0	-0.421556	-0.27795
FDPS	0	0	-0.268325	0
FECH	0	0.551049	0	0
FERMT1	0	0.341259	0	0
FERMT2	0	0.385668	0	0
FEZ1	-0.584778	0	0	0
FGD4	-0.353565	0	0.70157	0
FGD6	-0.326986	0	0	0
FGF2	0	0.336618	0	0
FGF4	-1.6603	0	0	0
FGF8	-2.37527	0	0	0
FGFR1	-0.221093	-0.261566	0	0
FGFR2	0	0.231012	0	0
FGFR3	0	0	0.661424	0.6935
FGFRL1	0.565151	0	0	0
FHOD3	0.986164	0	0	0
FIGNL2	-0.602316	0	0	0
FKBP10	-0.250136	0	0	0
FKBP1A	0	0.298057	0	0
FKBP1B	0	-0.551264	0	0
FKBP3	0	0	-0.301479	0
FKBP4	0.314546	0	-0.297511	0
FKBP5	0	-0.300045	0	0
FKBP8	-0.33765	0	0	0
FKTN	0	0.447505	0	0
FLNA	0	0.190266	0	0
FLNC	0.874046	1.39844	0	0.306842
FLT1	-0.298485	0	0	0
FLYWCH1	0	0	0	0.427495
FMNL2	0.291809	0	0	0
FN1	-0.496879	-0.440639	0.435613	0.498706
FOSL1	0	-1.36305	0	0
FOSL2	0	1.37919	0.63493	0
FOXB1	-0.428019	0	0	0
FOXD3	0	-0.519016	0	0
FOXF2	0	0	0.632934	0.501067
FOXK1	0	0	0	0.185336
FOXK2	0	-0.328822	0	0
FOXL2	0	0.975663	0	0
FOXL2NB	1.30782	1.62798	0	0
FOXN3	0	-0.19544	0	0
FOXN4	0	0	1.44921	1.59842
FOXO3	0	0.498183	0	0
FOXO4	0	0.580506	0.990433	0
FRAS1	0	0.192195	0	0
FREM2	-0.239892	0	0	0
FRMD5	0	0	0.515283	0
FRYL	-0.35714	-0.412786	0	0
FSBP	0	-0.521643	0	-0.47189
FSCN1	0	-0.166518	-0.198239	-0.268347
FST	-0.793436	0	0	0
FTH1	0	0.620814	0	-0.308869
FTL	0.153394	0.174604	0	0.195593
FTSJ3	0	0	0	-0.188212
FUBP1	-0.190059	0	0	0
FURIN	0	0	0	0.316341
FUS	0	0	0	-0.132434
FUT1	0	0.735582	0	0
FUT11	0	-0.630574	0	0
FYN	0	0.859774	0	0
FZD3	0	-0.237036	0	0
FZD4	-0.656113	0	0	0
FZD5	-0.765676	0.286138	0	0
FZD8	-0.772593	0	0	0
FZR1	-0.351551	0	0	0
G2E3	0	-0.344344	0	0
G3BP1	0	0	-0.193404	-0.155271
GAA	-0.364042	0	0	0
GABPB1	0	0.366316	0	0
GABRB3	0	-0.186186	0	0
GAD2	-1.23959	0	0	0
GADD45B	0	0	0.732713	0.625278
GAL	0	0	-0.207437	-0.373333
GALNT13	0	0	-0.305228	0
GALNT16	0.808619	0	0	0
GALNT17	-0.30135	0	0	0
GALNT3	-0.526158	0	0	0
GAN	0	0.37121	-0.226857	-0.284444
GAPDH	0	0.135058	-0.205863	0
GAR1	0.543407	0	0	0
GARS1	0.455458	0.98506	0	-0.225326
GART	0.267259	0	-0.143784	0
GAS1	0	0	-0.588901	-0.574348
GAS2L3	0	0	0.469171	0
GAS8	-0.667999	0	0	0
GATA2	0	0	0.40592	0.286886
GATAD2A	0	0.180689	-0.316991	-0.266332
GBX2	0.521713	0	0	0
GCC2	0	0.298505	-0.221728	0
GCN1	0	0.185552	0	0
GCNT1	-0.72545	0	0	0
GCNT4	0	1.82443	0	0
GDAP1	0	0.570592	-0.485009	-0.720209
GDF11	0	-0.335693	0	0
GDF15	1.98463	0	0	0
GDF3	-0.617887	-0.877889	0	0
GDF7	0	0	0	0.775904
GEMIN5	0.270486	0	0	0
GEN1	0	0	0	-0.238387
GFOD1	0	0	0	-0.305924
GGA2	0	-0.293175	0	0
GGNBP2	0	0.348514	0	0
GHITM	0	0.395401	0	0
GIGYF1	-0.217283	0	0	0
GINS4	0.343845	0	0	0
GJA1	-0.280688	-0.321524	0	0
GJC1	0	-0.29931	0	0
GLI2	-0.466444	0	0	0
GLI3	-0.275114	-0.250841	0	0
GLO1	0	0	-0.199904	0
GLRX3	0.336816	0	0	0
GLS	0	-0.376769	0	0
GLTP	-0.495442	-0.821454	0	0
GLUD1	0	0	-0.209718	0
GLUL	0	-0.245931	-0.406495	-0.375154
GLYR1	0.294341	0	0	0
GNA14	-1.58716	0	0	0
GNAI2	0	-0.183745	0	0
GNAO1	0	0.53758	0	0
GNAS	-0.177946	-0.145386	-0.176525	0
GNB1	0.186606	0	-0.20992	0
GNB4	0	0	-0.217493	0
GNG4	0	-0.627263	-0.502497	0
GNL2	0	0	-0.308267	-0.278822
GNL3	0.286788	0	-0.208899	-0.196035
GNL3L	0	0	-0.266291	-0.228014
GOLGA4	0	-0.245127	0	-0.286848
GOLIM4	0	0	-0.296541	-0.29076
GOLM1	0.209048	0	-0.217581	-0.252562
GOT1	0.353171	0.603977	0	0
GP1BA	0	0	0.920346	0
GPAT3	0	0	0.765686	0
GPATCH11	0	0	-0.309291	-0.377847
GPATCH4	0	0	-0.257597	-0.373663
GPC4	-0.252608	0.366601	0	0
GPC6	-0.684076	0	0	0
GPCPD1	0.463597	0	0	0
GPI	0	0	-0.25778	-0.176775
GPR135	0	0	0	-0.471518
GPR161	-0.501657	-0.534209	0	0
GPR162	0	-1.04122	0	0
GPR176	-0.502823	-0.427109	0	0
GPR18	0	0	0	-0.964796
GPR50	0	0	1.79592	0
GPR87	-1.46782	0	0	0
GPRC5B	-0.216554	0	0	0
GPSM3	0	-1.21807	0	0
GPT2	0	1.20578	0	0
GPX4	0	-0.328941	-0.189329	0
GPX8	0.414063	0.600953	0	0
GRAMD1A	-0.315397	0	0	0
GRAMD4	0	0	0	0.557466
GRB10	0	0.434713	0	0
GRIA4	0	-0.66138	0	0
GRIK3	0.772532	0	0	0
GRIK5	-0.494378	-0.561905	0	0
GRIN3B	-1.44903	0	0	0
GRIP2	0	0	1.31528	0
GRPEL1	0.407394	0	0	0
GRPEL2	0.331561	0.762415	0	0
GRPR	0	-1.2155	0	0
GSDMD	-2.57894	-1.46891	0	0
GSE1	0	0	0.31419	0.307347
GSN	0	0	0.61996	0.682676
GSPT1	0	0	-0.279534	-0.281313
GSPT2	0	-0.434634	0	0
GSR	0	0	-0.260716	0
GSTA4	0	-0.885983	0	0
GSTCD	0.465889	0	0	0
GSTO2	-0.946522	0	0	0
GTF2E1	-0.424093	-0.35907	0	0
GTF2H3	0	0.503608	0	0
GTF2IRD1	0	0.430809	0	0
GTF3A	0	0	-0.268504	0
GTF3C1	0.217308	0	0	-0.153778
GTPBP3	0	0	0	0.261564
GTPBP4	0.347549	0.210864	-0.380077	-0.289654
H1-0	0	-0.300881	0.858044	0.677896
H1-1	-0.895407	-1.05856	0	0
H1-3	-0.380362	0	0	0
H1-5	0	0.191264	0	0
H1-6	-1.51334	0	0	0
H2AC11	0	0.485794	0	0.260371
H2AC12	-0.42636	-0.630551	0	0
H2AC17	0	0.217952	0	0
H2AC20	0	0.263191	0	0.191081
H2AC4	0	0.359771	0	0
H2AC6	0	0.255842	-0.260211	-0.191299
H2AC8	0	0.267828	0	0
H2AJ	0	-0.434555	0	0
H2AW	0	0.456356	0	0
H2AX	0	-0.205608	0	0
H2AZ1	0.200124	0.166138	0	0
H2BC11	0	0.324315	0	0
H2BC12	0	0.217237	0	0
H2BC17	0	0.324711	0	0
H2BC18	0.211364	0	0	0
H2BC21	0	0.338732	0	0
H2BC8	0	0.24003	0	0
H3C10	0	0.311981	0	0
H3C2	0	0.33998	0	0.359861
H3C3	-1.10316	0	0	0
H4C2	0	0.867637	0	0.426362
H4C4	0	0	0	0.275658
H4C5	0	0.228162	-0.229042	0
H4C8	0	0	-0.259871	0
H4C9	0	0.449683	0	0.962129
H6PD	0	0.612425	0	0
HACD1	0.784285	0	0	0
HACD3	0	-0.391163	0	0
HAS2	-0.578144	-0.748202	0	0
HAS3	0	-0.524125	0	0
HAX1	0.46958	0.77092	0	0
HBD	-3.33373	0	0	-1.26539
HBS1L	0	-1.71756	-0.190649	-2.62927
HCFC1	0	0	-0.230878	-0.174982
HCN1	-1.49035	0	0	0
HDAC1	0	-0.449559	-0.265288	0
HDAC2	0	0	-0.168274	0
HDAC4	0	-0.518456	0	0
HDAC8	0	0	0	-0.512094
HDAC9	-0.499355	0	0	0
HDGF	0	0	-0.350478	-0.283357
HDLBP	0.170824	0	-0.19513	-0.149619
HEATR1	0.318623	0.329436	0	0
HEATR3	0	0	-0.323405	0
HEBP2	-0.488156	0	0	0
HECTD1	0	-0.188763	0	0
HECTD4	0	0	0.220746	0
HEG1	0	0.567335	0	0
HELLS	0	0	-0.22503	-0.272375
HELZ2	-0.660685	-0.598189	0	0
HEMK1	0	0	0.778454	0.815526
HEPH	-0.438412	-0.49407	0	0
HERC1	0	0.334608	0	0
HERPUD1	0.669481	1.59641	-0.452973	-0.458706
HES1	-0.656283	-0.897002	0	0
HES2	0	0	0.778413	0.765934
HES3	-0.537994	-0.872496	0	0
HES4	0	0	0	-1.05723
HEXIM1	0	-0.493275	0	0
HEY1	0	0	-0.184364	0
HGS	0	0.270209	0	0
HHLA1	-0.622519	-1.04154	0	0
HIC2	0	0	0.304202	0.342896
HIF1A	0.207408	0	-0.264143	-0.284748
HINT3	0	0	0	0.335635
HIP1	0	-0.164688	0	0
HIPK2	0.251281	0.298616	0	0
HIRIP3	0	0	0.403396	0
HIVEP1	-0.351885	-0.434716	0	0
HIVEP2	-0.517671	-0.447395	0	0
HJURP	0.384326	0	0	0
HK1	0.380134	0	0	0
HK2	0	0	-0.553074	-0.397928
HLA-B	0	0	0.463827	0.518078
HM13	0.254084	0	0	0
HMCN1	0	-1.32107	0	0.552608
HMGA1	0.144091	0	-0.618871	-0.575955
HMGB1	0.174528	0	-0.296789	-0.250461
HMGB2	0	0	-0.20954	-0.215789
HMGCR	0.394251	0	-0.292166	0
HMGCS1	0.267326	0.157862	-0.817714	-0.81658
HMGN1	0	0	-0.273761	-0.282242
HMGN2	0.342224	0.2504	0	0
HMGN3	0	0	-0.301452	0
HMGN5	0	0	-0.524738	-0.570889
HMMR	0.374149	0	0	0
HMOX1	0	1.69734	0	1.08283
HNRNPA1	0	0	-0.300967	-0.222942
HNRNPA2B1	0.181179	0	-0.315425	-0.247055
HNRNPA3	0.237095	0	-0.296636	-0.283946
HNRNPAB	0	0	-0.361142	-0.492044
HNRNPC	0.199368	0	-0.263598	-0.26465
HNRNPD	0.156012	0	0	0
HNRNPDL	0	0	-0.214744	-0.220655
HNRNPF	0	-0.20798	-0.201348	-0.190425
HNRNPH1	0	0	-0.197739	-0.16853
HNRNPH2	0	0	-0.262987	-0.338673
HNRNPH3	0	0	-0.22764	-0.231077
HNRNPK	0.208407	0.191392	-0.175892	0
HNRNPL	0	0	-0.209934	0
HNRNPM	0.238219	0.152344	-0.271079	-0.212478
HNRNPR	0	-0.193074	-0.266905	-0.29419
HNRNPU	0.178228	0	-0.266866	-0.225825
HNRNPUL1	0	0	-0.227409	-0.207666
HOMER1	0	0	-0.332119	-0.336445
HOMER2	0	0.798845	0	0
HOMER3	-1.06035	-0.880988	0	0
HOXC4	0	0	0.608426	0.730553
HPN	-0.971224	-0.980175	0	0
HRK	0	1.80968	0	0
HS3ST3A1	0	0.919373	0	0
HS3ST5	-0.892207	0	0	0
HS6ST2	0.886811	1.25317	0	0
HSD11B2	0	-0.759085	0	0
HSD17B1	-0.788832	0	0	0
HSD17B11	0	0	0	0.474195
HSDL2	0	0	-0.362382	-0.245645
HSP90AA1	0.299983	-0.263505	-0.399682	-0.389632
HSP90AB1	0.288784	0	-0.249944	-0.158813
HSP90B1	0.138536	-0.147645	0	0
HSPA13	0	0.687288	0	0
HSPA14	0	0	-0.407253	-0.430892
HSPA1A	0	-1.46375	0	0
HSPA1B	-0.507665	-1.3464	0	0
HSPA2	0	-1.321	0	0
HSPA4	0.235671	0	-0.249386	-0.20059
HSPA5	0.283558	0	0	0
HSPA8	0.155257	-0.58408	0.177506	0.187057
HSPA9	0.178631	0.318184	-0.200839	-0.158477
HSPB1	-0.346632	0	0	0
HSPD1	0.306231	0	-0.409406	-0.348055
HSPE1	0.34467	-0.380257	-0.770913	-0.505668
HSPG2	-0.312564	-0.319014	0	0
HSPH1	0.222581	-0.417649	0	0
HTATSF1	0	0	-0.278248	-0.274366
HTR1D	-1.5789	0	0	0
HTR2C	-1.15662	0	0	0
HTR7	-1.04609	-0.898459	0	0
HTT	0	0.181954	0	0
HUWE1	0	0.126479	0	0
HYOU1	0.226317	0	-0.322009	-0.244096
HYPK	0	0	0	-0.303772
IARS1	0.157326	0.366275	-0.161717	0
IBTK	0.303047	0	-0.297491	-0.225521
ID1	-0.820676	0	0	0.481549
ID2	0	-0.974137	0	0.235328
ID3	0	-0.383326	0	0
ID4	0	0	-0.391695	-0.326534
IDH1	0.251378	0.33831	0	0
IDH2	0	-0.464058	0	0
IDI1	0.395337	0	-0.594907	-0.733639
IER2	0	0	0.478978	0.409751
IER3	-0.633374	-0.935732	0	0
IFFO2	0	0.80403	0	0
IFITM1	-0.471518	-0.417039	0	0
IFRD1	0	0.849571	0	0
IFT46	0	0	0	0.444876
IGF1R	0	0.209069	0.18168	0.256333
IGF2BP2	0	-0.222446	0	0
IGF2BP3	0	0	-0.269292	0
IGF2R	0	-0.189402	-0.174435	-0.181067
IGFBP2	-0.267999	-0.396622	0	0
IGFBP4	0	-0.484296	0	0
IGLON5	-0.511147	-0.826646	0	0
IGSF8	-0.330142	0	0	0
IGSF9B	-0.237767	0	0.413402	0
IK	0	0	0	-0.22785
IKZF3	0	0	0.640229	0
IL12RB2	0	0	0.67362	0
IL17RD	0	-0.291773	0	0
IL4R	0	-0.500244	0	0
IL6R	0	0	1.04964	0
ILF2	0.219392	0	-0.19887	0
ILF3	0	0	-0.19708	-0.145653
IMP4	0	0	-0.229308	0
IMPDH1	0.363689	0	0	0
INA	0	0	0	0.628556
INHBE	1.06596	3.11997	0	0
INPP5D	0	-1.29586	0	2.1425
INPP5F	0	-0.293013	0	0
INSIG1	0.634444	0	-1.58042	-1.29015
INSM1	0	1.11075	0	0
INSR	0	0	0.309395	0.329748
INSYN2A	-0.866691	0	0	0
INTS13	0.402327	0	0	0
INTS6	-0.247445	-0.376992	0	0
IPMK	-0.406572	0	0	0
IPO11	0	0.3059	0	0
IPO5	0.134509	0.207906	0	0
IPO7	0	0	-0.221495	-0.15792
IPO9	0	0	0	-0.148963
IQGAP1	0.238857	0.169173	-0.21136	0
IQGAP2	-0.314485	-0.494905	-0.480508	-0.566625
IQSEC1	0	0.317037	0	0
IQSEC2	0	0.423332	0	0
IRAK1	-1.44246	-0.627203	0	0
IRF2	-0.852576	0	0	0
IRF2BPL	-0.290568	-0.22858	0.64705	0.68947
IRX2	0	-0.317107	0	0
IRX4	-0.980255	-0.756863	0	0
ISG20L2	0	0	-0.227485	0
ISLR2	-0.884401	0	0	0
ISYNA1	0	-0.392696	0	0
ITGA4	0	0	-0.537216	-0.462621
ITGA6	0	0	0.365686	0
ITGB1	0	-0.270965	-0.217298	-0.196575
ITGB5	-0.189652	0.450247	0	0
ITM2A	-0.471083	0	0	0
ITPK1	0	0.23716	0	0
ITPR2	0	-0.521731	0	-0.368887
ITPRIPL1	0	-0.660654	0	0
IVNS1ABP	0	-0.278427	-0.509486	-0.425359
IWS1	0.359033	0	0	0
JADE1	0	-0.368254	0	0
JADE2	-0.39859	-0.426169	0	0
JAG1	-0.410224	0	0	0
JARID2	0	-0.410189	0	0
JDP2	1.12684	1.62591	0	0
JPH4	0.607011	0	0	0
JPT1	0	0	-0.207356	0
JUN	-0.702275	0	0	0
JUND	-0.461952	0	0	0
JUP	0.204498	0	0	0
KANK2	0	0	0.428764	0
KANSL2	0.399887	0.4703	0	0
KANSL3	0	0	0.255335	0.220182
KARS1	0.352074	0.254671	0	0
KAT6B	0	-0.257334	0	0
KCMF1	0	0.296851	0	0
KCNC3	-0.80097	-0.424722	0	0
KCNC4	-0.828889	0	0	0.261139
KCND2	-0.781307	-0.526921	0	0
KCNG3	-1.10748	0	0	-0.598691
KCNH8	0	-1.02013	0	0
KCNK12	-0.771806	-0.5844	0	0
KCNMB4	-0.582003	-0.383016	0	0
KCNN2	-0.912317	-0.487131	0	0
KCNQ2	-0.499686	-0.49919	0	0
KCNT2	-0.577348	0	0	0
KCTD12	0	0.704592	-0.141895	0
KCTD15	-0.412046	0	0	0
KCTD3	0	0	-0.209363	0
KDELR1	0	0	-0.184681	0
KDM1A	0.207863	0	-0.227083	-0.175087
KDM2B	0	-0.219141	0	0
KDM3A	-0.422805	-0.570173	0	0
KDM4C	-0.6494	-0.515514	0	0
KDM5B	0.231189	0	0.31617	0.310516
KDM6B	-0.699945	0	0	0
KDR	-1.38282	-1.60196	0	0
KHDRBS1	0	0	-0.39941	-0.34814
KHSRP	0	0	-0.264869	-0.202776
KIAA0930	0.462576	0	0	0
KIAA1522	0	0	0	0.426949
KIAA1549	-0.312116	-0.386974	0	0
KIAA1586	0	0	-0.407191	-0.492237
KIF13A	-0.344296	0	0	0
KIF1A	0.169173	0.293705	0.954977	1.11199
KIF1C	0.270895	0	0	0
KIF20A	0.340607	0	0	0
KIF20B	0.228596	0	0	-0.291
KIF21B	0.472596	0	0	0
KIF23	0	0	-0.246159	-0.259615
KIF26A	0	0.230982	0.35478	0.435512
KIF3B	0.30423	0	0	0
KIF5B	0	0	-0.219437	-0.222362
KLC3	0	0	0.626778	0
KLF11	0	0	0	0.428534
KLF13	-0.441265	0	0.386032	0
KLF3	0	0	0.199549	0
KLHDC7A	0.939648	0	0	0
KLHL15	0	0	0	-0.336342
KLHL24	0	0	0.363618	0
KLHL36	0	0	0.492853	0
KLKB1	-0.724114	-0.912836	0	0
KMT2C	-0.238206	-0.343864	0	0
KMT2E	-0.533374	-0.422851	0	0
KMT5A	0	1.1687	0	0
KMT5C	-0.758685	0	0	0
KNDC1	-0.515636	0	0	0
KNOP1	0.207008	0	-0.335628	-0.313847
KNTC1	0	0.245728	0	0
KPNA2	0.241635	0	0	0
KPNA6	0	0	-0.249611	0
KPNB1	0	-0.135564	-0.188905	0
KRBA2	0	0	0.88272	0
KREMEN1	1.24425	0	0	0
KRI1	0	0	-0.198021	0
KRT18	0.171825	-0.374206	0.298472	0
KRT19	0.268113	0	0	0
KRT8	0.161079	-0.460153	0.994932	1.09155
KTN1	0	0	-0.395622	-0.348048
L1CAM	0	-0.78173	0	0
L1TD1	0.175375	-0.156906	0	0
LAMA1	0	-0.308713	0	0
LAMA2	0	0	0.934065	0.883625
LAMA5	-0.331326	0	0	0.32411
LAMB1	0	0.301206	0	0
LAMC1	-0.676423	-0.555038	-0.152996	0
LAMC3	-1.42424	0	0.49738	0.436331
LANCL2	0	0.365792	0	0
LAPTM4B	0	0.169875	0	0
LARP1	0	0.177869	0	0
LARP7	0	-0.236926	0	0
LARS1	0.169131	0.208771	-0.246814	-0.208496
LASP1	0.196753	0.173126	0	0.329519
LBR	0	0	-0.154793	0
LCK	-0.547959	-1.12543	0	0
LCOR	0	0.199605	0	0
LDAH	0.470585	0	0	0
LDB2	0	-0.485255	0	0
LDHA	-0.361772	-0.618175	-0.245246	-0.219072
LDHB	0.209396	0	-0.230774	0
LDHD	-1.32189	0	0	0
LDLR	0.583454	-0.239413	-0.791095	-0.631929
LEFTY1	-2.58887	0	0	0
LEFTY2	-2.35864	0	0	0
LENG8	0	0	-0.15022	-0.151047
LEO1	0	0	0	-0.429855
LETM1	0.270656	0	0	0
LETMD1	-0.647563	0	0	0
LGALS3BP	-0.742569	-0.898681	0	0
LGI4	-2.02972	-1.65654	0	0
LGR4	-0.351488	0	0	-0.284171
LIMCH1	-1.25621	0	0	0
LIMK2	0	0.321143	0	0
LIN28A	0.234327	0.317723	0	0
LIN28B	-0.293799	-0.205606	0	0
LIN7C	0.231118	0.253308	-0.223365	-0.228184
LITAF	0	0.590187	0	0
LIX1L	0	0	0	-0.292095
LMAN1	0	0	-0.193722	0
LMBR1	0.335398	0	0	0
LMNB1	0	0	-0.162035	-0.152447
LMNTD2	-1.39372	0	0	0
LMO3	0	-0.718182	0	0
LMO7	0	-0.671483	0	0
LMOD1	0	0	1.43588	0
LMTK2	0	0	0.241418	0
LMX1B	0.616009	0.634298	0.70371	0
LONP1	0	0	-0.234378	0
LONRF2	0	1.4384	0.643214	0.572357
LONRF3	0	0	0.472194	0
LOXHD1	-1.32217	0	0	0
LPCAT1	0	-0.16241	0.234686	0.257751
LPGAT1	0.422784	0.45683	0	0
LPIN1	0.769482	0	0	0
LRAT	-0.243922	-0.627375	0	0
LRATD2	0	0.615286	-0.346584	-0.238327
LRBA	-0.176762	0	0	0
LRFN4	-0.404965	0	0	0
LRFN5	-0.96834	-0.748464	0	0
LRIF1	0	0	0.460949	0.380501
LRP1	0	0.20649	0	0
LRP10	-0.505762	0	0	0
LRP1B	0	1.73374	0	0
LRP2BP	-1.01912	0	0	0
LRP4	-0.34998	0	0	0
LRP8	0	0.355777	0	0
LRPAP1	0	0	0.26718	0.263435
LRPPRC	0	0.181848	-0.229841	-0.156021
LRRC41	0	0	0	0.276995
LRRC47	0	0.27654	0	0
LRRC58	0	0	-0.236652	-0.219208
LRRC59	0	0	-0.196251	0
LRRC75A	0	0	0	0.257689
LRRC8A	0.240635	0	0	0
LRRCC1	0	-0.546603	0	0
LRRFIP1	0	0	-0.247917	-0.356871
LRRN1	0.175809	0.345185	0	0
LRRN2	0	0.971743	0	0
LSM12	0	0	0	-0.369711
LSM14A	0	0	-0.238863	-0.212778
LSR	0	0	0.699751	0
LSS	0.197192	0.326554	0	0
LTBP1	-0.312976	-0.333474	0	0
LTBP4	-0.524929	0	0	0.332776
LTV1	0	0	-0.452122	-0.429477
LUC7L	0	-0.375467	0	0
LUC7L2	0	0	0	-0.443561
LUC7L3	0	0	-0.240659	-0.24099
LYAR	0	0	-0.340894	-0.241916
LYN	0.349131	0	0	0
LYST	0	0	0.419022	0
LZTS1	1.07286	1.02793	0	0
LZTS2	0	0	0	0.374365
LZTS3	-0.581115	-0.522132	0	0
M6PR	0.34406	0	-0.379915	0
MACC1	-0.849041	-0.604525	0	0
MAFB	0.652139	0	0	0
MAFG	0	0.338081	0	0
MAFK	0	0	0.474673	0
MAGI2	-0.676278	-0.806888	0	0
MAGI3	0	-0.518514	0	0
MAGOH	0	0	-0.533297	-0.412309
MAK16	0.27848	0	-0.435516	-0.430626
MAL2	0	0.600633	0	0
MALT1	-0.413162	0	0	0
MAML2	-0.47612	-0.567452	0	0
MAN1C1	0	0.805083	0	0
MANF	0	-0.494529	0	0
MAP1A	0	0	0	0.841613
MAP1B	0	0.531934	-0.192542	-0.193783
MAP2	0.841144	1.37685	0	0
MAP2K6	0	0	0	0.606525
MAP4	0	0.145142	0	0
MAP4K3	-0.2851	0	0	0
MAP4K4	0.197184	0	0	0
MAP4K5	0	0	0	-0.226749
MAP7D3	0.412459	0	0	-0.239086
MAPK1IP1L	0	0	-0.328458	-0.353118
MAPRE1	0.184316	0	0	0
MARCKS	-0.408806	-0.632443	-0.544287	-0.466919
MARS1	0.44513	0.734513	-0.246464	-0.195134
MAS1	0	-1.43568	0	0
MAT2A	0	-0.216304	-0.416438	-0.308544
MATK	0	0	-0.789369	0
MATR3	0	0	-0.132231	0
MAVS	0.305552	0	0	0
MBD3	-0.38018	0	0	0
MBD5	0	-0.642379	0.7261	0.777641
MBNL1	0	0	-0.227883	-0.231485
MBP	0	-0.768843	0	0
MCL1	0	-0.181989	0	0
MCM10	0.294745	0	0	0
MCM3AP	0	0.220519	0	0
MCM4	0.147666	0	0	0
MCM5	0	0.292283	0	0
MCM6	0	0.352035	0	0
MCM7	0	0	-0.135853	0
MCM9	0	0	-0.32655	-0.346094
MCMBP	0	0	-0.204282	0
MDC1	0.254545	0.192545	0.160287	0.137776
MDK	0	0	0	0.359134
MDM2	0.55515	0	0	0
MDM4	0.233091	0.425888	0	0.170825
MDN1	-0.20341	0.381656	-0.3497	-0.302397
ME2	0.480685	0	0	0
MED14	-0.348805	-0.417394	0	0
MED22	0	0	0.439429	0.389896
MED24	0	0.341333	0	0
MED4	0	0	-0.368106	0
MEGF10	-0.893013	-0.422932	0	0
MEGF8	0	0	0	-0.205269
MEST	0.304206	0.380267	0	0
METAP2	0.232529	0	-0.361666	-0.380319
METRNL	0	0	1.31891	0
MEX3A	-0.247901	-0.313905	0	0
MEX3D	-0.413672	-0.652135	0	0
MFAP1	0	-0.45878	0	0
MFGE8	-0.313111	-0.37844	0	0
MGA	0	-0.511829	0.257659	0.203754
MGAT4A	0	0	0.696264	0
MGAT4B	-0.350668	0	0	0.355409
MGAT4C	-1.60436	0	0	0
MGLL	0	0	0	0.797162
MGMT	-0.976304	0	0	0
MIA3	0	0	-0.266841	-0.287865
MICAL3	0.447163	0	0	0
MIDN	0	-0.199957	0	0
MIF	-0.301018	0	0	0
MIXL1	-1.35356	0	0	0
MKI67	0	-0.191419	0	0
MKNK2	-0.287483	0	0	0
MKX	0	1.9767	0	0
MLLT10	-0.353626	0	0	0
MLX	0	0.415588	0	0
MLYCD	0	0	-0.535712	-0.587812
MMP14	-0.347662	-0.405974	0	0
MMP16	0	-0.483605	0	0
MMP17	0	-0.485238	0	0
MMP2	0.362094	0.589023	0	0
MMP24	0	0.5769	0	0
MMS22L	0	0	0.267831	0
MNT	0.435715	0	0	0
MOB1A	0	0	-0.273828	-0.1997
MOCOS	0	1.4838	0	0
MOCS3	0	0	-0.561806	0
MORC2	0.258503	0	0.452607	0.561023
MORF4L1	0.176092	0	-0.16577	0
MORF4L2	0.209346	0	-0.226297	-0.15476
MOSPD1	0	0	0.990152	0
MPHOSPH10	0	0	-0.40207	-0.459876
MPHOSPH6	0.547915	0	0	0
MPRIP	0	0.254368	0	0
MPV17L2	0	0	-0.567695	0
MRC2	-0.431902	0	0	0
MRFAP1	0.303221	0.189383	0	0
MRGBP	0.555202	0	0	0
MRGPRF	0	-1.4439	0	0
MRPL1	0.516335	0	0	0
MRPL11	0.348058	0.323582	0	0
MRPL17	0	0	0	-0.319109
MRPL19	0	0	-0.226252	0
MRPL2	0	1.01377	0	0
MRPL20	0	0.262994	0	0
MRPL3	0	0	-0.184148	0
MRPL37	0	0.349503	0	0
MRPL42	0	0	-0.232086	-0.200741
MRPL47	0	0	-0.293569	0
MRPL9	0	0.475654	0	0
MRPS12	0.418553	0	0	0
MRPS34	0	0	0	-0.264932
MRPS35	0	0.417198	0	0
MRPS7	0	0	-0.375625	0
MRPS9	0.325075	0	0	0
MRS2	-0.302844	0.27083	0	0
MRTO4	0.314572	0	-0.315385	0
MSI2	-0.282769	0	0	0
MSL1	0	0	0	0.243194
MSMO1	0.642382	0	0	0
MSN	0	-0.252964	0	0
MT-ATP6	0.283973	0	-0.451134	-0.392959
MT-ATP8	0	0	-0.466538	-0.456282
MT-CO1	0	-0.149864	-0.261682	-0.280293
MT-CO2	0.181682	0	-0.376634	-0.2836
MT-CO3	0.117905	-0.116683	-0.447207	-0.326545
MT-CYB	0	-0.283518	-0.29601	-0.291214
MT-ND1	0	0	-0.291706	-0.232759
MT-ND2	0	0	-0.223684	-0.216277
MT-ND3	0.267099	-0.126165	-0.284198	0
MT-ND4	0	-0.235498	-0.385757	-0.398887
MT-ND4L	0	0	-0.235453	-0.194117
MT-ND5	0	-0.279587	-0.462249	-0.515126
MT-ND6	0	0	-0.614715	-0.721525
MT1G	0	-1.54387	0.825438	0.847586
MT1X	1.02643	0.516168	0	0
MT2A	0.844976	0	0	0
MTA1	0	0	-0.272012	-0.223359
MTA3	-0.279824	-0.357401	0	0
MTAP	0	-0.284997	0	0
MTCL1	-0.359178	0	0	0
MTF1	0	0	-0.340176	0
MTFR2	0	0	-0.460004	0
MTHFD1	0	0	-0.36958	-0.364002
MTHFD1L	0.383742	0.678684	-0.271781	-0.372714
MTHFD2	0.729461	1.20675	-0.262844	-0.28553
MTO1	0	0.662397	0	0
MTOR	0.204607	0.225791	-0.196088	0
MTREX	0.237056	0	-0.18035	-0.18659
MUC4	-0.594019	-0.710047	0	0
MUC6	-0.846992	0	0	0
MVB12B	0	0.776061	0.551551	0
MVD	0.412887	0	0	0
MXD1	0	0	-0.46421	-0.46998
MXD4	0	0	0.371172	0.3414
MXRA5	0	1.02001	0	0
MXRA8	-0.95433	0	0	0
MYBBP1A	0	0	-0.171667	0
MYBL2	0	0	-0.211628	-0.20471
MYC	0	0	-0.322966	-0.314222
MYCN	0	-0.503575	0	0
MYEF2	0	0	1.2495	0.9833
MYH10	0	0	-0.194364	0
MYH14	-0.611259	-0.613221	0	0
MYH9	0	0	-0.124316	0
MYL5	-0.64287	0	0	0
MYL6	0.270906	0.200038	0	0
MYL9	0.697798	0.757922	0	0
MYO10	0	0	-0.223077	-0.262073
MYO15B	-1.40594	-0.717968	1.0907	0
MYO1C	0	-0.337971	0	0
MYO5B	0	0.470091	0	0
MYO6	0	-0.728181	0	0
MYORG	0	0	0.62079	0.652428
MYSM1	-0.261354	0	0	0
N4BP3	0	0	1.14311	0
NAA10	0	0	-0.210639	0
NAA15	0	0	-0.257249	-0.234432
NAA50	0	0.204743	-0.209261	-0.171782
NABP1	0	0	0.665204	0.528923
NACA	0	0	-0.212055	-0.165165
NAE1	0.326519	0	-0.304399	-0.255866
NAMPT	0	0	-0.356931	-0.337038
NANOG	-0.252389	-0.223454	0	0
NAP1L1	0.127955	0	-0.267854	-0.193212
NARF	-0.405988	-0.482293	0	0
NARS1	0.505607	0.619372	-0.188331	0
NASP	0.154042	-0.328445	-0.359149	-0.310712
NAT10	0	0	-0.180981	0
NAT8L	0	0	0.649693	0.621306
NAV1	0.263003	0	0	0
NAV2	0	0	0	1.06567
NAV3	1.47402	1.94013	0	0
NBEA	-0.433483	0	0	0
NBEAL1	-0.528547	-0.465373	0	0
NBEAL2	-0.365201	0	0	0
NBR1	0	0.308806	0.293095	0
NCAM1	0	0.584784	0	0
NCAPD3	0.277743	0	-0.25152	-0.199082
NCAPG	0.319105	0	0	0
NCBP1	0.25176	0	0	0
NCDN	0	0.375587	0	0
NCL	0.1802	0	-0.42184	-0.41395
NCOA2	-0.367119	-0.24278	0	0
NCOA7	0	0.635099	0	0
NCOR2	0.208226	0.283573	0	0
NCR3LG1	0	0	0.27082	0.321496
NCSTN	0	0	0	-0.243279
NDFIP1	0	0.33036	0	0
NDUFA10	0	0.296137	-0.282763	-0.322937
NDUFA5	0	0	-0.267983	0
NDUFAF2	0	0	-0.524462	-0.531599
NDUFAF8	0	0	0	-0.409129
NDUFB1	0.395978	0	0	0
NDUFB10	0.249266	0	-0.229552	0
NDUFB4	0	-0.288108	0	0
NDUFS2	0.357709	0	0	0
NDUFS5	0.223509	0	0	0
NDUFV1	0	0	-0.234235	0
NEBL	0	0	0.846763	0.872714
NECAB1	-1.02578	0	0	0
NECTIN1	0	-0.232954	0	0
NECTIN2	0	-0.306511	0	0
NECTIN4	0	0	1.18496	1.24779
NEDD4L	0	0	0.315407	0
NEFL	0	0	-0.470381	-0.38827
NEFM	0	-0.408734	-0.514561	-0.562694
NEK9	0	0	0.257299	0.324225
NELL2	0	-0.338906	0	0
NEMF	0	0	-0.240097	-0.257212
NEMP1	0	0	0.304502	0.314306
NES	0	0	0.953269	1.06514
NET1	0.304637	0	0	0
NETO1	0	-0.597451	0	0
NFASC	0	0.930042	0	0
NFAT5	0	0	0	-0.261485
NFATC2IP	0	0	-0.228361	0
NFE2L1	0	0.564926	0	0
NFE2L2	0	0	-0.33051	0
NFE2L3	-0.428396	0	0	0
NFIA	-0.473139	0	-0.376986	-0.437215
NFIB	-0.457059	0	0	0
NFKBIZ	0	0.737376	0	0
NGFR	1.05759	0	0	0
NHLRC2	0	0.451209	0	0
NHSL1	0	0.949896	0	0
NHSL2	0	0	1.10728	0
NIBAN1	0	2.24172	0	0
NID1	-0.481782	-0.402614	0	0
NIFK	0	0	-0.270985	0
NIN	-0.383162	-0.462507	0	0
NIP7	0.316852	0	0	0
NIPA1	-0.646309	0	0	0
NIPSNAP1	0	-0.338423	0	0
NKAIN3	-0.759418	0	0	0
NKD2	0	0	0.689214	0.571706
NKX1-2	-0.373106	-0.265424	0	0
NLGN2	0	-0.39855	0	0
NLGN4X	0	-0.50167	0	0
NLN	0	0	-0.224163	-0.287517
NME1	0.490349	0	-0.37415	0
NME2	-0.977569	0	0	0
NME4	0	-0.214173	-0.680831	-0.49983
NNAT	-0.428631	-0.346036	0	0
NOC2L	0.281166	0	-0.164858	0
NODAL	-0.65988	0.497096	0	0
NOL10	0	0	-0.355095	-0.271289
NOL11	0	0	-0.186315	0
NOL6	0	0	-0.28758	0
NOL7	0	0.374629	0	0
NOL8	0.426438	0	-0.249207	-0.229005
NOLC1	0.234936	0	-0.415246	-0.335892
NONO	0	0	-0.210705	-0.166057
NOP16	0	0	-0.428933	0
NOP53	-0.317453	0	0	0
NOP56	0.25846	0	-0.407109	-0.290675
NOP58	0	0	-0.419811	-0.350516
NOS1	0	0.791566	0	0
NOS1AP	0	0.718709	0	0
NOTCH1	0	-0.36127	0.496249	0.702959
NOTCH3	-0.293077	-0.258511	0.565445	0.993388
NOVA2	1.06317	0	0	0
NPAT	0.377183	0	0	-0.263099
NPFFR2	-1.12192	0	0	0
NPIPB4	0	0	0	-0.614912
NPM1	0.398643	0	-0.417892	-0.338185
NPR1	0	-0.598545	0	0
NPRL3	-0.459474	0	0	0
NPTX2	0	0	0	1.16577
NPY1R	-0.641071	0	0	0
NPY5R	-1.07285	0	0	0
NQO1	0.429035	0.438817	0	0
NQO2	-0.585735	-0.43374	0	0
NR2F6	-0.468202	-0.448473	0	0
NR4A3	0	0	-0.896078	-0.882686
NR5A2	0	-0.38611	0	0
NR6A1	0.14836	0	0	0
NRARP	0	0	0.440548	0.456312
NRBP2	-0.629343	0	0	0
NRDC	0	0	-0.177562	-0.168506
NRIP2	0	0	0	-0.55823
NRP2	0	0.611266	0	0
NRXN1	-0.744019	0	0	0
NSA2	0	0	-0.383973	-0.258669
NSD1	0	0	0.174112	0
NSD2	0	-0.181891	0.255779	0.182481
NSMF	0	0	-0.233927	0
NSRP1	0	0	-0.304524	-0.495976
NSUN2	0.284545	0.253361	-0.290844	-0.238035
NT5DC1	0.344462	0	0	0
NT5DC2	0	-0.237508	-0.289882	0
NT5DC3	0.416583	0	0	0
NTN1	0	0.929843	0	0
NTN4	0	0	1.47425	1.25235
NTS	-0.744593	-1.09398	0	0
NUAK1	0	0.379901	0	0
NUCKS1	0.159263	0.136423	-0.193094	-0.148593
NUDC	0	0	-0.292007	-0.32453
NUDCD1	-0.351309	-0.529428	0	0
NUDT21	0	0	-0.21921	-0.183509
NUDT5	0	0	0	-0.258097
NUP155	0.184711	0.237299	-0.195989	0
NUP160	0.225072	0.187832	0	0
NUP188	0.254675	0.289228	0	0
NUP205	0	0.204714	0	0
NUP37	0.484311	0	0	0
NUP62	0.278613	0	0	0
NUP93	0	0.260984	0	0
NUTF2	0.35657	0	0	0
NXF1	0	0	-0.246202	-0.256437
NXN	0	0.311836	0	0
NYAP1	-1.34629	0	0	0
OAT	0.295719	0	0	0
OAZ1	0.327696	0	0	0
OBSCN	-0.396394	-0.205399	0.452207	0.601845
OBSL1	-0.434104	-0.374326	0	0
ODC1	0.977362	0.818186	0	0
OGA	0	0.169071	0.284191	0.198388
OGDH	0.259811	0	0	0
OGDHL	-0.419544	0	0	0
OGFOD1	0	0.355655	0	0
OGFR	0	0	0	0.32644
OGT	0	0.226208	0	0
OLA1	0.317578	0	-0.382139	-0.323327
OLFML3	-0.815592	-1.08198	0	0
OMD	0	0	0	-0.83234
OPA1	0	0	-0.168359	0
OPLAH	0	0.531473	0	0
OPRD1	0	0	0.936528	0.855062
OR10A2	0	0	0	-1.04633
OR2AG1	0	0	0	-1.1379
ORAI3	0	-1.19216	0	0
ORC1	0.336686	0.429936	0	0
OSBPL8	0	0	-0.181686	0
OSBPL9	0	0	-0.2293	-0.242003
OSTC	0.331751	0	0	0
OSTM1	0	0	0	-0.31439
OTUD3	0	0	0	-0.351573
OVGP1	0	0	1.30876	0.983335
OXNAD1	0	0	0	-0.365182
P2RY1	0.434386	0	0	0
P3H2	-1.84574	-1.4312	0	0
P4HA1	-0.501941	-0.47562	0	0
PA2G4	0.246716	0	-0.403282	-0.35075
PABPC1	0.156296	0	-0.190932	-0.18029
PABPC4	0.421376	0.188553	-0.22481	-0.20377
PAFAH1B2	0	0	-0.19449	0
PAICS	0.164991	0	-0.220835	-0.160665
PAK1	-0.214165	-0.237386	0	0
PAK1IP1	0	0	-0.340147	0
PAK2	0	0	-0.232425	0
PALB2	0.330046	0	-0.45305	0
PALM2AKAP2	0	0.256455	0	0
PAN2	0	0	0.545112	0.546845
PANK3	0.308284	0.294271	-0.197298	0
PAPOLA	0.232751	0	-0.26885	-0.245271
PAPSS2	0	-0.41105	0	0
PARD6G	0	0	0.680314	0
PARK7	0	0	-0.252058	0
PARM1	0	0.882253	0	0
PARP9	0	0	0.695075	0
PAXBP1	0	0	-0.217769	0
PBRM1	0.253217	0.253521	0	0
PBX1	-0.311083	-0.180755	-0.292919	0
PBX2	0	-0.357475	0	0
PBX3	0	-0.452526	0	0
PCBD2	0.575442	0.823862	0	0
PCBP1	0	-0.172358	0	0
PCBP2	0	0.237765	0	0
PCBP4	0	0.543473	0	0
PCDH1	-0.185446	0	0	0
PCDH10	0	-1.17839	0	0
PCDH15	-1.43329	0	0	0
PCDHAC1	-0.604435	0	0	0
PCDHGC3	-0.652822	0	0	0
PCF11	-0.324051	-0.315456	0.318908	0
PCID2	0	0.408234	0	0
PCK2	0.837361	1.99328	0	0
PCLO	-0.553042	0	0.356826	0
PCM1	0	0.188628	0	0
PCNA	0.204468	0	-0.243936	0
PCNX2	-0.367579	0	0	0
PCNX4	0	0	0	-0.263349
PCSK5	-0.58262	0	-0.325627	-0.383367
PCSK9	-0.882945	0	0	0
PCYOX1	0.372308	0	0	0
PCYT1B	0	-0.588581	0	0
PDCD11	0.215803	0.210829	-0.156497	0
PDCD2	0	0.376158	-0.195752	0
PDCD5	0	0	-0.37291	-0.253697
PDCD6-AHRR	0	0	0	0.431601
PDE11A	0	0	1.21613	0
PDE3B	0	0.450064	-0.322846	0
PDE4D	-0.749788	0	0	0
PDGFA	-0.250147	-0.488043	0	0
PDIA3	0.156994	0	0	0
PDIA4	0	-0.227331	0	0
PDK1	-2.05986	-1.21294	0	0
PDK3	-0.519947	-0.331153	0	0
PDP2	0	-0.463976	-0.41407	0
PDPN	-0.478757	0	0	0
PDXP	0	0	0	-1.58647
PDZD4	-0.303003	-0.722737	0	0
PDZD8	0	0	-0.282925	0
PEAK1	0	-0.401727	0	0
PEBP1	0	0	-0.184696	-0.200092
PEG10	0	0	-0.401792	-0.325471
PELI2	0	0.3918	0	0
PELP1	0	0.199588	0	0
PER2	0	0	-0.596064	-0.79494
PER3	-0.855638	0	0	0
PERP	0	0	0.253793	0.194883
PES1	0.273486	0.229158	-0.190865	-0.274702
PEX26	0	0.28621	0	0
PEX5L	0	1.17291	0	0
PFAS	0	0	-0.304379	-0.238647
PFDN2	0	0	-0.277846	0
PFKFB3	-0.498002	-0.739138	0	0
PFKFB4	-1.10817	-1.20849	0	0
PFKP	0	0	-0.389714	-0.3116
PFN1	0	0	-0.277235	-0.26562
PGAP2	0	0.458959	0	0
PGAP6	0	-0.304056	0	0
PGD	0.241285	0	0	0
PGGHG	-0.482062	0	0	0
PGK1	-0.448662	-0.476306	0	0
PGM1	-0.82534	-0.795073	0	0
PGM2L1	0.417612	0	0	0
PGP	0	0	0	-0.399262
PHAX	0.342728	0	0	0
PHB	0.231529	0	0	0
PHB2	0	0	-0.169745	0
PHC1	0	-0.474954	0	0
PHC3	0	0	-0.206832	-0.302817
PHF13	-0.361199	0	0	0
PHF14	0	-0.303925	-0.19733	-0.281721
PHF21A	-0.397061	0	0	0
PHF21B	-0.527568	0	0	0
PHF23	-0.296246	0	0	0
PHF3	0	-0.207728	0	0
PHGDH	0	0.430457	-0.423013	-0.318739
PHIP	-0.161213	-0.189074	0	0
PHKA1	0	0.622658	0	0
PHLDA3	0.921493	0	0	0
PHLDB1	0	0	0.569558	0.611004
PHLPP1	0	-0.277445	0	0
PHRF1	0	0	0	-0.210247
PHTF1	-0.545509	-0.505748	0	0
PI4K2B	0.474459	0	0	0
PIEZO1	0	0.337896	0	0
PIEZO2	0	-0.598184	0	0
PIGG	0	0.44018	0	0
PIGV	0	0	0.893518	0
PIK3AP1	0	-0.997061	0	0
PILRB	0	0	-0.337009	0
PIMREG	0.320498	0	0	0
PINK1	-0.501072	0.722536	0.433728	0.469261
PIP5K1B	0	-0.881006	0	0
PIP5K1C	-0.354825	0	0	0
PIPOX	0	-0.809313	0	0
PITPNB	0	0	-0.184791	-0.184911
PITPNC1	-0.386972	0	0	0
PITX2	-1.30579	0	0	0
PIWIL2	-1.34755	0	0	0
PKD1	0	0.350992	0	0
PKDCC	0.72453	0.765561	0	0
PKM	-0.281734	-0.642331	-0.212738	-0.168547
PKP4	0.299356	0.26074	0	0
PLA2G3	0	-0.64659	0	0
PLAAT3	-1.12661	0	1.16438	0
PLAAT5	-1.47238	0	0	0
PLBD1	-0.839594	0	0	0
PLBD2	0	0	-0.311132	-0.424648
PLCB2	0	0	0.90371	0
PLCD1	0	-0.704364	0	0
PLCD3	0.648554	0	0	0
PLCL2	-0.664041	0	0	0
PLD3	0	0.247284	0	0
PLEC	-0.245264	0	0.356223	0.351938
PLEKHA2	0	-0.565607	0	0
PLEKHA3	0	0	-0.316736	0
PLEKHA4	0	-1.13747	0	0
PLEKHA6	0	0	1.47422	1.13678
PLEKHA7	0	0	1.03731	0.703456
PLEKHA8	0	-0.324807	0	0
PLEKHG2	0	-0.278559	0	0
PLEKHG3	0.285539	0.308711	0	0
PLEKHG4	0	0	0.463145	0
PLEKHG4B	-0.311364	0	0	0
PLEKHG5	0	-0.640117	0	0
PLIN2	-0.825204	-0.593267	0	0
PLK2	0.953888	0.832624	0	0
PLOD2	-0.631318	-0.707641	-0.296438	-0.296994
PLP2	0	0	0	-0.493792
PLPP1	-0.627958	0	0	0
PLPP2	-1.26123	-1.29418	0	0
PLPPR3	-0.779334	-0.917101	0	0
PLRG1	0	0.405181	0	0
PLXDC2	-0.258256	0	0	0
PLXNA1	0	0.292937	0	0
PLXNA2	0	1.02488	0	0
PLXNA3	0	0	0.345847	0
PLXND1	0	-0.527185	0	0
PM20D2	0	0	-0.186195	-0.196844
PMAIP1	0	0.719883	-0.446814	-0.398797
PMEL	-0.714873	-1.33999	0	0
PMEPA1	-0.479605	0	0	0
PMM2	0	0	-0.375704	-0.371919
PNISR	0	-0.205927	0	0
PNMA2	0	1.12389	0	0
PNMA8B	0	-1.01715	0	0
PNN	0	-0.241051	-0.235249	-0.270412
PNP	0	0	-0.379727	-0.32094
PNPLA6	-0.582314	-0.64612	0	0
PNPT1	0	0	-0.314223	-0.220161
PNRC2	0.270278	0	0	0
PODXL	0	-0.243169	0	0
POGK	0	0	-0.220125	0
POLA1	0	0.273894	-0.272435	-0.330507
POLD1	0	0	-0.226215	0
POLD2	0.312119	0.366008	0	0
POLE3	0	0	-0.219542	-0.186199
POLN	0	0	0.759407	0
POLR1F	0.522412	0.417282	0	0
POLR2A	0.219232	0	0	0
POLR2B	0	0.207995	0	0
POLR2F	0	0	-0.338372	-0.299281
POLR2G	0.463466	0.425451	0	0
POLR2L	0.286436	0	0	0
POLR3B	0.445227	0	0	0
POLR3G	0.279057	0	-0.333837	-0.287854
POM121	0	0	-0.279326	-0.266256
POMK	0.433294	0.404542	0	0
POU3F3	0	0	-0.277085	0
POU3F4	-1.2434	0	0	0
POU5F1B	1.37272	0	0	0
PPA1	0.403197	0	-0.174872	0
PPARGC1B	0	0.353333	-0.244664	-0.273088
PPFIA4	-1.71986	-1.89701	0	0
PPIA	0.173915	0	-0.194456	-0.166591
PPIG	0	0	-0.447094	-0.488987
PPIH	0	0	-0.30908	0
PPM1E	0.566591	0	0	0
PPM1G	0	0	-0.312079	-0.300182
PPP1CA	0	0.245256	0	0
PPP1CB	0	0	-0.180905	0
PPP1CC	0.239741	0.278777	0	0
PPP1R10	-0.339462	-0.386434	0	0
PPP1R12B	-0.641115	0	0	0
PPP1R12C	0	0	-0.514343	0
PPP1R14B	0	0	-0.277887	-0.295396
[truncated: 1,166 more rows]

## Sheet: Fig.4d
Gene	hiPSCi_sgZNF598	hiPSCi_sgHBS1L	HEK293i_sgZNF598	HEK293i_sgHBS1L
ASNS	0.655136	1.58727	0	0
ATF3	0.880656	2.22511	0	0
ATF4	0.468626	0.658759	-0.483412	-0.457449
ATF5	0	1.72911	0	0
CALR	0.204962	-0.132433	0	0
CHAC1	1.12933	3.0757	0	0
DDIT3	0	2.07521	0	0
DNAJC3	0	0	0	0
EIF1	0.407653	0.553986	0	0.21291
EIF4EBP1	0.468643	0.963749	0	0
GARS1	0.455458	0.98506	0	-0.225326
HSP90B1	0.138536	-0.147645	0	0
HSPA5	0.283558	0	0	0
MTDH	0	0	0	0
MTHFD2	0.729461	1.20675	-0.262844	-0.28553
NANS	0	0	0	0
PDIA4	0	-0.227331	0	0
PDIA6	0	0	0	0
PPIB	0	0	0	0
PSPH	0.464233	1.00483	0	0
SEC61A1	0.219517	0.233025	0	0
SESN2	0.9649	2.43469	0	0
SSR1	0.240326	0	0	0
SSR2	0	0	0	0
SSR3	0.263917	0	-0.201127	0
TMED9	0	0	0	0
TMEM50B	0	0	0	0
WARS1	0.600377	1.1373	0	0

## Sheet: Fig.4e
replicate	sgZNF598_DOX	sgZNF598_DOX_GNC2i	sgZNF598_DOX_p38i	sgZNF598_DOX_PERKi	sgZNF598_DOX_ISRIB	sgHBS1L_DOX	sgHBS1L_DOX_GNC2i	sgHBS1L_DOX_p38i	sgHBS1L_DOX_PERKi	sgHBS1L_DOX_ISRIB
1	27.0959	66.1626	55.5766	36.673	48.7713	14.2	60.3	23.8	18.9	42.2
2	38.1853	62.0038	53.4972	35.1607	44.2344	15.5	40.7	18.7	16.6	37.5
3	40.6427	79.3951	79.017	32.5142	61.4367	17.4	47.5	23.6	15.3	38

## Sheet: Fig.4f
replicate	sgZNF598_sgPERK	sgZNF598_sgGCN2	sgHBS1L_sgPERK	sgHBS1L_sgGCN2	sgZNF598	sgHBS1L	sgGCN2	sgPERK
1	73	63.4921	78.7	69	11	28	111.968	89.9563
2	83	75	73.7	66.2	25	24	107.94	84.425
3	100	66.3	72.6	82	28.3	47	90	103.3
4	85	73.1	69.8	80.1	20.6	38.6	103.4	100.6
5	100.8	65.6	105.1	77.8	33.2	54.8	109.4	90.4

## Sheet: Fig.4h
replicate	hiPSCi_eif2a-p	HEK293i_eif2a-p	hiPSCi_eif2a	HEK293i_eif2a	hiPSCi_p38-p	HEK293i_p38-p	hiPSCi_p38	HEK293i_p38
1	1.17	1.3	1.14	0.83	0.42	88.62	1.08	1.52
2	1.03	1.43	1.08	0.92	0.94	73.57	0.99	1.49
3	0.96	1.52	0.95	1.03	1.28	80.93	0.98	1.51
4	0.85	1.3	0.83	0.97	1.35	53.46	0.95	1.64
