# Supplementary material for: Comparative CRISPRi screens reveal a human stem cell dependence on mRNA translation-coupled quality control
Source: Nat Struct Mol Biol. 2025 Jul 11;32(10):1932–46. doi: 10.1038/s41594-025-01616-3 (PMC12527931; doi:10.1038/s41594-025-01616-3)
Supplement: Supplementary file 8 — Statistical source data. [file 41594_2025_1616_MOESM8_ESM.xlsx]

## Sheet: Fig.5b
Position(mm)	hiPSCi_sgNT	hiPSCi_sgZNF598	hiPSCi_ZNF598-RING
0	0.271025
0.04	0.786837
0.08	1.99175
0.12	0.391755
0.15	0.339074
0.19	0.246696
0.23	0.234624
0.27	0.238525
0.3	0.247398
0.34	0.236523
0.38	0.195663	0.455616
0.42	0.215742	0.7959
0.46	0.248394	0.210799
0.5	0.236978	0.230044
0.53	0.187357	0.24819
0.57	0.212865	0.259212
0.61	0.235078	0.269258
0.65	0.290962	0.277182
0.68	0.301177	0.301817
0.72	0.220358	0.317214	0.110785
0.76	0.222277	0.307985	0.283667
0.8	0.24644	0.35881	2.59661
0.84	0.293832	0.354034	2.59731
0.88	0.362171	0.372176	2.59677
0.91	0.29688	0.388276	2.59903
0.95	0.226793	0.420435	2.60061
0.99	0.244472	0.527124	2.60034
1.03	0.286211	0.42967	2.60267
1.06	0.36812	0.4118	2.60622
1.1	0.333824	0.463414	2.60876
1.14	0.245069	0.611015	2.6131
1.18	0.249445	2.72494	2.62005
1.22	0.281156	3.73375	2.62556
1.26	0.378412	3.51884	2.62827
1.29	0.366449	3.54317	2.63273
1.33	0.276145	3.56258	2.63976
1.37	0.256342	3.58092	2.644
1.41	0.268029	3.59642	2.64859
1.44	0.351768	3.59938	2.65403
1.48	0.402649	3.60835	2.66263
1.52	0.323261	3.6201	2.67418
1.56	0.255756	3.62713	2.68739
1.6	0.262961	3.63416	2.70167
1.64	0.340012	3.63667	2.71489
1.67	0.403784	3.63826	2.72641
1.71	0.337405	3.64715	2.73837
1.75	0.278161	3.65728	2.7488
1.79	0.26989	3.65913	2.75856
1.82	0.303471	3.6601	2.76916
1.86	0.409552	3.66277	2.77988
1.9	0.388782	3.65963	2.78316
1.94	0.297522	3.66476	2.79129
1.98	0.275766	3.66391	2.80205
2.02	0.280862	3.66001	2.81207
2.05	0.367489	3.65683	2.8174
2.09	0.415942	3.6526	2.82588
2.13	0.32694	3.64666	2.83152
2.17	0.302159	3.64175	2.83898
2.2	0.286554	3.63348	2.84992
2.24	0.303907	3.62365	2.85728
2.28	0.413453	3.61258	2.86345
2.32	0.417391	3.596	2.86616
2.36	0.316049	3.58187	2.87023
2.39	0.275343	3.56667	2.87506
2.43	0.278161	3.54752	2.87657
2.47	0.355298	3.5224	2.87693
2.51	0.424423	3.50162	2.87531
2.54	0.347174	3.47577	2.87609
2.58	0.286984	3.44954	2.87765
2.62	0.274765	3.42084	2.87783
2.66	0.292393	3.3879	2.87871
2.7	0.405448	3.3558	2.87585
2.74	0.410777	3.32197	2.87221
2.77	0.304385	3.28756	2.86959
2.81	0.300288	3.25464	2.86573
2.85	0.283108	3.21755	2.86129
2.89	0.313044	3.19259	2.85598
2.92	0.412853	3.16536	2.85055
2.96	0.300542	3.1511	2.8454
3	0.293439	3.15041	2.83994
3.04	0.37598	3.16218	2.83408
3.08	0.387465	3.1229	2.82744
3.12	0.29119	3.05351	2.81954
3.15	0.294691	3.01799	2.8121
3.19	0.28143	2.99347	2.80424
3.23	0.300615	2.97045	2.7955
3.27	0.399131	2.94395	2.78609
3.3	0.433516	2.90947	2.77744
3.34	0.350051	2.87786	2.76796
3.38	0.283734	2.85806	2.7595
3.42	0.29774	2.83337	2.75124
3.46	0.360672	2.80208	2.73814
3.5	0.447385	2.7747	2.72805
3.53	0.414869	2.75361	2.71855
3.57	0.325374	2.73019	2.71087
3.61	1.86085	2.71096	2.7017
3.65	1.95658	2.67942	2.69206
3.68	0.183856	2.64355	2.68347
3.72	2.2317	2.61477	2.67623
3.76	3.97503	2.59178	2.67792
3.8	3.70399	2.56423	2.6709
3.84	3.69264	2.53915	2.66063
3.88	3.68479	2.51644	2.64551
3.91	3.68613	2.49769	2.63006
3.95	3.67923	2.47817	2.61844
3.99	3.66999	2.44919	2.60626
4.03	3.6651	2.43202	2.59133
4.06	3.65715	2.39862	2.57883
4.1	3.64868	2.38693	2.56618
4.14	3.64952	2.36326	2.55492
4.18	3.63703	2.33477	2.53934
4.22	3.62593	2.31906	2.52625
4.26	3.62683	2.29543	2.50722
4.29	3.60721	2.28578	2.49404
4.33	3.60128	2.26495	2.48005
4.37	3.59867	2.24011	2.46705
4.41	3.59313	2.20947	2.4451
4.44	3.5884	2.18747	2.43639
4.48	3.58837	2.17997	2.42159
4.52	3.58122	2.16605	2.40418
4.56	3.57584	2.14328	2.38466
4.6	3.56956	2.11736	2.36301
4.63	3.5589	2.08115	2.35079
4.67	3.55345	2.06256	2.32942
4.71	3.54968	2.04693	2.31585
4.75	3.54101	2.019	2.30148
4.78	3.5343	2.00572	2.28398
4.82	3.53638	1.96829	2.274
4.86	3.522	1.96023	2.24748
4.9	3.50808	1.94295	2.22029
4.94	3.50532	1.90917	2.20124
4.98	3.48053	1.89406	2.18174
5.01	3.46119	1.85335	2.16252
5.05	3.45379	1.84223	2.14451
5.09	3.44552	1.82377	2.12839
5.13	3.4136	1.79752	2.11293
5.16	3.38973	1.77914	2.09667
5.2	3.35974	1.74208	2.0777
5.24	3.33239	1.727	2.05629
5.28	3.29851	1.71077	2.03818
5.32	3.26853	1.68773	2.01834
5.36	3.24058	1.66259	1.9996
5.39	3.20202	1.63285	1.98093
5.43	3.17412	1.61788	1.96007
5.47	3.1398	1.59905	1.94164
5.51	3.09973	1.58632	1.92083
5.54	3.07191	1.56017	1.90002
5.58	3.04549	1.52325	1.87892
5.62	3.00591	1.49845	1.85761
5.66	2.96835	1.48497	1.8395
5.7	2.9432	1.46423	1.81934
5.74	2.91255	1.44704	1.7993
5.77	2.88058	1.41004	1.77855
5.81	2.84133	1.39455	1.75615
5.85	2.81046	1.38253	1.73692
5.89	2.78276	1.36264	1.71825
5.92	2.75465	1.35699	1.69394
5.96	2.7191	1.3132	1.67446
6	2.69019	1.29901	1.65313
6.04	2.65539	1.27777	1.64187
6.08	2.64005	1.26142	1.62202
6.12	2.6053	1.25543	1.59976
6.15	2.56757	1.22189	1.57749
6.19	2.53963	1.20931	1.55741
6.23	2.50957	1.18977	1.53775
6.27	2.48613	1.17408	1.51441
6.3	2.46228	1.16042	1.49371
6.34	2.44207	1.13696	1.47295
6.38	2.46166	1.12649	1.45149
6.42	2.38061	1.10878	1.4297
6.46	2.35982	1.0981	1.41106
6.5	2.33284	1.08706	1.38762
6.53	2.30954	1.05575	1.36323
6.57	2.28504	1.0449	1.33966
6.61	2.26875	1.03595	1.32003
6.65	2.2458	1.01795	1.30213
6.68	2.22917	1.00656	1.28229
6.72	2.20228	0.985897	1.26245
6.76	2.18623	0.981703	1.24281
6.8	2.16519	0.966007	1.22161
6.84	2.14926	0.951666	1.20329
6.88	2.13401	0.942907	1.1846
6.91	2.11672	0.914809	1.16775
6.95	2.09889	0.913391	1.14562
6.99	2.08237	0.904814	1.12672
7.03	2.06745	0.884673	1.10853
7.06	2.05441	0.879838	1.08938
7.1	2.04089	0.859252	1.07216
7.14	2.0282	0.85988	1.05044
7.18	2.01495	0.851168	1.03527
7.22	2.01053	0.834224	1.02076
7.25	1.98905	0.823745	1.00012
7.29	1.97663	0.807293	0.985058
7.33	1.9659	0.808692	0.963681
7.37	1.95498	0.805907	0.946714
7.4	1.944	0.795541	0.931232
7.44	1.93361	0.78514	0.9147
7.48	1.92289	0.767702	0.900473
7.52	1.91571	0.76725	0.881781
7.56	1.90406	0.765105	0.866459
7.6	1.89391	0.751824	0.852563
7.65	1.88407	0.749981	0.835858
7.69	1.875	0.733231	0.820667
7.73	1.86566	0.736011	0.806185
7.77	1.85713	0.735548	0.791233
7.8	1.84774	0.716868	0.777824
7.84	1.83953	0.717656	0.765011
7.88	1.83001	0.69944	0.754421
7.92	1.82245	0.702139	0.73923
7.96	1.813	0.698845	0.722582
8	1.80411	0.688909	0.712386
8.03	1.79525	0.688102	0.699856
8.07	1.78678	0.669455	0.686907
8.11	1.77872	0.673507	0.671634
8.14	1.77129	0.669889	0.661012
8.18	1.76314	0.660915	0.649995
8.22	1.75414	0.656925	0.636118
8.26	1.7451	0.642913	0.626561
8.29	1.73737	0.646642	0.615571
8.34	1.73086	0.642793	0.604954
8.37	1.72346	0.641224	0.593313
8.41	1.71566	0.641281	0.582931
8.45	1.70764	0.62577	0.573218
8.49	1.70065	0.622201	0.562046
8.52	1.69354	0.626531	0.55171
8.56	1.68611	0.621886	0.543263
8.6	1.67881	0.624744	0.533669
8.64	1.67305	0.605064	0.525431
8.68	1.66715	0.604544	0.517085
8.72	1.66279	0.605893	0.508761
8.75	1.65648	0.598251	0.500794
8.79	1.64897	0.603159	0.494331
8.83	1.6433	0.588497	0.484784
8.87	1.63905	0.587155	0.475771
8.9	1.6349	0.584797	0.46857
8.94	1.63033	0.581516	0.461601
8.98	1.62506	0.584197	0.453526
9.02	1.61962	0.568512	0.446888
9.05	1.61492	0.571123	0.440091
9.1	1.60984	0.568841	0.433853
9.13	1.60547	0.564389	0.426185
9.17	1.60149	0.563629	0.418255
9.21	1.60386	0.553084	0.410831
9.25	1.59225	0.553576	0.403877
9.28	1.59295	0.550937	0.397024
9.32	1.58695	0.549349	0.391154
9.36	1.57989	0.546976	0.384579
9.4	1.57464	0.54068	0.378155
9.44	1.57083	0.538582	0.372077
9.48	1.56657	0.537846	0.367351
9.51	1.56232	0.534976	0.3625
9.55	1.55805	0.533303	0.357134
9.59	1.55413	0.526696	0.35155
9.63	1.55038	0.528931	0.346801
9.66	1.54686	0.525517	0.341261
9.7	1.54455	0.522048	0.336623
9.74	1.54299	0.52394	0.33216
9.78	1.53868	0.511562	0.327351
9.82	1.536	0.515989	0.321972
9.86	1.53433	0.513524	0.317784
9.89	1.53254	0.505539	0.31381
9.93	1.53172	0.506164	0.310374
9.97	1.53212	0.500463	0.304948
10.01	1.53169	0.501779	0.300221
10.04	1.52908	0.498229	0.295933
10.08	1.52851	0.494044	0.292065
10.12	1.5284	0.490367	0.286196
10.16	1.52849	0.485798	0.282074
10.2	1.52874	0.487412	0.276972
10.24	1.52893	0.484786	0.273452
10.27	1.52901	0.485765	0.26941
10.31	1.52937	0.48279	0.265522
10.35	1.52956	0.47326	0.26172
10.39	1.52989	0.476951	0.2571
10.42	1.52971	0.474013	0.253746
10.46	1.52961	0.469361	0.250431
10.5	1.53007	0.471	0.246732
10.54	1.53092	0.463447	0.243133
10.58	1.53236	0.469101	0.238967
10.61	1.53378	0.466744	0.235902
10.65	1.53517	0.455447	0.23267
10.69	1.53561	0.457561	0.229381
10.73	1.53607	0.449988	0.226046
10.76	1.53656	0.451746	0.221653
10.8	1.53724	0.450485	0.218081
10.84	1.53814	0.444003	0.214938
10.88	1.53937	0.446266	0.212012
10.91	1.54292	0.437508	0.208797
10.96	1.5482	0.441718	0.204617
10.99	1.54549	0.438761	0.201582
11.03	1.54788	0.433635	0.198551
11.07	1.57168	0.430321	0.196174
11.11	1.58134	0.427031	0.193395
11.14	1.56225	0.429671	0.189671
11.18	1.55838	0.426521	0.186636
11.22	1.56152	0.423506	0.183777
11.26	1.56738	0.426852	0.181486
11.29	1.57335	0.417569	0.178582
11.34	1.56773	0.416735	0.175719
11.37	1.56828	0.418184	0.172492
11.41	1.57059	0.415187	0.170012
11.45	1.57335	0.418816	0.16785
11.49	1.57655	0.409252	0.165421
11.52	1.57993	0.409846	0.16292
11.56	1.58331	0.412249	0.160349
11.6	1.58642	0.410081	0.158296
11.64	1.58963	0.411162	0.156234
11.67	1.59277	0.400179	0.154097
11.72	1.59572	0.403651	0.15158
11.75	1.59851	0.402781	0.149073
11.79	1.5997	0.400004	0.146859
11.83	1.5974	0.402443	0.144924
11.87	1.5902	0.390626	0.142584
11.9	1.57802	0.39657	0.140265
11.94	1.55795	0.3946	0.138313
11.98	1.53355	0.391169	0.136219
12.02	1.50997	0.39104	0.1343
12.05	1.47621	0.382737	0.132079
12.1	1.44749	0.386788	0.12987
12.13	1.42341	0.383271	0.128248
12.17	1.39333	0.382351	0.126709
12.21	1.42562	0.382235	0.125178
12.25	1.51979	0.373252	0.123206
12.28	1.54058	0.376232	0.121539
12.32	1.52446	0.377608	0.120206
12.36	1.43032	0.372481	0.118718
12.4	1.35404	0.371571	0.11733
12.43	1.33122	0.367848	0.115697
12.48	1.33577	0.370926	0.114287
12.51	1.42666	0.369441	0.113177
12.55	1.57245	0.366503	0.112274
12.59	1.56138	0.367783	0.111031
12.63	1.50053	0.359438	0.10962
12.66	1.45421	0.362608	0.108492
12.7	1.42568	0.359283	0.107576
12.74	1.41232	0.354301	0.10744
12.78	1.39957	0.355915	0.106109
12.81	1.36636	0.350633	0.104636
12.86	1.33359	0.354139	0.103259
12.89	1.29839	0.353043	0.102156
12.93	1.26617	0.347834	0.101519
12.97	1.24463	0.346495	0.101049
13.01	1.21643	0.342048	0.10013
13.04	1.19155	0.345557	0.0990363
13.08	1.17165	0.343449	0.098253
13.12	1.14347	0.342076	0.0974393
13.15	1.12563	0.339094	0.09708
13.2	1.10324	0.335461	0.0965107
13.23	1.07912	0.33754	0.0956859
13.27	1.06502	0.33434	0.0949626
13.31	1.05278	0.331146	0.0942893
13.35	1.04877	0.333492	0.0939396
13.38	1.02626	0.328473	0.0934333
13.42	1.00429	0.331423	0.0923856
13.46	0.986729	0.329765	0.0915326
13.5	0.969045	0.32543	0.091253
13.53	0.961107	0.329425	0.0908693
13.58	0.948445	0.318867	0.0903911
13.61	0.931973	0.322477	0.0896548
13.65	0.9169	0.322247	0.0884752
13.69	0.902625	0.317126	0.0876204
13.73	0.896436	0.319156	0.0874356
13.76	0.889608	0.314596	0.0870385
13.8	0.876154	0.315114	0.0863719
13.84	0.862228	0.31139	0.0855196
13.88	0.842939	0.308006	0.08488
13.91	0.832512	0.306783	0.0846015
13.96	0.825367	0.300402	0.0842741
13.99	0.812734	0.306335	0.08331
14.03	0.813059	0.3025	0.0823911
14.07	0.806195	0.300572	0.0815211
14.11	0.800952	0.300471	0.0809878
14.14	0.780222	0.294533	0.0808515
14.18	0.764859	0.295652	0.0799807
14.22	0.75006	0.294467	0.0790263
14.26	0.734945	0.292775	0.0783922
14.29	0.718778	0.294693	0.0777311
14.34	0.713816	0.28656	0.0773496
14.37	0.701516	0.290396	0.0767741
14.41	0.687908	0.287508	0.0760748
14.45	0.667629	0.286308	0.0754104
14.49	0.661193	0.289889	0.0748967
14.52	0.656181	0.277566	0.0744922
14.56	0.641488	0.280211	0.0739615
14.6	0.631417	0.279838	0.0729996
14.64	0.616067	0.276837	0.07233
14.67	0.606255	0.278639	0.0720641
14.71	0.599486	0.268418	0.0714063
14.75	0.585697	0.27366	0.0705782
14.79	0.570202	0.274115	0.0701574
14.83	0.552552	0.268788	0.0695674
14.87	0.542279	0.267154	0.0690837
14.9	0.539813	0.262802	0.0686896
14.94	0.519572	0.264036	0.0678952
14.98	0.502788	0.262206	0.0670544
15.02	0.487062	0.261686	0.0663785
15.05	0.48744	0.25775	0.06609
15.09	0.486928	0.255722	0.0657463
15.13	0.465647	0.254326	0.0652804
15.17	0.447626	0.253606	0.0645548
15.21	0.434616	0.253572	0.0638659
15.25	0.431977	0.251287	0.0635178
15.28	0.419497	0.24654	0.0631289
15.32	0.412664	0.248791	0.0626641
15.36	0.393348	0.246055	0.062063
15.4	0.381091	0.247253	0.0618667
15.44	0.377922	0.249082	0.0616759
15.48	0.366435	0.236881	0.0609359
15.52	0.352057	0.241988	0.0603315
15.55	0.342705	0.241748	0.059483
15.6	0.332318	0.238614	0.058897
15.63	0.333466	0.238475	0.0590618
15.67	0.335537	0.231515	0.0586911
15.71	0.322626	0.236093	0.0583611
15.75	0.306995	0.236014	0.057873
15.78	0.293515	0.232722	0.0571389
15.82	0.289884	0.230995	0.0570363
15.86	0.290486	0.225088	0.0567211
15.9	0.275765	0.227892	0.0563096
15.93	0.265131	0.225811	0.0561548
15.98	0.260599	0.226557	0.0558719
16.01	0.263962	0.225596	0.0557596
16.05	0.265399	0.219732	0.0556322
16.09	0.253577	0.222051	0.0553411
16.13	0.241053	0.218891	0.0550889
16.16	0.235065	0.21981	0.0549204
16.2	0.237973	0.219072	0.0549804
16.24	0.236768	0.212966	0.05492
16.28	0.225978	0.218639	0.0544318
16.31	0.217463	0.216033	0.0541385
16.36	0.215089	0.213576	0.0540518
16.39	0.216203	0.213926	0.0538667
16.43	0.225393	0.205604	0.0535874
16.47	0.210526	0.210792	0.0530715
16.51	0.203993	0.208823	0.0526463
16.54	0.199294	0.206268	0.0524578
16.58	0.202713	0.208229	0.0523456
16.62	0.205825	0.200015	0.0520252
16.66	0.201318	0.203978	0.0517793
16.69	0.194333	0.203456	0.0519281
16.74	0.185393	0.202268	0.0516081
16.77	0.180427	0.202575	0.0514159
16.81	0.18475	0.19508	0.0513963
16.85	0.185259	0.198736	0.0506548
16.89	0.181789	0.197049	0.0503011
16.92	0.170678	0.197404	0.0498611
16.96	0.168373	0.197269	0.0494333
17	0.176769	0.192102	0.0496907
17.04	0.179741	0.191047	0.0490259
17.07	0.174581	0.190061	0.0491552
17.12	0.163508	0.190894	0.0500118
17.15	0.160926	0.191464	0.0486267
17.19	0.161467	0.186663	0.0489304
17.23	0.162168	0.185364	0.0493219
17.27	0.158805	0.186086	0.0481956
17.3	0.15015	0.186096	0.0479548
17.34	0.148808	0.187678	0.0480711
17.38	0.154523	0.178092	0.0481644
17.42	0.154415	0.182456	0.0478818
17.45	0.149547	0.180754	0.0475893
17.5	0.145032	0.180033	0.0473922
17.53	0.141774	0.181844	0.04684
17.57	0.14956	0.174759	0.046633
17.61	0.14879	0.178022	0.0461548
17.64	0.143592	0.177326	0.0458048
17.68	0.136332	0.177263	0.0453648
17.72	0.132482	0.174098	0.0449404
17.76	0.138735	0.17344	0.044597
17.79	0.140845	0.170503	0.044537
17.84	0.135771	0.168828	0.0445367
17.87	0.12955	0.170476	0.0440633
17.91	0.128489	0.168541	0.0433748
17.95	0.134324	0.168524	0.0431233
17.99	0.131812	0.167091	0.0432674
18.02	0.126155	0.165439	0.0432341
18.06	0.123483	0.166234	0.0429041
18.1	0.124609	0.167428	0.0426678
18.14	0.126203	0.165857	0.0425693
18.17	0.12048	0.164316	0.0426941
18.22	0.115488	0.161436	0.0426574
18.25	0.117946	0.163101	0.0427093
18.29	0.119701	0.162138	0.0427552
18.33	0.119746	0.160356	0.0423567
18.37	0.111467	0.158586	0.0419189
18.4	0.107799	0.157653	0.0416063
18.44	0.109606	0.159762	0.0408704
18.48	0.111039	0.158525	0.0408322
18.52	0.115002	0.153449	0.0410337
18.55	0.110889	0.154235	0.0410067
18.6	0.106661	0.153997	0.0410041
18.63	0.106376	0.154115	0.0407456
18.67	0.104705	0.152549	0.0405467
18.71	0.106886	0.14952	0.04029
18.75	0.104491	0.149616	0.0400841
18.78	0.100088	0.149485	0.0401696
18.82	0.10331	0.151283	0.0411181
18.86	0.103043	0.149634	0.040217
18.9	0.105054	0.147211	0.0404689
18.93	0.102445	0.147241	0.0405489
18.98	0.0970099	0.146489	0.0412126
19.01	0.0967499	0.147932	0.0417952
19.05	0.097019	0.148162	0.0424444
19.09	0.097617	0.141587	0.04307
19.13	0.0963053	0.145184	0.0435344
19.16	0.0926419	0.146646	0.0443511
19.2	0.0928538	0.145511	0.04541
19.24	0.092937	0.144294	0.04614
19.28	0.10133	0.138217	0.0467622
19.32	0.0988299	0.141026	0.0474785
19.36	0.0915746	0.142524	0.0485685
19.39	0.0905281	0.139838	0.0496656
19.43	0.0921453	0.144221	0.0508959
19.47	0.0963404	0.13576	0.0522685
19.51	0.0955916	0.141224	0.054057
19.54	0.096343	0.141629	0.0565989
19.58	0.0939653	0.140596	0.0588178
19.62	0.0907517	0.141627	0.060683
19.66	0.0947999	0.13805	0.0625441
19.69	0.0958425	0.140982	0.0647311
19.74	0.0933894	0.141029	0.0682119
19.77	0.0923182	0.143132	0.0710374
19.81	0.0925626	0.145582	0.0735582
19.85	0.0982553	0.143442	0.0768515
19.88	0.101945	0.146266	0.0801363
19.92	0.097422	0.146694	0.0841348
19.96	0.0965406	0.14929	0.0872941
20	0.0974623	0.153293	0.090533
20.03	0.100646	0.151535	0.0944718
20.08	0.10244	0.157455	0.098393
20.11	0.100122	0.156148	0.10329
20.15	0.101119	0.160053	0.107238
20.19	0.103681	0.168163	0.110544
20.23	0.106791	0.163616	0.114056
20.26	0.10741	0.171372	0.118328
20.3	0.106488	0.173223	0.122963
20.34	0.108174	0.177248	0.126449
20.38	0.111548	0.183057	0.129951
20.41	0.115766	0.178853	0.134344
20.46	0.116986	0.18719	0.13847
20.49	0.118006	0.18977	0.143311
20.53	0.117292	0.194947	0.146604
20.57	0.118947	0.199013	0.149309
20.61	0.122802	0.197311	0.152509
20.64	0.1237	0.200914	0.156307
20.68	0.121588	0.201618	0.16022
20.72	0.124025	0.206075	0.162557
20.76	0.127308	0.208303	0.165014
20.79	0.131628	0.209808	0.168278
20.84	0.131392	0.211591	0.171317
20.87	0.129392	0.212357	0.174652
20.91	0.129461	0.214686	0.176107
20.95	0.133125	0.217556	0.177166
20.99	0.134731	0.215328	0.179219
21.02	0.132916	0.217326	0.181613
21.06	0.13189	0.216535	0.183791
21.1	0.133961	0.218778	0.184372
21.14	0.136509	0.220227	0.185175
21.17	0.138727	0.21413	0.18623
21.21	0.136274	0.214114	0.186731
21.25	0.135911	0.215116	0.187467
21.29	0.136118	0.213408	0.187017
21.33	0.138962	0.212661	0.186545
21.37	0.142445	0.205696	0.18681
21.4	0.139542	0.208342	0.18704
21.44	0.137305	0.208136	0.187611
21.48	0.138432	0.206265	0.186667
21.52	0.138735	0.202295	0.18556
21.55	0.139859	0.197465	0.184854
21.6	0.136412	0.196291	0.183808
21.63	0.134768	0.194258	0.183037
21.67	0.13688	0.193402	0.1816
21.71	0.138363	0.189887	0.179902
21.75	0.139855	0.185586	0.17841
21.78	0.137219	0.185532	0.176927
21.82	0.134541	0.182055	0.175634
21.86	0.133223	0.180839	0.173569
21.9	0.133055	0.177534	0.171166
21.93	0.134256	0.169522	0.169267
21.98	0.1329	0.173054	0.167423
22.01	0.129931	0.170207	0.165685
22.05	0.129137	0.169121	0.163788
22.09	0.129349	0.164121	0.161644
22.13	0.131023	0.157365	0.159322
22.16	0.129666	0.159693	0.156802
22.2	0.125771	0.153988	0.154417
22.24	0.124392	0.152437	0.151739
22.28	0.125694	0.151543	0.148987
22.31	0.12846	0.144176	0.146717
22.35	0.125536	0.144981	0.144549
22.39	0.123665	0.143147	0.14224
22.43	0.121982	0.140746	0.139854
22.47	0.119931	0.139699	0.137745
22.5	0.121306	0.132595	0.135448
22.54	0.119417	0.133645	0.132846
22.58	0.119276	0.131682	0.130526
22.62	0.115666	0.13076	0.128459
22.65	0.113309	0.128957	0.125606
22.69	0.116389	0.127569	0.122895
22.73	0.116607	0.124425	0.120453
22.77	0.115236	0.122801	0.118823
22.81	0.111536	0.122472	0.11699
22.85	0.110224	0.121703	0.114424
22.88	0.110136	0.116911	0.112223
22.92	0.108822	0.118269	0.10984
22.96	0.106698	0.113987	0.107986
23	0.104636	0.115876	0.106373
23.03	0.104506	0.116208	0.104515
23.07	0.106861	0.110469	0.102377
23.11	0.10511	0.112455	0.100475
23.15	0.103304	0.104731	0.0988041
23.19	0.10137	0.109444	0.0967144
23.24	0.100535	0.109654	0.0947074
23.28	0.102575	0.102814	0.0930993
23.32	0.101057	0.104657	0.0913348
23.36	0.100684	0.100287	0.089963
23.4	0.0980187	0.104795	0.0888674
23.43	0.0965107	0.103516	0.0872885
23.47	0.0984113	0.101198	0.0853944
23.51	0.0961597	0.098674	0.0834896
23.55	0.0937534	0.096218	0.0822974
23.59	0.0918164	0.097265	0.0809367
23.62	0.0935974	0.096159	0.0791422
23.66	0.096356	0.095828	0.0777681
23.7	0.0947336	0.095358	0.0768182
23.74	0.0923052	0.094192	0.0760067
23.77	0.0900263	0.095138	0.0748248
23.81	0.0910325	0.094059	0.0732841
23.85	0.0909363	0.092331	0.071847
23.89	0.088426	0.091842	0.0709015
23.93	0.0878449	0.090141	0.070427
23.97	0.0853658	0.094362	0.0695296
24	0.0883298	0.094456	0.0685581
24.04	0.0891969	0.089211	0.0675796
24.08	0.087347	0.088801	0.0664996
24.12	0.0855647	0.09003	0.0657178
24.15	0.0831883	0.089712	0.0646996
24.19	0.0856921	0.08839	0.0636144
24.23	0.0873665	0.086482	0.0628607
24.27	0.0864149	0.083572	0.0624304
24.31	0.0847847	0.087303	0.062283
24.35	0.0825396	0.087934	0.0613763
24.38	0.0833924	0.085284	0.0601611
24.42	0.0832611	0.085263	0.0591489
24.46	0.0813969	0.081754	0.0583393
24.5	0.0808132	0.083678	0.0578996
24.53	0.0796146	0.083978	0.0573833
24.57	0.0818987	0.082886	0.0566941
24.61	0.0829192	0.082973	0.0558289
24.65	0.0812266	0.081588	0.0553185
24.69	0.0807079	0.082995	0.0552074
24.73	0.0785174	0.083635	0.0548156
24.76	0.0800163	0.083589	0.0539152
24.8	0.0801879	0.079349	0.0532041
24.84	0.0784602	0.081269	0.0530459
24.88	0.0782938	0.081885	0.052963
24.91	0.0759083	0.084303	0.0527115
24.95	0.0771446	0.081665	0.0523682
24.99	0.0770081	0.080617	0.051643
25.03	0.0777257	0.080859	0.050747
25.07	0.0765206	0.078637	0.0506815
25.11	0.0743444	0.080358	0.0505919
25.14	0.075894	0.079062	0.0501415
25.18	0.0777881	0.078063	0.049533
25.22	0.076934	0.076691	0.0492359
25.26	0.0755937	0.078301	0.0496211
25.29	0.0743288	0.078722	0.0496159
25.33	0.0740467	0.077871	0.0490733
25.37	0.0731614	0.077007	0.0483137
25.41	0.0733525	0.075866	0.0474763
25.45	0.0730483	0.076515	0.0469485
25.49	0.0715585	0.076935	0.0472363
25.52	0.0713466	0.076891	0.0472704
25.56	0.0735033	0.077119	0.0466422
25.6	0.075062	0.074612	0.0463007
25.64	0.0740454	0.076821	0.0465267
25.67	0.071201	0.076684	0.0470296
25.71	0.0722462	0.076655	0.0466418
25.75	0.0713557	0.076948	0.0457689
25.79	0.0705419	0.074408	0.0451107
25.83	0.0696514	0.073497	0.0452533
25.87	0.0685399	0.077101	0.0460241
25.9	0.0698126	0.078711	0.0461063
25.94	0.0702624	0.077195	0.0453459
25.98	0.0697788	0.073724	0.0451656
26.02	0.0694668	0.072915	0.0454159
26.05	0.0681707	0.07488	0.0451963
26.09	0.068302	0.075363	0.0448863
26.13	0.0690807	0.075361	0.0449411
26.17	0.0689585	0.068733	0.0448722
26.21	0.0695279	0.07175	0.045213
26.24	0.0671138	0.07442	0.0458515
26.28	0.0662688	0.074406	0.0456526
26.32	0.0671151	0.074964	0.0448467
26.36	0.0665184	0.072446	0.0443585
26.39	0.064584	0.069802	0.0446504
26.43	0.0633386	0.074773	0.0448718
26.47	0.0660491	0.072793	0.0444511
26.51	0.0678392	0.066543	0.0441963
26.55	0.0666523	0.068771	0.0445089
26.59	0.0648895	0.068885	0.0454096
26.62	0.06487	0.070797	0.0457326
26.66	0.0655369	0.071286	0.0451893
26.7	0.0645411	0.072376	0.0446604
26.74	0.064103	0.068855	0.0450222
26.77	0.0632762	0.068154	0.0458867
26.81	0.0625508	0.072889	0.045943
26.85	0.0640692	0.072921	0.0459056
26.89	0.0644241	0.071755	0.0458348
26.93	0.0641485	0.069711	0.04577
26.97	0.0637754	0.072636	0.0462518
27	0.0631644	0.072643	0.0468911
27.04	0.0643656	0.071708	0.0467882
27.08	0.0652015	0.072671	0.0469504
27.12	0.0642824	0.066949	0.0484882
27.15	0.0629369	0.072095	0.0499589
27.19	0.0623311	0.072765	0.0496367
27.23	0.0624819	0.071472	0.0488059
27.27	0.0615095	0.072512	0.0486515
27.31	0.0608465	0.071213	0.0489441
27.35	0.0613197	0.071665	0.050097
27.38	0.0618553	0.072332	0.0510052
27.42	0.0624728	0.073156	0.0520204
27.46	0.0636272	0.072243	0.0523556
27.5	0.063752	0.072693	0.0526148
27.53	0.0628368	0.073765	0.053313
27.57	0.0615147	0.074286	0.0541493
27.61	0.0628316	0.074174	0.0550167
27.65	0.0633555	0.072806	0.0561318
27.69	0.0630604	0.074079	0.05771
27.73	0.0622492	0.07383	0.0592615
27.76	0.0625638	0.076304	0.0609485
27.8	0.0628953	0.075713	0.0628478
27.84	0.0634842	0.077401	0.0648652
27.88	0.0635869	0.075255	0.0670726
27.91	0.0625274	0.076689	0.0702852
27.95	0.0623532	0.07907	0.0739415
27.99	0.0631631	0.079093	0.0772811
28.03	0.0644098	0.079724	0.08056
28.07	0.0721123	0.0814	0.0846052
28.11	0.0671762	0.082887	0.0902122
28.14	0.0641732	0.083824	0.095193
28.18	0.0620035	0.086137	0.0994941
28.22	0.0585923	0.085708	0.103769
28.26	0.0581074	0.088396	0.108637
28.29	0.0609869	0.088855	0.113983
28.33	0.0630838	0.091811	0.119786
28.37	0.0654719	0.09455	0.125673
28.41	0.0674362	0.095993	0.131301
28.45	0.0698529	0.094984	0.137941
28.48	0.0711698	0.100272	0.144513
28.52	0.0706069	0.102114	0.151599
28.56	0.0719927	0.104177	0.157265
28.6	0.0724984	0.106481	0.162744
28.63	0.0741078	0.108344	0.16809
28.67	0.0745498	0.107939	0.173479
28.71	0.0745394	0.114168	0.179106
28.75	0.0766415	0.117069	0.184206
28.79	0.0780832	0.118836	0.188419
28.83	0.0804492	0.120792	0.192834
28.86	0.0819299	0.120722	0.197645
28.9	0.0817167	0.125297	0.202154
28.94	0.0838006	0.127713	0.205711
28.98	0.0846755	0.127941	0.209561
29.01	0.0848198	0.125509	0.213218
29.05	0.0867204	0.128576	0.216173
29.09	0.0866528	0.131956	0.218653
29.13	0.0874211	0.131926	0.220248
29.17	0.0881192	0.13371	0.221746
29.21	0.090779	0.13145	0.222697
29.24	0.090428	0.132871	0.223211
29.28	0.0894907	0.134416	0.22365
29.32	0.0913393	0.13251	0.22363
29.36	0.0933881	0.133445	0.223553
29.39	0.0931073	0.131981	0.223136
29.43	0.093379	0.131749	0.22267
29.47	0.0933491	0.130375	0.22199
29.51	0.0949949	0.130001	0.220493
29.55	0.0947492	0.129453	0.218911
29.59	0.0942955	0.125723	0.216874
29.62	0.0947206	0.123988	0.215086
29.66	0.0944151	0.126218	0.213488
29.7	0.0961363	0.124128	0.211603
29.74	0.0959231	0.122917	0.209509
29.77	0.0955591	0.117187	0.206834
29.81	0.0958451	0.11932	0.204207
29.85	0.0955097	0.117971	0.201381
29.89	0.0952939	0.114707	0.19827
29.93	0.0953186	0.114333	0.19555
29.97	0.0948766	0.109014	0.192412
30	0.0945191	0.109758	0.189582
30.04	0.09295	0.108767	0.186683
30.08	0.0938015	0.105743	0.18351
30.12	0.0925145	0.105473	0.180879
30.15	0.0915655	0.10433	0.177612
30.19	0.0912782	0.102506	0.174451
30.23	0.0908024	0.100838	0.171294
30.27	0.090844	0.099144	0.168432
30.31	0.0904176	0.098336	0.166019
30.35	0.0900367	0.096158	0.163259
30.38	0.0901121	0.095023	0.160563
30.42	0.0884182	0.093957	0.157633
30.46	0.0881985	0.091605	0.155006
30.5	0.0877383	0.091388	0.152736
30.53	0.0869154	0.088972	0.15027
30.57	0.0868608	0.086671	0.14775
30.61	0.0857129	0.087664	0.14513
30.65	0.0863655	0.085616	0.14285
30.69	0.0854971	0.087785	0.140742
30.72	0.0848419	0.084655	0.138673
30.76	0.0849537	0.084338	0.13658
30.8	0.0844246	0.084602	0.134542
30.84	0.0832	0.083114	0.132311
30.87	0.0825461	0.085514	0.130567
30.91	0.0823992	0.077595	0.128755
30.95	0.0817297	0.079693	0.127062
30.99	0.0805909	0.078815	0.125159
31.03	0.0809328	0.0797	0.122959
31.07	0.0798863	0.079538	0.121124
31.11	0.0785005	0.078012	0.119301
31.16	0.0844922	0.077609	0.11734
31.19	0.0779207	0.077323	0.115462
31.24	0.0770406	0.076913	0.113821
31.27	0.0767312	0.07783	0.112371
31.31	0.0756158	0.073632	0.111031
31.35	0.0758407	0.075482	0.109825
31.39	0.0736073	0.075428	0.108732
31.42	0.0738712	0.073559	0.107454
31.46	0.0742794	0.075071	0.10617
31.5	0.0731458	0.071837	0.104902
31.54	0.072995	0.070775	0.103405
31.57	0.0717665	0.07278	0.102067
31.62	0.0721799	0.071143	0.100805
31.65	0.0717626	0.075734	0.09966
31.69	0.0713037	0.070369	0.0986252
31.73	0.0715143	0.072984	0.0977582
31.77	0.0713713	0.073285	0.0969382
31.8	0.0709215	0.072331	0.0960585
31.84	0.0701649	0.073858	0.0955837
31.88	0.0694577	0.068416	0.0949244
31.92	0.0700297	0.071372	0.0941859
31.95	0.0683449	0.071549	0.0935219
32	0.0688662	0.0702	0.092597
32.03	0.0687596	0.07051	0.0920244
32.07	0.0675805	0.070917	0.0909911
32.11	0.067613	0.071266	0.0900144
32.14	0.066846	0.071483	0.0890989
32.18	0.0662324	0.071043	0.08841
32.22	0.065923	0.072441	0.0879544
32.26	0.0655395	0.070283	0.0874352
32.29	0.0653211	0.071135	0.0870085
32.33	0.0647673	0.071487	0.0865674
32.37	0.0656006	0.070218	0.08606
32.41	0.0656695	0.071524	0.0857026
32.45	0.0645879	0.069397	0.0852441
32.49	0.0653796	0.069957	0.085
32.52	0.0645164	0.06878	0.0845433
32.56	0.0651937	0.069455	0.0840004
32.6	0.0649077	0.071472	0.0839115
32.64	0.0638703	0.067945	0.0836493
32.67	0.0643097	0.07135	0.0837385
32.71	0.0648687	0.072642	0.0837004
32.75	0.0649363	0.071656	0.08355
32.79	0.0640094	0.073612	0.0836956
32.83	0.0636363	0.070615	0.0835659
32.87	0.0640146	0.072483	0.0836578
32.9	0.0629538	0.072349	0.0838718
32.94	0.063232	0.072155	0.0835222
32.98	0.0630344	0.073148	0.0832333
33.02	0.0617643	0.073937	0.0829593
33.05	0.0616655	0.074345	0.0828467
33.09	0.0604214	0.073834	0.0829267
33.13	0.0608855	0.073428	0.082997
33.17	0.0602628	0.075081	0.0832837
33.21	0.058721	0.073075	0.0836774
33.25	0.0608998	0.0749	0.0842774
33.28	0.059813	0.075433	0.0849641
33.32	0.0605124	0.074851	0.08537
33.36	0.0603252	0.077926	0.0857989
33.4	0.0596869	0.0728	0.0865019
33.43	0.0607282	0.07619	0.0874348
33.48	0.0593281	0.07555	0.0884359
33.51	0.0607191	0.075882	0.0896378
33.55	0.0603759	0.080751	0.0908819
33.59	0.05954	0.077277	0.0923004
33.63	0.0606138	0.080564	0.0945452
33.66	0.0603707	0.082443	0.0978418
33.7	0.0605436	0.081665	0.10161
33.74	0.0607867	0.085616	0.105066
33.78	0.0602264	0.082011	0.109189
33.81	0.0606398	0.085017	0.115231
33.86	0.0596661	0.086573	0.122104
33.89	0.0611741	0.0881	0.128399
33.93	0.0616655	0.091315	0.135527
33.97	0.0608283	0.093208	0.144593
34.01	0.0610714	0.095279	0.154741
34.04	0.060931	0.098765	0.167053
34.08	0.0617825	0.102617	0.18114
34.12	0.0629993	0.108227	0.196337
34.16	0.0632086	0.112525	0.213413
34.19	0.0657774	0.119409	0.231822
34.24	0.0651235	0.127245	0.252196
34.27	0.0682461	0.135511	0.272192
34.31	0.0708929	0.147422	0.293395
34.35	0.0733278	0.158632	0.315777
34.39	0.0757939	0.171414	0.337938
34.42	0.0764361	0.185602	0.360835
34.46	0.0822562	0.203629	0.381959
34.5	0.0861237	0.230368	0.399666
34.54	0.0904345	0.251808	0.417834
34.57	0.0958555	0.274392	0.439535
34.61	0.100547	0.296016	0.461952
34.65	0.107173	0.323156	0.479534
34.69	0.113898	0.350079	0.49824
34.73	0.121183	0.373229	0.519236
34.76	0.127283	0.396728	0.538912
34.8	0.134567	0.418901	0.55778
34.84	0.143225	0.442975	0.571272
34.88	0.151039	0.465612	0.582841
34.91	0.159264	0.484767	0.593166
34.95	0.16703	0.501609	0.602079
34.99	0.173346	0.518135	0.609751
35.03	0.181776	0.53366	0.614684
35.07	0.191077	0.54527	0.619222
35.11	0.198724	0.554718	0.62237
35.14	0.204558	0.560851	0.624701
35.18	0.210677	0.565195	0.626017
35.22	0.219146	0.568306	0.625136
35.26	0.224869	0.567745	0.623042
35.29	0.229063	0.562908	0.61961
35.34	0.233467	0.562683	0.615504
35.37	0.236463	0.56084	0.610814
35.41	0.242722	0.556963	0.605538
35.45	0.245829	0.547642	0.599567
35.49	0.246723	0.541921	0.59228
35.52	0.249235	0.538453	0.584447
35.56	0.251096	0.527627	0.575463
35.6	0.253123	0.515341	0.566246
35.64	0.253158	0.503916	0.557588
35.67	0.252021	0.492342	0.548622
35.72	0.251839	0.484639	0.540013
35.75	0.250605	0.471397	0.53039
35.79	0.250903	0.456747	0.521987
35.83	0.249633	0.447907	0.51311
35.87	0.246628	0.439117	0.504088
35.9	0.244731	0.429886	0.495131
35.94	0.24209	0.417896	0.485112
35.98	0.241394	0.405459	0.47596
36.02	0.23917	0.394154	0.467166
36.05	0.234719	0.384956	0.458782
36.09	0.233804	0.378035	0.450616
36.13	0.229772	0.368794	0.442053
36.17	0.228959	0.358862	0.434361
36.21	0.22662	0.35142	0.427243
36.25	0.222425	0.340007	0.419939
36.28	0.221359	0.335461	0.413023
36.32	0.216085	0.326604	0.406062
36.36	0.216341	0.315352	0.399516
36.4	0.214128	0.313194	0.393459
36.43	0.210219	0.302971	0.387664
36.47	0.20867	0.299825	0.382613
36.51	0.204662	0.2943	0.376758
36.55	0.202645	0.286264	0.371089
36.59	0.199204	0.283389	0.365524
36.63	0.195443	0.273505	0.360318
36.66	0.192544	0.270734	0.355706
36.7	0.188163	0.264847	0.350711
36.74	0.186995	0.25736	0.346225
36.78	0.185401	0.254798	0.341853
36.81	0.18167	0.248974	0.337207
36.85	0.177988	0.245657	0.332562
36.89	0.173485	0.240902	0.327717
36.93	0.172344	0.236373	0.323667
36.97	0.170087	0.234999	0.319853
37	0.166704	0.229442	0.315813
37.04	0.165659	0.226462	0.311231
37.08	0.162484	0.224155	0.306517
37.12	0.161386	0.218984	0.302709
37.15	0.160395	0.215625	0.298951
37.19	0.158863	0.210347	0.294948
37.23	0.157956	0.207567	0.290524
37.27	0.152633	0.20645	0.285936
37.31	0.153267	0.20142	0.28198
37.35	0.151003	0.201129	0.278333
37.38	0.148701	0.197094	0.274633
37.42	0.147099	0.192448	0.27081
37.46	0.14417	0.191738	0.266904
37.5	0.144325	0.188361	0.263494
37.53	0.142525	0.189358	0.260535
37.57	0.14131	0.181746	0.257247
37.61	0.13942	0.181675	0.253473
37.65	0.137552	0.178415	0.249507
37.69	0.13692	0.175554	0.246033
37.73	0.135378	0.174408	0.242564
37.76	0.133591	0.170701	0.238777
37.8	0.131856	0.169749	0.23461
37.84	0.129386	0.167588	0.23066
37.88	0.128314	0.165298	0.227583
37.91	0.125936	0.16433	0.224643
37.95	0.124254	0.162209	0.221442
37.99	0.122889	0.160891	0.218218
38.03	0.12034	0.158811	0.215271
38.07	0.120997	0.156247	0.212613
38.11	0.120051	0.155487	0.209894
38.14	0.118318	0.153089	0.20697
38.18	0.11742	0.151797	0.204059
38.22	0.115879	0.149186	0.201448
38.26	0.115349	0.147765	0.199064
38.29	0.113688	0.148649	0.196705
38.33	0.111345	0.144674	0.194325
38.37	0.109646	0.145938	0.192308
38.41	0.109157	0.144365	0.190504
38.45	0.108829	0.143121	0.188826
38.49	0.107015	0.143452	0.187105
38.52	0.105487	0.141839	0.185187
38.56	0.103731	0.139811	0.183179
38.6	0.102358	0.13751	0.181145
38.64	0.101998	0.136362	0.17914
38.67	0.100147	0.136609	0.176991
38.71	0.0986466	0.136402	0.175
38.75	0.0972296	0.135435	0.173083
38.79	0.0942448	0.133159	0.171416
38.83	0.0939952	0.131915	0.169922
38.87	0.0915798	0.131381	0.16852
38.91	0.0897065	0.129978	0.16712
38.95	0.0895817	0.128912	0.165752
38.99	0.0879229	0.127266	0.16448
39.03	0.0887471	0.125728	0.163133
39.07	0.0871143	0.127054	0.161777
39.1	0.0855621	0.121565	0.160295
39.14	0.0856752	0.122698	0.158997
39.18	0.0829426	0.12084	0.157671
39.22	0.0829985	0.120356	0.156399
39.25	0.0818961	0.121549	0.154913
39.29	0.0800436	0.119545	0.153366
39.33	0.0802256	0.119778	0.151989
39.37	0.0783731	0.118284	0.150869
39.41	0.0788879	0.117534	0.149885
39.45	0.0772031	0.117343	0.148965
39.48	0.0765739	0.114835	0.147796
39.52	0.0757861	0.114249	0.146537
39.56	0.0741507	0.112954	0.145426
39.6	0.0735618	0.111848	0.144104
39.63	0.0732303	0.112536	0.142325
39.67	0.0722501	0.11072	0.140669
39.71	0.070525	0.11116	0.139023
39.75	0.0689728	0.109557	0.137328
39.79	0.0677326	0.109198	0.135907
39.83	0.0658918	0.108339	0.134555
39.86	0.0652002	0.10779	0.133361
39.9	0.0649259	0.10834	0.132136
39.94	0.0628654	0.10865	0.13077
39.98	0.0636415	0.106786	0.129708
40.01	0.0630526	0.104011	0.12845
40.05	0.0634725	0.10216	0.127179
40.09	0.0636532	0.101497	0.125668
40.13	0.0606957	0.100742	0.124164
40.17	0.0609921	0.100388	0.122903
40.21	0.059631	0.09968	0.121475
40.24	0.0592813	0.099264	0.120042
40.28	0.0583687	0.100577	0.118798
40.32	0.0573352	0.099513	0.117619
40.36	0.0571714	0.098886	0.116635
40.39	0.0562822	0.098622	0.115599
40.43	0.0570869	0.097131	0.114623
40.47	0.0555373	0.09687	0.113702
40.51	0.0554697	0.094959	0.112761
40.55	0.0548145	0.09423	0.111769
40.59	0.0546793	0.094017	0.110462
40.62	0.0543686	0.092733	0.109176
40.66	0.0533598	0.092867	0.107973
40.7	0.0524589	0.091881	0.10665
40.74	0.0515177	0.091664	0.105489
40.77	0.0501267	0.091211	0.104453
40.81	0.049569	0.09108	0.103483
40.85	0.0486642	0.091442	0.102556
40.89	0.0476268	0.090798	0.101756
40.93	0.0481091	0.089956	0.101046
40.96	0.0484835	0.088892	0.100068
41	0.0482274	0.088134	0.0991426
41.04	0.0481221	0.087916	0.0983326
41.08	0.047372	0.085674	0.097627
41.11	0.0476684	0.085636	0.0967896
41.15	0.0470145	0.084976	0.0958241
41.19	0.0459706	0.084959	0.0949085
41.23	0.0458536	0.085506	0.0940993
41.26	0.0451737	0.085317	0.0935359
41.31	0.0457171	0.08497	0.0932204
41.34	0.0451191	0.085607	0.0926841
41.38	0.0447811	0.085659	0.0921893
41.42	0.0445822	0.085991	0.0916893
41.46	0.0441402	0.085789	0.091193
41.49	0.0442455	0.083641	0.0906993
41.53	0.0441064	0.082036	0.0895841
41.57	0.0433927	0.08243	0.0886567
41.61	0.0428818	0.082413	0.0879411
41.64	0.0412451	0.081533	0.087313
41.69	0.0418951	0.081092	0.0864489
41.72	0.0406692	0.080973	0.0857619
41.76	0.0395499	0.080564	0.0851563
41.8	0.0398944	0.07995	0.0847856
41.84	0.0384943	0.079019	0.0844567
41.87	0.0396058	0.078308	0.083897
41.91	0.0393679	0.077361	0.0832889
41.95	0.0390676	0.07758	0.0827307
41.99	0.0400452	0.076515	0.082423
42.02	0.038636	0.074822	0.0820911
42.07	0.0399698	0.07444	0.0816678
42.1	0.0392028	0.074736	0.0811022
42.14	0.0385801	0.074523	0.0804174
42.18	0.0388986	0.074508	0.0799715
42.22	0.0378677	0.073504	0.0799174
42.25	0.0390338	0.073567	0.0798141
42.29	0.038506	0.074471	0.0796615
42.33	0.0383266	0.073284	0.0792948
42.37	0.0379496	0.073504	0.0790122
42.41	0.0376376	0.072475	0.0789193
42.45	0.0379769	0.07185	0.0785581
42.48	0.0378976	0.07174	0.077843
42.52	0.0375245	0.071451	0.0770141
42.56	0.0365001	0.071553	0.0762274
42.6	0.0365261	0.070855	0.0757541
42.64	0.0364494	0.070731	0.0754444
42.67	0.0354952	0.070394	0.0750122
42.71	0.0350298	0.069852	0.0746452
42.75	0.0346125	0.069579	0.0744752
42.79	0.034112	0.069579	0.0741537
42.82	0.0354952	0.06905	0.0738748
42.86	0.0357279	0.067733	0.0736289
42.9	0.0361634	0.068217	0.0732567
42.94	0.0365391	0.067383	0.0727489
42.97	0.0352651	0.066117	0.0722193
43.02	0.0360828	0.066782	0.0717263
43.05	0.0355641	0.066782	0.0712278
43.09	0.0350922	0.068248	0.0706337
43.13	0.0345423	0.068518	0.0702252
43.17	0.0349518	0.06752	0.0699852
43.2	0.0340782	0.066865	0.0696507
43.24	0.0353093	0.066107	0.0694078
43.28	0.0351286	0.066802	0.0693344
43.32	0.0339222	0.066088	0.0692663
43.35	0.0347516	0.065694	0.0691837
43.39	0.0351416	0.064683	0.0689648
43.43	0.0352625	0.064048	0.0684993
43.47	0.0353015	0.064878	0.0680359
43.51	0.0342992	0.06415	0.0676141
43.54	0.0344149	0.064037	0.0670952
43.58	0.0340808	0.063172	0.0666141
43.62	0.0328003	0.062672	0.0662622
43.66	0.0327652	0.064137	0.0660293
43.7	0.0317759	0.064604	0.0658696
43.74	0.0310557	0.064275	0.0657004
43.77	0.0322413	0.063665	0.0654244
43.81	0.032604	0.063335	0.0651689
43.85	0.0321217	0.06325	0.0649815
43.89	0.0325585	0.062795	0.0649104
43.93	0.0326872	0.061879	0.0647552
43.96	0.0325481	0.061759	0.0644956
44	0.0317811	0.060991	0.0640678
44.04	0.0302172	0.061281	0.0637474
44.07	0.0726167	0.062306	0.0636263
44.12	0.0376623	0.062255	0.0637904
44.15	0.032435	0.062029	0.063987
44.19	0.0335465	0.062859	0.0642981
44.23	0.0354393	0.063322	0.0646074
44.27	0.0362557	0.063017	0.0649189
44.31	0.0370253	0.062427	0.0651022
44.34	0.0371904	0.061681	0.0652711
44.38	0.0361998	0.061947	0.0652585
44.42	0.0359255	0.062878	0.0655248
44.46	0.0351676	0.063019	0.0660978
44.49	0.0339391	0.062463	0.0669956
44.53	0.0339339	0.06217	0.0673026
44.57	0.0320983	0.062413	0.0718259
44.61	0.0314392	0.062765	0.0672544
44.64	0.031226	0.062944	0.0674585
44.68	0.0310232	0.062767	0.0688759
44.72	0.0323986	0.062475	0.0697174
44.76	0.0321828	0.062671	0.0707441
44.8	0.0324675	0.062165	0.0720148
44.84	0.0331708	0.062214	0.0736967
44.87	0.032591	0.061125	0.0756774
44.91	0.0331578	0.061387	0.0775219
44.95	0.033631	0.062239	0.07916
44.99	0.033449	0.062944	0.0806956
45.02	0.0338533	0.063856	0.0824315
45.07	0.0342446	0.063776	0.0851485
45.1	0.0355173	0.06389	0.0878248
45.14	0.0355446	0.064739	0.0901181
45.18	0.0364143	0.06528	0.092323
45.22	0.0365573	0.065927	0.0946596
45.25	0.0374075	0.066321	0.0976593
45.29	0.0381667	0.066117	0.100311
45.33	0.0397631	0.067511	0.1023
45.37	0.0407277	0.068302	0.103801
45.41	0.0406939	0.069005	0.105367
45.44	0.0415948	0.069218	0.107186
45.48	0.0423839	0.07003	0.109237
45.52	0.0424125	0.07152	0.11102
45.56	0.0436332	0.07163	0.112384
45.6	0.044278	0.073254	0.113911
45.63	0.0444496	0.073262	0.115353
45.67	0.0472667	0.073709	0.11687
45.71	0.0497003	0.074393	0.118026
45.75	0.0520858	0.073449	0.118882
45.79	0.053469	0.073771	0.119464
45.82	0.0535197	0.073517	0.11987
45.86	0.0545714	0.073636	0.120181
45.9	0.0563147	0.073946	0.120282
45.94	0.056927	0.075115	0.119953
45.97	0.0571428	0.07683	0.119643
46.01	0.0584675	0.076463	0.119233
46.05	0.0586443	0.076152	0.119114
46.09	0.0602628	0.076099	0.11882
46.13	0.061646	0.073627	0.118345
46.16	0.0612508	0.075023	0.117799
46.2	0.0625274	0.073762	0.117085
46.24	0.0635362	0.072901	0.116391
46.28	0.064779	0.073093	0.115553
46.31	0.0654212	0.073255	0.1146
46.35	0.0646542	0.072937	0.113589
46.39	0.0643799	0.072325	0.112483
46.43	0.0640744	0.071239	0.111453
46.47	0.0631631	0.070921	0.11033
46.51	0.0630318	0.071755	0.109218
46.54	0.0619047	0.071662	0.108101
46.58	0.0616252	0.070835	0.106945
46.62	0.0607399	0.069829	0.105816
46.66	0.0596817	0.069048	0.104639
46.69	0.0601939	0.068685	0.103499
46.74	0.059514	0.068648	0.102436
46.77	0.0594386	0.06762	0.101354
46.82	0.060879	0.067303	0.100219
46.85	0.0627601	0.067418	0.0990141
46.89	0.063661	0.067691	0.0979078
46.93	0.0634179	0.067775	0.0969133
46.97	0.0638937	0.067582	0.0959863
47	0.0652288	0.066171	0.0952252
47.05	0.0656318	0.065803	0.094477
47.08	0.0657319	0.065547	0.0938989
47.12	0.0650494	0.066907	0.0935081
47.16	0.0655161	0.065648	0.0931504
47.2	0.0652561	0.064087	0.0928752
47.23	0.0656422	0.064357	0.0924267
47.27	0.0656305	0.06489	0.0919715
47.31	0.0645385	0.064646	0.0916085
47.35	0.063752	0.063841	0.0912748
47.38	0.063687	0.064213	0.0910107
47.42	0.0629083	0.0649	0.0907107
47.46	0.0621348	0.064785	0.0905026
47.5	0.0620698	0.064923	0.0905533
47.54	0.0634764	0.06415	0.0907518
47.58	0.0637312	0.063895	0.0910256
47.61	0.0633698	0.063384	0.0911181
47.65	0.0623883	0.063206	0.0911707
47.69	0.0606736	0.063057	0.0913863
47.73	0.0596505	0.061599	0.0917526
47.76	0.0582504	0.061146	0.0921167
47.8	0.0576368	0.062215	0.0924026
47.84	0.0562978	0.062069	0.0925285
47.88	0.0552058	0.062924	0.092683
47.92	0.0555724	0.062182	0.0932389
47.95	0.0551135	0.061603	0.0940126
47.99	0.055172	0.062535	0.0946474
48.03	0.054938	0.062076	0.0951719
48.07	0.0544661	0.062917	0.0956052
48.1	0.0549133	0.062327	0.0962689
48.14	0.054873	0.061934	0.0971274
48.18	0.0553475	0.06289	0.0975485
48.22	0.0551486	0.062988	0.0977618
48.26	0.0547144	0.063181	0.0978063
48.3	0.0545948	0.06252	0.0979781
48.33	0.0544895	0.062441	0.09833
48.37	0.0535912	0.06306	0.0984844
48.41	0.0535743	0.063041	0.0985382
48.45	0.0530387	0.063641	0.098493
48.48	0.0527774	0.063384	0.0983844
48.52	0.0533273	0.063454	0.0983874
48.56	0.0549393	0.063562	0.0984059
48.6	0.0560508	0.063158	0.0983926
48.64	0.0563108	0.063411	0.0981089
48.68	0.055146	0.062392	0.0977496
48.71	0.0561223	0.063248	0.0973633
48.75	0.0562822	0.063405	0.0968296
48.79	0.0557973	0.062966	0.0962189
48.83	0.0550147	0.065139	0.0954193
48.86	0.0552734	0.065038	0.0945504
48.9	0.0552552	0.064195	0.093807
48.94	0.055458	0.063081	0.0931319
48.98	0.0554905	0.061572	0.0924674
49.02	0.0546884	0.062044	0.0916515
49.06	0.0557284	0.061933	0.0909937
49.09	0.0559481	0.060994	0.0904381
49.13	0.0567606	0.060924	0.0897226
49.17	0.0571285	0.062009	0.0888378
49.21	0.0564291	0.062035	0.0883841
49.24	0.0559299	0.061767	0.0871648
49.28	0.0557232	0.061038	0.08765
49.32	0.0547729	0.06074	0.0872244
49.36	0.0542464	0.0617	0.0860844
49.4	0.0531973	0.062072	0.084973
49.44	0.0533195	0.062235	0.0856974
49.47	0.053287	0.062132	0.0834722
49.51	0.0531427	0.061959	0.0831237
49.55	0.0532714	0.061855	0.0828126
49.59	0.0532311	0.061188	0.0825693
49.62	0.053326	0.060641	0.0825393
49.66	0.0525668	0.060787	0.0824226
49.7	0.0528307	0.060712	0.0821963
49.74	0.053144	0.061027	0.0817089
49.78	0.0535704	0.062296	0.0813833
49.82	0.0556036	0.062554	0.0812374
49.85	0.0573287	0.061513	0.0810022
49.89	0.0594061	0.061206	0.0806644
49.93	0.0608049	0.061552	0.0804381
49.97	0.0614432	0.061256	0.0802152
50	0.0624039	0.061428	0.080057
50.04	0.0627055	0.060656	0.0799156
50.08	0.0641043	0.060348	0.0795307
50.12	0.0652392	0.061825	0.0791511
50.16	0.0656123	0.061912	0.0786774
50.2	0.0652613	0.061441	0.0783022
50.23	0.0661414	0.061566	0.0779715
50.27	0.0661011	0.061901	0.0774419
50.31	0.0663234	0.062052	0.0769952
50.35	0.0660907	0.061573	0.0765478
50.38	0.0660803	0.062006	0.0761856
50.42	0.0663988	0.062416	0.0759037
50.46	0.066742	0.063432	0.075483
50.5	0.0672295	0.063583	0.0751285
50.54	0.0670852	0.063548	0.0746656
50.57	0.0669604	0.062234	0.07436
50.61	0.0667992	0.060616	0.0741089
50.65	0.0668707	0.05996	0.0737696
50.69	0.0668096	0.060199	0.0731922
50.72	0.0670137	0.060239	0.0726544
50.76	0.0673816	0.059859	0.0722026
50.8	0.0668148	0.059715	0.0719437
50.84	0.0672113	0.059686	0.0718307
50.88	0.0674817	0.059936	0.0718567
50.92	0.0665522	0.059496	0.0717185
50.95	0.0666614	0.059601	0.0715737
50.99	0.0663156	0.059359	0.0715544
51.03	0.0666822	0.060004	0.071383
51.07	0.0673816	0.061188	0.0710185
51.1	0.0670852	0.061629	0.0703463
51.14	0.0678873	0.061732	0.0697926
51.18	0.0680264	0.06138	0.0694452
51.22	0.0671294	0.060948	0.0690285
51.26	0.0683449	0.061118	0.0687093
51.3	0.0686998	0.060955	0.0684559
51.33	0.0688194	0.061548	0.0683015
51.37	0.0676247	0.061504	0.0681378
51.41	0.0680771	0.061545	0.067967
51.45	0.0682435	0.061331	0.0678378
51.48	0.0674908	0.061126	0.067823
51.52	0.0672243	0.060558	0.068033
51.56	0.0668798	0.060565	0.0683033
51.6	0.0681759	0.06015	0.0685341
51.64	0.0685334	0.061149	0.0686915
51.68	0.0680329	0.061364	0.0689644
51.71	0.068003	0.063211	0.0695356
51.75	0.0681967	0.062835	0.0702593
51.79	0.069368	0.061498	0.0711841
51.83	0.0701415	0.060859	0.0723689
51.86	0.070135	0.061077	0.0737593
51.9	0.07007	0.062636	0.0754337
51.94	0.0695591	0.063061	0.0772289
51.98	0.0698945	0.062887	0.0788378
52.02	0.0704327	0.063311	0.0805844
52.06	0.0708149	0.063924	0.0826578
52.09	0.0712283	0.064759	0.0848763
52.13	0.0709553	0.065215	0.0872307
52.17	0.0715884	0.0656	0.0896422
52.21	0.0727597	0.06649	0.092257
52.24	0.0724971	0.06753	0.0950152
52.28	0.0721968	0.068911	0.0976681
52.32	0.07189	0.069913	0.100161
52.36	0.0742248	0.071274	0.102526
52.4	0.0755456	0.072828	0.10503
52.44	0.0765401	0.074026	0.107637
52.47	0.0783081	0.076004	0.110087
52.51	0.078611	0.077617	0.11219
52.55	0.0816452	0.078754	0.114118
52.59	0.0824603	0.080067	0.116115
52.62	0.0831545	0.081805	0.118017
52.66	0.0849745	0.084141	0.119768
52.7	0.086788	0.085029	0.121437
52.74	0.0902447	0.086145	0.123007
52.78	0.0926185	0.088271	0.124676
52.82	0.0943254	0.09006	0.126182
52.85	0.0960661	0.091983	0.127353
52.89	0.0974233	0.093114	0.128243
52.93	0.100203	0.094313	0.128765
52.97	0.102371	0.096119	0.129393
53	0.104025	0.09747	0.129878
53.04	0.106372	0.098571	0.130089
53.08	0.107873	0.098838	0.130089
53.12	0.111266	0.099374	0.129836
53.16	0.112479	0.099886	0.129679
53.19	0.113424	0.100263	0.129336
53.23	0.115626	0.100595	0.128803
53.27	0.116749	0.100272	0.128142
53.31	0.119261	0.100383	0.127362
53.34	0.11999	0.100932	0.126682
53.38	0.120098	0.10073	0.125989
53.42	0.121391	0.10016	0.125307
53.46	0.120636	0.098713	0.124393
53.5	0.122647	0.097932	0.123344
53.54	0.122165	0.097891	0.122337
53.57	0.122132	0.097127	0.12128
53.61	0.122555	0.096369	0.120126
53.65	0.1226	0.094882	0.119177
53.69	0.123133	0.093792	0.118396
53.72	0.122414	0.093524	0.117762
53.76	0.121943	0.092638	0.116996
53.8	0.121654	0.092231	0.116327
53.84	0.120601	0.091392	0.11587
53.88	0.120377	0.091064	0.11545
53.92	0.119397	0.091714	0.114741
53.95	0.118513	0.092054	0.114018
53.99	0.11852	0.091937	0.113533
54.03	0.117684	0.090684	0.113165
54.07	0.117335	0.089516	0.11291
54.1	0.116039	0.088667	0.11264
54.14	0.114839	0.088135	0.112465
54.18	0.11504	0.088069	0.112416
54.22	0.113535	0.087102	0.1124
54.26	0.114544	0.086654	0.112407
54.3	0.114271	0.087026	0.112423
54.33	0.113979	0.086761	0.112496
54.37	0.113548	0.086442	0.112759
54.41	0.111573	0.08548	0.113016
54.45	0.112671	0.084786	0.113244
54.48	0.111904	0.08491	0.113201
54.52	0.110819	0.084782	0.113177
54.56	0.110218	0.086146	0.113204
54.6	0.109812	0.086318	0.11338
54.64	0.110496	0.085719	0.113669
54.68	0.110529	0.085532	0.11382
54.72	0.11023	0.085488	0.114029
54.76	0.110022	0.086848	0.114265
54.8	0.10927	0.086379	0.114653
54.83	0.109365	0.085581	0.114697
54.87	0.109352	0.085922	0.114451
54.91	0.109404	0.086756	0.114306
54.95	0.110101	0.087854	0.114155
54.98	0.109685	0.087875	0.1141
55.02	0.109862	0.087419	0.113815
55.06	0.110267	0.087214	0.113506
55.1	0.109829	0.087567	0.113214
55.14	0.109658	0.088169	0.112828
55.18	0.108577	0.088304	0.112394
55.21	0.110386	0.088311	0.111756
55.25	0.110943	0.08844	0.111026
55.29	0.110951	0.088527	0.110384
55.33	0.111524	0.088695	0.109794
55.36	0.111315	0.088084	0.109199
55.4	0.112533	0.086965	0.108363
55.44	0.111758	0.086822	0.107404
55.48	0.110739	0.086944	0.106317
55.52	0.110382	0.087428	0.105405
55.56	0.11028	0.086456	0.104647
55.59	0.111106	0.086308	0.104002
55.63	0.110685	0.087509	0.103352
55.67	0.110569	0.087555	0.102682
55.71	0.110041	0.08728	0.101983
55.74	0.108818	0.085624	0.101239
55.78	0.108575	0.085051	0.100561
55.82	0.107611	0.085842	0.0998296
55.86	0.106998	0.08642	0.0991715
55.9	0.106881	0.086344	0.0986167
55.94	0.105552	0.085545	0.0981026
55.97	0.106391	0.08529	0.0973641
56.01	0.104906	0.085276	0.0965333
56.05	0.103904	0.085185	0.0958111
56.09	0.104459	0.084885	0.0951944
56.12	0.104391	0.084238	0.0946485
56.16	0.105022	0.08424	0.0940615
56.2	0.104762	0.084649	0.0933974
56.24	0.104061	0.084209	0.0927007
56.28	0.103445	0.083711	0.0921033
56.32	0.101747	0.082424	0.0915744
56.35	0.102371	0.08239	0.0910393
56.39	0.101609	0.083545	0.0903641
56.43	0.101049	0.083865	0.089697
56.47	0.100896	0.083997	0.0889807
56.5	0.100928	0.083631	0.0883856
56.54	0.100846	0.082982	0.0880744
56.58	0.100095	0.082936	0.0878522
56.62	0.0990145	0.083101	0.0876044
56.66	0.0988221	0.083251	0.0872578
56.7	0.0981539	0.082572	0.0870385
56.73	0.0982059	0.082269	0.0869785
56.77	0.0974662	0.082896	0.0866926
56.81	0.0963703	0.083285	0.0862433
56.85	0.0966147	0.083105	0.0857585
56.88	0.0963651	0.082394	0.0855107
56.92	0.0963157	0.08206	0.0852433
56.96	0.0955084	0.082527	0.0850507
57	0.0946569	0.083146	0.0849581
57.04	0.0949793	0.083284	0.0848411
57.07	0.0949442	0.082432	0.0847963
57.11	0.0958841	0.081929	0.0848115
57.15	0.0956059	0.082531	0.0849541
57.19	0.0951899	0.082979	0.0851615
57.23	0.0946465	0.082708	0.0854278
57.26	0.0941642	0.081626	0.0858696
57.3	0.0952926	0.081119	0.0864341
57.34	0.0948077	0.081259	0.0869874
57.38	0.093379	0.081489	0.0877511
57.42	0.0928486	0.082683	0.0886659
57.45	0.0926107	0.08282	0.0898648
57.49	0.0934414	0.082629	0.0912941
57.53	0.093639	0.08296	0.0929774
57.57	0.0930943	0.083336	0.0949563
57.6	0.0931931	0.084832	0.0971333
57.64	0.0927069	0.08449	0.0994933
57.68	0.0934999	0.084098	0.101733
57.72	0.0935324	0.084816	0.104046
57.76	0.0933543	0.086154	0.106529
57.8	0.0933946	0.087897	0.109217
57.83	0.0932581	0.08903	0.111873
57.87	0.0945139	0.089989	0.114561
57.91	0.0959166	0.091952	0.117307
57.95	0.0963781	0.094377	0.120019
57.98	0.0970359	0.097287	0.122562
58.02	0.0977288	0.09968	0.124876
58.06	0.100472	0.102178	0.12703
58.1	0.102939	0.104697	0.129233
58.14	0.10508	0.107362	0.131345
58.18	0.107669	0.11092	0.133249
58.21	0.11059	0.114308	0.134883
58.25	0.114401	0.116904	0.136304
58.29	0.117042	0.11931	0.137593
58.33	0.119145	0.122301	0.138695
58.36	0.122324	0.12603	0.139632
58.4	0.125856	0.128541	0.140511
58.44	0.130105	0.130618	0.141302
58.48	0.13321	0.13314	0.142102
58.52	0.135789	0.135542	0.142793
58.56	0.139074	0.13712	0.14326
58.59	0.141549	0.137379	0.143621
58.63	0.144999	0.137686	0.143668
58.67	0.14663	0.138678	0.143771
58.71	0.147839	0.139835	0.143796
58.74	0.150032	0.140207	0.143709
58.78	0.152043	0.139769	0.143473
58.82	0.15425	0.139443	0.143033
58.86	0.155342	0.139223	0.142597
58.9	0.155811	0.138415	0.14208
58.94	0.157243	0.137405	0.141528
58.97	0.158353	0.135796	0.140921
59.01	0.160294	0.134635	0.140211
59.05	0.161002	0.134306	0.139508
59.09	0.161284	0.133487	0.138966
59.12	0.161437	0.13233	0.1385
59.16	0.160842	0.1298	0.137924
59.2	0.161087	0.128345	0.137309
59.24	0.15942	0.128132	0.136763
59.28	0.158267	0.127989	0.136159
59.32	0.157306	0.127489	0.135698
59.35	0.157036	0.126614	0.135235
59.39	0.157108	0.125615	0.134979
59.43	0.156122	0.124922	0.13485
59.47	0.154974	0.124443	0.134799
59.5	0.153976	0.123391	0.134763
59.54	0.15313	0.121808	0.134835
59.58	0.153087	0.120717	0.135032
59.62	0.152118	0.120607	0.135071
59.66	0.150892	0.121309	0.134935
59.69	0.150131	0.121136	0.134846
59.73	0.149328	0.120528	0.134831
59.77	0.149367	0.119817	0.134734
59.81	0.148754	0.119247	0.134613
59.84	0.147866	0.11952	0.134544
59.88	0.147256	0.11974	0.13442
59.92	0.146688	0.119375	0.134213
59.96	0.147824	0.118891	0.133923
60	0.148036	0.118876	0.133538
60.04	0.148054	0.119951	0.133267
60.07	0.147579	0.12025	0.132975
60.11	0.147391	0.119561	0.132659
60.15	0.148337	0.119009	0.132203
60.19	0.147892	0.11906	0.131451
60.22	0.147524	0.119312	0.130681
60.26	0.146545	0.120166	0.129861
60.3	0.145553	0.120234	0.129027
60.34	0.145991	0.12003	0.128182
60.38	0.146263	0.119736	0.127176
60.42	0.146078	0.11979	0.126259
60.45	0.145757	0.120127	0.125575
60.49	0.144482	0.119394	0.125156
60.53	0.14475	0.117884	0.124716
60.57	0.144528	0.117197	0.124003
60.6	0.14404	0.117641	0.123194
60.64	0.143065	0.117994	0.122593
60.68	0.142008	0.118193	0.122209
60.72	0.142098	0.118065	0.121673
60.76	0.141955	0.117176	0.121097
60.8	0.141414	0.117017	0.121533
60.83	0.140348	0.116979	0.119987
60.87	0.139135	0.117007	0.119264
60.91	0.13898	0.116498	0.118388
60.95	0.138612	0.115784	0.117373
60.98	0.138273	0.11588	0.116414
61.02	0.137654	0.116355	0.11554
61.06	0.13731	0.116272	0.114808
61.1	0.13768	0.115587	0.113977
61.14	0.136809	0.114536	0.112961
61.18	0.135398	0.114219	0.111919
61.21	0.133959	0.115012	0.110768
61.25	0.132856	0.115572	0.109818
61.29	0.132184	0.115216	0.109021
61.33	0.130852	0.114969	0.10831
61.36	0.130006	0.115718	0.107889
61.4	0.129269	0.115901	0.107406
61.44	0.128472	0.115228	0.10699
61.48	0.12805	0.114687	0.106464
61.52	0.126308	0.114067	0.10603
61.56	0.124652	0.114263	0.105802
61.59	0.123894	0.114228	0.105528
61.63	0.12364	0.114179	0.105539
61.67	0.124064	0.114156	0.10547
61.71	0.123375	0.114196	0.105403
61.74	0.122633	0.11429	0.105476
61.78	0.121826	0.11371	0.105467
61.82	0.121503	0.113169	0.105642
61.86	0.12236	0.11264	0.105841
61.9	0.122252	0.113046	0.106189
61.93	0.122028	0.114251	0.106787
61.97	0.122051	0.114931	0.10737
62.01	0.121789	0.114136	0.108152
62.05	0.122229	0.113412	0.108939
62.08	0.121315	0.113918	0.1098
62.12	0.120358	0.115013	0.110792
62.16	0.119686	0.116157	0.111777
62.2	0.119283	0.116538	0.112939
62.23	0.12019	0.117101	0.114227
62.28	0.120484	0.118038	0.11577
62.31	0.120318	0.119137	0.11766
62.35	0.120038	0.119976	0.119398
62.39	0.120049	0.120222	0.121231
62.43	0.121308	0.120779	0.122999
62.47	0.122288	0.122278	0.124872
62.51	0.122685	0.124765	0.126908
62.55	0.123412	0.127017	0.128861
62.59	0.124842	0.1288	0.130757
62.63	0.127241	0.130364	0.132496
62.67	0.129403	0.131795	0.134244
62.7	0.131475	0.134071	0.136057
62.74	0.133441	0.136791	0.137774
62.78	0.134949	0.138921	0.139356
62.82	0.138368	0.140589	0.140647
62.85	0.142186	0.142997	0.141976
62.89	0.145583	0.146173	0.143486
62.93	0.147653	0.148838	0.144926
62.97	0.149354	0.150238	0.146312
63.01	0.153829	0.15172	0.147402
63.05	0.156584	0.154123	0.14827
63.08	0.159396	0.156481	0.14906
63.12	0.161437	0.159833	0.149762
63.16	0.163115	0.161751	0.150359
63.2	0.166332	0.163159	0.150723
63.23	0.169426	0.164584	0.151132
63.27	0.171996	0.165521	0.151722
63.31	0.173984	0.167589	0.152077
63.35	0.175626	0.167968	0.152413
63.39	0.177554	0.167562	0.152706
63.43	0.179152	0.167643	0.15289
63.46	0.180459	0.168965	0.153128
63.5	0.181501	0.169738	0.15332
63.54	0.182192	0.170116	0.153511
63.58	0.183665	0.169807	0.153552
63.61	0.184643	0.169048	0.153506
63.65	0.185054	0.168718	0.153493
63.69	0.1849	0.168206	0.153345
63.73	0.185089	0.167374	0.15312
63.77	0.185914	0.16677	0.152746
63.8	0.18655	0.165997	0.152308
63.84	0.186767	0.16546	0.151981
63.88	0.186976	0.165053	0.15164
63.92	0.186583	0.162844	0.151154
63.95	0.187048	0.161694	0.150596
64	0.186788	0.160893	0.149951
64.03	0.185439	0.160786	0.149253
64.07	0.184476	0.160902	0.148407
64.11	0.184022	0.16066	0.147606
64.15	0.184266	0.159793	0.146835
64.18	0.183628	0.159057	0.146131
64.22	0.182627	0.159402	0.145621
64.26	0.181498	0.159314	0.145058
64.3	0.180801	0.157799	0.144591
64.33	0.180259	0.156396	0.143955
64.38	0.178415	0.155602	0.143306
64.41	0.176699	0.156198	0.142894
64.45	0.176188	0.156732	0.142269
64.49	0.176268	0.156144	0.141718
64.53	0.176153	0.155227	0.141044
64.56	0.180769	0.154489	0.140241
64.6	0.185072	0.154032	0.139529
64.64	0.173741	0.15338	0.138716
64.68	0.173644	0.152167	0.137836
64.71	0.174434	0.151076	0.136873
64.76	0.173941	0.150669	0.135971
64.79	0.173073	0.15103	0.135259
64.83	0.172401	0.151377	0.13455
64.87	0.171761	0.149947	0.133849
64.91	0.171451	0.14883	0.132828
64.94	0.169157	0.148987	0.131954
64.98	0.167621	0.149552	0.130988
65.02	0.166143	0.150452	0.130038
65.06	0.165021	0.149889	0.129072
65.09	0.16506	0.14912	0.128425
65.13	0.164462	0.148973	0.127827
65.17	0.162588	0.149108	0.127327
65.21	0.160863	0.149051	0.12685
65.25	0.159799	0.147214	0.126439
65.29	0.159384	0.146018	0.126255
65.32	0.157845	0.146006	0.126059
65.36	0.155679	0.147419	0.125997
65.4	0.154872	0.148171	0.125869
65.44	0.154193	0.147738	0.125866
65.47	0.153735	0.147357	0.12584
65.52	0.153494	0.146994	0.125796
65.55	0.152901	0.147128	0.125925
65.59	0.152062	0.147708	0.126123
65.63	0.150671	0.147508	0.126416
65.67	0.151958	0.146813	0.126736
65.7	0.152876	0.146149	0.127033
65.74	0.152851	0.147127	0.12762
65.78	0.1511	0.1484	0.128186
65.82	0.149802	0.148045	0.128817
65.85	0.151022	0.147584	0.129464
65.89	0.151362	0.14826	0.130101
65.93	0.151546	0.149655	0.130888
65.97	0.150787	0.151471	0.131635
66.01	0.150537	0.15345	0.132449
66.05	0.152013	0.154242	0.133338
66.08	0.153113	0.154545	0.134437
66.12	0.153799	0.154558	0.135739
66.16	0.154597	0.15714	0.136991
66.19	0.15474	0.159285	0.138397
66.23	0.155877	0.16009	0.139923
66.27	0.15715	0.160492	0.1415
66.31	0.158227	0.162614	0.143153
66.35	0.159328	0.165165	0.144736
66.39	0.159838	0.167452	0.14636
66.42	0.16251	0.16967	0.147904
66.46	0.16533	0.170956	0.149463
66.5	0.16742	0.172966	0.151023
66.54	0.16961	0.1748	0.152384
66.57	0.171969	0.176808	0.153694
66.61	0.175933	0.17878	0.154844
66.65	0.179106	0.180554	0.156002
66.69	0.181875	0.182343	0.157099
66.73	0.184773	0.184272	0.158034
66.77	0.187613	0.186462	0.158886
66.8	0.191864	0.188452	0.159615
66.84	0.194185	0.189983	0.160334
66.88	0.195508	0.191971	0.160907
66.92	0.197262	0.194816	0.161106
66.95	0.19902	0.1974	0.161329
66.99	0.200552	0.198459	0.161537
67.03	0.20084	0.199068	0.16183
67.07	0.201483	0.201276	0.162353
67.11	0.202396	0.203565	0.16296
67.15	0.202913	0.204074	0.163596
67.18	0.203371	0.203292	0.164235
67.22	0.202472	0.202376	0.164569
67.26	0.201362	0.202117	0.165117
67.3	0.201149	0.201852	0.165758
67.33	0.201735	0.201326	0.16617
67.37	0.202729	0.200386	0.166095
67.41	0.202063	0.199783	0.165742
67.45	0.201482	0.199237	0.165437
67.49	0.20175	0.198177	0.164943
67.53	0.2017	0.196979	0.16443
67.56	0.202839	0.195574	0.163742
67.6	0.203039	0.194717	0.163074
67.64	0.202453	0.194219	0.162566
67.68	0.202302	0.194133	0.162045
67.71	0.200955	0.193435	0.161627
67.75	0.201252	0.191996	0.160665
67.79	0.198823	0.191334	0.159891
67.83	0.197014	0.192031	0.159237
67.87	0.196449	0.192706	0.158396
67.91	0.195416	0.192909	0.157349
67.94	0.195339	0.192257	0.156172
67.98	0.193908	0.191132	0.155248
68.02	0.193079	0.190922	0.154702
68.06	0.191413	0.19067	0.1541
68.09	0.189933	0.190514	0.15344
68.13	0.189016	0.188658	0.152855
68.17	0.186664	0.188178	0.152278
68.21	0.18401	0.188922	0.15207
68.25	0.183279	0.189838	0.15186
68.29	0.182432	0.189985	0.151607
68.32	0.181938	0.188846	0.151314
68.36	0.181069	0.188108	0.150971
68.4	0.180207	0.188132	0.150847
68.44	0.180285	0.188187	0.150828
68.47	0.178395	0.188271	0.15074
68.51	0.179049	0.187521	0.150514
68.55	0.179477	0.186994	0.150452
68.59	0.180054	0.187303	0.150742
68.63	0.179191	0.188157	0.151271
68.66	0.177038	0.188951	0.151761
68.7	0.178489	0.188589	0.152174
68.74	0.178257	0.188631	0.152628
68.78	0.178356	0.189922	0.153045
68.81	0.177837	0.191063	0.153527
68.85	0.176833	0.193988	0.153981
68.89	0.178313	0.195451	0.154358
68.93	0.17993	0.196414	0.15495
68.97	0.181276	0.197395	0.155732
69.01	0.181564	0.19867	0.15657
69.04	0.182123	0.201125	0.157402
69.08	0.182638	0.201541	0.158511
69.12	0.183313	0.201717	0.159834
69.16	0.184002	0.203128	0.161196
69.19	0.185347	0.20584	0.162699
69.23	0.185138	0.208459	0.164125
69.27	0.186198	0.210321	0.165597
69.31	0.188452	0.212067	0.1671
69.35	0.191119	0.213231	0.168529
69.39	0.192969	0.214951	0.169961
69.42	0.194553	0.216706	0.171148
69.46	0.197335	0.218239	0.172374
69.5	0.199988	0.21948	0.173676
69.54	0.201938	0.220631	0.174847
69.57	0.204068	0.221497	0.176029
69.61	0.205917	0.223201	0.176944
69.65	0.208646	0.224487	0.17778
69.69	0.21064	0.225818	0.178717
69.73	0.21129	0.227186	0.179541
69.77	0.212121	0.228627	0.179973
69.8	0.212497	0.231059	0.180224
69.84	0.213473	0.232698	0.180486
69.88	0.214249	0.233869	0.180759
69.92	0.215461	0.235298	0.181067
69.95	0.216394	0.236664	0.181281
69.99	0.215315	0.237671	0.181358
70.03	0.214517	0.237154	0.181497
70.07	0.214119	0.236542	0.181696
70.11	0.211593	0.236444	0.181986
70.15	0.210075	0.236821	0.182309
70.18	0.209547	0.237276	0.18232
70.23	0.209868	0.236532	0.182721
70.26	0.208454	0.236514	0.178142
70.31	0.206488	0.236088	0.173836
70.35	0.206218	0.235537	0.172637
70.38	0.206167	0.234774	0.171498
70.42	0.206957	0.233446	0.169986
70.46	0.207182	0.232372	0.168885
70.5	0.20666	0.231514	0.168893
70.54	0.206734	0.231274	0.169881
70.58	0.205046	0.231085	0.170685
70.61	0.204524	0.229131	0.171378
70.65	0.203333	0.228282	0.172933
70.69	0.202185	0.229078	0.176631
70.73	0.201789	0.230206	0.178287
70.76	0.199984	0.231173	0.180829
70.8	0.198474	0.230668	0.183896
70.84	0.197451	0.230933	0.185715
70.88	0.197642	0.231477	0.187009
70.92	0.196954	0.232225	0.189134
70.96	0.196591	0.233755	0.190658
70.99	0.195828	0.233258	0.19175
71.03	0.195412	0.233641	0.193211
71.07	0.193753	0.234342	0.194529
71.11	0.19317	0.235254	0.195872
71.14	0.19431	0.236551	0.196947
71.18	0.19519	0.23729	0.198104
71.22	0.196351	0.238291	0.199181
71.26	0.196925	0.238923	0.20001
71.3	0.199541	0.240555	0.201062
71.34	0.2016	0.241884	0.201928
71.37	0.202904	0.242651	0.202792
71.41	0.204966	0.243696	0.203844
71.45	0.206799	0.244146	0.204999
71.49	0.208382	0.246517	0.206362
71.52	0.20914	0.248406	0.207353
71.56	0.209869	0.248659	0.20843
71.6	0.211884	0.249278	0.209017
71.64	0.212767	0.252372	0.209931
71.68	0.212521	0.254333	0.210926
71.72	0.212324	0.256755	0.211629
71.75	0.21301	0.257201	0.21228
71.79	0.215937	0.25779	0.213243
71.83	0.218284	0.259483	0.214163
71.87	0.218998	0.260867	0.215124
71.9	0.219605	0.261999	0.216097
71.94	0.219201	0.261306	0.217394
71.98	0.218912	0.260887	0.218444
72.02	0.219049	0.262533	0.219134
72.06	0.219192	0.264345	0.219964
72.1	0.21766	0.26564	0.220666
72.13	0.215791	0.265931	0.221123
72.17	0.215844	0.265778	0.221296
72.21	0.216316	0.265893	0.221257
72.25	0.21606	0.26627	0.22138
72.28	0.214578	0.266367	0.22143
72.32	0.214464	0.265676	0.221382
72.36	0.215995	0.265282	0.221351
72.4	0.215801	0.265254	0.220841
72.44	0.214937	0.264277	0.220927
72.47	0.214291	0.26388	0.220888
72.51	0.214848	0.263328	0.220843
72.55	0.2153	0.263218	0.220517
72.59	0.214518	0.263573	0.220063
72.62	0.213626	0.264029	0.219843
72.66	0.21278	0.26537	0.219871
72.7	0.212828	0.26563	0.220006
72.74	0.213368	0.266232	0.219993
72.78	0.213946	0.267823	0.219973
72.82	0.214991	0.269826	0.220059
72.85	0.214864	0.271059	0.22029
72.89	0.214393	0.270235	0.220756
72.93	0.213841	0.270413	0.22114
72.97	0.21288	0.271236	0.22116
73	0.213093	0.272483	0.22194
73.04	0.213509	0.273523	0.222577
73.08	0.214479	0.273577	0.221652
73.12	0.214881	0.274554	0.221211
73.16	0.214747	0.275483	0.221707
73.2	0.21642	0.275817	0.222489
73.23	0.218274	0.276211	0.223199
73.27	0.220694	0.276057	0.224151
73.31	0.222644	0.276698	0.225332
73.35	0.224179	0.277552	0.226248
73.38	0.224866	0.277675	0.227043
73.42	0.224311	0.277882	0.227721
73.46	0.224481	0.277112	0.228619
73.5	0.224151	0.27745	0.229931
73.54	0.223404	0.278912	0.230983
73.58	0.223402	0.280385	0.231728
73.61	0.223305	0.28193	0.232199
73.65	0.224171	0.281261	0.232661
73.69	0.224485	0.28092	0.233597
73.73	0.224786	0.281563	0.234401
73.76	0.224002	0.281886	0.234741
73.8	0.224487	0.282318	0.23486
73.84	0.224266	0.281254	0.235199
73.88	0.223726	0.28126	0.235801
73.92	0.222056	0.282067	0.23643
73.96	0.221116	0.283348	0.236903
73.99	0.221741	0.284033	0.236935
74.03	0.222179	0.283279	0.236853
74.07	0.222134	0.283322	0.236968
74.11	0.221896	0.283822	0.237292
74.14	0.223328	0.284142	0.237579
74.18	0.224978	0.28449	0.237499
74.22	0.226641	0.28385	0.237226
74.26	0.228623	0.283786	0.237542
74.3	0.23059	0.28479	0.238047
74.34	0.230503	0.285745	0.238482
74.37	0.230249	0.285282	0.238637
74.41	0.231624	0.284648	0.238689
74.45	0.232992	0.284588	0.238731
74.49	0.23256	0.285508	0.238968
74.52	0.230282	0.286031	0.239264
74.56	0.23061	0.287415	0.239347
74.6	0.232371	0.286971	0.239519
74.64	0.23464	0.286451	0.239836
74.68	0.236233	0.286392	0.240097
74.72	0.236526	0.287221	0.240958
74.75	0.23619	0.287721	0.241619
74.79	0.235292	0.286242	0.241883
74.83	0.235547	0.284579	0.242586
74.86	0.235258	0.28504	0.243079
74.9	0.233745	0.285993	0.242514
74.94	0.233362	0.28679	0.242736
74.98	0.232809	0.286098	0.243038
75.02	0.232671	0.284697	0.242662
75.06	0.232917	0.283513	0.24158
75.09	0.232868	0.284236	0.240154
75.13	0.233167	0.284135	0.23892
75.17	0.233306	0.283274	0.238158
75.21	0.235361	0.282267	0.238204
75.24	0.237845	0.281694	0.238159
75.28	0.238254	0.281463	0.238944
75.32	0.237697	0.281544	0.240226
75.36	0.237875	0.280959	0.241426
75.4	0.239919	0.280689	0.242333
75.44	0.24102	0.28058	0.243064
75.47	0.241023	0.280975	0.243623
75.51	0.241424	0.281446	0.243835
75.55	0.242349	0.281445	0.24399
75.59	0.242793	0.280893	0.2442
75.62	0.242888	0.280155	0.244272
75.66	0.243032	0.280156	0.244317
75.7	0.244031	0.280795	0.244187
75.74	0.24398	0.28004	0.244051
75.78	0.243712	0.27966	0.244076
75.82	0.242189	0.279525	0.244216
75.85	0.24092	0.279623	0.244246
75.89	0.240981	0.279461	0.243993
75.93	0.241028	0.278612	0.243539
75.97	0.240764	0.278623	0.243092
[truncated: 61 more rows]

## Sheet: Fig.5h
Condition	ID	Description	p.adjust	geneID	Count	FoldEnrichment
hiPSCi_ZNF598-RING_pauses	GO:0000313	organellar ribosome	2.83015e-24	MRPL38/MRPS10/MRPL39/MRPL9/MRPL58/MRPL18/MRPL14/MRPS27/MRPL44/MRPL47/MRPL16/MRPL34/MRPS11/MRPS6/MRPL20/MRPS26/MRPS35/MRPS2/MRPL17/MRPL32/MRPS18C/MRPS30/MRPL52/MRPS17/MRPS14/MRPS18A/MRPS9/MRPS28/MRPL27/NDUFA7/MRPL30/MRPL12	32	11.5881
hiPSCi_ZNF598-RING_pauses	GO:0000786	nucleosome	5.6461e-30	MORF4L2/MEAF6/H3C3/H2BC6/H1-1/H1-10/GLYR1/H2BC7/MACROH2A1/H1-0/MORF4L1/H3C1/H2BC15/H2AX/H3C12/H2BC4/H2AC20/H2AC15/H3C8/H2AC4/H2BC11/H3C6/H2BC13/H2AC6/H2AC21/H2BC14/H3C11/H1-4/H2BC10/H2BC12/H3C10/H2BC21/H2BC8/H3C4/H3C2/H2BC5/H1-5/H1-2/H2AC13/H2AC11/H2AC7/H2AC12/H2BC9/H2AC8	44	10.0048
hiPSCi_ZNF598-RING_pauses	GO:0098798	mitochondrial protein-containing complex	7.26214e-39	MRPL38/MRPS10/MRPL39/TIMM21/GRPEL2/BCKDK/TIMM17A/MRPL9/HADHA/MRPL58/TIMM9/MRPL18/MRPL14/PDHB/MRPS27/MRPL44/MRPL47/MRPL16/PHB2/MRPL34/MRPS11/MRPS6/PRORP/TIMM50/IDH3B/MRPL20/SDHC/COX7A2L/NDUFB9/MRPS26/MRPS35/MRPS2/NDUFA1/MRPL17/MRPL32/DNAJC11/NDUFB11/COX6A1/NDUFV2/MRPS18C/MRPS30/MRPL52/MRPS17/MRPS14/MRPS18A/MRPS9/MRPS28/MRPL27/NDUFB6/COX5A/ATP5PB/ATP5MG/NDUFA7/MRPL30/NDUFB2/NDUFA9/COX5B/MRPL12/TIMM…	71	7.41137
hiPSCi_ZNF598-RING_pauses	GO:0044815	DNA packaging complex	1.51731e-24	MORF4L2/MEAF6/H3C3/H2BC6/H1-1/H1-10/SMARCC1/RAD21/GLYR1/H2BC7/MACROH2A1/H1-0/XRCC6/MORF4L1/H3C1/H2BC15/H2AX/H3C12/H2BC4/H2AC20/H2AC15/H3C8/H2AC4/H2BC11/H3C6/H2BC13/H2AC6/H2AC21/H2BC14/H3C11/H1-4/H2BC10/H2BC12/H3C10/H2BC21/H2BC8/H3C4/H3C2/H2BC5/H1-5/H1-2/H2AC13/H2AC11/H2AC7/H2AC12/H2BC9/H2AC8	47	6.96273
hiPSCi_ZNF598-RING_pauses	GO:0032993	protein-DNA complex	5.30172e-27	MORF4L2/MEAF6/H3C3/H2BC6/H1-1/MCM6/WDR18/H1-10/TOP1/PRIM1/GLYR1/H2BC7/MACROH2A1/MCM3/H1-0/XRCC6/MORF4L1/H3C1/H2BC15/H2AX/H3C12/H2BC4/PCNA/H2AC20/H2AC15/H3C8/H2AC4/H2BC11/H3C6/H2BC13/H2AC6/H2AC21/H2BC14/H3C11/H1-4/H2BC10/H2BC12/MCM4/H3C10/H2BC21/H2BC8/H3C4/H3C2/H2BC5/H1-5/H1-2/H2AC13/H2AC11/H2AC7/H2AC12/H2BC9/H2AC8	52	6.9331
hiPSCi_ZNF598-RING_pauses	GO:0005681	spliceosomal complex	3.13222e-22	WBP11/PRPF4/GEMIN2/TXNL4B/RBM28/RBM17/LUC7L/PRKRIP1/MAGOHB/PRPF38A/SF3B2/LSM3/CDC5L/AQR/SF3A1/CRNKL1/SNRPE/SYF2/RHEB/PRPF38B/MTREX/CLNS1A/ZMAT2/AAR2/SF3B1/SF3A2/SNRNP200/HNRNPF/SRSF2/LSM5/SMU1/SF3B4/DHX15/HNRNPU/HNRNPK/DDX5/SNRPA/HNRNPC/PABPC1/SYNCRIP/RBM3/SNRPD3/SRSF1/NCL	44	6.65269
hiPSCi_ZNF598-RING_pauses	GO:0098803	respiratory chain complex	6.45153e-10	SDHC/COX7A2L/NDUFB9/NDUFA1/NDUFB11/COX6A1/NDUFV2/NDUFB6/COX5A/NDUFA7/NDUFB2/NDUFA9/COX5B/COX7A2/NDUFC2-KCTD14/UQCRB/NDUFC2/COX8A/NDUFA4/COX7C	20	6.44667
hiPSCi_ZNF598-RING_pauses	GO:0070469	respirasome	3.93271e-09	SDHC/COX7A2L/NDUFB9/NDUFA1/NDUFB11/COX6A1/NDUFV2/NDUFB6/COX5A/NDUFA7/NDUFB2/NDUFA9/COX5B/COX7A2/NDUFC2-KCTD14/UQCRB/NDUFC2/COX8A/NDUFA4/COX7C	20	5.80838
hiPSCi_ZNF598-RING_pauses	GO:0005759	mitochondrial matrix	1.06496e-31	ALDH7A1/MRPL38/MRPS10/RPUSD4/MRPL39/GLUD1/TBRG4/NUDT1/GRPEL2/CDK1/BCKDK/MRPL9/HADHA/IVD/MRM3/MRPL58/OXA1L/GSR/MRPL18/GOT2/QARS1/ACO2/RIDA/MRPL14/PDHB/OGDH/MRPS27/MRPL44/MRPL47/MRPL16/MRPL34/MRPS11/GFM1/ARG2/MRPS6/FH/PRORP/IDH3B/MRPL20/PYCR1/EARS2/CCAR2/SHMT2/MRPS26/MRPS35/MRPS2/MAIP1/MRPL17/MRPL32/PPA2/KARS1/MRPS18C/MRPS30/TFAM/DGUOK/MRPL52/MRPS17/MRPS14/MRPS18A/MRPS9/LONP1/ACOT13/TRAP1/MRPS28/GA…	81	5.02308
hiPSCi_ZNF598-RING_pauses	GO:0005743	mitochondrial inner membrane	5.30172e-27	MRPL38/MRPS10/MRPL39/TIMM21/GRPEL2/TIMM17A/MRPL9/HADHA/MRPL58/OXA1L/TIMM9/MRPL18/SFXN4/HCCS/MRPL14/MRPS27/MRPL44/MRPL47/MRPL16/PHB2/MRPL34/MRPS11/MRPS6/CLU/TIMM50/MRPL20/SDHC/COX7A2L/ALDH18A1/NDUFB9/SHMT2/MRPS26/MRPS35/MRPS2/MRPS25/NDUFA1/MAIP1/MRPL17/MRPL32/DNAJC11/NDUFB11/COX6A1/NDUFV2/MRPS18C/MRPS30/MRPL52/MRPS17/MRPS14/MRPS18A/MRPS9/TRAP1/MRPS28/MRPL27/NDUFB6/COX5A/ATP5PB/ATP5MG/NDUFA7/PTCD3/…	76	4.54024

## Sheet: Fig.5i
condition	ID	Description	p.adjust	geneID	Count	FoldEnrichment
hiPSCi_sgZNF598_pauses	GO:0016282	eukaryotic 43S preinitiation complex	3.10302e-06	EIF3G/EIF3F/EIF3D/EIF3B/EIF3A/EIF1	6	24.4365
hiPSCi_sgZNF598_pauses	GO:0005852	eukaryotic translation initiation factor 3 complex	4.18969e-05	EIF3G/EIF3F/EIF3D/EIF3B/EIF3A	5	23.0789
hiPSCi_sgZNF598_pauses	GO:0022626	cytosolic ribosome	3.41656e-11	RPSA/RPS5/RPS4X/RPS19/RPS16/RPLP0/RPL8/RPL5/RPL36/RPL35/RPL31/RPL26/RPL24/RPL19/RPL17/RPL14/RPL10	17	11.5395
hiPSCi_sgZNF598_pauses	GO:0005844	polysome	1.39622e-06	RPS4X/RPL8/RPL36/RPL31/RPL24/RPL19/PSMA1/EIF4G1/EEF2/BTF3	10	10.6518
hiPSCi_sgZNF598_pauses	GO:0000502	proteasome complex	4.77268e-05	VCP/PSMF1/PSMD2/PSMD12/PSMD1/PSMC2/PSMB2/PSMA1	8	9.38803
hiPSCi_sgZNF598_pauses	GO:1904813	ficolin-1-rich granule lumen	1.94647e-08	XRCC6/VCP/VCL/PSMD2/PSMD12/PSMC2/PPIA/ILF2/IDH1/HSPA8/HSP90AB1/HMGB1/EEF2/ALDOA/ACLY	15	8.37541
hiPSCi_sgZNF598_pauses	GO:0044391	ribosomal subunit	3.41656e-11	RPSA/RPS5/RPS4X/RPS19/RPS16/RPLP0/RPL8/RPL5/RPL36/RPL35/RPL31/RPL26/RPL24/RPL19/RPL17/RPL14/RPL10/MRPS28/MRPL53/MRPL4/MRPL20	21	8.16838
hiPSCi_sgZNF598_pauses	GO:1905369	endopeptidase complex	4.77268e-05	VCP/PSMF1/PSMD2/PSMD12/PSMD1/PSMC2/PSMB2/PSMA1/CAPNS1	9	7.88773
hiPSCi_sgZNF598_pauses	GO:0005925	focal adhesion	7.39741e-09	VCL/RPS5/RPS4X/RPS19/RPS16/RPLP0/RPL8/RPL5/RPL31/RPL19/PPIA/PCBP2/PAK1/NPM1/NCSTN/NCKAP1/KRAS/HSPA8/HNRNPK/FLNA/EZR/CNN2/CLTC/CFL1/ARPC1B/ADD1/ACTG1	27	4.46156
hiPSCi_sgZNF598_pauses	GO:0098798	mitochondrial protein-containing complex	2.238e-05	TOMM70/TOMM40/PHB1/NDUFV1/NDUFS6/NDUFB10/NDUFA7/MRPS28/MRPL53/MRPL4/MRPL20/IDH3B/COX6B1/BCKDHA/ATP5PB/ATP5MK/ATP5F1A	17	4.1887

## Sheet: Fig.5l
	hiPSCi_rep1	hiPSCi_rep2	hiPSCi_rep3	hiPSCi_ZNF598_RING_rep1	hiPSCi_ZNF598_RING_rep2	hiPSCi_ZNF598_RING_rep3	hiPSCi_sgControl_rep1	hiPSCi_sgControl_rep2	hiPSCi_sgControl_rep3	hiPSCi_sgZNF598_rep1	hiPSCi_sgZNF598_rep2	hiPSCi_sgZNF598_rep3
deltaG1	1.38	-0.86	-0.52	-5.24	-8.71	-9.6	-0.64	0.66	-0.02	-13.05	-16.03	-13.4
deltaS	-4.48	0.56	3.92	7.83	11.74	14.32	1.49	-0.14	-1.35	12.55	15.25	15.85
deltaG2	3.09	0.3	-3.39	-2.59	-3.02	-4.71	-0.85	-0.51	1.36	0.5	0.77	-2.45
