# Supplementary material for: Comparative CRISPRi screens reveal a human stem cell dependence on mRNA translation-coupled quality control
Source: Nat Struct Mol Biol. 2025 Jul 11;32(10):1932–46. doi: 10.1038/s41594-025-01616-3 (PMC12527931; doi:10.1038/s41594-025-01616-3)
Supplement: Supplementary file 10 — Statistical source data. [file 41594_2025_1616_MOESM10_ESM.xlsx]

## Sheet: Fig.6a
gene	pause_tpm	pause_5_utr	pause_cds	pause_3_utr	well_expressed_tpm	well_expressed_5_utr	well_expressed_cds	well_expressed_3_utr	symbol	ref_tpm	ref_5_utr	ref_cds	ref_3_utr
ENST00000000233.10	NA	NA	NA	NA	112.327	88	543	401	NA	NA	NA	NA	NA
ENST00000000412.8	NA	NA	NA	NA	95.9724	159	834	1457	NA	NA	NA	NA	NA
ENST00000000442.11	NA	NA	NA	NA	NA	NA	NA	NA	ESRRA	20.8323	225	1272	777
ENST00000001008.6	NA	NA	NA	NA	122.678	170	1380	2165	NA	NA	NA	NA	NA
ENST00000002125.9	NA	NA	NA	NA	NA	NA	NA	NA	NDUFAF7	39.2116	48	1326	810
ENST00000002165.11	NA	NA	NA	NA	31.4554	86	1404	895	NA	NA	NA	NA	NA
ENST00000002501.11	NA	NA	NA	NA	NA	NA	NA	NA	DBNDD1	61.2311	115	477	1464
ENST00000002596.6	NA	NA	NA	NA	NA	NA	NA	NA	HS3ST1	1.12191	304	924	5932
ENST00000002829.8	NA	NA	NA	NA	NA	NA	NA	NA	SEMA3F	12.4852	555	2358	960
ENST00000003100.13	NA	NA	NA	NA	127.851	113	1530	1512	NA	NA	NA	NA	NA
ENST00000004982.6	NA	NA	NA	NA	NA	NA	NA	NA	HSPB6	1.83308	21	483	956
ENST00000005180.9	NA	NA	NA	NA	NA	NA	NA	NA	CCL26	1.36784	35	285	155
ENST00000005257.7	57.9295	291	621	1875	NA	NA	NA	NA	NA	NA	NA	NA	NA
ENST00000005259.9	NA	NA	NA	NA	NA	NA	NA	NA	BCAP29	11.6353	70	726	2115
ENST00000005260.9	NA	NA	NA	NA	NA	NA	NA	NA	BAIAP2L1	17.6548	238	1536	1871
ENST00000005340.10	NA	NA	NA	NA	NA	NA	NA	NA	DVL2	29.5217	255	2211	523
ENST00000005386.8	NA	NA	NA	NA	24.2215	85	1998	2256	NA	NA	NA	NA	NA
ENST00000006658.11	NA	NA	NA	NA	NA	NA	NA	NA	SPATA20	11.4362	35	2409	190
ENST00000006777.11	NA	NA	NA	NA	NA	NA	NA	NA	RHBDD2	29.1097	49	1095	577
ENST00000007264.7	NA	NA	NA	NA	NA	NA	NA	NA	RPUSD1	25.1425	133	939	976
ENST00000007390.3	NA	NA	NA	NA	NA	NA	NA	NA	TSR3	59.9468	74	939	197
ENST00000007414.8	NA	NA	NA	NA	NA	NA	NA	NA	OSBPL7	3.64446	216	2529	919
ENST00000007510.9	NA	NA	NA	NA	NA	NA	NA	NA	ARHGAP33	8.82331	95	3864	393
ENST00000007516.8	NA	NA	NA	NA	283.152	26	471	168	NA	NA	NA	NA	NA
ENST00000007699.10	NA	NA	NA	NA	NA	NA	NA	NA	YBX2	20.3548	139	1095	420
ENST00000008527.10	NA	NA	NA	NA	NA	NA	NA	NA	CRY1	15.3143	588	1761	638
ENST00000008938.5	NA	NA	NA	NA	NA	NA	NA	NA	PGLYRP1	1.91938	32	591	85
ENST00000009041.12	NA	NA	NA	NA	NA	NA	NA	NA	STARD3NL	23.2074	234	705	764
ENST00000009180.10	288.251	100	687	438	NA	NA	NA	NA	NA	NA	NA	NA	NA
ENST00000009530.13	NA	NA	NA	NA	NA	NA	NA	NA	CD74	9.29269	161	891	601
ENST00000009589.8	NA	NA	NA	NA	3576.95	123	360	36	NA	NA	NA	NA	NA
ENST00000011619.6	NA	NA	NA	NA	NA	NA	NA	NA	RANBP9	27.3295	330	2190	864
ENST00000011653.9	NA	NA	NA	NA	NA	NA	NA	NA	CD4	1.05184	202	1377	1470
ENST00000011691.6	NA	NA	NA	NA	16.2192	38	234	2425	NA	NA	NA	NA	NA
ENST00000011898.10	NA	NA	NA	NA	NA	NA	NA	NA	TSPAN9	11.3954	159	720	3443
ENST00000012049.10	NA	NA	NA	NA	NA	NA	NA	NA	QPCTL	17.0165	38	1149	938
ENST00000012443.9	NA	NA	NA	NA	87.4677	10	1500	629	NA	NA	NA	NA	NA
ENST00000013070.11	NA	NA	NA	NA	NA	NA	NA	NA	UBR7	30.3032	36	1278	2180
ENST00000013222.5	NA	NA	NA	NA	NA	NA	NA	NA	INMT	9.20257	16	792	1751
ENST00000014914.6	NA	NA	NA	NA	NA	NA	NA	NA	GPRC5A	6.94756	110	1074	5398
ENST00000014930.9	NA	NA	NA	NA	27.9747	151	570	438	NA	NA	NA	NA	NA
ENST00000016171.6	NA	NA	NA	NA	17.5643	78	1233	3719	NA	NA	NA	NA	NA
ENST00000016946.8	NA	NA	NA	NA	NA	NA	NA	NA	RGPD5	1.07711	161	5298	1809
ENST00000017003.7	NA	NA	NA	NA	NA	NA	NA	NA	XYLT2	16.7616	15	2598	894
ENST00000020673.6	NA	NA	NA	NA	NA	NA	NA	NA	PSD	2.43068	1082	3075	581
ENST00000020926.8	NA	NA	NA	NA	NA	NA	NA	NA	SYT13	3.52361	134	1281	3750
ENST00000022615.9	NA	NA	NA	NA	102.246	91	852	475	NA	NA	NA	NA	NA
ENST00000025008.10	NA	NA	NA	NA	NA	NA	NA	NA	RB1CC1	37.385	527	4785	1324
ENST00000025301.4	NA	NA	NA	NA	NA	NA	NA	NA	AKAP11	21.6611	176	5706	4033
ENST00000029410.10	NA	NA	NA	NA	NA	NA	NA	NA	B4GALT7	15.3555	79	984	635
ENST00000035307.7	NA	NA	NA	NA	NA	NA	NA	NA	CHPF2	15.0346	1529	2319	141
ENST00000037243.7	NA	NA	NA	NA	65.293	108	354	512	NA	NA	NA	NA	NA
ENST00000038176.8	NA	NA	NA	NA	NA	NA	NA	NA	NSMAF	21.48	222	2754	598
ENST00000039989.9	NA	NA	NA	NA	NA	NA	NA	NA	TTC17	30.6823	35	3426	1027
ENST00000040663.8	NA	NA	NA	NA	NA	NA	NA	NA	MRI1	13.7884	67	1110	2001
ENST00000040738.10	NA	NA	NA	NA	NA	NA	NA	NA	BOD1L1	49.7163	138	9156	1273
ENST00000040877.2	NA	NA	NA	NA	NA	NA	NA	NA	TARBP1	9.13329	76	4866	264
ENST00000042381.9	NA	NA	NA	NA	NA	NA	NA	NA	RIPOR1	7.63825	109	3660	323
ENST00000043402.8	NA	NA	NA	NA	NA	NA	NA	NA	RTN4R	14.2731	408	1422	296
ENST00000044462.12	NA	NA	NA	NA	82.0649	119	786	3473	NA	NA	NA	NA	NA
ENST00000046640.9	NA	NA	NA	NA	NA	NA	NA	NA	CTNS	10.9207	582	1104	2734
ENST00000053468.4	43.6407	12	606	1482	NA	NA	NA	NA	NA	NA	NA	NA	NA
ENST00000053867.8	NA	NA	NA	NA	65.0549	40	1782	308	NA	NA	NA	NA	NA
ENST00000054650.9	NA	NA	NA	NA	NA	NA	NA	NA	THAP3	7.70446	156	720	485
ENST00000054666.11	NA	NA	NA	NA	NA	NA	NA	NA	VAMP3	32.3524	88	303	1787
ENST00000054950.4	NA	NA	NA	NA	NA	NA	NA	NA	RCN1	136.297	123	996	1250
ENST00000055077.8	NA	NA	NA	NA	84.3274	16	1065	604	NA	NA	NA	NA	NA
ENST00000055335.11	NA	NA	NA	NA	NA	NA	NA	NA	PPP1R3F	3.07041	77	2400	1000
ENST00000056217.10	NA	NA	NA	NA	NA	NA	NA	NA	ARHGEF5	86.5339	188	4794	576
ENST00000056233.4	NA	NA	NA	NA	NA	NA	NA	NA	NFE2L3	57.4822	301	2085	1354
ENST00000057513.8	NA	NA	NA	NA	NA	NA	NA	NA	TNIP3	3.52714	196	978	1223
ENST00000060969.6	NA	NA	NA	NA	26.5994	78	624	4792	NA	NA	NA	NA	NA
ENST00000064724.8	NA	NA	NA	NA	NA	NA	NA	NA	CLDN11	5.36531	199	624	1935
ENST00000064780.7	NA	NA	NA	NA	NA	NA	NA	NA	RELT	3.49486	126	1293	1983
ENST00000066544.8	NA	NA	NA	NA	NA	NA	NA	NA	CDC27	28.649	123	2475	3232
ENST00000072644.7	NA	NA	NA	NA	NA	NA	NA	NA	YIPF1	15.0707	354	921	546
ENST00000072869.9	NA	NA	NA	NA	NA	NA	NA	NA	ADCK2	3.23623	386	1881	307
ENST00000075120.12	NA	NA	NA	NA	269.579	153	1491	2183	NA	NA	NA	NA	NA
ENST00000075322.11	NA	NA	NA	NA	NA	NA	NA	NA	ENPP2	7.8366	59	2592	435
ENST00000075503.8	NA	NA	NA	NA	NA	NA	NA	NA	STYK1	1.55638	281	1269	1221
ENST00000078429.9	NA	NA	NA	NA	NA	NA	NA	NA	GNA11	21.8321	290	1080	2820
ENST00000080059.12	NA	NA	NA	NA	NA	NA	NA	NA	HDAC7	25.6919	118	2976	1119
ENST00000081029.8	60.6773	12	972	845	NA	NA	NA	NA	NA	NA	NA	NA	NA
ENST00000083182.8	NA	NA	NA	NA	NA	NA	NA	NA	APPBP2	5.77021	311	1758	4423
ENST00000084798.9	NA	NA	NA	NA	NA	NA	NA	NA	CA11	35.1163	555	987	173
ENST00000155093.8	NA	NA	NA	NA	NA	NA	NA	NA	ZFY	7.95976	417	2406	2513
ENST00000155840.12	NA	NA	NA	NA	NA	NA	NA	NA	KCNQ1	1.21644	91	2031	1102
ENST00000155926.9	NA	NA	NA	NA	NA	NA	NA	NA	TRIB2	39.2189	1372	1032	1940
ENST00000156109.7	NA	NA	NA	NA	NA	NA	NA	NA	GPKOW	16.0446	13	1431	214
ENST00000156471.10	34.3237	129	4458	5010	NA	NA	NA	NA	NA	NA	NA	NA	NA
ENST00000157600.8	NA	NA	NA	NA	NA	NA	NA	NA	LMCD1	2.15909	116	1098	7070
ENST00000157812.7	NA	NA	NA	NA	NA	NA	NA	NA	PSMC4	94.3685	38	1257	459
ENST00000158762.8	NA	NA	NA	NA	NA	NA	NA	NA	ACAP1	5.93425	206	2223	82
ENST00000158771.9	NA	NA	NA	NA	16.664	17	720	3430	NA	NA	NA	NA	NA
ENST00000159087.7	NA	NA	NA	NA	NA	NA	NA	NA	ANO8	11.06	185	3699	294
ENST00000159111.9	NA	NA	NA	NA	NA	NA	NA	NA	KDM4B	17.5541	226	3291	2087
ENST00000160262.10	NA	NA	NA	NA	NA	NA	NA	NA	ICAM3	11.7893	10	1644	81
ENST00000160298.9	NA	NA	NA	NA	NA	NA	NA	NA	CAMSAP3	7.87419	140	3750	247
ENST00000160373.8	NA	NA	NA	NA	NA	NA	NA	NA	CTTNBP2	14.8834	26	4992	886
ENST00000160827.9	NA	NA	NA	NA	112.1	9	1998	74	NA	NA	NA	NA	NA
ENST00000161863.9	NA	NA	NA	NA	NA	NA	NA	NA	YTHDC2	16.9835	202	4293	1810
ENST00000162044.14	NA	NA	NA	NA	NA	NA	NA	NA	TMEM161A	13.2794	50	1440	761
ENST00000162330.10	NA	NA	NA	NA	NA	NA	NA	NA	BCAR1	25.7998	142	2613	1330
ENST00000162391.8	NA	NA	NA	NA	NA	NA	NA	NA	FOXJ2	8.77608	1132	1725	2667
ENST00000162749.7	NA	NA	NA	NA	NA	NA	NA	NA	TNFRSF1A	24.9384	262	1368	541
ENST00000163416.7	NA	NA	NA	NA	NA	NA	NA	NA	GOLGA5	28.9231	182	2196	501
ENST00000164024.5	NA	NA	NA	NA	NA	NA	NA	NA	CELSR3	13.1106	252	9939	1742
ENST00000164133.7	NA	NA	NA	NA	NA	NA	NA	NA	PPP2R5B	2.08851	604	1494	631
ENST00000164139.4	NA	NA	NA	NA	NA	NA	NA	NA	PYGM	2.42704	76	2529	261
ENST00000164227.10	NA	NA	NA	NA	NA	NA	NA	NA	BCL3	3.18298	83	1365	429
ENST00000164305.10	NA	NA	NA	NA	NA	NA	NA	NA	PIGB	2.86701	294	1665	216
ENST00000166139.9	NA	NA	NA	NA	NA	NA	NA	NA	FSTL3	2.5342	32	792	1677
ENST00000166345.8	NA	NA	NA	NA	NA	NA	NA	NA	TRIP13	41.7687	115	1299	1017
ENST00000167106.9	NA	NA	NA	NA	NA	NA	NA	NA	VASH1	3.99925	1354	1098	3997
ENST00000168216.11	NA	NA	NA	NA	87.3744	25	786	143	NA	NA	NA	NA	NA
ENST00000168712.3	NA	NA	NA	NA	NA	NA	NA	NA	FGF4	3.08679	257	621	2287
ENST00000168977.7	NA	NA	NA	NA	35.0665	324	693	143	NA	NA	NA	NA	NA
ENST00000169298.8	NA	NA	NA	NA	NA	NA	NA	NA	ST6GAL1	46.2791	633	1221	2750
ENST00000169551.11	22.5472	286	747	2051	NA	NA	NA	NA	NA	NA	NA	NA	NA
ENST00000170168.9	NA	NA	NA	NA	NA	NA	NA	NA	REXO1	36.7159	125	3666	818
ENST00000170447.12	NA	NA	NA	NA	NA	NA	NA	NA	MKRN2	15.0323	64	1251	1460
ENST00000170564.7	NA	NA	NA	NA	NA	NA	NA	NA	GPATCH1	13.2658	13	2796	382
ENST00000171111.10	NA	NA	NA	NA	51.085	163	1875	527	NA	NA	NA	NA	NA
ENST00000171757.3	NA	NA	NA	NA	NA	NA	NA	NA	P2RY10	7.99981	310	1020	2187
ENST00000172229.8	NA	NA	NA	NA	NA	NA	NA	NA	NGFR	4.64134	125	1284	1999
ENST00000173229.7	NA	NA	NA	NA	NA	NA	NA	NA	NTN1	2.34734	139	1815	4032
ENST00000173527.6	NA	NA	NA	NA	NA	NA	NA	NA	ISOC1	18.5703	18	897	1027
ENST00000173898.12	NA	NA	NA	NA	NA	NA	NA	NA	TRO	13.7191	99	4296	239
ENST00000174618.5	NA	NA	NA	NA	NA	NA	NA	NA	MNT	14.9969	348	1749	2828
ENST00000175091.5	NA	NA	NA	NA	191.758	108	702	555	NA	NA	NA	NA	NA
ENST00000175756.10	NA	NA	NA	NA	NA	NA	NA	NA	PTPN18	7.47752	52	1383	2181
ENST00000176183.6	NA	NA	NA	NA	NA	NA	NA	NA	DRD4	2.9255	36	1260	103
ENST00000176195.4	NA	NA	NA	NA	NA	NA	NA	NA	SCT	3.31501	38	366	122
ENST00000176643.11	NA	NA	NA	NA	46.3331	221	1458	2024	NA	NA	NA	NA	NA
ENST00000176763.10	NA	NA	NA	NA	NA	NA	NA	NA	STK10	6.97978	182	2907	2803
ENST00000178638.8	NA	NA	NA	NA	NA	NA	NA	NA	CA12	1.47154	126	1065	4907
ENST00000178640.10	NA	NA	NA	NA	NA	NA	NA	NA	MAP2K5	13.3705	633	1347	364
ENST00000179259.6	NA	NA	NA	NA	8.39327	59	813	7337	NA	NA	NA	NA	NA
ENST00000180166.6	NA	NA	NA	NA	NA	NA	NA	NA	FGF20	1.18258	313	636	891
ENST00000180173.10	NA	NA	NA	NA	NA	NA	NA	NA	MTMR7	4.68196	126	1983	3068
ENST00000181796.7	NA	NA	NA	NA	NA	NA	NA	NA	FAM107B	14.5837	234	921	2633
ENST00000181839.10	NA	NA	NA	NA	NA	NA	NA	NA	CDK13	19.5524	562	4539	4600
ENST00000182527.4	NA	NA	NA	NA	NA	NA	NA	NA	TRAM2	10.3817	145	1113	5789
ENST00000183605.10	NA	NA	NA	NA	NA	NA	NA	NA	CLDN18	1.58407	61	786	2508
ENST00000184266.3	NA	NA	NA	NA	344.641	24	390	237	NA	NA	NA	NA	NA
ENST00000184956.11	NA	NA	NA	NA	NA	NA	NA	NA	HEATR6	10.9254	7	3546	2555
ENST00000185150.9	NA	NA	NA	NA	NA	NA	NA	NA	ERLEC1	23.1791	167	1452	827
ENST00000186436.10	NA	NA	NA	NA	NA	NA	NA	NA	TMEM131	13.8956	286	5652	763
ENST00000187762.7	NA	NA	NA	NA	NA	NA	NA	NA	TMEM38A	7.00903	79	900	1652
ENST00000188312.7	NA	NA	NA	NA	NA	NA	NA	NA	ACTR6	20.3037	37	1191	509
ENST00000190611.9	NA	NA	NA	NA	NA	NA	NA	NA	OSBPL6	3.15325	513	2805	7334
ENST00000192788.6	NA	NA	NA	NA	NA	NA	NA	NA	BLTP3A	18.1783	168	4323	5076
ENST00000193322.8	NA	NA	NA	NA	18.0551	90	1005	3376	NA	NA	NA	NA	NA
ENST00000194152.4	NA	NA	NA	NA	NA	NA	NA	NA	PCDHB4	1.4903	181	2388	1237
ENST00000194155.7	NA	NA	NA	NA	NA	NA	NA	NA	PCDHB2	16.1591	176	2397	1516
ENST00000194214.10	NA	NA	NA	NA	NA	NA	NA	NA	HSPB11	34.2134	160	435	90
ENST00000194530.8	NA	NA	NA	NA	NA	NA	NA	NA	STRADB	25.7144	294	1257	671
ENST00000196061.5	NA	NA	NA	NA	NA	NA	NA	NA	PLOD1	26.7933	63	2184	729
ENST00000196371.10	NA	NA	NA	NA	23.7013	67	1563	1664	NA	NA	NA	NA	NA
ENST00000196482.4	NA	NA	NA	NA	NA	NA	NA	NA	ZNF324	5.36474	110	1662	3282
ENST00000196489.4	NA	NA	NA	NA	NA	NA	NA	NA	ZNF416	11.4618	207	1785	553
ENST00000196551.8	NA	NA	NA	NA	1364.55	72	615	54	NA	NA	NA	NA	NA
ENST00000197268.13	NA	NA	NA	NA	NA	NA	NA	NA	FAM234B	12.3376	23	1869	2819
ENST00000198767.11	NA	NA	NA	NA	NA	NA	NA	NA	RRN3	42.014	39	1956	1711
ENST00000199320.9	NA	NA	NA	NA	24.327	133	942	1756	NA	NA	NA	NA	NA
ENST00000199389.11	NA	NA	NA	NA	NA	NA	NA	NA	EIF2AK1	55.955	92	1893	2426
ENST00000199448.9	NA	NA	NA	NA	NA	NA	NA	NA	EPDR1	3.20242	300	675	1540
ENST00000199706.13	NA	NA	NA	NA	66.659	47	771	706	NA	NA	NA	NA	NA
ENST00000199708.3	NA	NA	NA	NA	NA	NA	NA	NA	HBQ1	4.03336	28	429	71
ENST00000199814.9	NA	NA	NA	NA	38.6937	77	1263	959	NA	NA	NA	NA	NA
ENST00000200135.8	NA	NA	NA	NA	NA	NA	NA	NA	ZW10	23.2248	26	2340	507
ENST00000200181.8	NA	NA	NA	NA	NA	NA	NA	NA	ITGB4	2.19727	164	5469	263
ENST00000200453.6	NA	NA	NA	NA	NA	NA	NA	NA	PPP1R15A	13.2409	240	2025	85
ENST00000200457.9	NA	NA	NA	NA	65.41	111	1431	151	NA	NA	NA	NA	NA
ENST00000200557.11	NA	NA	NA	NA	NA	NA	NA	NA	ADAM11	2.03412	212	2310	2092
ENST00000200639.9	9.61296	127	1233	5175	NA	NA	NA	NA	NA	NA	NA	NA	NA
ENST00000201031.3	NA	NA	NA	NA	NA	NA	NA	NA	TFAP2C	26.4122	239	1353	1270
ENST00000201647.11	NA	NA	NA	NA	NA	NA	NA	NA	EPS8L1	3.01538	88	2172	309
ENST00000202017.6	NA	NA	NA	NA	18.3812	85	402	1470	NA	NA	NA	NA	NA
ENST00000202556.14	NA	NA	NA	NA	NA	NA	NA	NA	PPP1R13B	4.01372	268	3273	1959
ENST00000202677.12	NA	NA	NA	NA	NA	NA	NA	NA	RALGAPA2	10.5348	164	5622	3759
ENST00000202773.14	NA	NA	NA	NA	2012.58	28	867	35	NA	NA	NA	NA	NA
ENST00000203001.7	NA	NA	NA	NA	32.2641	128	1494	1307	NA	NA	NA	NA	NA
ENST00000203166.10	NA	NA	NA	NA	NA	NA	NA	NA	HAUS5	12.1954	60	1902	2362
ENST00000203407.6	NA	NA	NA	NA	195.618	26	1443	126	NA	NA	NA	NA	NA
ENST00000203556.9	NA	NA	NA	NA	NA	NA	NA	NA	GMIP	9.27057	128	2913	487
ENST00000203630.10	NA	NA	NA	NA	175.55	231	747	577	NA	NA	NA	NA	NA
ENST00000203664.10	NA	NA	NA	NA	NA	NA	NA	NA	OTUB2	1.54395	198	705	3008
ENST00000204517.11	NA	NA	NA	NA	41.1178	277	1017	869	NA	NA	NA	NA	NA
ENST00000204549.9	NA	NA	NA	NA	NA	NA	NA	NA	PDCD7	18.8676	27	1458	1338
ENST00000204566.7	NA	NA	NA	NA	47.7264	274	927	598	NA	NA	NA	NA	NA
ENST00000204679.9	NA	NA	NA	NA	NA	NA	NA	NA	GNPTG	19.4107	35	918	1022
ENST00000204961.5	NA	NA	NA	NA	NA	NA	NA	NA	EFNB1	18.2399	756	1041	1506
ENST00000205194.5	NA	NA	NA	NA	NA	NA	NA	NA	NAT14	26.9332	119	621	610
ENST00000205214.11	NA	NA	NA	NA	NA	NA	NA	NA	AASDH	10.9399	172	3297	112
ENST00000205402.10	NA	NA	NA	NA	46.2687	68	1530	1939	NA	NA	NA	NA	NA
ENST00000205636.4	NA	NA	NA	NA	47.3757	107	552	2648	NA	NA	NA	NA	NA
ENST00000206020.8	108.168	13	684	308	NA	NA	NA	NA	NA	NA	NA	NA	NA
ENST00000206262.2	NA	NA	NA	NA	NA	NA	NA	NA	RGS17	3.71066	184	633	7115
ENST00000206380.8	NA	NA	NA	NA	NA	NA	NA	NA	TMEM101	18.2685	11	774	740
ENST00000206423.8	NA	NA	NA	NA	NA	NA	NA	NA	CCDC80	6.01405	828	2853	8620
ENST00000206451.11	NA	NA	NA	NA	NA	NA	NA	NA	PSME1	61.7471	69	750	146
ENST00000206542.9	NA	NA	NA	NA	NA	NA	NA	NA	OSGEP	28.892	129	1008	839
ENST00000206595.11	NA	NA	NA	NA	NA	NA	NA	NA	G2E3	25.9224	119	2121	3530
ENST00000207457.8	NA	NA	NA	NA	NA	NA	NA	NA	TEKT2	1.18626	108	1293	89
ENST00000207549.9	NA	NA	NA	NA	NA	NA	NA	NA	UNC13D	1.40034	388	3273	740
ENST00000207870.8	NA	NA	NA	NA	NA	NA	NA	NA	XYLB	2.26503	84	1611	1972
ENST00000209728.9	68.1983	225	1683	2656	NA	NA	NA	NA	NA	NA	NA	NA	NA
ENST00000209873.9	NA	NA	NA	NA	64.9416	145	1641	29	NA	NA	NA	NA	NA
ENST00000209875.9	139.213	157	576	10813	NA	NA	NA	NA	NA	NA	NA	NA	NA
ENST00000209884.5	NA	NA	NA	NA	NA	NA	NA	NA	KLHL20	9.71918	139	1830	1445
ENST00000210060.12	NA	NA	NA	NA	38.8462	114	1110	121	NA	NA	NA	NA	NA
ENST00000210187.11	NA	NA	NA	NA	NA	NA	NA	NA	RAB26	16.487	177	771	744
ENST00000210313.8	NA	NA	NA	NA	41.9037	13	1515	1853	NA	NA	NA	NA	NA
ENST00000210444.6	NA	NA	NA	NA	49.1801	77	1080	22	NA	NA	NA	NA	NA
ENST00000210633.4	NA	NA	NA	NA	NA	NA	NA	NA	SEMA4G	6.92462	472	2532	1485
ENST00000211287.9	NA	NA	NA	NA	NA	NA	NA	NA	MAPK13	6.30821	70	1098	5148
ENST00000211314.5	NA	NA	NA	NA	NA	NA	NA	NA	TMEM14A	10.1555	149	300	539
ENST00000211998.10	NA	NA	NA	NA	126.199	92	3405	2000	NA	NA	NA	NA	NA
ENST00000212015.11	NA	NA	NA	NA	47.0498	66	2244	1797	NA	NA	NA	NA	NA
ENST00000212355.9	NA	NA	NA	NA	NA	NA	NA	NA	TGFBR3	1.9364	387	2556	3396
ENST00000214869.7	NA	NA	NA	NA	25.3813	21	684	928	NA	NA	NA	NA	NA
ENST00000215057.7	NA	NA	NA	NA	NA	NA	NA	NA	MZF1	9.33465	497	2205	140
ENST00000215061.9	NA	NA	NA	NA	NA	NA	NA	NA	OCEL1	12.9681	22	795	294
ENST00000215071.9	NA	NA	NA	NA	124.712	31	1053	434	NA	NA	NA	NA	NA
ENST00000215095.11	NA	NA	NA	NA	NA	NA	NA	NA	STX1B	4.37078	242	867	3565
ENST00000215115.5	NA	NA	NA	NA	NA	NA	NA	NA	BCL7C	20.9504	133	654	70
ENST00000215368.4	NA	NA	NA	NA	NA	NA	NA	NA	EFNA2	18.8427	296	642	1486
ENST00000215375.7	NA	NA	NA	NA	113.989	100	507	388	NA	NA	NA	NA	NA
ENST00000215530.7	NA	NA	NA	NA	NA	NA	NA	NA	FGF22	1.58523	53	513	769
ENST00000215531.6	NA	NA	NA	NA	NA	NA	NA	NA	SMIM24	1.97562	62	393	857
ENST00000215539.4	NA	NA	NA	NA	NA	NA	NA	NA	IGFALS	1.29398	53	1818	187
ENST00000215555.7	NA	NA	NA	NA	NA	NA	NA	NA	MARCHF2	8.76162	168	741	471
ENST00000215565.3	NA	NA	NA	NA	306.615	66	414	55	NA	NA	NA	NA	NA
ENST00000215567.10	NA	NA	NA	NA	122.708	103	927	109	NA	NA	NA	NA	NA
ENST00000215570.8	167.998	355	288	1323	NA	NA	NA	NA	NA	NA	NA	NA	NA
ENST00000215574.9	NA	NA	NA	NA	50.941	172	711	535	NA	NA	NA	NA	NA
ENST00000215631.9	NA	NA	NA	NA	NA	NA	NA	NA	GADD45B	8.99321	232	483	656
ENST00000215637.8	NA	NA	NA	NA	NA	NA	NA	NA	MADCAM1	2.43001	14	1149	378
ENST00000215659.13	NA	NA	NA	NA	NA	NA	NA	NA	MAPK12	15.8328	174	1104	500
ENST00000215727.10	NA	NA	NA	NA	NA	NA	NA	NA	SERPIND1	1.26588	49	1500	654
ENST00000215730.12	NA	NA	NA	NA	NA	NA	NA	NA	SNAP29	12.8474	104	777	3378
ENST00000215742.9	NA	NA	NA	NA	NA	NA	NA	NA	THAP7	13.6073	207	930	776
ENST00000215743.8	NA	NA	NA	NA	NA	NA	NA	NA	MMP11	4.69811	22	1467	772
ENST00000215754.8	NA	NA	NA	NA	NA	NA	NA	NA	MIF	1806.75	92	348	117
ENST00000215770.6	NA	NA	NA	NA	NA	NA	NA	NA	DDTL	22.9978	27	405	1150
ENST00000215790.12	NA	NA	NA	NA	NA	NA	NA	NA	TBC1D10A	2.83634	60	1527	385
ENST00000215793.13	91.3362	102	2382	2606	NA	NA	NA	NA	NA	NA	NA	NA	NA
ENST00000215794.8	NA	NA	NA	NA	NA	NA	NA	NA	USP18	8.32135	159	1119	580
ENST00000215829.8	117.444	94	381	2994	NA	NA	NA	NA	NA	NA	NA	NA	NA
ENST00000215832.11	NA	NA	NA	NA	35.9126	205	1083	4593	NA	NA	NA	NA	NA
ENST00000215838.8	NA	NA	NA	NA	NA	NA	NA	NA	TCN2	28.7138	158	1284	750
ENST00000215882.10	NA	NA	NA	NA	148.743	63	936	549	NA	NA	NA	NA	NA
ENST00000215885.4	NA	NA	NA	NA	NA	NA	NA	NA	PLA2G3	11.8567	154	1530	916
ENST00000215904.7	NA	NA	NA	NA	NA	NA	NA	NA	PDXP	13.0631	60	891	1061
ENST00000215906.6	NA	NA	NA	NA	NA	NA	NA	NA	ASPHD2	3.8137	451	1110	1809
ENST00000215909.10	NA	NA	NA	NA	NA	NA	NA	NA	LGALS1	11.0061	67	408	53
ENST00000215912.10	NA	NA	NA	NA	NA	NA	NA	NA	PIK3IP1	2.13371	144	792	1484
ENST00000215917.11	NA	NA	NA	NA	NA	NA	NA	NA	SRRD	15.0189	14	1020	2986
ENST00000215941.9	NA	NA	NA	NA	NA	NA	NA	NA	ANKRD54	7.16794	96	903	1088
ENST00000215957.10	NA	NA	NA	NA	NA	NA	NA	NA	MICALL1	15.2555	126	2592	1992
ENST00000215980.10	NA	NA	NA	NA	40.3387	76	543	319	NA	NA	NA	NA	NA
ENST00000216014.9	NA	NA	NA	NA	NA	NA	NA	NA	KDELR3	6.19194	138	645	911
ENST00000216024.7	NA	NA	NA	NA	NA	NA	NA	NA	DMC1	5.85402	174	1023	1072
ENST00000216027.8	NA	NA	NA	NA	NA	NA	NA	NA	HSCB	19.4398	57	708	341
ENST00000216029.8	NA	NA	NA	NA	27.1141	151	381	614	NA	NA	NA	NA	NA
ENST00000216034.6	NA	NA	NA	NA	116.518	22	429	1580	NA	NA	NA	NA	NA
ENST00000216038.6	NA	NA	NA	NA	82.4454	91	1518	410	NA	NA	NA	NA	NA
ENST00000216044.10	40.4691	12	2010	2883	NA	NA	NA	NA	NA	NA	NA	NA	NA
ENST00000216068.9	NA	NA	NA	NA	NA	NA	NA	NA	DNAL4	8.28116	215	318	941
ENST00000216075.11	NA	NA	NA	NA	NA	NA	NA	NA	MIOX	5.51837	39	858	792
ENST00000216085.12	NA	NA	NA	NA	NA	NA	NA	NA	RHBDD3	31.6901	428	1161	188
ENST00000216099.13	NA	NA	NA	NA	NA	NA	NA	NA	APOBEC3D	8.69656	393	1161	961
ENST00000216106.6	NA	NA	NA	NA	NA	NA	NA	NA	HMGXB4	33.0169	133	1806	2156
ENST00000216115.3	NA	NA	NA	NA	NA	NA	NA	NA	BIK	3.23823	61	483	407
ENST00000216117.9	NA	NA	NA	NA	NA	NA	NA	NA	HMOX1	8.69187	78	867	609
ENST00000216121.12	106.516	31	855	1127	NA	NA	NA	NA	NA	NA	NA	NA	NA
ENST00000216122.9	NA	NA	NA	NA	193.748	77	2205	1176	NA	NA	NA	NA	NA
ENST00000216124.10	NA	NA	NA	NA	NA	NA	NA	NA	ARSA	10.3268	373	1530	2391
ENST00000216129.7	NA	NA	NA	NA	85.1059	65	1935	1386	NA	NA	NA	NA	NA
ENST00000216133.10	NA	NA	NA	NA	NA	NA	NA	NA	CBX7	1.23511	236	756	3119
ENST00000216146.9	NA	NA	NA	NA	2051.05	738	1212	58	NA	NA	NA	NA	NA
ENST00000216160.11	NA	NA	NA	NA	NA	NA	NA	NA	TAB1	12.744	23	1515	1660
ENST00000216177.9	NA	NA	NA	NA	NA	NA	NA	NA	PNPLA5	4.0228	133	1290	1117
ENST00000216180.8	NA	NA	NA	NA	NA	NA	NA	NA	PNPLA3	16.8941	107	1446	1200
ENST00000216181.11	155.875	180	5883	1388	NA	NA	NA	NA	NA	NA	NA	NA	NA
ENST00000216185.7	NA	NA	NA	NA	59.398	77	501	758	NA	NA	NA	NA	NA
ENST00000216190.13	NA	NA	NA	NA	170.064	101	1647	132	NA	NA	NA	NA	NA
ENST00000216218.8	NA	NA	NA	NA	NA	NA	NA	NA	ST13	197.554	99	1110	2003
ENST00000216225.9	NA	NA	NA	NA	112.734	21	327	821	NA	NA	NA	NA	NA
ENST00000216237.10	NA	NA	NA	NA	NA	NA	NA	NA	L3MBTL2	23.4381	51	2118	1020
ENST00000216252.4	NA	NA	NA	NA	100.411	39	333	681	NA	NA	NA	NA	NA
ENST00000216254.9	57.5919	30	2343	361	NA	NA	NA	NA	NA	NA	NA	NA	NA
ENST00000216259.8	NA	NA	NA	NA	NA	NA	NA	NA	PMM1	4.93375	35	789	418
ENST00000216264.13	NA	NA	NA	NA	NA	NA	NA	NA	CERK	34.5277	104	1614	2724
ENST00000216268.6	NA	NA	NA	NA	NA	NA	NA	NA	ZBED4	19.5927	475	3516	2902
ENST00000216271.10	NA	NA	NA	NA	NA	NA	NA	NA	HDAC10	7.38193	233	2010	324
ENST00000216277.13	NA	NA	NA	NA	NA	NA	NA	NA	PAPOLA	133.009	211	2238	2066
ENST00000216281.13	NA	NA	NA	NA	1040.72	59	2199	970	NA	NA	NA	NA	NA
ENST00000216286.10	NA	NA	NA	NA	NA	NA	NA	NA	NID2	1.62573	65	4128	677
ENST00000216294.5	NA	NA	NA	NA	NA	NA	NA	NA	SNAPC1	16.0275	41	1107	1445
ENST00000216297.7	NA	NA	NA	NA	219.209	92	3144	1197	NA	NA	NA	NA	NA
ENST00000216367.10	NA	NA	NA	NA	NA	NA	NA	NA	POLE2	26.5244	11	1584	97
ENST00000216373.10	NA	NA	NA	NA	NA	NA	NA	NA	SOS2	11.0206	295	3999	1214
ENST00000216392.8	NA	NA	NA	NA	50.5053	80	2544	175	NA	NA	NA	NA	NA
ENST00000216410.8	NA	NA	NA	NA	NA	NA	NA	NA	GNPNAT1	32.365	194	555	3118
ENST00000216416.9	22.8481	47	435	4253	NA	NA	NA	NA	NA	NA	NA	NA	NA
ENST00000216420.12	NA	NA	NA	NA	NA	NA	NA	NA	CGRRF1	8.94352	54	999	909
ENST00000216442.12	NA	NA	NA	NA	67.6821	106	744	749	NA	NA	NA	NA	NA
ENST00000216445.8	NA	NA	NA	NA	NA	NA	NA	NA	CCDC198	1.96958	142	891	2055
ENST00000216452.9	NA	NA	NA	NA	NA	NA	NA	NA	PIGH	6.37856	65	567	762
ENST00000216455.9	NA	NA	NA	NA	264.868	78	768	109	NA	NA	NA	NA	NA
ENST00000216465.10	NA	NA	NA	NA	22.4498	133	651	402	NA	NA	NA	NA	NA
ENST00000216468.8	NA	NA	NA	NA	NA	NA	NA	NA	TMED8	12.4743	41	978	6742
ENST00000216471.5	NA	NA	NA	NA	NA	NA	NA	NA	SAMD15	5.30091	40	2025	919
ENST00000216479.8	NA	NA	NA	NA	150.806	97	1017	223	NA	NA	NA	NA	NA
ENST00000216484.7	NA	NA	NA	NA	NA	NA	NA	NA	SPTLC2	24.729	202	1689	6287
ENST00000216487.12	NA	NA	NA	NA	NA	NA	NA	NA	RIN3	1.32278	152	2958	742
ENST00000216489.8	NA	NA	NA	NA	NA	NA	NA	NA	ALKBH1	9.7627	19	1170	1408
ENST00000216492.10	NA	NA	NA	NA	NA	NA	NA	NA	CHGA	8.1981	210	1374	401
ENST00000216513.5	NA	NA	NA	NA	NA	NA	NA	NA	SIX4	19.73	277	2346	3868
ENST00000216540.5	NA	NA	NA	NA	NA	NA	NA	NA	SLC10A1	1.78367	86	1050	866
ENST00000216554.8	86.2643	441	1296	3973	NA	NA	NA	NA	NA	NA	NA	NA	NA
ENST00000216639.8	NA	NA	NA	NA	82.6814	71	1191	401	NA	NA	NA	NA	NA
ENST00000216714.8	NA	NA	NA	NA	358.178	237	957	259	NA	NA	NA	NA	NA
ENST00000216727.9	NA	NA	NA	NA	261.039	13	921	877	NA	NA	NA	NA	NA
ENST00000216733.8	NA	NA	NA	NA	NA	NA	NA	NA	EFS	17.182	147	1686	820
ENST00000216756.11	NA	NA	NA	NA	NA	NA	NA	NA	CINP	29.2883	39	639	275
ENST00000216774.11	64.8732	257	1515	415	NA	NA	NA	NA	NA	NA	NA	NA	NA
ENST00000216780.9	NA	NA	NA	NA	NA	NA	NA	NA	PCK2	37.6746	95	1923	161
ENST00000216797.10	NA	NA	NA	NA	NA	NA	NA	NA	NFKBIA	30.7205	105	954	500
ENST00000216799.9	NA	NA	NA	NA	NA	NA	NA	NA	EMC9	24.5978	166	627	45
ENST00000216802.10	NA	NA	NA	NA	NA	NA	NA	NA	PSME2	90.9343	29	720	44
ENST00000216807.12	NA	NA	NA	NA	NA	NA	NA	NA	BRMS1L	12.0075	179	972	1486
ENST00000216832.9	NA	NA	NA	NA	194.768	26	2154	1357	NA	NA	NA	NA	NA
ENST00000216840.11	NA	NA	NA	NA	NA	NA	NA	NA	RABGGTA	10.4108	165	1704	77
ENST00000216879.9	NA	NA	NA	NA	NA	NA	NA	NA	NSFL1C	45.3063	25	1113	1583
ENST00000216923.5	NA	NA	NA	NA	NA	NA	NA	NA	ZFP64	18.6751	143	2046	868
ENST00000216962.9	NA	NA	NA	NA	NA	NA	NA	NA	PYGB	33.7843	94	2532	1490
ENST00000216968.5	NA	NA	NA	NA	NA	NA	NA	NA	PROCR	14.472	83	717	549
ENST00000217026.5	NA	NA	NA	NA	NA	NA	NA	NA	MYBL2	147.752	170	2103	395
ENST00000217043.4	NA	NA	NA	NA	NA	NA	NA	NA	R3HDML	1.2408	115	762	446
ENST00000217073.7	NA	NA	NA	NA	NA	NA	NA	NA	PABPC1L	26.6063	84	1860	197
ENST00000217086.9	NA	NA	NA	NA	102.966	113	3162	1934	NA	NA	NA	NA	NA
ENST00000217109.9	NA	NA	NA	NA	34.6836	358	1296	2635	NA	NA	NA	NA	NA
ENST00000217131.6	NA	NA	NA	NA	NA	NA	NA	NA	CTSZ	19.9159	126	912	464
ENST00000217159.6	NA	NA	NA	NA	NA	NA	NA	NA	SLCO4A1	7.55973	147	2169	400
ENST00000217173.7	NA	NA	NA	NA	NA	NA	NA	NA	UBOX5	6.9768	141	1626	2533
ENST00000217182.6	18.769	97	1392	284	NA	NA	NA	NA	NA	NA	NA	NA	NA
ENST00000217233.9	NA	NA	NA	NA	NA	NA	NA	NA	TRIB3	4.82683	410	1077	869
ENST00000217244.9	NA	NA	NA	NA	40.5463	345	1176	11463	NA	NA	NA	NA	NA
ENST00000217260.9	NA	NA	NA	NA	NA	NA	NA	NA	RSPO4	1.28056	147	705	1905
ENST00000217289.9	NA	NA	NA	NA	NA	NA	NA	NA	FERMT1	26.1885	275	2034	2328
ENST00000217320.8	NA	NA	NA	NA	NA	NA	NA	NA	TLDC2	1.57151	37	648	1391
ENST00000217381.3	NA	NA	NA	NA	NA	NA	NA	NA	SNTA1	1.85453	143	1518	550
ENST00000217402.3	NA	NA	NA	NA	86.9835	121	675	806	NA	NA	NA	NA	NA
ENST00000217426.7	NA	NA	NA	NA	245.222	85	1299	766	NA	NA	NA	NA	NA
ENST00000217446.8	NA	NA	NA	NA	NA	NA	NA	NA	PIGU	25.354	7	1308	324
ENST00000217455.9	NA	NA	NA	NA	NA	NA	NA	NA	ACOT8	25.9922	77	960	117
ENST00000217456.3	NA	NA	NA	NA	49.2006	63	1251	888	NA	NA	NA	NA	NA
ENST00000217515.11	NA	NA	NA	NA	27.3485	152	870	5818	NA	NA	NA	NA	NA
ENST00000217652.8	245.001	124	516	318	NA	NA	NA	NA	NA	NA	NA	NA	NA
ENST00000217740.4	NA	NA	NA	NA	NA	NA	NA	NA	RNF125	17.3206	39	699	4835
ENST00000217893.10	NA	NA	NA	NA	NA	NA	NA	NA	TAF9	96.3279	168	795	200
ENST00000217901.10	NA	NA	NA	NA	NA	NA	NA	NA	IDH3G	54.0814	49	1182	104
ENST00000217909.8	NA	NA	NA	NA	NA	NA	NA	NA	SLC25A43	3.85109	89	1026	1413
ENST00000217939.7	NA	NA	NA	NA	NA	NA	NA	NA	MXRA5	3.00496	166	8487	1151
ENST00000217957.10	NA	NA	NA	NA	NA	NA	NA	NA	VSIG1	3.97725	66	1164	1803
ENST00000217958.8	NA	NA	NA	NA	NA	NA	NA	NA	PSMD10	41.2139	22	681	767
ENST00000217971.8	208.583	79	588	1212	NA	NA	NA	NA	NA	NA	NA	NA	NA
ENST00000218008.8	NA	NA	NA	NA	NA	NA	NA	NA	ATP1B4	1.80009	80	1074	3603
ENST00000218104.6	NA	NA	NA	NA	NA	NA	NA	NA	ABCD1	5.07827	411	2238	1020
ENST00000218176.4	NA	NA	NA	NA	NA	NA	NA	NA	KCND1	2.51132	1573	1944	1201
ENST00000218230.6	NA	NA	NA	NA	NA	NA	NA	NA	PCSK1N	5.60083	78	783	164
ENST00000218316.4	NA	NA	NA	NA	NA	NA	NA	NA	GPR50	18.8793	138	1854	28
ENST00000218340.4	NA	NA	NA	NA	NA	NA	NA	NA	RP2	7.37193	58	1053	2589
ENST00000218364.5	NA	NA	NA	NA	75.6128	132	2268	333	NA	NA	NA	NA	NA
ENST00000218388.9	NA	NA	NA	NA	13.4641	47	624	98	NA	NA	NA	NA	NA
ENST00000218516.4	NA	NA	NA	NA	28.2829	22	1290	6	NA	NA	NA	NA	NA
ENST00000218652.12	NA	NA	NA	NA	NA	NA	NA	NA	NDFIP2	7.115	49	1011	3564
ENST00000219069.6	NA	NA	NA	NA	NA	NA	NA	NA	ZNF263	29.2143	328	2052	902
ENST00000219070.9	NA	NA	NA	NA	NA	NA	NA	NA	MMP2	28.5957	282	1983	1249
ENST00000219091.9	NA	NA	NA	NA	NA	NA	NA	NA	ZNF205	17.193	111	1665	192
ENST00000219097.7	NA	NA	NA	NA	72.9886	47	759	809	NA	NA	NA	NA	NA
ENST00000219139.8	NA	NA	NA	NA	NA	NA	NA	NA	PHAF1	12.1992	235	1269	1413
ENST00000219150.10	NA	NA	NA	NA	NA	NA	NA	NA	CORO1A	3.18064	125	1386	112
ENST00000219169.9	NA	NA	NA	NA	139.517	82	384	1654	NA	NA	NA	NA	NA
ENST00000219197.11	NA	NA	NA	NA	NA	NA	NA	NA	CBLN1	2.38644	373	582	1487
ENST00000219204.8	NA	NA	NA	NA	NA	NA	NA	NA	ARL2BP	14.309	109	492	1368
ENST00000219235.5	NA	NA	NA	NA	NA	NA	NA	NA	CCL22	6.03132	34	282	2601
ENST00000219240.9	NA	NA	NA	NA	NA	NA	NA	NA	DHODH	11.8829	21	1188	3460
ENST00000219252.10	NA	NA	NA	NA	56.5607	46	828	890	NA	NA	NA	NA	NA
ENST00000219271.4	NA	NA	NA	NA	NA	NA	NA	NA	MMP15	29.1917	597	2010	1455
ENST00000219281.8	NA	NA	NA	NA	28.7514	77	798	1373	NA	NA	NA	NA	NA
ENST00000219299.8	NA	NA	NA	NA	NA	NA	NA	NA	CCDC113	7.50723	79	1134	4059
ENST00000219302.8	44.2728	9	510	329	NA	NA	NA	NA	NA	NA	NA	NA	NA
ENST00000219313.9	NA	NA	NA	NA	200.669	101	975	555	NA	NA	NA	NA	NA
ENST00000219315.9	NA	NA	NA	NA	NA	NA	NA	NA	SETD6	16.7087	21	1422	4813
ENST00000219320.9	NA	NA	NA	NA	NA	NA	NA	NA	SLC38A7	17.359	393	1389	2276
ENST00000219334.10	NA	NA	NA	NA	NA	NA	NA	NA	SMPD3	1.49124	424	1968	2879
ENST00000219343.11	NA	NA	NA	NA	NA	NA	NA	NA	SLC7A6	8.70365	216	1548	4491
ENST00000219345.10	NA	NA	NA	NA	NA	NA	NA	NA	PLA2G15	2.62945	54	1239	1401
ENST00000219368.8	NA	NA	NA	NA	NA	NA	NA	NA	FA2H	4.37472	65	1119	1221
ENST00000219400.8	NA	NA	NA	NA	6.69703	187	240	9645	NA	NA	NA	NA	NA
ENST00000219409.8	NA	NA	NA	NA	NA	NA	NA	NA	ARHGDIG	2.40693	90	678	196
ENST00000219439.9	NA	NA	NA	NA	NA	NA	NA	NA	HSDL1	22.8081	166	993	2489
ENST00000219473.12	NA	NA	NA	NA	107.685	91	2397	840	NA	NA	NA	NA	NA
ENST00000219476.9	NA	NA	NA	NA	NA	NA	NA	NA	TSC2	21.5436	110	5424	881
ENST00000219478.11	NA	NA	NA	NA	NA	NA	NA	NA	ZNF500	10.8427	244	1443	4137
ENST00000219479.7	NA	NA	NA	NA	351.096	24	564	412	NA	NA	NA	NA	NA
ENST00000219481.10	NA	NA	NA	NA	NA	NA	NA	NA	DECR2	9.89586	79	879	593
ENST00000219548.9	NA	NA	NA	NA	65.656	116	912	312	NA	NA	NA	NA	NA
ENST00000219596.6	NA	NA	NA	NA	NA	NA	NA	NA	MEFV	4.14822	46	2346	1114
ENST00000219611.7	NA	NA	NA	NA	NA	NA	NA	NA	CAPN15	25.4188	507	3261	1120
ENST00000219689.12	NA	NA	NA	NA	NA	NA	NA	NA	USP31	11.5351	182	4059	6640
ENST00000219746.14	NA	NA	NA	NA	NA	NA	NA	NA	TOX3	11.6343	420	1731	2808
ENST00000219789.11	NA	NA	NA	NA	NA	NA	NA	NA	CDIPT	32.9466	369	642	832
ENST00000219794.11	46.9445	271	1239	526	NA	NA	NA	NA	NA	NA	NA	NA	NA
ENST00000219797.9	NA	NA	NA	NA	NA	NA	NA	NA	KAT8	31.2289	18	1377	100
ENST00000219837.12	NA	NA	NA	NA	55.2512	72	1377	4973	NA	NA	NA	NA	NA
ENST00000220003.14	NA	NA	NA	NA	NA	NA	NA	NA	CSK	30.812	706	1353	684
ENST00000220058.9	NA	NA	NA	NA	NA	NA	NA	NA	MTFMT	17.333	26	1170	1550
ENST00000220062.9	NA	NA	NA	NA	NA	NA	NA	NA	RASL12	1.86773	325	801	1562
ENST00000220166.10	NA	NA	NA	NA	NA	NA	NA	NA	CTSH	5.85173	65	1008	1072
ENST00000220325.9	NA	NA	NA	NA	NA	NA	NA	NA	EHD4	14.9868	63	1626	4712
ENST00000220478.8	NA	NA	NA	NA	42.2221	253	1407	1500	NA	NA	NA	NA	NA
ENST00000220496.9	NA	NA	NA	NA	NA	NA	NA	NA	DNAJC17	9.8332	27	915	2779
ENST00000220507.5	NA	NA	NA	NA	NA	NA	NA	NA	RHOV	2.42916	95	711	844
ENST00000220509.10	NA	NA	NA	NA	NA	NA	NA	NA	VPS18	21.567	319	2922	634
ENST00000220514.8	NA	NA	NA	NA	26.4211	30	690	481	NA	NA	NA	NA	NA
ENST00000220531.9	NA	NA	NA	NA	NA	NA	NA	NA	BLOC1S6	29.5029	65	519	3194
ENST00000220562.9	NA	NA	NA	NA	NA	NA	NA	NA	EXTL3	21.8026	728	2760	4733
ENST00000220584.9	NA	NA	NA	NA	NA	NA	NA	NA	FDFT1	338.425	92	1254	689
ENST00000220592.10	NA	NA	NA	NA	56.2914	127	2580	11888	NA	NA	NA	NA	NA
ENST00000220597.4	NA	NA	NA	NA	NA	NA	NA	NA	PAG1	2.10719	711	1299	8734
ENST00000220659.11	NA	NA	NA	NA	NA	NA	NA	NA	BRF2	12.1319	78	1260	1222
ENST00000220669.10	NA	NA	NA	NA	NA	NA	NA	NA	ZFAND1	23.3209	19	807	1358
ENST00000220751.5	NA	NA	NA	NA	NA	NA	NA	NA	RIPK2	10.0786	245	1623	648
ENST00000220764.7	NA	NA	NA	NA	NA	NA	NA	NA	DECR1	26.9532	16	1008	1736
ENST00000220772.8	NA	NA	NA	NA	90.8873	314	945	3205	NA	NA	NA	NA	NA
ENST00000220809.9	NA	NA	NA	NA	NA	NA	NA	NA	PLAT	2.17204	209	1689	1275
ENST00000220822.12	NA	NA	NA	NA	NA	NA	NA	NA	GDAP1	19.2824	59	1077	2509
ENST00000220849.10	362.334	15	1338	669	NA	NA	NA	NA	NA	NA	NA	NA	NA
ENST00000220853.8	NA	NA	NA	NA	NA	NA	NA	NA	EMC2	18.727	35	894	2598
ENST00000220876.12	NA	NA	NA	NA	NA	NA	NA	NA	STMN2	3.55276	79	540	1284
ENST00000220913.10	NA	NA	NA	NA	31.3157	178	396	1907	NA	NA	NA	NA	NA
ENST00000221086.8	NA	NA	NA	NA	NA	NA	NA	NA	MTMR9	25.1358	398	1650	5358
ENST00000221114.8	NA	NA	NA	NA	47.1144	15	573	466	NA	NA	NA	NA	NA
ENST00000221130.11	65.6951	11	1569	1454	NA	NA	NA	NA	NA	NA	NA	NA	NA
ENST00000221132.8	NA	NA	NA	NA	NA	NA	NA	NA	TNFRSF10A	3.9815	41	1407	1242
ENST00000221138.9	NA	NA	NA	NA	62.5252	397	930	619	NA	NA	NA	NA	NA
ENST00000221166.10	NA	NA	NA	NA	NA	NA	NA	NA	NEFM	44.1505	33	2751	487
ENST00000221200.9	NA	NA	NA	NA	NA	NA	NA	NA	KCTD9	21.7177	187	1170	2010
ENST00000221232.11	NA	NA	NA	NA	NA	NA	NA	NA	CNOT3	85.7351	282	2262	274
ENST00000221233.9	NA	NA	NA	NA	44.5001	31	708	259	NA	NA	NA	NA	NA
ENST00000221265.8	NA	NA	NA	NA	52.3347	242	1596	362	NA	NA	NA	NA	NA
ENST00000221283.10	NA	NA	NA	NA	NA	NA	NA	NA	STXBP2	25.7499	40	1782	63
ENST00000221307.13	NA	NA	NA	NA	NA	NA	NA	NA	CYP4F3	3.18113	50	1563	3440
ENST00000221315.10	NA	NA	NA	NA	NA	NA	NA	NA	ZNF432	8.01254	336	1959	2342
ENST00000221418.9	NA	NA	NA	NA	NA	NA	NA	NA	ECH1	78.8148	22	987	191
ENST00000221419.10	NA	NA	NA	NA	NA	NA	NA	NA	HNRNPL	407.85	20	1770	352
ENST00000221431.11	NA	NA	NA	NA	NA	NA	NA	NA	SARS2	46.8515	27	1557	340
ENST00000221444.2	NA	NA	NA	NA	NA	NA	NA	NA	KCNA7	5.30603	273	1371	2666
ENST00000221452.13	NA	NA	NA	NA	NA	NA	NA	NA	RELB	3.62419	116	1740	402
ENST00000221455.8	NA	NA	NA	NA	NA	NA	NA	NA	CLASRP	40.8156	93	2025	111
ENST00000221459.7	NA	NA	NA	NA	NA	NA	NA	NA	LIN7B	1.65878	35	624	87
ENST00000221462.9	NA	NA	NA	NA	NA	NA	NA	NA	PPP1R37	19.1297	147	2076	723
ENST00000221466.10	NA	NA	NA	NA	NA	NA	NA	NA	FCGRT	21.234	104	1098	309
ENST00000221480.6	NA	NA	NA	NA	NA	NA	NA	NA	PEX11G	3.97942	25	726	327
ENST00000221486.6	NA	NA	NA	NA	95.6844	90	900	174	NA	NA	NA	NA	NA
ENST00000221494.10	109.325	115	1395	109	NA	NA	NA	NA	NA	NA	NA	NA	NA
ENST00000221496.5	NA	NA	NA	NA	NA	NA	NA	NA	AMH	8.48612	10	1683	116
ENST00000221498.7	NA	NA	NA	NA	NA	NA	NA	NA	DKKL1	1.77028	122	729	88
ENST00000221543.10	NA	NA	NA	NA	NA	NA	NA	NA	TBC1D17	29.3688	22	1947	126
ENST00000221554.13	NA	NA	NA	NA	NA	NA	NA	NA	YJU2B	14.0394	261	1191	221
ENST00000221566.7	109.618	64	942	1225	NA	NA	NA	NA	NA	NA	NA	NA	NA
ENST00000221573.11	NA	NA	NA	NA	NA	NA	NA	NA	SNAPC2	14.873	29	1005	486
ENST00000221665.5	NA	NA	NA	NA	NA	NA	NA	NA	FIZ1	9.08407	80	1491	1074
ENST00000221671.8	NA	NA	NA	NA	NA	NA	NA	NA	C19orf44	4.5904	73	1974	1299
ENST00000221730.8	NA	NA	NA	NA	NA	NA	NA	NA	EPHX3	20.8919	237	1083	518
ENST00000221735.12	NA	NA	NA	NA	NA	NA	NA	NA	ZNF419	13.3849	201	1533	2008
ENST00000221801.8	NA	NA	NA	NA	NA	NA	NA	NA	FBL	338.608	79	966	80
ENST00000221855.8	NA	NA	NA	NA	113.701	93	735	159	NA	NA	NA	NA	NA
ENST00000221856.11	NA	NA	NA	NA	NA	NA	NA	NA	FSD1	23.4757	149	1491	193
ENST00000221859.9	NA	NA	NA	NA	217.877	787	378	46	NA	NA	NA	NA	NA
ENST00000221891.9	NA	NA	NA	NA	NA	NA	NA	NA	APLP1	3.72809	63	1956	351
ENST00000221922.11	NA	NA	NA	NA	NA	NA	NA	NA	CCDC9	18.6947	156	1596	275
ENST00000221930.6	NA	NA	NA	NA	NA	NA	NA	NA	TGFB1	6.64084	878	1173	729
ENST00000221943.14	NA	NA	NA	NA	46.7766	13	774	913	NA	NA	NA	NA	NA
ENST00000221957.9	NA	NA	NA	NA	35.6723	76	1305	851	NA	NA	NA	NA	NA
ENST00000221992.11	NA	NA	NA	NA	NA	NA	NA	NA	CEACAM5	2.06736	106	2109	1286
ENST00000221996.12	NA	NA	NA	NA	NA	NA	NA	NA	CRX	2.76816	109	900	3357
ENST00000222002.4	NA	NA	NA	NA	NA	NA	NA	NA	SULT2A1	3.44464	58	858	988
ENST00000222005.7	NA	NA	NA	NA	237.113	63	1137	418	NA	NA	NA	NA	NA
ENST00000222008.11	NA	NA	NA	NA	98.8274	29	558	163	NA	NA	NA	NA	NA
ENST00000222032.10	NA	NA	NA	NA	NA	NA	NA	NA	CNFN	17.3258	60	339	134
ENST00000222120.8	NA	NA	NA	NA	NA	NA	NA	NA	RAB3D	13.6615	250	660	3330
ENST00000222122.10	NA	NA	NA	NA	NA	NA	NA	NA	DBP	5.37703	385	978	807
ENST00000222139.11	NA	NA	NA	NA	NA	NA	NA	NA	EPOR	5.76652	107	1527	777
ENST00000222145.9	NA	NA	NA	NA	NA	NA	NA	NA	RASIP1	1.82599	94	2892	213
ENST00000222214.10	NA	NA	NA	NA	NA	NA	NA	NA	GCDH	31.9849	77	1317	458
ENST00000222219.8	NA	NA	NA	NA	NA	NA	NA	NA	DNASE2	20.8167	74	1083	781
ENST00000222224.4	NA	NA	NA	NA	NA	NA	NA	NA	LENG1	19.6805	26	795	560
ENST00000222247.10	NA	NA	NA	NA	NA	NA	NA	NA	RPL18A	2709.61	47	531	56
ENST00000222248.4	NA	NA	NA	NA	NA	NA	NA	NA	SLC5A5	3.07409	375	1932	1297
ENST00000222250.5	NA	NA	NA	NA	NA	NA	NA	NA	ARRDC2	1.95297	141	1224	1136
ENST00000222254.13	NA	NA	NA	NA	NA	NA	NA	NA	PIK3R2	33.0363	555	2187	1238
ENST00000222256.9	NA	NA	NA	NA	NA	NA	NA	NA	RAB3A	7.60655	147	663	686
ENST00000222275.3	NA	NA	NA	NA	NA	NA	NA	NA	UPK1A	1.11459	26	777	462
ENST00000222284.10	NA	NA	NA	NA	113.121	114	675	79	NA	NA	NA	NA	NA
ENST00000222286.9	NA	NA	NA	NA	NA	NA	NA	NA	GAPDHS	10.9609	72	1227	149
ENST00000222305.8	NA	NA	NA	NA	NA	NA	NA	NA	USF2	78.8879	140	1041	565
ENST00000222307.9	NA	NA	NA	NA	98.1448	66	531	747	NA	NA	NA	NA	NA
ENST00000222329.9	NA	NA	NA	NA	50.5185	129	1647	896	NA	NA	NA	NA	NA
ENST00000222330.8	NA	NA	NA	NA	42.1083	137	1452	604	NA	NA	NA	NA	NA
ENST00000222345.11	NA	NA	NA	NA	NA	NA	NA	NA	SIPA1L3	18.1727	529	5346	2129
ENST00000222374.3	NA	NA	NA	NA	NA	NA	NA	NA	CADM4	4.50807	60	1167	962
ENST00000222388.6	17.3723	46	1905	234	NA	NA	NA	NA	NA	NA	NA	NA	NA
ENST00000222399.11	NA	NA	NA	NA	NA	NA	NA	NA	LAMB1	42.8154	137	5361	152
ENST00000222402.8	NA	NA	NA	NA	NA	NA	NA	NA	UBE2D4	2.74795	97	444	3441
ENST00000222482.10	NA	NA	NA	NA	NA	NA	NA	NA	CPA4	2.53738	20	1266	1504
ENST00000222511.11	NA	NA	NA	NA	NA	NA	NA	NA	GTPBP10	9.56142	26	1164	6299
ENST00000222543.11	NA	NA	NA	NA	NA	NA	NA	NA	TFPI2	6.5514	75	708	1424
ENST00000222547.8	NA	NA	NA	NA	NA	NA	NA	NA	BET1	18.3869	139	357	985
ENST00000222553.8	NA	NA	NA	NA	NA	NA	NA	NA	NAMPT	56.5247	99	1476	2785
ENST00000222567.6	NA	NA	NA	NA	NA	NA	NA	NA	POLR1F	22.8054	21	1017	2855
ENST00000222572.8	NA	NA	NA	NA	NA	NA	NA	NA	PON2	23.7119	77	1065	468
ENST00000222573.5	NA	NA	NA	NA	NA	NA	NA	NA	ITGB8	2.31225	1092	2310	5757
ENST00000222574.9	NA	NA	NA	NA	NA	NA	NA	NA	HBP1	11.1171	198	1545	1091
ENST00000222584.8	NA	NA	NA	NA	NA	NA	NA	NA	SP4	18.9353	169	2355	3553
ENST00000222644.10	NA	NA	NA	NA	29.3242	144	1623	6579	NA	NA	NA	NA	NA
ENST00000222673.6	46.9621	54	3072	1067	NA	NA	NA	NA	NA	NA	NA	NA	NA
ENST00000222693.5	NA	NA	NA	NA	NA	NA	NA	NA	CAV2	7.48749	44	489	2420
ENST00000222725.10	NA	NA	NA	NA	NA	NA	NA	NA	LFNG	4.40735	88	1140	1217
ENST00000222747.8	NA	NA	NA	NA	NA	NA	NA	NA	TSPAN12	10.266	581	918	1272
ENST00000222792.11	NA	NA	NA	NA	NA	NA	NA	NA	CHN2	1.92348	167	1407	1593
ENST00000222800.8	NA	NA	NA	NA	NA	NA	NA	NA	ABHD11	16.6955	32	921	465
ENST00000222803.10	NA	NA	NA	NA	NA	NA	NA	NA	FKBP14	15.7067	194	636	4148
ENST00000222812.8	NA	NA	NA	NA	NA	NA	NA	NA	STX1A	3.08147	38	867	1197
ENST00000222823.9	NA	NA	NA	NA	NA	NA	NA	NA	NOD1	2.42871	530	2862	1111
ENST00000222902.7	NA	NA	NA	NA	NA	NA	NA	NA	CCL24	7.48564	91	360	971
ENST00000222969.10	NA	NA	NA	NA	133.952	442	435	175	NA	NA	NA	NA	NA
ENST00000222982.8	NA	NA	NA	NA	NA	NA	NA	NA	CYP3A5	1.31823	100	1509	111
ENST00000222990.8	NA	NA	NA	NA	NA	NA	NA	NA	SNX8	12.6732	20	1398	3286
ENST00000223023.5	NA	NA	NA	NA	47.0288	269	1518	2576	NA	NA	NA	NA	NA
ENST00000223026.9	NA	NA	NA	NA	NA	NA	NA	NA	HYAL4	1.76	638	1446	326
ENST00000223029.8	75.7763	111	963	143	NA	NA	NA	NA	NA	NA	NA	NA	NA
ENST00000223061.6	NA	NA	NA	NA	NA	NA	NA	NA	PCOLCE	16.2224	94	1350	72
ENST00000223073.6	19.7845	115	2280	13112	NA	NA	NA	NA	NA	NA	NA	NA	NA
ENST00000223095.5	NA	NA	NA	NA	NA	NA	NA	NA	SERPINE1	2.29412	142	1209	1805
ENST00000223114.9	NA	NA	NA	NA	NA	NA	NA	NA	MOGAT3	9.6891	182	1026	939
ENST00000223127.8	NA	NA	NA	NA	NA	NA	NA	NA	PLOD3	19.7028	307	2217	297
ENST00000223129.8	NA	NA	NA	NA	40.0078	1172	366	482	NA	NA	NA	NA	NA
ENST00000223136.5	NA	NA	NA	NA	NA	NA	NA	NA	FIS1	91.0091	77	459	334
ENST00000223145.10	NA	NA	NA	NA	NA	NA	NA	NA	GLCCI1	6.85971	555	1644	2542
ENST00000223167.5	NA	NA	NA	NA	NA	NA	NA	NA	MYL10	5.00056	178	681	145
ENST00000223208.10	NA	NA	NA	NA	NA	NA	NA	NA	CEP41	5.07029	50	1122	5120
ENST00000223215.10	NA	NA	NA	NA	NA	NA	NA	NA	MEST	111.872	229	1008	1409
ENST00000223271.8	NA	NA	NA	NA	201.88	72	492	121	NA	NA	NA	NA	NA
ENST00000223273.7	NA	NA	NA	NA	NA	NA	NA	NA	YAE1	37.3344	15	681	175
ENST00000223321.9	NA	NA	NA	NA	214.827	16	705	713	NA	NA	NA	NA	NA
ENST00000223324.3	155.393	11	567	281	NA	NA	NA	NA	NA	NA	NA	NA	NA
ENST00000223336.11	NA	NA	NA	NA	129.611	133	441	325	NA	NA	NA	NA	NA
ENST00000223357.8	NA	NA	NA	NA	NA	NA	NA	NA	AEBP1	21.0818	321	3477	299
ENST00000223368.7	NA	NA	NA	NA	NA	NA	NA	NA	BCL7B	32.5296	112	609	942
ENST00000223369.3	NA	NA	NA	NA	51.3617	158	597	2012	NA	NA	NA	NA	NA
ENST00000223398.11	NA	NA	NA	NA	NA	NA	NA	NA	CLIP2	22.2307	395	3141	2087
ENST00000223428.9	NA	NA	NA	NA	NA	NA	NA	NA	ZNF510	8.61464	230	2052	4225
ENST00000223459.11	NA	NA	NA	NA	NA	NA	NA	NA	ZNF688	3.42245	85	831	190
ENST00000223500.9	NA	NA	NA	NA	43.252	30	660	1211	NA	NA	NA	NA	NA
ENST00000223641.5	NA	NA	NA	NA	245.595	82	291	191	NA	NA	NA	NA	NA
ENST00000223864.7	NA	NA	NA	NA	NA	NA	NA	NA	PLGRKT	23.2871	269	444	268
ENST00000224073.6	498.104	50	447	165	NA	NA	NA	NA	NA	NA	NA	NA	NA
ENST00000224140.6	NA	NA	NA	NA	NA	NA	NA	NA	SETX	31.0974	184	8034	2883
ENST00000224337.10	NA	NA	NA	NA	NA	NA	NA	NA	BLNK	11.3553	171	1371	2802
ENST00000224356.5	NA	NA	NA	NA	NA	NA	NA	NA	CYP26A1	1.11639	42	1494	581
ENST00000224652.12	NA	NA	NA	NA	NA	NA	NA	NA	ATE1	14.1226	82	1557	3256
ENST00000224949.9	NA	NA	NA	NA	NA	NA	NA	NA	PITRM1	23.1532	10	3114	303
ENST00000224950.8	NA	NA	NA	NA	NA	NA	NA	NA	STN1	2.95074	147	1107	5115
ENST00000225174.8	NA	NA	NA	NA	80.2622	80	624	1492	NA	NA	NA	NA	NA
ENST00000225235.5	NA	NA	NA	NA	NA	NA	NA	NA	TBC1D12	1.67081	73	2328	3236
ENST00000225296.8	NA	NA	NA	NA	55.3856	123	2124	3288	NA	NA	NA	NA	NA
ENST00000225298.12	72.7787	39	1671	166	NA	NA	NA	NA	NA	NA	NA	NA	NA
ENST00000225388.9	NA	NA	NA	NA	68.0324	89	2088	8700	NA	NA	NA	NA	NA
ENST00000225394.8	NA	NA	NA	NA	NA	NA	NA	NA	GIT1	22.535	270	2286	1227
ENST00000225430.9	NA	NA	NA	NA	2664.04	62	591	84	NA	NA	NA	NA	NA
ENST00000225504.8	NA	NA	NA	NA	71.5961	66	354	1068	NA	NA	NA	NA	NA
ENST00000225512.6	NA	NA	NA	NA	NA	NA	NA	NA	WNT3	17.0804	95	1068	2124
ENST00000225519.5	NA	NA	NA	NA	23.5694	31	1437	2320	NA	NA	NA	NA	NA
ENST00000225525.4	NA	NA	NA	NA	45.4564	52	375	853	NA	NA	NA	NA	NA
ENST00000225577.9	NA	NA	NA	NA	NA	NA	NA	NA	RPS6KB1	15.2153	64	1578	3786
ENST00000225603.9	NA	NA	NA	NA	167.349	248	558	1376	NA	NA	NA	NA	NA
ENST00000225609.10	NA	NA	NA	NA	NA	NA	NA	NA	PIGL	12.5252	17	759	513
ENST00000225655.6	NA	NA	NA	NA	2174.82	136	423	248	NA	NA	NA	NA	NA
ENST00000225665.12	NA	NA	NA	NA	48.0171	136	945	611	NA	NA	NA	NA	NA
ENST00000225688.4	NA	NA	NA	NA	NA	NA	NA	NA	RASD1	2.44814	214	846	688
ENST00000225698.8	511.793	82	849	238	NA	NA	NA	NA	NA	NA	NA	NA	NA
ENST00000225719.9	NA	NA	NA	NA	NA	NA	NA	NA	CPD	20.1496	54	4143	5175
ENST00000225726.10	82.0795	205	1452	1626	NA	NA	NA	NA	NA	NA	NA	NA	NA
ENST00000225728.8	NA	NA	NA	NA	NA	NA	NA	NA	MED31	6.97901	77	396	1156
ENST00000225729.8	NA	NA	NA	NA	28.5724	76	1095	729	NA	NA	NA	NA	NA
ENST00000225737.11	NA	NA	NA	NA	NA	NA	NA	NA	AKAP10	17.0873	149	1989	1925
ENST00000225777.8	NA	NA	NA	NA	NA	NA	NA	NA	SYNGR2	33.6927	36	675	784
ENST00000225792.10	372.38	170	1845	1669	NA	NA	NA	NA	NA	NA	NA	NA	NA
ENST00000225823.7	NA	NA	NA	NA	NA	NA	NA	NA	ASIC2	1.24836	1180	1692	878
ENST00000225831.4	NA	NA	NA	NA	NA	NA	NA	NA	CCL2	6.12178	65	300	376
ENST00000225873.9	NA	NA	NA	NA	NA	NA	NA	NA	PEX12	6.43919	550	1080	987
ENST00000225916.10	NA	NA	NA	NA	NA	NA	NA	NA	KAT2A	18.6537	63	2514	538
ENST00000225927.7	NA	NA	NA	NA	NA	NA	NA	NA	NAGLU	9.57667	32	2232	211
ENST00000225941.6	NA	NA	NA	NA	NA	NA	NA	NA	ABI3	1.02818	18	1101	510
ENST00000225964.10	NA	NA	NA	NA	NA	NA	NA	NA	COL1A1	6.24264	118	4395	1401
ENST00000225969.9	92.6769	14	447	225	NA	NA	NA	NA	NA	NA	NA	NA	NA
ENST00000225972.8	NA	NA	NA	NA	90.764	206	924	1750	NA	NA	NA	NA	NA
ENST00000226004.8	NA	NA	NA	NA	18.8728	53	558	3484	NA	NA	NA	NA	NA
ENST00000226091.3	NA	NA	NA	NA	NA	NA	NA	NA	EFNB3	10.4739	397	1023	1796
ENST00000226105.11	NA	NA	NA	NA	28.3164	119	561	151	NA	NA	NA	NA	NA
ENST00000226225.7	NA	NA	NA	NA	NA	NA	NA	NA	TNFAIP1	10.0965	210	951	2409
ENST00000226230.8	NA	NA	NA	NA	86.5729	40	531	1892	NA	NA	NA	NA	NA
ENST00000226253.9	55.3343	107	1095	406	NA	NA	NA	NA	NA	NA	NA	NA	NA
ENST00000226279.8	NA	NA	NA	NA	NA	NA	NA	NA	CD38	1.52926	87	903	4630
ENST00000226299.9	NA	NA	NA	NA	54.9761	268	1560	381	NA	NA	NA	NA	NA
ENST00000226317.10	NA	NA	NA	NA	NA	NA	NA	NA	CXCL6	2.14057	73	345	1119
ENST00000226319.11	NA	NA	NA	NA	53.6927	204	2529	2962	NA	NA	NA	NA	NA
ENST00000226574.9	NA	NA	NA	NA	NA	NA	NA	NA	NFKB1	2.97247	437	2910	708
ENST00000226725.11	NA	NA	NA	NA	NA	NA	NA	NA	KLHL2	8.09099	316	1782	1087
ENST00000226760.5	NA	NA	NA	NA	NA	NA	NA	NA	WFS1	16.4617	170	2673	797
ENST00000226796.7	NA	NA	NA	NA	44.6583	292	654	306	NA	NA	NA	NA	NA
ENST00000226798.9	NA	NA	NA	NA	NA	NA	NA	NA	FRG1	60.3216	165	777	63
ENST00000226951.11	NA	NA	NA	NA	NA	NA	NA	NA	CLNK	1.5518	236	1287	4072
ENST00000227065.8	NA	NA	NA	NA	NA	NA	NA	NA	FAM149A	5.83974	579	1449	680
ENST00000227135.7	NA	NA	NA	NA	NA	NA	NA	NA	SPA17	4.15935	76	456	3072
ENST00000227155.9	NA	NA	NA	NA	NA	NA	NA	NA	CD82	6.59318	176	804	1232
ENST00000227266.10	246.888	64	1392	414	NA	NA	NA	NA	NA	NA	NA	NA	NA
ENST00000227322.8	NA	NA	NA	NA	NA	NA	NA	NA	ZPR1	32.0438	33	1380	5126
ENST00000227348.9	NA	NA	NA	NA	NA	NA	NA	NA	CRTAM	3.25418	47	1182	1244
ENST00000227349.7	NA	NA	NA	NA	NA	NA	NA	NA	JHY	1.8719	303	2337	4417
ENST00000227451.4	NA	NA	NA	NA	NA	NA	NA	NA	DTX4	6.53374	464	1860	3679
ENST00000227471.7	NA	NA	NA	NA	NA	NA	NA	NA	UNC93B1	9.44998	54	1794	446
ENST00000227474.8	NA	NA	NA	NA	NA	NA	NA	NA	PUS3	20.1328	83	1446	300
ENST00000227507.3	225.589	158	888	3192	NA	NA	NA	NA	NA	NA	NA	NA	NA
ENST00000227520.10	67.9866	12	1083	756	NA	NA	NA	NA	NA	NA	NA	NA	NA
ENST00000227524.9	NA	NA	NA	NA	101.629	203	1515	619	NA	NA	NA	NA	NA
ENST00000227525.8	NA	NA	NA	NA	23.4071	119	732	1278	NA	NA	NA	NA	NA
ENST00000227618.9	NA	NA	NA	NA	75.418	141	366	294	NA	NA	NA	NA	NA
ENST00000227638.8	NA	NA	NA	NA	NA	NA	NA	NA	PANX1	28.4911	472	1281	1099
ENST00000227756.5	NA	NA	NA	NA	NA	NA	NA	NA	GALNT18	2.81335	412	1824	267
ENST00000227758.7	NA	NA	NA	NA	NA	NA	NA	NA	BIRC2	18.6374	1420	1857	487
ENST00000227868.9	NA	NA	NA	NA	32.1365	38	1506	956	NA	NA	NA	NA	NA
ENST00000227880.8	NA	NA	NA	NA	NA	NA	NA	NA	SLC15A3	2.03172	625	1746	135
ENST00000228136.9	97.2098	132	552	3236	NA	NA	NA	NA	NA	NA	NA	NA	NA
ENST00000228251.9	NA	NA	NA	NA	207.049	212	1119	600	NA	NA	NA	NA	NA
ENST00000228347.9	NA	NA	NA	NA	NA	NA	NA	NA	POLR3B	18.4975	132	3402	649
ENST00000228425.11	NA	NA	NA	NA	NA	NA	NA	NA	PPFIBP1	9.80259	283	3018	2682
ENST00000228437.10	NA	NA	NA	NA	NA	NA	NA	NA	PRDM4	16.1927	437	2406	1339
ENST00000228438.3	NA	NA	NA	NA	NA	NA	NA	NA	CLEC2B	3.36094	152	450	931
ENST00000228495.11	NA	NA	NA	NA	29.3832	38	942	2940	NA	NA	NA	NA	NA
ENST00000228506.8	NA	NA	NA	NA	133.681	148	879	5314	NA	NA	NA	NA	NA
ENST00000228510.8	NA	NA	NA	NA	NA	NA	NA	NA	MVK	14.1479	94	1191	1548
ENST00000228515.6	NA	NA	NA	NA	NA	NA	NA	NA	CSRNP2	16.5042	344	1632	2541
ENST00000228534.6	NA	NA	NA	NA	NA	NA	NA	NA	IL23A	4.87129	161	570	306
ENST00000228567.7	NA	NA	NA	NA	NA	NA	NA	NA	SYT10	1.39839	297	1572	2592
ENST00000228682.7	NA	NA	NA	NA	NA	NA	NA	NA	GLI1	10.0952	444	3321	207
ENST00000228705.7	NA	NA	NA	NA	NA	NA	NA	NA	PPM1H	11.0381	414	1545	4495
ENST00000228740.7	NA	NA	NA	NA	92.2167	68	1836	236	NA	NA	NA	NA	NA
ENST00000228741.8	NA	NA	NA	NA	NA	NA	NA	NA	ELK3	17.2225	333	1224	2644
ENST00000228799.7	NA	NA	NA	NA	NA	NA	NA	NA	ITFG2	23.8247	93	1344	883
ENST00000228811.8	NA	NA	NA	NA	NA	NA	NA	NA	PRH1	5.62334	38	405	120
ENST00000228820.9	NA	NA	NA	NA	NA	NA	NA	NA	PARP11	8.53307	170	1017	3262
ENST00000228825.12	NA	NA	NA	NA	233.173	77	537	332	NA	NA	NA	NA	NA
ENST00000228827.8	NA	NA	NA	NA	34.1583	54	855	548	NA	NA	NA	NA	NA
ENST00000228850.6	NA	NA	NA	NA	NA	NA	NA	NA	AKAP3	1.08715	551	2562	221
ENST00000228865.3	NA	NA	NA	NA	NA	NA	NA	NA	CREBL2	10.5787	297	363	3110
ENST00000228872.9	NA	NA	NA	NA	NA	NA	NA	NA	CDKN1B	25.5947	472	597	1342
ENST00000228916.7	66.9125	113	2010	1026	NA	NA	NA	NA	NA	NA	NA	NA	NA
ENST00000228918.9	NA	NA	NA	NA	NA	NA	NA	NA	LTBR	2.09425	197	1308	629
ENST00000228922.12	NA	NA	NA	NA	NA	NA	NA	NA	OGFOD2	8.6275	8	1053	696
ENST00000228936.6	NA	NA	NA	NA	NA	NA	NA	NA	ART4	1.21062	413	945	3802
ENST00000229030.5	NA	NA	NA	NA	NA	NA	NA	NA	FZD10	2.51744	479	1746	1052
ENST00000229179.9	NA	NA	NA	NA	37.8935	88	2778	3347	NA	NA	NA	NA	NA
ENST00000229195.8	NA	NA	NA	NA	65.0083	143	1623	1078	NA	NA	NA	NA	NA
ENST00000229214.9	18.9662	12	1146	8946	NA	NA	NA	NA	NA	NA	NA	NA	NA
ENST00000229238.5	NA	NA	NA	NA	202.804	126	387	385	NA	NA	NA	NA	NA
ENST00000229239.10	NA	NA	NA	NA	3867.8	76	1008	201	NA	NA	NA	NA	NA
ENST00000229264.8	NA	NA	NA	NA	NA	NA	NA	NA	GNB3	9.91952	139	1023	495
ENST00000229266.8	NA	NA	NA	NA	NA	NA	NA	NA	CHPT1	11.8275	222	1221	129
ENST00000229268.13	NA	NA	NA	NA	63.8263	30	2577	555	NA	NA	NA	NA	NA
ENST00000229277.6	NA	NA	NA	NA	NA	NA	NA	NA	ENO2	36.8147	92	1305	897
ENST00000229281.6	NA	NA	NA	NA	64.8606	100	381	80	NA	NA	NA	NA	NA
ENST00000229307.9	NA	NA	NA	NA	133.948	213	918	4051	NA	NA	NA	NA	NA
ENST00000229314.10	22.5035	135	417	2701	NA	NA	NA	NA	NA	NA	NA	NA	NA
ENST00000229328.10	NA	NA	NA	NA	NA	NA	NA	NA	PRKAB1	20.5176	293	813	1294
ENST00000229329.7	NA	NA	NA	NA	80.8735	86	1305	357	NA	NA	NA	NA	NA
ENST00000229330.9	NA	NA	NA	NA	NA	NA	NA	NA	HCFC2	1.22019	30	2379	3251
ENST00000229335.11	NA	NA	NA	NA	NA	NA	NA	NA	AICDA	2.73997	92	597	2114
ENST00000229340.10	NA	NA	NA	NA	28.0784	103	606	2146	NA	NA	NA	NA	NA
ENST00000229379.3	500.592	14	330	193	NA	NA	NA	NA	NA	NA	NA	NA	NA
ENST00000229390.8	NA	NA	NA	NA	245.194	139	666	347	NA	NA	NA	NA	NA
ENST00000229395.8	NA	NA	NA	NA	NA	NA	NA	NA	FGFR1OP2	19.2018	255	762	1915
ENST00000229554.10	NA	NA	NA	NA	NA	NA	NA	NA	RSPH4A	1.26085	145	2151	544
ENST00000229563.6	NA	NA	NA	NA	NA	NA	NA	NA	TMEM14C	119.743	216	339	461
ENST00000229595.6	NA	NA	NA	NA	34.2413	262	615	1557	NA	NA	NA	NA	NA
ENST00000229633.7	NA	NA	NA	NA	NA	NA	NA	NA	HINT3	121.458	208	549	2568
ENST00000229708.4	NA	NA	NA	NA	NA	NA	NA	NA	ULBP1	1.32266	107	735	2369
ENST00000229729.11	NA	NA	NA	NA	NA	NA	NA	NA	SLC44A4	2.58308	17	2133	435
ENST00000229758.8	NA	NA	NA	NA	47.1371	82	1344	628	NA	NA	NA	NA	NA
ENST00000229769.3	NA	NA	NA	NA	NA	NA	NA	NA	FANCE	10.4573	208	1611	757
ENST00000229771.11	NA	NA	NA	NA	NA	NA	NA	NA	TULP1	1.8795	38	1629	453
ENST00000229794.9	NA	NA	NA	NA	NA	NA	NA	NA	MAPK14	14.253	350	1083	2789
ENST00000229812.8	NA	NA	NA	NA	NA	NA	NA	NA	STK38	13.9301	295	1398	1892
ENST00000229829.7	NA	NA	NA	NA	NA	NA	NA	NA	HLA-DOA	6.60098	55	753	2656
ENST00000229903.5	NA	NA	NA	NA	NA	NA	NA	NA	SAYSD1	7.15817	97	552	1369
ENST00000229922.7	NA	NA	NA	NA	NA	NA	NA	NA	CAP2	7.60494	153	1434	1338
ENST00000229955.4	NA	NA	NA	NA	NA	NA	NA	NA	GPR63	8.19778	360	1260	4347
ENST00000230036.2	NA	NA	NA	NA	NA	NA	NA	NA	GPLD1	7.24578	67	2523	3200
ENST00000230048.5	29.2544	187	423	3431	NA	NA	NA	NA	NA	NA	NA	NA	NA
ENST00000230050.4	NA	NA	NA	NA	3495.37	82	399	22	NA	NA	NA	NA	NA
ENST00000230053.11	NA	NA	NA	NA	NA	NA	NA	NA	B3GAT2	1.05859	631	972	4984
ENST00000230056.8	142.591	333	630	300	NA	NA	NA	NA	NA	NA	NA	NA	NA
ENST00000230085.13	72.3059	119	489	927	NA	NA	NA	NA	NA	NA	NA	NA	NA
ENST00000230122.4	NA	NA	NA	NA	NA	NA	NA	NA	ZBTB24	22.3344	150	2094	3257
ENST00000230124.8	NA	NA	NA	NA	NA	NA	NA	NA	FIG4	13.0241	140	2724	161
ENST00000230321.11	NA	NA	NA	NA	NA	NA	NA	NA	MDFI	53.1131	196	741	669
ENST00000230340.9	NA	NA	NA	NA	50.4996	64	1314	340	NA	NA	NA	NA	NA
ENST00000230361.4	NA	NA	NA	NA	NA	NA	NA	NA	GUCA1B	2.34815	136	603	1531
ENST00000230381.7	NA	NA	NA	NA	NA	NA	NA	NA	PRPH2	1.601	263	1041	1697
ENST00000230419.9	NA	NA	NA	NA	55.2681	175	3213	834	NA	NA	NA	NA	NA
ENST00000230431.11	NA	NA	NA	NA	NA	NA	NA	NA	DNPH1	40.5949	25	525	104
ENST00000230449.9	29.9885	164	2775	1517	NA	NA	NA	NA	NA	NA	NA	NA	NA
ENST00000230461.11	NA	NA	NA	NA	37.1168	154	1086	3178	NA	NA	NA	NA	NA
ENST00000230538.12	NA	NA	NA	NA	NA	NA	NA	NA	LAMA4	1.39746	250	5472	1506
ENST00000230582.8	NA	NA	NA	NA	NA	NA	NA	NA	PRSS16	3.88036	37	1545	1305
ENST00000230640.10	79.355	25	3129	807	NA	NA	NA	NA	NA	NA	NA	NA	NA
ENST00000230771.9	NA	NA	NA	NA	NA	NA	NA	NA	HARS2	19.5003	194	1521	753
ENST00000230792.7	NA	NA	NA	NA	NA	NA	NA	NA	NUDT12	9.49842	93	1389	2006
ENST00000230859.8	NA	NA	NA	NA	NA	NA	NA	NA	TENT4A	17.2782	552	2379	2099
ENST00000230882.9	NA	NA	NA	NA	NA	NA	NA	NA	GHR	1.16321	528	1917	2454
ENST00000230895.11	NA	NA	NA	NA	29.4457	166	309	1826	NA	NA	NA	NA	NA
ENST00000230990.7	NA	NA	NA	NA	NA	NA	NA	NA	HBEGF	1.57794	275	627	1456
ENST00000231004.5	NA	NA	NA	NA	NA	NA	NA	NA	LOX	1.21477	274	1254	3548
ENST00000231021.9	NA	NA	NA	NA	NA	NA	NA	NA	CDH9	1.23524	173	2370	539
ENST00000231061.9	NA	NA	NA	NA	83.4592	64	912	2475	NA	NA	NA	NA	NA
ENST00000231130.3	NA	NA	NA	NA	NA	NA	NA	NA	PCDHB3	6.15035	177	2391	787
ENST00000231134.8	NA	NA	NA	NA	NA	NA	NA	NA	PCDHB5	26.0581	229	2388	793
ENST00000231173.6	NA	NA	NA	NA	NA	NA	NA	NA	PCDHB15	5.90662	184	2364	1423
ENST00000231198.12	NA	NA	NA	NA	NA	NA	NA	NA	THG1L	15.3072	21	897	1967
ENST00000231228.3	NA	NA	NA	NA	NA	NA	NA	NA	IL12B	2.58772	56	987	1321
ENST00000231238.10	NA	NA	NA	NA	87.1784	84	879	478	NA	NA	NA	NA	NA
ENST00000231357.7	NA	NA	NA	NA	NA	NA	NA	NA	IRX4	8.84163	278	1560	556
ENST00000231368.10	NA	NA	NA	NA	NA	NA	NA	NA	LNPEP	4.24536	767	3078	8980
ENST00000231461.10	NA	NA	NA	NA	NA	NA	NA	NA	ST8SIA4	1.93294	327	1080	4914
ENST00000231498.8	NA	NA	NA	NA	59.1323	129	4176	3763	NA	NA	NA	NA	NA
ENST00000231512.5	NA	NA	NA	NA	37.456	41	798	1349	NA	NA	NA	NA	NA
ENST00000231524.14	NA	NA	NA	NA	NA	NA	NA	NA	TRIM23	9.84832	59	1725	2079
ENST00000231572.8	NA	NA	NA	NA	113.736	28	1983	111	NA	NA	NA	NA	NA
ENST00000231706.6	NA	NA	NA	NA	NA	NA	NA	NA	SLC7A14	2.37275	317	2316	7507
ENST00000231790.8	48.1238	30	2271	193	NA	NA	NA	NA	NA	NA	NA	NA	NA
ENST00000231887.8	NA	NA	NA	NA	NA	NA	NA	NA	EHHADH	3.06096	27	2172	1602
ENST00000231948.9	NA	NA	NA	NA	NA	NA	NA	NA	CRBN	24.6436	4	1329	854
ENST00000232375.8	NA	NA	NA	NA	NA	NA	NA	NA	PFKFB4	7.41043	26	1410	2063
ENST00000232424.4	NA	NA	NA	NA	NA	NA	NA	NA	HES1	23.5104	233	843	499
ENST00000232461.8	NA	NA	NA	NA	NA	NA	NA	NA	GNAT1	1.15018	116	1053	2430
ENST00000232496.5	NA	NA	NA	NA	NA	NA	NA	NA	TUSC2	37.9575	124	333	1212
ENST00000232501.8	NA	NA	NA	NA	NA	NA	NA	NA	NPRL2	12.1196	123	1143	276
ENST00000232564.8	NA	NA	NA	NA	30.3163	167	1023	5125	NA	NA	NA	NA	NA
ENST00000232607.7	NA	NA	NA	NA	26.1602	20	1443	5189	NA	NA	NA	NA	NA
ENST00000232744.13	NA	NA	NA	NA	NA	NA	NA	NA	ABTB1	1.9284	74	1437	451
ENST00000232766.6	NA	NA	NA	NA	NA	NA	NA	NA	KLHL18	16.6652	22	1725	2875
ENST00000232854.9	NA	NA	NA	NA	NA	NA	NA	NA	HEMK1	3.15515	569	1017	15749
ENST00000232888.7	47.717	37	1428	77	NA	NA	NA	NA	NA	NA	NA	NA	NA
ENST00000232905.4	NA	NA	NA	NA	178.757	235	342	410	NA	NA	NA	NA	NA
ENST00000232974.11	NA	NA	NA	NA	NA	NA	NA	NA	ZBTB47	1.46144	268	2244	2982
ENST00000232975.8	NA	NA	NA	NA	NA	NA	NA	NA	TNNC1	1.59402	26	486	175
ENST00000232978.13	NA	NA	NA	NA	NA	NA	NA	NA	NKTR	45.6128	116	4389	2760
ENST00000233027.10	NA	NA	NA	NA	NA	NA	NA	NA	NEK4	17.7969	194	2526	3333
ENST00000233047.9	NA	NA	NA	NA	NA	NA	NA	NA	LDAF1	23.3035	171	486	1060
ENST00000233055.9	NA	NA	NA	NA	43.867	51	1233	3323	NA	NA	NA	NA	NA
ENST00000233057.9	NA	NA	NA	NA	NA	NA	NA	NA	EIF2AK2	30.7497	256	1656	8063
ENST00000233072.10	NA	NA	NA	NA	NA	NA	NA	NA	CPS1	3.10047	135	4503	1122
ENST00000233078.9	NA	NA	NA	NA	244.234	188	1224	772	NA	NA	NA	NA	NA
ENST00000233084.8	NA	NA	NA	NA	126.394	66	2223	195	NA	NA	NA	NA	NA
ENST00000233099.6	NA	NA	NA	NA	NA	NA	NA	NA	HEATR5B	10.2766	126	6216	595
ENST00000233114.13	NA	NA	NA	NA	167.077	81	1005	210	NA	NA	NA	NA	NA
ENST00000233121.7	NA	NA	NA	NA	NA	NA	NA	NA	MAPRE3	3.71217	173	846	871
ENST00000233143.6	NA	NA	NA	NA	1489.72	78	135	248	NA	NA	NA	NA	NA
ENST00000233146.7	NA	NA	NA	NA	183.233	36	2805	274	NA	NA	NA	NA	NA
ENST00000233154.9	NA	NA	NA	NA	47.6532	427	1143	1096	NA	NA	NA	NA	NA
ENST00000233156.9	NA	NA	NA	NA	NA	NA	NA	NA	TFPI	3.88036	238	915	2706
ENST00000233190.11	NA	NA	NA	NA	NA	NA	NA	NA	NDUFS1	29.1782	108	2184	9368
ENST00000233331.12	NA	NA	NA	NA	NA	NA	NA	NA	INO80B	2.70355	30	1071	80
ENST00000233336.7	NA	NA	NA	NA	NA	NA	NA	NA	TTL	12.551	189	1134	12944
ENST00000233379.9	NA	NA	NA	NA	NA	NA	NA	NA	FAHD2A	8.39419	171	945	3659
ENST00000233468.5	NA	NA	NA	NA	254.654	97	378	176	NA	NA	NA	NA	NA
ENST00000233535.9	NA	NA	NA	NA	NA	NA	NA	NA	SLC30A3	4.62906	141	1167	1628
ENST00000233575.7	NA	NA	NA	NA	NA	NA	NA	NA	SNX17	38.6072	128	1413	816
ENST00000233596.8	NA	NA	NA	NA	NA	NA	NA	NA	REEP6	11.9866	89	555	716
ENST00000233615.7	NA	NA	NA	NA	NA	NA	NA	NA	WBP1	28.7937	165	810	200
ENST00000233623.11	NA	NA	NA	NA	NA	NA	NA	NA	TTC31	18.9183	15	1560	1341
ENST00000233627.14	NA	NA	NA	NA	87.546	20	642	96	NA	NA	NA	NA	NA
ENST00000233630.11	NA	NA	NA	NA	NA	NA	NA	NA	PCGF1	20.8342	27	780	100
ENST00000233668.10	NA	NA	NA	NA	NA	NA	NA	NA	DOK1	6.93928	35	1446	437
ENST00000233735.2	NA	NA	NA	NA	NA	NA	NA	NA	REG1A	2.06222	73	501	194
ENST00000233741.9	NA	NA	NA	NA	NA	NA	NA	NA	FANCL	24.3975	12	1128	518
ENST00000233809.9	NA	NA	NA	NA	245.542	104	978	332	NA	NA	NA	NA	NA
ENST00000233813.5	NA	NA	NA	NA	NA	NA	NA	NA	IGFBP5	1.60315	774	819	4646
ENST00000233826.4	NA	NA	NA	NA	NA	NA	NA	NA	KCNJ13	4.00014	137	1083	2389
ENST00000233838.9	NA	NA	NA	NA	NA	NA	NA	NA	GGCX	14.8657	65	2277	5214
ENST00000233893.10	NA	NA	NA	NA	1599.1	58	309	190	NA	NA	NA	NA	NA
ENST00000234038.11	32.6589	29	1083	829	NA	NA	NA	NA	NA	NA	NA	NA	NA
ENST00000234040.9	NA	NA	NA	NA	NA	NA	NA	NA	PASK	23.6226	101	3972	467
ENST00000234111.9	NA	NA	NA	NA	124.846	334	1386	756	NA	NA	NA	NA	NA
ENST00000234160.5	83.442	88	1359	1000	NA	NA	NA	NA	NA	NA	NA	NA	NA
ENST00000234170.10	NA	NA	NA	NA	147.351	29	3165	152	NA	NA	NA	NA	NA
ENST00000234179.8	NA	NA	NA	NA	NA	NA	NA	NA	PRKD3	33.9949	808	2673	2675
ENST00000234256.4	NA	NA	NA	NA	NA	NA	NA	NA	SLC1A4	2.31922	245	1599	2719
ENST00000234296.7	NA	NA	NA	NA	36.5206	230	1734	2324	NA	NA	NA	NA	NA
ENST00000234301.3	65.6269	56	345	1881	NA	NA	NA	NA	NA	NA	NA	NA	NA
ENST00000234310.8	NA	NA	NA	NA	64.837	405	513	2106	NA	NA	NA	NA	NA
ENST00000234371.10	NA	NA	NA	NA	NA	NA	NA	NA	KISS1R	1.39371	170	1197	257
ENST00000234389.3	NA	NA	NA	NA	NA	NA	NA	NA	GRIN3B	3.19002	51	3132	130
ENST00000234420.11	NA	NA	NA	NA	169.04	89	4083	93	NA	NA	NA	NA	NA
ENST00000234453.10	NA	NA	NA	NA	NA	NA	NA	NA	PLEKHA3	9.84703	413	903	12576
ENST00000234454.6	NA	NA	NA	NA	NA	NA	NA	NA	SPR	3.55944	25	786	621
ENST00000234590.10	1249.64	116	1305	360	NA	NA	NA	NA	NA	NA	NA	NA	NA
ENST00000234626.11	NA	NA	NA	NA	50.144	161	1725	1329	NA	NA	NA	NA	NA
ENST00000234677.7	NA	NA	NA	NA	108.248	75	1545	294	NA	NA	NA	NA	NA
ENST00000234739.8	NA	NA	NA	NA	NA	NA	NA	NA	BCL9	29.5631	651	4281	1257
ENST00000234798.5	NA	NA	NA	NA	NA	NA	NA	NA	TPSG1	4.72011	487	966	137
ENST00000234816.7	NA	NA	NA	NA	NA	NA	NA	NA	ANGPTL1	1.80411	473	1476	1594
ENST00000234827.6	NA	NA	NA	NA	NA	NA	NA	NA	TCEANC2	5.73843	193	627	9609
ENST00000234831.10	NA	NA	NA	NA	15.436	16	972	5469	NA	NA	NA	NA	NA
ENST00000234875.9	NA	NA	NA	NA	NA	NA	NA	NA	RPL22	433.391	22	387	1652
ENST00000234961.7	NA	NA	NA	NA	NA	NA	NA	NA	OPRD1	3.94001	214	1119	7984
ENST00000235090.10	NA	NA	NA	NA	38.5726	87	1029	1340	NA	NA	NA	NA	NA
ENST00000235150.5	NA	NA	NA	NA	NA	NA	NA	NA	RNF19B	9.86882	124	2196	357
ENST00000235307.7	NA	NA	NA	NA	NA	NA	NA	NA	C1orf21	3.41031	464	366	9463
ENST00000235329.10	NA	NA	NA	NA	54.2875	190	2274	1943	NA	NA	NA	NA	NA
ENST00000235332.6	NA	NA	NA	NA	NA	NA	NA	NA	MIIP	25.6735	137	1167	237
ENST00000235345.6	NA	NA	NA	NA	NA	NA	NA	NA	SLC35D1	5.80497	135	1068	4990
ENST00000235382.7	NA	NA	NA	NA	15.5426	33	636	679	NA	NA	NA	NA	NA
ENST00000235521.5	NA	NA	NA	NA	NA	NA	NA	NA	WARS2	10.9024	9	1083	1695
ENST00000235532.9	NA	NA	NA	NA	NA	NA	NA	NA	OSCP1	3.2136	82	1140	233
ENST00000235628.2	NA	NA	NA	NA	NA	NA	NA	NA	NT5C1A	1.49339	69	1107	7892
ENST00000235835.8	NA	NA	NA	NA	NA	NA	NA	NA	AKR7A2	34.6778	20	1080	260
ENST00000236051.3	NA	NA	NA	NA	148.5	172	921	259	NA	NA	NA	NA	NA
ENST00000236137.10	NA	NA	NA	NA	NA	NA	NA	NA	SLC19A2	13.4817	178	1494	1940
ENST00000236192.12	NA	NA	NA	NA	NA	NA	NA	NA	VAMP4	4.24745	205	426	4346
ENST00000236273.9	52.4692	35	732	990	NA	NA	NA	NA	NA	NA	NA	NA	NA
ENST00000236342.12	NA	NA	NA	NA	NA	NA	NA	NA	DHDDS	24.8772	111	1002	2175
ENST00000236671.7	NA	NA	NA	NA	88.674	68	1239	748	NA	NA	NA	NA	NA
ENST00000236877.11	NA	NA	NA	NA	NA	NA	NA	NA	SLC8A2	1.83479	366	2766	2072
ENST00000236959.14	171.451	84	1779	109	NA	NA	NA	NA	NA	NA	NA	NA	NA
ENST00000237172.12	NA	NA	NA	NA	NA	NA	NA	NA	FILIP1	2.86817	393	3642	601
ENST00000237264.9	NA	NA	NA	NA	9.1315	246	561	3392	NA	NA	NA	NA	NA
ENST00000237281.5	NA	NA	NA	NA	NA	NA	NA	NA	FBXO30	14.357	209	2238	6604
ENST00000237283.9	NA	NA	NA	NA	NA	NA	NA	NA	ADAT2	6.19632	37	576	5631
ENST00000237353.15	NA	NA	NA	NA	NA	NA	NA	NA	PMFBP1	1.52148	162	3024	241
ENST00000237380.12	NA	NA	NA	NA	35.0999	14	537	10307	NA	NA	NA	NA	NA
ENST00000237455.5	NA	NA	NA	NA	NA	NA	NA	NA	RNF103	4.12366	979	2058	445
ENST00000237500.10	205.881	120	519	524	NA	NA	NA	NA	NA	NA	NA	NA	NA
ENST00000237530.11	NA	NA	NA	NA	150.889	27	1896	304	NA	NA	NA	NA	NA
ENST00000237536.9	NA	NA	NA	NA	NA	NA	NA	NA	SOGA1	16.2303	194	4986	9038
ENST00000237596.7	NA	NA	NA	NA	NA	NA	NA	NA	PKD2	19.1085	99	2907	2083
ENST00000237612.8	NA	NA	NA	NA	NA	NA	NA	NA	ABCG2	1.83701	910	1968	1965
ENST00000237654.9	NA	NA	NA	NA	167.47	561	1134	1064	NA	NA	NA	NA	NA
ENST00000237696.10	NA	NA	NA	NA	NA	NA	NA	NA	RARRES1	2.20632	42	885	786
ENST00000237822.8	NA	NA	NA	NA	NA	NA	NA	NA	LDAH	10.8219	67	978	2872
ENST00000237837.2	NA	NA	NA	NA	NA	NA	NA	NA	FGF23	398.705	130	756	2116
ENST00000237853.9	NA	NA	NA	NA	NA	NA	NA	NA	ELL2	8.24334	130	1923	3773
ENST00000237858.11	NA	NA	NA	NA	NA	NA	NA	NA	GLRX	21.5429	64	321	547
ENST00000237889.9	NA	NA	NA	NA	162.629	61	297	135	NA	NA	NA	NA	NA
ENST00000238044.8	NA	NA	NA	NA	NA	NA	NA	NA	ECRG4	2.36585	77	447	229
ENST00000238081.8	NA	NA	NA	NA	457.649	139	738	1319	NA	NA	NA	NA	NA
ENST00000238112.8	85.349	120	2055	84	NA	NA	NA	NA	NA	NA	NA	NA	NA
ENST00000238146.9	NA	NA	NA	NA	NA	NA	NA	NA	DDX55	37.2238	50	1803	803
ENST00000238156.8	NA	NA	NA	NA	NA	NA	NA	NA	CCDC92	3.12116	362	996	1432
ENST00000238256.8	NA	NA	NA	NA	NA	NA	NA	NA	FKBP15	7.12127	34	3660	5072
ENST00000238497.10	NA	NA	NA	NA	43.6867	217	1335	1785	NA	NA	NA	NA	NA
ENST00000238508.8	NA	NA	NA	NA	NA	NA	NA	NA	SERPINB10	5.24316	92	1194	869
ENST00000238558.5	NA	NA	NA	NA	NA	NA	NA	NA	GSC	1.12349	223	774	268
ENST00000238561.10	NA	NA	NA	NA	NA	NA	NA	NA	ADCK1	4.29979	73	1572	1623
ENST00000238609.4	NA	NA	NA	NA	NA	NA	NA	NA	IFI27L2	15.3353	40	393	18
ENST00000238616.10	NA	NA	NA	NA	NA	NA	NA	NA	NEK9	13.9297	127	2940	5211
ENST00000238618.8	NA	NA	NA	NA	NA	NA	NA	NA	ACYP1	24.0876	79	300	201
ENST00000238647.5	NA	NA	NA	NA	133.861	916	2391	859	NA	NA	NA	NA	NA
ENST00000238651.10	NA	NA	NA	NA	NA	NA	NA	NA	ACOT2	7.08346	28	1452	142
ENST00000238667.9	NA	NA	NA	NA	NA	NA	NA	NA	FLVCR2	5.60353	353	1581	1695
ENST00000238682.8	NA	NA	NA	NA	NA	NA	NA	NA	TGFB3	1.01709	1102	1239	1090
ENST00000238714.8	NA	NA	NA	NA	NA	NA	NA	NA	PAPOLG	14.0352	211	2211	4926
ENST00000238721.9	NA	NA	NA	NA	25.1284	508	999	146	NA	NA	NA	NA	NA
ENST00000238738.9	NA	NA	NA	NA	NA	NA	NA	NA	RHOQ	28.0566	557	618	3605
ENST00000238788.14	NA	NA	NA	NA	NA	NA	NA	NA	TMEM214	29.4393	51	2070	857
ENST00000238789.10	NA	NA	NA	NA	NA	NA	NA	NA	ATAD2B	14.7565	353	4377	3382
ENST00000238823.13	NA	NA	NA	NA	76.4347	78	1557	1116	NA	NA	NA	NA	NA
ENST00000238831.9	NA	NA	NA	NA	NA	NA	NA	NA	YIPF4	14.4072	252	735	10968
ENST00000238875.10	NA	NA	NA	NA	NA	NA	NA	NA	LGALSL	7.77144	384	519	2953
ENST00000238892.4	NA	NA	NA	NA	16.1455	68	306	5949	NA	NA	NA	NA	NA
ENST00000238936.8	NA	NA	NA	NA	NA	NA	NA	NA	MFSD13A	14.7527	237	1554	1061
ENST00000238961.9	NA	NA	NA	NA	NA	NA	NA	NA	SLF2	20.3032	148	3522	3222
ENST00000239032.4	NA	NA	NA	NA	NA	NA	NA	NA	PRLHR	1.65623	139	1113	4135
ENST00000239174.7	NA	NA	NA	NA	NA	NA	NA	NA	HOXB1	2.43672	107	906	1021
ENST00000239223.4	NA	NA	NA	NA	NA	NA	NA	NA	DUSP1	6.80631	243	1104	666
ENST00000239231.7	NA	NA	NA	NA	NA	NA	NA	NA	PANK3	55.3047	320	1113	9076
ENST00000239316.4	NA	NA	NA	NA	NA	NA	NA	NA	INSL4	1.14653	105	420	1427
ENST00000239367.7	NA	NA	NA	NA	NA	NA	NA	NA	LRP11	6.51152	339	1503	1792
ENST00000239374.8	NA	NA	NA	NA	NA	NA	NA	NA	CCDC170	1.44632	146	2148	3046
ENST00000239440.9	NA	NA	NA	NA	NA	NA	NA	NA	ARAP3	22.2089	75	4635	548
ENST00000239444.4	NA	NA	NA	NA	NA	NA	NA	NA	PCDHB8	2.34844	245	2406	99
ENST00000239446.6	NA	NA	NA	NA	NA	NA	NA	NA	PCDHB10	1.63949	200	2403	692
ENST00000239449.7	NA	NA	NA	NA	NA	NA	NA	NA	PCDHB14	1.99445	163	2397	1857
ENST00000239666.9	NA	NA	NA	NA	39.5418	81	423	487	NA	NA	NA	NA	NA
ENST00000239690.9	NA	NA	NA	NA	35.486	77	1752	2090	NA	NA	NA	NA	NA
ENST00000239830.9	NA	NA	NA	NA	NA	NA	NA	NA	CCDC77	21.8434	111	1467	722
ENST00000239859.8	NA	NA	NA	NA	NA	NA	NA	NA	CCDC169	8.37145	95	645	418
ENST00000239878.9	NA	NA	NA	NA	NA	NA	NA	NA	UFM1	35.2122	69	258	2841
ENST00000239882.7	NA	NA	NA	NA	NA	NA	NA	NA	ELF1	5.67894	317	1860	1501
ENST00000239891.4	NA	NA	NA	NA	NA	NA	NA	NA	ALG5	32.2985	40	975	204
ENST00000239906.10	NA	NA	NA	NA	NA	NA	NA	NA	FAM53C	39.2067	194	1179	2770
ENST00000239938.5	NA	NA	NA	NA	NA	NA	NA	NA	EGR1	1.32385	283	1632	1222
ENST00000239940.12	131.016	39	423	1585	NA	NA	NA	NA	NA	NA	NA	NA	NA
ENST00000239944.7	NA	NA	NA	NA	81.0194	361	201	2460	NA	NA	NA	NA	NA
ENST00000240050.9	NA	NA	NA	NA	NA	NA	NA	NA	MTERF2	4.11767	346	1158	280
ENST00000240055.8	NA	NA	NA	NA	34.6503	149	624	2651	NA	NA	NA	NA	NA
ENST00000240079.11	NA	NA	NA	NA	NA	NA	NA	NA	WASHC3	9.20003	29	585	268
ENST00000240093.8	NA	NA	NA	NA	NA	NA	NA	NA	FZD3	20.2994	522	2001	11247
ENST00000240100.7	NA	NA	NA	NA	NA	NA	NA	NA	DUSP4	1.23408	406	1185	3962
ENST00000240123.12	NA	NA	NA	NA	NA	NA	NA	NA	SORBS3	21.045	151	2016	1060
ENST00000240139.10	NA	NA	NA	NA	NA	NA	NA	NA	PPP3CC	2.97583	332	1539	323
ENST00000240185.8	NA	NA	NA	NA	111.891	102	1245	2838	NA	NA	NA	NA	NA
ENST00000240285.10	NA	NA	NA	NA	NA	NA	NA	NA	RDH10	8.92291	688	1026	2245
ENST00000240316.5	NA	NA	NA	NA	NA	NA	NA	NA	COIL	31.6902	31	1731	872
ENST00000240333.12	NA	NA	NA	NA	NA	NA	NA	NA	SLC35B1	39.9864	337	969	515
ENST00000240364.7	NA	NA	NA	NA	NA	NA	NA	NA	FAM117A	22.8907	44	1362	923
ENST00000240423.9	NA	NA	NA	NA	25.83	64	2226	3740	NA	NA	NA	NA	NA
ENST00000240488.8	NA	NA	NA	NA	44.414	50	618	261	NA	NA	NA	NA	NA
ENST00000240499.8	NA	NA	NA	NA	NA	NA	NA	NA	ZNF141	25.4569	170	1425	11006
ENST00000240587.5	NA	NA	NA	NA	NA	NA	NA	NA	TSHZ3	23.5646	322	3246	1602
ENST00000240617.10	NA	NA	NA	NA	NA	NA	NA	NA	PLBD1	56.9645	187	1662	111
ENST00000240651.14	NA	NA	NA	NA	NA	NA	NA	NA	PYROXD1	7.69788	76	1503	2496
ENST00000240652.8	NA	NA	NA	NA	NA	NA	NA	NA	IAPP	3.11206	118	270	1554
ENST00000240731.5	NA	NA	NA	NA	NA	NA	NA	NA	ZNF211	7.50058	179	1734	1860
ENST00000240851.9	NA	NA	NA	NA	86.2951	271	1203	433	NA	NA	NA	NA	NA
ENST00000240922.8	NA	NA	NA	NA	83.8508	300	510	5302	NA	NA	NA	NA	NA
ENST00000241014.6	NA	NA	NA	NA	NA	NA	NA	NA	MAPK8IP1	18.4713	179	2136	744
ENST00000241051.8	NA	NA	NA	NA	NA	NA	NA	NA	DEPDC7	2.3727	78	1536	127
ENST00000241052.5	NA	NA	NA	NA	NA	NA	NA	NA	CAT	1.53563	80	1584	627
ENST00000241069.11	NA	NA	NA	NA	NA	NA	NA	NA	ACHE	2.33256	107	1845	220
ENST00000241071.11	NA	NA	NA	NA	NA	NA	NA	NA	FBXO24	1.16692	298	1743	218
ENST00000241261.7	NA	NA	NA	NA	NA	NA	NA	NA	TNFSF10	4.79129	83	846	984
ENST00000241305.4	NA	NA	NA	NA	NA	NA	NA	NA	CPXM2	1.74746	148	2271	1125
ENST00000241337.9	NA	NA	NA	NA	NA	NA	NA	NA	GSTM2	7.52969	59	657	450
ENST00000241416.12	NA	NA	NA	NA	NA	NA	NA	NA	ACVR2A	8.95036	636	1542	3548
ENST00000241436.8	NA	NA	NA	NA	NA	NA	NA	NA	POLK	3.2929	172	2613	3126
ENST00000241463.5	NA	NA	NA	NA	NA	NA	NA	NA	RASL11A	1.38372	115	729	1698
ENST00000241502.9	NA	NA	NA	NA	NA	NA	NA	NA	FYTTD1	20.925	89	957	5687
ENST00000241600.10	102.938	29	891	538	NA	NA	NA	NA	NA	NA	NA	NA	NA
ENST00000241704.8	NA	NA	NA	NA	60.4901	80	3675	1563	NA	NA	NA	NA	NA
ENST00000242057.9	NA	NA	NA	NA	NA	NA	NA	NA	AHR	6.81614	613	2547	3083
ENST00000242059.10	NA	NA	NA	NA	65.2333	161	1245	3848	NA	NA	NA	NA	NA
ENST00000242067.11	NA	NA	NA	NA	NA	NA	NA	NA	BBS9	5.54731	489	2664	843
ENST00000242108.9	NA	NA	NA	NA	NA	NA	NA	NA	EEPD1	4.26628	663	1710	2332
ENST00000242140.10	NA	NA	NA	NA	NA	NA	NA	NA	WIPF3	8.90674	228	1452	2545
ENST00000242152.7	NA	NA	NA	NA	NA	NA	NA	NA	NPY	12.5516	86	294	175
ENST00000242209.9	NA	NA	NA	NA	NA	NA	NA	NA	FKBP9	4.56874	134	1713	1577
ENST00000242248.10	NA	NA	NA	NA	NA	NA	NA	NA	POLM	6.77982	92	1485	1229
ENST00000242257.14	NA	NA	NA	NA	42.0311	36	741	927	NA	NA	NA	NA	NA
ENST00000242275.7	NA	NA	NA	NA	NA	NA	NA	NA	SLC25A51	14.4835	450	894	53
ENST00000242310.4	NA	NA	NA	NA	NA	NA	NA	NA	TAF1L	1.19111	90	5481	645
ENST00000242351.10	NA	NA	NA	NA	46.8434	389	2709	4079	NA	NA	NA	NA	NA
ENST00000242375.8	NA	NA	NA	NA	NA	NA	NA	NA	AKR1D1	1.12967	60	981	1643
ENST00000242462.5	NA	NA	NA	NA	NA	NA	NA	NA	NEUROG3	5.70409	214	645	701
ENST00000242505.11	NA	NA	NA	NA	NA	NA	NA	NA	FAM149B1	8.09375	221	1749	3485
ENST00000242576.7	122.769	83	942	1023	NA	NA	NA	NA	NA	NA	NA	NA	NA
ENST00000242577.11	NA	NA	NA	NA	600.602	110	270	283	NA	NA	NA	NA	NA
ENST00000242591.10	NA	NA	NA	NA	NA	NA	NA	NA	IFT81	9.47049	526	2031	567
ENST00000242592.9	NA	NA	NA	NA	NA	NA	NA	NA	ACADS	2.897	60	1239	560
ENST00000242607.13	NA	NA	NA	NA	NA	NA	NA	NA	HVCN1	3.9077	139	822	724
ENST00000242719.4	NA	NA	NA	NA	NA	NA	NA	NA	RNF11	33.9663	484	465	2125
ENST00000242728.5	NA	NA	NA	NA	NA	NA	NA	NA	BHLHE41	2.0425	258	1449	2036
ENST00000242776.9	NA	NA	NA	NA	118.93	76	1284	138	NA	NA	NA	NA	NA
ENST00000242783.11	NA	NA	NA	NA	NA	NA	NA	NA	PKN1	53.425	216	2829	75
ENST00000242784.5	236.072	27	531	321	NA	NA	NA	NA	NA	NA	NA	NA	NA
ENST00000242786.6	NA	NA	NA	NA	NA	NA	NA	NA	ADGRE5	1.43488	80	2508	602
ENST00000242804.9	NA	NA	NA	NA	NA	NA	NA	NA	ZNF442	3.72444	633	1884	3757
ENST00000242810.11	NA	NA	NA	NA	NA	NA	NA	NA	KLHL24	6.10501	295	1803	5233
ENST00000242827.11	NA	NA	NA	NA	69.5534	62	621	294	NA	NA	NA	NA	NA
ENST00000242839.10	NA	NA	NA	NA	NA	NA	NA	NA	ATP7B	3.7477	755	4398	2087
ENST00000243045.10	NA	NA	NA	NA	21.8987	73	462	1484	NA	NA	NA	NA	NA
ENST00000243052.8	NA	NA	NA	NA	NA	NA	NA	NA	PDE1B	2.0846	185	1611	1397
ENST00000243077.8	NA	NA	NA	NA	NA	NA	NA	NA	LRP1	54	482	13635	806
ENST00000243167.9	NA	NA	NA	NA	NA	NA	NA	NA	FAAH	29.4232	32	1740	270
ENST00000243189.12	NA	NA	NA	NA	NA	NA	NA	NA	RSRP1	30.5762	212	873	340
ENST00000243253.8	NA	NA	NA	NA	104.062	116	1431	2021	NA	NA	NA	NA	NA
ENST00000243300.14	NA	NA	NA	NA	NA	NA	NA	NA	NRK	1.34234	307	4749	3010
ENST00000243344.8	NA	NA	NA	NA	NA	NA	NA	NA	TTC21B	18.0561	71	3951	1393
ENST00000243346.10	NA	NA	NA	NA	NA	NA	NA	NA	NMI	7.77729	328	924	223
ENST00000243389.8	NA	NA	NA	NA	NA	NA	NA	NA	SLC36A1	9.8934	216	1431	4125
ENST00000243440.2	NA	NA	NA	NA	NA	NA	NA	NA	BATF3	2.57253	728	384	374
ENST00000243457.4	NA	NA	NA	NA	NA	NA	NA	NA	KCNJ2	3.48467	386	1284	3721
ENST00000243498.10	82.76	102	1320	165	NA	NA	NA	NA	NA	NA	NA	NA	NA
ENST00000243501.10	NA	NA	NA	NA	NA	NA	NA	NA	PLA2G12A	14.1541	261	570	4388
ENST00000243563.8	143.322	206	849	222	NA	NA	NA	NA	NA	NA	NA	NA	NA
ENST00000243578.8	NA	NA	NA	NA	NA	NA	NA	NA	B9D2	6.42185	196	528	283
ENST00000243643.9	NA	NA	NA	NA	NA	NA	NA	NA	ZNF415	7.04777	122	1668	498
ENST00000243644.9	NA	NA	NA	NA	NA	NA	NA	NA	ZNF350	11.3843	242	1599	514
ENST00000243662.11	NA	NA	NA	NA	NA	NA	NA	NA	RAB38	7.09377	59	636	737
ENST00000243673.7	NA	NA	NA	NA	NA	NA	NA	NA	GPR83	2.3188	172	1272	2833
ENST00000243776.11	NA	NA	NA	NA	NA	NA	NA	NA	CHPF	34.5193	271	2328	429
ENST00000243878.9	NA	NA	NA	NA	NA	NA	NA	NA	ENKD1	6.76976	308	1041	216
ENST00000243903.6	NA	NA	NA	NA	NA	NA	NA	NA	ACTR5	9.7053	19	1824	704
ENST00000243913.8	NA	NA	NA	NA	NA	NA	NA	NA	GCNT7	3.04231	1072	927	65
ENST00000243918.10	NA	NA	NA	NA	NA	NA	NA	NA	SYS1	10.598	163	471	2094
ENST00000243997.8	NA	NA	NA	NA	37.8894	84	156	3370	NA	NA	NA	NA	NA
ENST00000244020.5	NA	NA	NA	NA	248.431	138	1035	3180	NA	NA	NA	NA	NA
ENST00000244040.4	NA	NA	NA	NA	NA	NA	NA	NA	RAB22A	7.26137	262	585	7804
ENST00000244043.5	NA	NA	NA	NA	NA	NA	NA	NA	PTGIS	15.295	21	1503	4046
ENST00000244050.3	NA	NA	NA	NA	NA	NA	NA	NA	SNAI1	4.68872	80	795	830
ENST00000244051.3	NA	NA	NA	NA	NA	NA	NA	NA	MOCS3	9.51585	25	1383	3704
ENST00000244061.6	47.6766	16	687	1744	NA	NA	NA	NA	NA	NA	NA	NA	NA
ENST00000244137.12	NA	NA	NA	NA	52.1252	31	1482	394	NA	NA	NA	NA	NA
ENST00000244174.11	NA	NA	NA	NA	NA	NA	NA	NA	IL9R	2.14205	64	1566	408
ENST00000244204.11	NA	NA	NA	NA	NA	NA	NA	NA	NAGK	20.4419	36	1035	1300
ENST00000244217.6	NA	NA	NA	NA	NA	NA	NA	NA	MCEE	14.1124	10	531	283
ENST00000244221.9	NA	NA	NA	NA	NA	NA	NA	NA	PAIP2B	10.6437	187	372	5741
ENST00000244227.8	NA	NA	NA	NA	NA	NA	NA	NA	SNRNP27	51.8777	29	468	928
ENST00000244230.7	78.9554	32	2046	86	NA	NA	NA	NA	NA	NA	NA	NA	NA
ENST00000244289.9	NA	NA	NA	NA	NA	NA	NA	NA	LIPE	3.05916	239	3231	298
ENST00000244333.4	NA	NA	NA	NA	NA	NA	NA	NA	LYPD3	1.43058	37	1041	564
ENST00000244336.10	NA	NA	NA	NA	NA	NA	NA	NA	CEACAM8	2.11676	96	1050	1151
ENST00000244360.8	NA	NA	NA	NA	NA	NA	NA	NA	RNF39	3.08232	184	1059	841
ENST00000244458.7	NA	NA	NA	NA	NA	NA	NA	NA	PACSIN1	5.47877	258	1335	2693
ENST00000244496.6	131.322	32	780	371	NA	NA	NA	NA	NA	NA	NA	NA	NA
ENST00000244520.10	NA	NA	NA	NA	294.639	39	480	287	NA	NA	NA	NA	NA
ENST00000244534.7	NA	NA	NA	NA	389.464	54	666	56	NA	NA	NA	NA	NA
ENST00000244537.6	NA	NA	NA	NA	635.154	33	312	56	NA	NA	NA	NA	NA
ENST00000244571.5	NA	NA	NA	NA	NA	NA	NA	NA	AARS2	21.3621	24	2958	1816
ENST00000244573.5	57.7272	55	648	53	NA	NA	NA	NA	NA	NA	NA	NA	NA
ENST00000244576.9	NA	NA	NA	NA	NA	NA	NA	NA	ZNF391	4.83411	504	1077	2461
ENST00000244711.4	NA	NA	NA	NA	57.6789	133	558	1327	NA	NA	NA	NA	NA
ENST00000244728.10	NA	NA	NA	NA	NA	NA	NA	NA	COL21A1	5.43086	232	2874	1067
ENST00000244741.10	NA	NA	NA	NA	NA	NA	NA	NA	CDKN1A	3.34809	90	495	1532
ENST00000244745.4	NA	NA	NA	NA	127.722	784	1425	2660	NA	NA	NA	NA	NA
ENST00000244763.9	NA	NA	NA	NA	27.6516	79	861	8721	NA	NA	NA	NA	NA
ENST00000244869.3	NA	NA	NA	NA	NA	NA	NA	NA	EREG	2.44386	164	510	3941
ENST00000245046.7	NA	NA	NA	NA	26.2919	180	786	1387	NA	NA	NA	NA	NA
ENST00000245157.11	NA	NA	NA	NA	NA	NA	NA	NA	BBS2	8.01053	162	2166	376
ENST00000245185.6	NA	NA	NA	NA	313.243	72	186	143	NA	NA	NA	NA	NA
ENST00000245206.10	152.594	88	1293	1040	NA	NA	NA	NA	NA	NA	NA	NA	NA
ENST00000245222.9	NA	NA	NA	NA	NA	NA	NA	NA	SPHK2	15.2065	151	1965	632
ENST00000245304.5	NA	NA	NA	NA	NA	NA	NA	NA	RAP2A	16.9947	302	552	4686
ENST00000245414.9	NA	NA	NA	NA	NA	NA	NA	NA	IRF1	4.63124	234	978	2342
ENST00000245451.9	NA	NA	NA	NA	NA	NA	NA	NA	BMP4	5.35313	408	1227	296
ENST00000245458.11	10332.2	34	171	90	NA	NA	NA	NA	NA	NA	NA	NA	NA
ENST00000245479.3	NA	NA	NA	NA	NA	NA	NA	NA	SOX9	9.34164	372	1530	2029
ENST00000245539.11	NA	NA	NA	NA	102.564	22	729	453	NA	NA	NA	NA	NA
ENST00000245543.6	NA	NA	NA	NA	NA	NA	NA	NA	ARMC7	10.5763	320	597	1234
ENST00000245544.9	NA	NA	NA	NA	48.3903	83	1971	79	NA	NA	NA	NA	NA
ENST00000245552.7	NA	NA	NA	NA	76.3257	35	606	260	NA	NA	NA	NA	NA
ENST00000245564.8	NA	NA	NA	NA	NA	NA	NA	NA	MSTO1	26.7585	31	1713	678
ENST00000245615.6	NA	NA	NA	NA	NA	NA	NA	NA	MBOAT7	37.998	246	1419	629
ENST00000245663.9	NA	NA	NA	NA	NA	NA	NA	NA	ZBTB46	4.87188	201	1770	3260
ENST00000245680.7	NA	NA	NA	NA	NA	NA	NA	NA	SLC35F5	13.2067	233	1572	8509
ENST00000245787.9	NA	NA	NA	NA	NA	NA	NA	NA	INSIG2	6.09443	209	678	2675
ENST00000245796.11	NA	NA	NA	NA	NA	NA	NA	NA	PSD4	2.16674	195	3171	7976
ENST00000245810.2	NA	NA	NA	NA	NA	NA	NA	NA	PSPN	1.28067	84	471	146
ENST00000245812.8	NA	NA	NA	NA	42.9732	27	666	277	NA	NA	NA	NA	NA
ENST00000245816.11	NA	NA	NA	NA	30.13	44	834	1532	NA	NA	NA	NA	NA
ENST00000245817.5	NA	NA	NA	NA	NA	NA	NA	NA	TNFSF9	2.47173	11	765	858
ENST00000245838.13	NA	NA	NA	NA	NA	NA	NA	NA	THOC2	40.8546	30	4782	788
ENST00000245908.11	NA	NA	NA	NA	NA	NA	NA	NA	SH2D3A	7.83987	117	1731	433
ENST00000245923.9	NA	NA	NA	NA	NA	NA	NA	NA	RTN2	10.9177	222	1638	414
ENST00000245925.8	NA	NA	NA	NA	NA	NA	NA	NA	EML2	5.0923	21	1950	263
ENST00000245932.11	NA	NA	NA	NA	88.9677	293	1143	806	NA	NA	NA	NA	NA
ENST00000245934.12	NA	NA	NA	NA	NA	NA	NA	NA	SYMPK	50.2908	102	3825	150
ENST00000245960.10	NA	NA	NA	NA	NA	NA	NA	NA	CDC25B	19.4479	222	1743	1154
ENST00000246024.7	NA	NA	NA	NA	NA	NA	NA	NA	TMX4	5.86405	148	1050	4905
ENST00000246069.12	NA	NA	NA	NA	93.151	134	498	2773	NA	NA	NA	NA	NA
ENST00000246071.8	NA	NA	NA	NA	68.7088	174	678	1559	NA	NA	NA	NA	NA
ENST00000246080.4	NA	NA	NA	NA	NA	NA	NA	NA	TCF15	1.38333	72	600	334
ENST00000246112.9	NA	NA	NA	NA	NA	NA	NA	NA	TLE6	1.42149	83	1719	175
ENST00000246117.9	NA	NA	NA	NA	57.7953	101	1692	1887	NA	NA	NA	NA	NA
ENST00000246151.9	NA	NA	NA	NA	71.5784	98	636	856	NA	NA	NA	NA	NA
ENST00000246166.3	NA	NA	NA	NA	13.9022	59	1314	1338	NA	NA	NA	NA	NA
ENST00000246186.8	NA	NA	NA	NA	NA	NA	NA	NA	MMP24	6.22254	72	1938	2389
ENST00000246190.11	NA	NA	NA	NA	NA	NA	NA	NA	NECAB3	7.98092	76	1191	742
ENST00000246194.8	NA	NA	NA	NA	32.6776	313	921	4979	NA	NA	NA	NA	NA
ENST00000246229.5	NA	NA	NA	NA	NA	NA	NA	NA	PLAGL2	40.2742	217	1491	3948
ENST00000246337.9	NA	NA	NA	NA	90.4383	12	1104	77	NA	NA	NA	NA	NA
ENST00000246529.4	NA	NA	NA	NA	NA	NA	NA	NA	LRFN3	6.18203	1198	1887	1605
ENST00000246532.6	NA	NA	NA	NA	NA	NA	NA	NA	IGFLR1	2.38147	100	1068	479
ENST00000246533.8	155.676	107	807	514	NA	NA	NA	NA	NA	NA	NA	NA	NA
ENST00000246535.4	NA	NA	NA	NA	36.2651	32	1077	48	NA	NA	NA	NA	NA
ENST00000246548.9	NA	NA	NA	NA	94.817	52	1923	2030	NA	NA	NA	NA	NA
ENST00000246551.9	NA	NA	NA	NA	NA	NA	NA	NA	HCST	4.56255	65	282	217
ENST00000246553.4	NA	NA	NA	NA	NA	NA	NA	NA	FFAR1	1.5085	3284	903	1410
ENST00000246672.4	NA	NA	NA	NA	NA	NA	NA	NA	NR1D1	5.45479	635	1845	290
ENST00000246747.9	NA	NA	NA	NA	81.4057	48	555	329	NA	NA	NA	NA	NA
ENST00000246784.8	NA	NA	NA	NA	NA	NA	NA	NA	BCL2L12	70.6553	143	753	168
ENST00000246792.4	NA	NA	NA	NA	NA	NA	NA	NA	RRAS	9.63043	45	657	284
ENST00000246794.10	NA	NA	NA	NA	NA	NA	NA	NA	PRRG2	2.0984	179	609	615
ENST00000246802.10	NA	NA	NA	NA	222.207	14	1437	53	NA	NA	NA	NA	NA
ENST00000246868.7	NA	NA	NA	NA	NA	NA	NA	NA	SBDS	72.3498	169	753	691
ENST00000246949.10	NA	NA	NA	NA	NA	NA	NA	NA	DNASE1	6.83217	355	849	142
ENST00000246957.10	175.463	16	2115	92	NA	NA	NA	NA	NA	NA	NA	NA	NA
ENST00000247001.10	NA	NA	NA	NA	NA	NA	NA	NA	SUGP1	35.6514	13	1938	615
ENST00000247003.9	36.2493	27	1452	314	NA	NA	NA	NA	NA	NA	NA	NA	NA
ENST00000247005.8	NA	NA	NA	NA	NA	NA	NA	NA	GDF1	2.34709	1408	1119	52
ENST00000247020.9	NA	NA	NA	NA	28.8238	30	636	643	NA	NA	NA	NA	NA
ENST00000247026.10	NA	NA	NA	NA	NA	NA	NA	NA	NSRP1	54.389	28	1677	801
ENST00000247138.11	NA	NA	NA	NA	NA	NA	NA	NA	SLC35A2	11.7425	10	1191	255
ENST00000247178.6	NA	NA	NA	NA	NA	NA	NA	NA	ATG14	17.8928	8	1479	3228
ENST00000247191.7	NA	NA	NA	NA	115.979	124	2541	216	NA	NA	NA	NA	NA
ENST00000247194.9	NA	NA	NA	NA	NA	NA	NA	NA	L3HYPDH	8.36255	92	1065	359
ENST00000247207.7	NA	NA	NA	NA	NA	NA	NA	NA	HSPA2	8.53743	109	1920	468
ENST00000247225.7	NA	NA	NA	NA	NA	NA	NA	NA	SGPP1	4.56158	121	1326	1889
ENST00000247226.13	NA	NA	NA	NA	NA	NA	NA	NA	PLEKHG3	16.1887	320	3660	6546
ENST00000247271.5	NA	NA	NA	NA	NA	NA	NA	NA	OMG	2.53422	90	1323	362
ENST00000247291.8	NA	NA	NA	NA	76.1917	99	453	2822	NA	NA	NA	NA	NA
ENST00000247461.9	NA	NA	NA	NA	NA	NA	NA	NA	CANX	329.019	139	1779	2997
ENST00000247470.10	NA	NA	NA	NA	NA	NA	NA	NA	PYCARD	29.4458	70	588	99
ENST00000247655.4	1021.65	115	192	322	NA	NA	NA	NA	NA	NA	NA	NA	NA
ENST00000247665.12	NA	NA	NA	NA	126.901	22	378	177	NA	NA	NA	NA	NA
ENST00000247668.7	NA	NA	NA	NA	NA	NA	NA	NA	TRAF2	26.2261	54	1506	706
ENST00000247706.4	NA	NA	NA	NA	NA	NA	NA	NA	ABHD8	10.181	192	1320	530
ENST00000247815.9	NA	NA	NA	NA	NA	NA	NA	NA	HELB	8.56565	111	3264	97
ENST00000247833.12	NA	NA	NA	NA	NA	NA	NA	NA	RAB3IP	12.2232	197	1383	7753
ENST00000247843.7	NA	NA	NA	NA	54.523	230	684	554	NA	NA	NA	NA	NA
ENST00000247866.9	177.596	37	318	110	NA	NA	NA	NA	NA	NA	NA	NA	NA
ENST00000247879.2	NA	NA	NA	NA	NA	NA	NA	NA	TAS2R3	2.3466	62	951	88
ENST00000247881.4	NA	NA	NA	NA	NA	NA	NA	NA	TAS2R4	3.13987	1815	900	2303
ENST00000247883.5	NA	NA	NA	NA	NA	NA	NA	NA	TAS2R5	1.39064	145	900	106
ENST00000247930.5	NA	NA	NA	NA	NA	NA	NA	NA	ZNF777	17.6892	263	2496	413
ENST00000247956.11	NA	NA	NA	NA	NA	NA	NA	NA	ZNF317	31.8153	288	1788	1980
ENST00000247970.9	NA	NA	NA	NA	87.5258	27	492	490	NA	NA	NA	NA	NA
ENST00000247977.9	NA	NA	NA	NA	NA	NA	NA	NA	FBXL12	21.6408	266	981	626
ENST00000248054.10	NA	NA	NA	NA	NA	NA	NA	NA	SIN3B	25.0367	23	3393	1622
ENST00000248076.4	NA	NA	NA	NA	NA	NA	NA	NA	F2RL3	8.87131	191	1158	1985
ENST00000248089.8	77.0494	1	417	238	NA	NA	NA	NA	NA	NA	NA	NA	NA
ENST00000248098.8	NA	NA	NA	NA	110.885	34	573	3088	NA	NA	NA	NA	NA
ENST00000248114.7	NA	NA	NA	NA	24.0287	26	618	1721	NA	NA	NA	NA	NA
ENST00000248121.7	NA	NA	NA	NA	NA	NA	NA	NA	SYNGR3	12.5692	133	690	1203
ENST00000248139.8	NA	NA	NA	NA	NA	NA	NA	NA	RAB40C	9.45357	226	846	1646
ENST00000248150.5	NA	NA	NA	NA	NA	NA	NA	NA	GNG13	6.0202	103	204	678
ENST00000248211.11	NA	NA	NA	NA	NA	NA	NA	NA	ZNF10	8.53098	187	1722	2497
ENST00000248248.8	NA	NA	NA	NA	NA	NA	NA	NA	MON1B	18.8056	300	1644	4090
ENST00000248306.8	NA	NA	NA	NA	NA	NA	NA	NA	METTL25	9.5224	37	1812	215
ENST00000248342.9	NA	NA	NA	NA	NA	NA	NA	NA	EIF3K	396.787	81	657	34
ENST00000248378.6	NA	NA	NA	NA	154.503	137	333	186	NA	NA	NA	NA	NA
ENST00000248437.9	NA	NA	NA	NA	26.7164	60	1347	642	NA	NA	NA	NA	NA
ENST00000248444.10	NA	NA	NA	NA	NA	NA	NA	NA	VIL1	1.11312	57	2484	3959
ENST00000248450.9	NA	NA	NA	NA	89.7466	51	1305	404	NA	NA	NA	NA	NA
ENST00000248553.7	249.514	40	618	119	NA	NA	NA	NA	NA	NA	NA	NA	NA
ENST00000248564.6	NA	NA	NA	NA	NA	NA	NA	NA	GNG11	1.56968	403	222	2394
ENST00000248566.4	NA	NA	NA	NA	436.43	83	213	162	NA	NA	NA	NA	NA
ENST00000248594.11	NA	NA	NA	NA	NA	NA	NA	NA	PTPN12	104.115	357	2343	789
ENST00000248633.9	NA	NA	NA	NA	NA	NA	NA	NA	PEX1	17.8174	85	3852	432
ENST00000248668.5	NA	NA	NA	NA	NA	NA	NA	NA	LRFN1	2.88157	196	2316	1067
ENST00000248706.5	NA	NA	NA	NA	29.0205	191	747	1030	NA	NA	NA	NA	NA
ENST00000248846.10	NA	NA	NA	NA	NA	NA	NA	NA	TUBGCP6	15.1134	564	5460	42
ENST00000248879.8	NA	NA	NA	NA	NA	NA	NA	NA	DGCR6L	53.3137	72	663	437
ENST00000248924.11	NA	NA	NA	NA	NA	NA	NA	NA	GCAT	19.6241	34	1260	179
ENST00000248929.14	NA	NA	NA	NA	NA	NA	NA	NA	SGSM3	7.54522	206	2250	530
ENST00000248958.5	NA	NA	NA	NA	NA	NA	NA	NA	SDF2L1	22.103	35	666	124
ENST00000248975.6	NA	NA	NA	NA	228.803	199	741	811	NA	NA	NA	NA	NA
ENST00000249014.5	NA	NA	NA	NA	NA	NA	NA	NA	CDC42EP1	12.2446	387	1176	585
ENST00000249016.5	NA	NA	NA	NA	NA	NA	NA	NA	MCHR1	2.33694	438	1062	884
ENST00000249042.8	NA	NA	NA	NA	NA	NA	NA	NA	TST	13.3269	69	894	162
ENST00000249064.9	NA	NA	NA	NA	NA	NA	NA	NA	CCDC117	27.987	155	840	2969
ENST00000249071.11	NA	NA	NA	NA	NA	NA	NA	NA	RAC2	1.65869	121	579	772
ENST00000249075.4	NA	NA	NA	NA	NA	NA	NA	NA	LIF	1.57299	64	609	3198
ENST00000249116.7	NA	NA	NA	NA	NA	NA	NA	NA	APOBEC3A	4.7516	83	600	675
ENST00000249269.9	NA	NA	NA	NA	38.4117	25	1470	2415	NA	NA	NA	NA	NA
ENST00000249289.5	NA	NA	NA	NA	117.826	49	360	269	NA	NA	NA	NA	NA
ENST00000249299.7	NA	NA	NA	NA	15.0276	60	291	12033	NA	NA	NA	NA	NA
ENST00000249330.3	NA	NA	NA	NA	NA	NA	NA	NA	VGF	7.80907	216	1848	487
ENST00000249344.7	NA	NA	NA	NA	NA	NA	NA	NA	STRIP2	9.84502	41	2505	2570
ENST00000249356.4	NA	NA	NA	NA	NA	NA	NA	NA	DNAJB9	8.67949	240	672	1497
ENST00000249363.4	NA	NA	NA	NA	NA	NA	NA	NA	LRRC4	21.4685	625	1962	1608
ENST00000249364.9	NA	NA	NA	NA	89.8857	85	948	4233	NA	NA	NA	NA	NA
ENST00000249373.8	NA	NA	NA	NA	NA	NA	NA	NA	SMO	38.6221	519	2364	1094
ENST00000249396.12	NA	NA	NA	NA	NA	NA	NA	NA	SIRT2	3.64679	97	1170	595
ENST00000249442.11	NA	NA	NA	NA	43.8131	188	792	361	NA	NA	NA	NA	NA
ENST00000249601.9	NA	NA	NA	NA	NA	NA	NA	NA	ARHGAP22	3.61677	277	2097	355
ENST00000249636.11	NA	NA	NA	NA	NA	NA	NA	NA	PIAS1	13.7042	12	1956	6012
ENST00000249647.8	NA	NA	NA	NA	48.5251	94	636	1580	NA	NA	NA	NA	NA
ENST00000249700.9	NA	NA	NA	NA	NA	NA	NA	NA	TMOD2	2.02491	185	1056	7909
ENST00000249776.13	NA	NA	NA	NA	54.1066	115	951	691	NA	NA	NA	NA	NA
ENST00000249786.9	NA	NA	NA	NA	127.024	57	180	2306	NA	NA	NA	NA	NA
ENST00000249806.11	NA	NA	NA	NA	43.6969	144	936	1148	NA	NA	NA	NA	NA
ENST00000249822.9	113.612	138	339	4889	NA	NA	NA	NA	NA	NA	NA	NA	NA
ENST00000249842.8	NA	NA	NA	NA	NA	NA	NA	NA	ISLR	3.01026	318	1287	726
ENST00000249861.9	NA	NA	NA	NA	NA	NA	NA	NA	THAP10	3.70451	161	774	1112
ENST00000249883.10	NA	NA	NA	NA	13.2457	167	2343	2358	NA	NA	NA	NA	NA
ENST00000249887.3	NA	NA	NA	NA	NA	NA	NA	NA	ACKR4	2.49127	63	1053	1194
ENST00000250024.9	NA	NA	NA	NA	NA	NA	NA	NA	E2F8	23.6315	1182	2604	595
ENST00000250055.3	NA	NA	NA	NA	NA	NA	NA	NA	SOX15	17.0363	418	702	200
ENST00000250076.8	NA	NA	NA	NA	NA	NA	NA	NA	ZNF232	23.4973	56	1335	88
ENST00000250092.11	NA	NA	NA	NA	NA	NA	NA	NA	CD68	4.78334	40	1065	600
ENST00000250101.10	55.2591	23	372	1522	NA	NA	NA	NA	NA	NA	NA	NA	NA
ENST00000250111.9	NA	NA	NA	NA	43.5934	593	873	1875	NA	NA	NA	NA	NA
ENST00000250113.12	NA	NA	NA	NA	NA	NA	NA	NA	FXR2	14.827	365	2022	600
ENST00000250124.11	NA	NA	NA	NA	61.2689	11	744	661	NA	NA	NA	NA	NA
ENST00000250237.10	NA	NA	NA	NA	NA	NA	NA	NA	QTRT1	35.7105	22	1212	95
ENST00000250244.11	79.2724	81	1272	395	NA	NA	NA	NA	NA	NA	NA	NA	NA
ENST00000250263.8	NA	NA	NA	NA	NA	NA	NA	NA	ERI1	17.6756	167	1050	3304
ENST00000250340.9	NA	NA	NA	NA	NA	NA	NA	NA	CLEC11A	6.02921	162	972	241
ENST00000250373.9	NA	NA	NA	NA	NA	NA	NA	NA	NFATC4	3.83816	157	2709	1896
ENST00000250383.11	NA	NA	NA	NA	NA	NA	NA	NA	DHRS2	22.8095	447	843	386
ENST00000250405.10	NA	NA	NA	NA	NA	NA	NA	NA	BCL2L2	5.40525	158	582	2786
ENST00000250454.8	NA	NA	NA	NA	36.1061	73	858	372	NA	NA	NA	NA	NA
ENST00000250457.9	NA	NA	NA	NA	NA	NA	NA	NA	EGLN3	8.33071	322	720	1664
ENST00000250489.9	NA	NA	NA	NA	NA	NA	NA	NA	PIP4P1	21.8279	109	834	878
ENST00000250495.10	NA	NA	NA	NA	NA	NA	NA	NA	NEDD8	253.234	100	246	270
ENST00000250498.9	NA	NA	NA	NA	142.026	67	342	275	NA	NA	NA	NA	NA
ENST00000250535.5	NA	NA	NA	NA	NA	NA	NA	NA	CDO1	9.48259	262	603	700
ENST00000250559.14	NA	NA	NA	NA	NA	NA	NA	NA	RAP1B	19.3659	171	555	12652
ENST00000250617.7	NA	NA	NA	NA	NA	NA	NA	NA	ARHGEF6	6.02153	50	2331	2479
ENST00000250699.2	NA	NA	NA	NA	NA	NA	NA	NA	CHRNA10	1.64128	72	1353	520
ENST00000250784.13	NA	NA	NA	NA	231.665	23	792	374	NA	NA	NA	NA	NA
ENST00000250825.5	NA	NA	NA	NA	NA	NA	NA	NA	VCY	1.13938	33	378	99
ENST00000250896.9	NA	NA	NA	NA	NA	NA	NA	NA	MKNK2	51.7158	245	1398	2142
ENST00000250916.6	NA	NA	NA	NA	24.4343	82	759	2060	NA	NA	NA	NA	NA
ENST00000251020.9	NA	NA	NA	NA	NA	NA	NA	NA	SALL1	65.3136	29	3975	1130
ENST00000251038.10	NA	NA	NA	NA	13.6319	97	2211	15845	NA	NA	NA	NA	NA
ENST00000251047.6	NA	NA	NA	NA	NA	NA	NA	NA	LMAN1	37.6512	21	1533	3270
ENST00000251089.8	NA	NA	NA	NA	NA	NA	NA	NA	ANGEL1	10.6232	55	2013	3219
ENST00000251102.13	NA	NA	NA	NA	NA	NA	NA	NA	CNGB1	2.5254	77	3756	1824
ENST00000251108.10	NA	NA	NA	NA	NA	NA	NA	NA	CDADC1	2.14296	113	1545	1728
ENST00000251166.9	NA	NA	NA	NA	NA	NA	NA	NA	CORO7	8.0357	78	2778	616
ENST00000251170.12	NA	NA	NA	NA	NA	NA	NA	NA	SEC14L5	1.60115	167	2091	4187
ENST00000251241.9	NA	NA	NA	NA	NA	NA	NA	NA	DHX40	29.2181	62	2340	1173
ENST00000251268.11	NA	NA	NA	NA	NA	NA	NA	NA	MEGF8	18.1577	609	8538	1990
ENST00000251287.3	NA	NA	NA	NA	NA	NA	NA	NA	HCN2	4.93468	65	2670	685
ENST00000251296.4	NA	NA	NA	NA	NA	NA	NA	NA	IGSF21	11.6603	331	1404	157
ENST00000251303.11	NA	NA	NA	NA	NA	NA	NA	NA	SLX1A	40.7487	210	828	95
ENST00000251334.7	NA	NA	NA	NA	NA	NA	NA	NA	INTS2	15.0953	347	3591	2190
ENST00000251363.10	NA	NA	NA	NA	39.8015	283	1185	312	NA	NA	NA	NA	NA
ENST00000251412.8	NA	NA	NA	NA	NA	NA	NA	NA	TUBG2	10.0019	220	1356	206
ENST00000251413.8	NA	NA	NA	NA	92.8016	55	1356	197	NA	NA	NA	NA	NA
ENST00000251453.8	2526.97	54	441	136	NA	NA	NA	NA	NA	NA	NA	NA	NA
ENST00000251472.9	NA	NA	NA	NA	NA	NA	NA	NA	MAST1	3.43474	58	4713	82
ENST00000251481.11	NA	NA	NA	NA	NA	NA	NA	NA	SULT1C2	1.83529	197	891	1451
ENST00000251496.7	NA	NA	NA	NA	54.6733	99	3048	1440	NA	NA	NA	NA	NA
ENST00000251535.11	NA	NA	NA	NA	NA	NA	NA	NA	ALOX12	3.44803	69	1992	331
ENST00000251547.10	NA	NA	NA	NA	NA	NA	NA	NA	FBXO44	12.8488	106	768	2054
ENST00000251582.12	NA	NA	NA	NA	NA	NA	NA	NA	ADAMTS2	1.81448	133	3636	3014
ENST00000251588.7	NA	NA	NA	NA	NA	NA	NA	NA	CIAO3	12.4395	12	1431	652
ENST00000251595.11	NA	NA	NA	NA	NA	NA	NA	NA	HBA2	1.63701	39	429	110
ENST00000251607.11	NA	NA	NA	NA	NA	NA	NA	NA	TRNT1	13.8178	78	1305	869
ENST00000251630.11	NA	NA	NA	NA	NA	NA	NA	NA	PDGFRL	2.58717	37	1128	343
ENST00000251636.10	NA	NA	NA	NA	NA	NA	NA	NA	DHX29	29.3615	121	4110	433
ENST00000251654.9	NA	NA	NA	NA	55.782	36	1620	143	NA	NA	NA	NA	NA
ENST00000251691.5	NA	NA	NA	NA	NA	NA	NA	NA	ARFGEF3	11.5543	148	6534	8177
ENST00000251775.9	NA	NA	NA	NA	NA	NA	NA	NA	SNX4	19.5189	30	1353	1129
ENST00000251810.8	NA	NA	NA	NA	16.2512	87	1056	3631	NA	NA	NA	NA	NA
ENST00000251822.7	NA	NA	NA	NA	NA	NA	NA	NA	RHOBTB2	4.54852	568	2184	2730
ENST00000251849.9	NA	NA	NA	NA	NA	NA	NA	NA	RAF1	60.3864	331	1947	913
ENST00000251871.9	NA	NA	NA	NA	8.66219	232	1956	2899	NA	NA	NA	NA	NA
ENST00000251900.9	NA	NA	NA	NA	NA	NA	NA	NA	SCML2	10.5242	121	2103	1938
ENST00000251968.4	NA	NA	NA	NA	48.7403	126	1173	235	NA	NA	NA	NA	NA
ENST00000251973.10	NA	NA	NA	NA	NA	NA	NA	NA	CARD10	8.38989	215	3099	797
ENST00000252011.8	NA	NA	NA	NA	NA	NA	NA	NA	DHX35	21.6341	24	2112	1178
ENST00000252015.3	NA	NA	NA	NA	43.6476	26	2394	742	NA	NA	NA	NA	NA
ENST00000252029.8	NA	NA	NA	NA	NA	NA	NA	NA	TYMP	4.79901	119	1449	18
ENST00000252032.10	NA	NA	NA	NA	NA	NA	NA	NA	DNAAF9	2.88518	112	3534	3266
ENST00000252034.12	NA	NA	NA	NA	NA	NA	NA	NA	ELN	2.03242	15	2175	1207
ENST00000252050.9	NA	NA	NA	NA	NA	NA	NA	NA	CUL9	2.4173	63	7554	142
ENST00000252085.4	NA	NA	NA	NA	2.94144	253	2799	1802	NA	NA	NA	NA	NA
ENST00000252087.3	NA	NA	NA	NA	NA	NA	NA	NA	PCDHGC5	1.63489	160	2835	1802
ENST00000252102.9	NA	NA	NA	NA	152.378	47	300	302	NA	NA	NA	NA	NA
ENST00000252108.8	NA	NA	NA	NA	NA	NA	NA	NA	UBE4A	32.2403	116	3201	2771
ENST00000252115.10	NA	NA	NA	NA	49.8384	26	1266	2070	NA	NA	NA	NA	NA
ENST00000252136.12	NA	NA	NA	NA	NA	NA	NA	NA	TRMT2A	17.8634	320	1878	688
ENST00000252137.11	NA	NA	NA	NA	NA	NA	NA	NA	ESS2	6.90758	11	1431	3917
ENST00000252207.10	NA	NA	NA	NA	NA	NA	NA	NA	ZSCAN9	11.9217	165	1185	309
ENST00000252211.7	NA	NA	NA	NA	NA	NA	NA	NA	ZKSCAN3	20.8579	183	1617	2887
ENST00000252229.7	NA	NA	NA	NA	NA	NA	NA	NA	MICB	19.9029	49	1152	1215
ENST00000252288.8	NA	NA	NA	NA	NA	NA	NA	NA	GAMT	19.3004	66	711	333
ENST00000252318.7	NA	NA	NA	NA	NA	NA	NA	NA	GALNT8	4.59082	278	1914	129
ENST00000252338.5	NA	NA	NA	NA	NA	NA	NA	NA	NALF2	7.55112	957	1419	2552
ENST00000252445.8	NA	NA	NA	NA	64.0322	58	252	700	NA	NA	NA	NA	NA
ENST00000252453.12	NA	NA	NA	NA	NA	NA	NA	NA	ANGPTL8	3.30769	19	597	256
ENST00000252456.7	NA	NA	NA	NA	NA	NA	NA	NA	CNN1	6.54194	77	894	528
ENST00000252483.10	NA	NA	NA	NA	53.6516	229	1617	844	NA	NA	NA	NA	NA
ENST00000252486.9	412.969	69	954	143	NA	NA	NA	NA	NA	NA	NA	NA	NA
ENST00000252506.11	NA	NA	NA	NA	NA	NA	NA	NA	GADD45G	10.4071	110	480	476
ENST00000252512.14	NA	NA	NA	NA	60.1874	109	3264	1497	NA	NA	NA	NA	NA
ENST00000252530.10	NA	NA	NA	NA	NA	NA	NA	NA	FAM98C	2.01767	61	1050	202
ENST00000252542.9	NA	NA	NA	NA	NA	NA	NA	NA	SAFB2	79.0346	61	2862	244
ENST00000252575.11	NA	NA	NA	NA	NA	NA	NA	NA	NCAN	1.83971	114	3966	2322
ENST00000252593.7	NA	NA	NA	NA	NA	NA	NA	NA	BST2	16.1735	55	543	403
ENST00000252595.12	NA	NA	NA	NA	NA	NA	NA	NA	SLC27A1	3.89147	17	1941	1556
ENST00000252597.8	NA	NA	NA	NA	NA	NA	NA	NA	USHBP1	6.69442	123	2112	1054
ENST00000252599.9	NA	NA	NA	NA	NA	NA	NA	NA	COLGALT1	28.5904	65	1869	1713
ENST00000252602.2	94.4249	21	279	464	NA	NA	NA	NA	NA	NA	NA	NA	NA
ENST00000252603.7	NA	NA	NA	NA	59.1803	24	777	207	NA	NA	NA	NA	NA
ENST00000252622.15	NA	NA	NA	NA	254.651	20	312	159	NA	NA	NA	NA	NA
ENST00000252674.9	NA	NA	NA	NA	NA	NA	NA	NA	MLLT1	29.2605	191	1680	2661
ENST00000252699.7	NA	NA	NA	NA	NA	NA	NA	NA	ACTN4	106.493	97	2736	2157
ENST00000252711.7	NA	NA	NA	NA	30.158	41	1068	3746	NA	NA	NA	NA	NA
ENST00000252713.9	NA	NA	NA	NA	NA	NA	NA	NA	ZNF655	30.7876	173	1476	2869
ENST00000252744.6	NA	NA	NA	NA	NA	NA	NA	NA	ZSWIM6	8.18961	15	3648	1855
ENST00000252804.9	NA	NA	NA	NA	94.0092	60	4440	2317	NA	NA	NA	NA	NA
ENST00000252809.3	NA	NA	NA	NA	NA	NA	NA	NA	GDF15	2.18207	32	927	241
ENST00000252818.5	NA	NA	NA	NA	NA	NA	NA	NA	JUND	40.4801	138	1044	747
ENST00000252825.9	NA	NA	NA	NA	NA	NA	NA	NA	HRC	1.61	159	2100	98
ENST00000252826.10	NA	NA	NA	NA	NA	NA	NA	NA	TRPM4	3.02046	75	3645	338
ENST00000252840.11	NA	NA	NA	NA	NA	NA	NA	NA	ZNF557	13.129	500	1293	4224
ENST00000252891.8	NA	NA	NA	NA	NA	NA	NA	NA	NUMBL	9.37259	168	1830	1563
ENST00000252934.10	NA	NA	NA	NA	64.2211	230	1428	1636	NA	NA	NA	NA	NA
ENST00000252936.8	NA	NA	NA	NA	NA	NA	NA	NA	TUBGCP2	29.0848	375	2709	1131
ENST00000252945.8	NA	NA	NA	NA	NA	NA	NA	NA	CYP2E1	2.61516	33	1482	159
ENST00000252979.6	NA	NA	NA	NA	NA	NA	NA	NA	ZNF337	5.41741	144	2256	1837
ENST00000252996.9	NA	NA	NA	NA	NA	NA	NA	NA	TAF4	23.9852	71	3258	1370
ENST00000252998.2	NA	NA	NA	NA	NA	NA	NA	NA	RBBP8NL	2.56997	163	1995	641
ENST00000252999.7	NA	NA	NA	NA	NA	NA	NA	NA	LAMA5	34.4734	67	11088	271
ENST00000253003.7	NA	NA	NA	NA	208.905	54	1224	101	NA	NA	NA	NA	NA
ENST00000253023.8	NA	NA	NA	NA	123.947	541	552	377	NA	NA	NA	NA	NA
ENST00000253024.10	NA	NA	NA	NA	392.191	694	2508	162	NA	NA	NA	NA	NA
ENST00000253039.9	NA	NA	NA	NA	241.126	13	1419	2025	NA	NA	NA	NA	NA
ENST00000253047.7	NA	NA	NA	NA	NA	NA	NA	NA	TMEM160	48.0165	10	567	78
ENST00000253048.10	NA	NA	NA	NA	NA	NA	NA	NA	ZC3H4	59.1368	62	3912	2169
ENST00000253055.8	NA	NA	NA	NA	NA	NA	NA	NA	MAP3K10	4.45757	606	2865	283
ENST00000253063.4	NA	NA	NA	NA	NA	NA	NA	NA	SESN2	14.0279	330	1443	1689
ENST00000253083.9	NA	NA	NA	NA	NA	NA	NA	NA	HIP1R	16.7029	94	3207	1208
ENST00000253099.11	NA	NA	NA	NA	84.2516	40	936	242	NA	NA	NA	NA	NA
ENST00000253107.12	NA	NA	NA	NA	67.1488	33	1422	847	NA	NA	NA	NA	NA
ENST00000253108.9	247.12	40	963	100	NA	NA	NA	NA	NA	NA	NA	NA	NA
ENST00000253110.16	NA	NA	NA	NA	NA	NA	NA	NA	SHFL	4.35831	111	876	941
ENST00000253115.7	NA	NA	NA	NA	NA	NA	NA	NA	ZNF426	28.1726	282	1665	5157
ENST00000253122.10	NA	NA	NA	NA	NA	NA	NA	NA	SLC6A8	40.715	649	1908	1374
ENST00000253188.8	NA	NA	NA	NA	NA	NA	NA	NA	SLC7A10	3.17476	147	1572	227
ENST00000253193.9	NA	NA	NA	NA	NA	NA	NA	NA	LRP3	14.6568	456	2313	1289
ENST00000253233.6	NA	NA	NA	NA	NA	NA	NA	NA	MTRFR	20.0132	124	501	929
ENST00000253237.10	NA	NA	NA	NA	32.9967	23	1341	3997	NA	NA	NA	NA	NA
ENST00000253247.9	77.6954	12	2160	672	NA	NA	NA	NA	NA	NA	NA	NA	NA
ENST00000253270.13	NA	NA	NA	NA	NA	NA	NA	NA	SLC35D2	10.5671	77	1014	532
ENST00000253329.3	NA	NA	NA	NA	55.3214	38	1479	958	NA	NA	NA	NA	NA
ENST00000253363.11	NA	NA	NA	NA	122.24	333	1593	3134	NA	NA	NA	NA	NA
ENST00000253407.4	NA	NA	NA	NA	NA	NA	NA	NA	C1QL1	8.69634	255	777	495
ENST00000253410.3	NA	NA	NA	NA	NA	NA	NA	NA	HIGD1B	1.5782	270	300	80
ENST00000253413.10	90.9295	114	681	538	NA	NA	NA	NA	NA	NA	NA	NA	NA
ENST00000253452.8	NA	NA	NA	NA	622.958	59	510	194	NA	NA	NA	NA	NA
ENST00000253457.8	NA	NA	NA	NA	43.1872	249	633	1084	NA	NA	NA	NA	NA
ENST00000253458.12	NA	NA	NA	NA	60.423	70	3654	3661	NA	NA	NA	NA	NA
ENST00000253462.8	NA	NA	NA	NA	45.58	56	558	2014	NA	NA	NA	NA	NA
ENST00000253496.4	NA	NA	NA	NA	NA	NA	NA	NA	F12	2.43297	37	1848	151
ENST00000253669.10	NA	NA	NA	NA	NA	NA	NA	NA	HAUS8	31.6371	30	1233	144
ENST00000253686.7	32.1163	121	522	3929	NA	NA	NA	NA	NA	NA	NA	NA	NA
ENST00000253693.7	NA	NA	NA	NA	NA	NA	NA	NA	CAPN7	7.52128	250	2442	1656
ENST00000253699.7	NA	NA	NA	NA	NA	NA	NA	NA	RBSN	13.9552	614	2355	3709
ENST00000253727.10	NA	NA	NA	NA	NA	NA	NA	NA	NR1H2	23.4528	247	1383	786
ENST00000253754.8	NA	NA	NA	NA	NA	NA	NA	NA	PDLIM4	3.08751	39	993	1225
ENST00000253778.13	NA	NA	NA	NA	58.4004	119	2049	866	NA	NA	NA	NA	NA
ENST00000253788.12	NA	NA	NA	NA	3078.72	55	411	39	NA	NA	NA	NA	NA
ENST00000253794.7	NA	NA	NA	NA	88.398	27	531	530	NA	NA	NA	NA	NA
ENST00000253796.10	NA	NA	NA	NA	NA	NA	NA	NA	RAMP2	5.30131	35	528	189
ENST00000253799.8	NA	NA	NA	NA	NA	NA	NA	NA	AOC2	6.13169	47	2271	359
ENST00000253801.7	NA	NA	NA	NA	NA	NA	NA	NA	G6PC1	3.43716	78	1074	3012
ENST00000253807.3	NA	NA	NA	NA	NA	NA	NA	NA	PCDHAC1	5.3274	594	2892	2410
ENST00000253814.6	NA	NA	NA	NA	26.7303	196	666	2712	NA	NA	NA	NA	NA
ENST00000253861.5	NA	NA	NA	NA	NA	NA	NA	NA	EXOC4	34.6941	24	2925	1233
ENST00000253925.12	NA	NA	NA	NA	NA	NA	NA	NA	PPFIA1	36.9503	225	3609	1406
ENST00000253928.14	NA	NA	NA	NA	NA	NA	NA	NA	FLYWCH1	3.43427	411	2151	2481
ENST00000253968.11	NA	NA	NA	NA	NA	NA	NA	NA	BARX1	5.21727	209	765	537
ENST00000254029.8	NA	NA	NA	NA	NA	NA	NA	NA	WDR44	23.258	398	2742	974
ENST00000254035.9	NA	NA	NA	NA	NA	NA	NA	NA	CKMT2	6.78465	76	1260	140
ENST00000254051.11	NA	NA	NA	NA	NA	NA	NA	NA	TNS4	1.82655	185	2148	1754
ENST00000254066.10	NA	NA	NA	NA	NA	NA	NA	NA	RARA	14.9002	469	1389	1417
ENST00000254079.9	NA	NA	NA	NA	NA	NA	NA	NA	PPP1R1B	14.6369	441	615	759
ENST00000254090.9	NA	NA	NA	NA	NA	NA	NA	NA	FMO5	1.63251	90	1602	639
ENST00000254101.4	NA	NA	NA	NA	NA	NA	NA	NA	PRKAB2	16.1918	65	819	4459
ENST00000254108.12	NA	NA	NA	NA	577.841	76	1581	167	NA	NA	NA	NA	NA
ENST00000254190.4	NA	NA	NA	NA	NA	NA	NA	NA	CHSY1	46.791	592	2409	1661
ENST00000254193.11	NA	NA	NA	NA	NA	NA	NA	NA	SNRPA1	153.6	70	768	214
ENST00000254250.7	NA	NA	NA	NA	NA	NA	NA	NA	THAP1	16.2291	231	642	1288
ENST00000254260.8	NA	NA	NA	NA	NA	NA	NA	NA	RHPN2	8.31265	36	2061	1404
ENST00000254286.9	NA	NA	NA	NA	20.3816	69	1254	1085	NA	NA	NA	NA	NA
ENST00000254301.14	NA	NA	NA	NA	NA	NA	NA	NA	LGALS3	5.97572	53	753	152
ENST00000254321.10	NA	NA	NA	NA	NA	NA	NA	NA	ZNF700	12.5395	104	2229	510
ENST00000254322.3	NA	NA	NA	NA	35.5271	48	1023	1171	NA	NA	NA	NA	NA
ENST00000254325.9	NA	NA	NA	NA	NA	NA	NA	NA	RFX1	12.2675	270	2940	1165
ENST00000254337.11	NA	NA	NA	NA	NA	NA	NA	NA	DCAF15	53.139	4	1803	454
ENST00000254351.9	NA	NA	NA	NA	22.9855	263	933	1969	NA	NA	NA	NA	NA
ENST00000254436.8	NA	NA	NA	NA	NA	NA	NA	NA	TRIM21	14.7919	119	1428	388
ENST00000254442.8	NA	NA	NA	NA	NA	NA	NA	NA	WDR7	11.8704	237	4473	2585
ENST00000254480.10	169.915	96	3318	2940	NA	NA	NA	NA	NA	NA	NA	NA	NA
ENST00000254508.7	NA	NA	NA	NA	NA	NA	NA	NA	NUP210	29.5813	96	5664	1446
ENST00000254521.8	NA	NA	NA	NA	NA	NA	NA	NA	HSD17B7	32.1244	99	1026	403
ENST00000254528.4	NA	NA	NA	NA	NA	NA	NA	NA	EMILIN2	3.30229	183	3162	2599
ENST00000254579.11	NA	NA	NA	NA	NA	NA	NA	NA	DNHD1	1.47635	580	14262	34
ENST00000254605.11	NA	NA	NA	NA	NA	NA	NA	NA	RRP8	8.15307	114	1371	5074
ENST00000254616.11	NA	NA	NA	NA	52.5976	16	312	2460	NA	NA	NA	NA	NA
ENST00000254624.10	NA	NA	NA	NA	NA	NA	NA	NA	EFR3A	32.699	220	2466	2747
ENST00000254630.12	38.5284	13	2070	4598	NA	NA	NA	NA	NA	NA	NA	NA	NA
ENST00000254654.8	NA	NA	NA	NA	NA	NA	NA	NA	ILKAP	23.702	142	1179	134
ENST00000254657.8	NA	NA	NA	NA	NA	NA	NA	NA	PER2	8.60599	281	3768	2331
ENST00000254663.12	NA	NA	NA	NA	NA	NA	NA	NA	SCLY	22.7013	54	1338	1058
ENST00000254695.13	NA	NA	NA	NA	NA	NA	NA	NA	RAP1GAP2	21.3436	90	2193	4380
ENST00000254718.9	NA	NA	NA	NA	83.3964	60	3987	511	NA	NA	NA	NA	NA
ENST00000254719.10	NA	NA	NA	NA	48.6221	89	1851	2907	NA	NA	NA	NA	NA
ENST00000254722.9	NA	NA	NA	NA	NA	NA	NA	NA	SERPINF1	18.1656	62	1257	119
ENST00000254730.11	NA	NA	NA	NA	NA	NA	NA	NA	EEFSEC	17.6475	27	1791	387
ENST00000254759.8	NA	NA	NA	NA	NA	NA	NA	NA	COQ3	14.5305	16	1110	199
ENST00000254765.4	NA	NA	NA	NA	NA	NA	NA	NA	POPDC3	1.51578	433	876	570
ENST00000254770.3	NA	NA	NA	NA	19.4266	689	1353	2417	NA	NA	NA	NA	NA
ENST00000254799.11	NA	NA	NA	NA	40.6803	63	1443	5104	NA	NA	NA	NA	NA
ENST00000254803.4	NA	NA	NA	NA	66.5205	146	1440	434	NA	NA	NA	NA	NA
ENST00000254806.8	NA	NA	NA	NA	49.1287	38	786	1035	NA	NA	NA	NA	NA
ENST00000254810.8	NA	NA	NA	NA	313.125	133	411	2161	NA	NA	NA	NA	NA
ENST00000254816.6	NA	NA	NA	NA	NA	NA	NA	NA	TRIM47	1.58056	33	1917	319
ENST00000254853.10	NA	NA	NA	NA	NA	NA	NA	NA	SLC52A1	4.08303	673	1347	355
ENST00000254878.8	47.9299	75	414	498	NA	NA	NA	NA	NA	NA	NA	NA	NA
ENST00000254898.7	NA	NA	NA	NA	NA	NA	NA	NA	MATN2	6.33134	250	2871	1012
ENST00000254900.10	NA	NA	NA	NA	NA	NA	NA	NA	BRD8	36.9986	16	3708	304
ENST00000254908.11	NA	NA	NA	NA	NA	NA	NA	NA	PCBD2	23.2252	9	393	1963
ENST00000254928.10	NA	NA	NA	NA	54.8027	19	1314	508	NA	NA	NA	NA	NA
ENST00000254940.10	NA	NA	NA	NA	70.3849	58	543	1454	NA	NA	NA	NA	NA
ENST00000254942.8	NA	NA	NA	NA	NA	NA	NA	NA	TERF2	19.5817	36	1629	1331
ENST00000254950.13	43.3399	162	1314	2630	NA	NA	NA	NA	NA	NA	NA	NA	NA
ENST00000254958.10	NA	NA	NA	NA	NA	NA	NA	NA	JAG1	23.3431	469	3657	1814
ENST00000254963.7	NA	NA	NA	NA	NA	NA	NA	NA	HSPA12B	2.4432	127	2061	945
ENST00000254998.3	29.2477	332	423	307	NA	NA	NA	NA	NA	NA	NA	NA	NA
ENST00000255078.8	NA	NA	NA	NA	NA	NA	NA	NA	IGHMBP2	10.0769	62	2982	870
ENST00000255087.10	NA	NA	NA	NA	NA	NA	NA	NA	TESMIN	13.2705	140	1527	868
ENST00000255108.8	NA	NA	NA	NA	NA	NA	NA	NA	DPH2	35.3301	166	1470	830
ENST00000255152.3	NA	NA	NA	NA	NA	NA	NA	NA	ZSWIM3	4.38765	212	2091	473
ENST00000255174.3	NA	NA	NA	NA	22.2337	117	879	1113	NA	NA	NA	NA	NA
ENST00000255192.8	NA	NA	NA	NA	NA	NA	NA	NA	BHMT2	4.90407	16	1092	1495
ENST00000255194.11	NA	NA	NA	NA	50.318	119	3285	576	NA	NA	NA	NA	NA
ENST00000255198.3	NA	NA	NA	NA	NA	NA	NA	NA	ZBED3	7.33612	327	705	5102
ENST00000255226.11	NA	NA	NA	NA	NA	NA	NA	NA	SLC14A2	1.72278	141	2763	1169
ENST00000255266.10	NA	NA	NA	NA	NA	NA	NA	NA	PDE6A	6.96568	120	2583	2942
ENST00000255304.9	NA	NA	NA	NA	NA	NA	NA	NA	USPL1	10.9765	205	3279	1410
ENST00000255305.11	NA	NA	NA	NA	29.9668	8	3456	6393	NA	NA	NA	NA	NA
ENST00000255389.10	NA	NA	NA	NA	NA	NA	NA	NA	PEMT	35.8865	82	711	228
ENST00000255390.10	NA	NA	NA	NA	26.6811	26	906	8645	NA	NA	NA	NA	NA
ENST00000255465.7	NA	NA	NA	NA	NA	NA	NA	NA	CCNA1	1.57033	127	1398	205
ENST00000255476.3	NA	NA	NA	NA	NA	NA	NA	NA	RFXAP	5.8513	136	819	1351
ENST00000255499.3	NA	NA	NA	NA	NA	NA	NA	NA	RNF128	1.15844	213	1287	1303
ENST00000255559.8	NA	NA	NA	NA	NA	NA	NA	NA	SLC39A11	6.49974	89	1008	1635
ENST00000255608.9	NA	NA	NA	NA	NA	NA	NA	NA	BTBD2	55.2649	11	1578	1040
ENST00000255613.8	NA	NA	NA	NA	NA	NA	NA	NA	KMT5C	10.691	225	1389	672
ENST00000255641.13	NA	NA	NA	NA	NA	NA	NA	NA	CSNK1G2	72.459	512	1248	1135
ENST00000255681.7	NA	NA	NA	NA	NA	NA	NA	NA	MACROD1	13.5821	119	978	160
ENST00000255688.8	NA	NA	NA	NA	NA	NA	NA	NA	PLAAT4	1.28744	61	495	202
ENST00000255759.11	NA	NA	NA	NA	NA	NA	NA	NA	CEP20	42.562	18	525	1721
ENST00000255764.4	NA	NA	NA	NA	27.1952	64	408	629	NA	NA	NA	NA	NA
ENST00000255784.6	NA	NA	NA	NA	NA	NA	NA	NA	CCDC134	14.4494	104	690	6341
ENST00000255858.12	NA	NA	NA	NA	NA	NA	NA	NA	SEC14L4	2.12126	84	1221	1205
ENST00000255882.11	NA	NA	NA	NA	NA	NA	NA	NA	PI4KA	25.2629	86	6309	356
ENST00000255977.7	NA	NA	NA	NA	NA	NA	NA	NA	MKRN1	73.3113	161	1449	1484
ENST00000256001.13	NA	NA	NA	NA	NA	NA	NA	NA	ACTR3B	23.2956	131	1257	825
ENST00000256010.7	NA	NA	NA	NA	61.0567	109	513	617	NA	NA	NA	NA	NA
ENST00000256015.5	NA	NA	NA	NA	12.5876	311	516	3802	NA	NA	NA	NA	NA
ENST00000256039.3	NA	NA	NA	NA	NA	NA	NA	NA	DYDC2	3.16626	207	534	1122
ENST00000256079.9	NA	NA	NA	NA	NA	NA	NA	NA	IPO8	28.9495	222	3114	1872
ENST00000256084.8	NA	NA	NA	NA	NA	NA	NA	NA	SPINK5	10.5832	65	3195	391
ENST00000256108.10	NA	NA	NA	NA	NA	NA	NA	NA	IMPA1	14.2297	98	834	2437
ENST00000256151.8	NA	NA	NA	NA	54.9021	11	726	848	NA	NA	NA	NA	NA
ENST00000256190.13	NA	NA	NA	NA	NA	NA	NA	NA	SBF2	15.665	150	5550	1750
ENST00000256196.9	NA	NA	NA	NA	94.3658	313	615	1415	NA	NA	NA	NA	NA
ENST00000256255.11	85.0914	115	1020	885	NA	NA	NA	NA	NA	NA	NA	NA	NA
ENST00000256257.2	NA	NA	NA	NA	NA	NA	NA	NA	RNF122	10.8165	405	468	999
ENST00000256261.9	NA	NA	NA	NA	NA	NA	NA	NA	DUSP26	2.30029	435	636	683
ENST00000256319.7	NA	NA	NA	NA	54.1495	133	423	1764	NA	NA	NA	NA	NA
ENST00000256324.15	NA	NA	NA	NA	NA	NA	NA	NA	DGLUCY	9.48301	292	1866	799
ENST00000256362.5	NA	NA	NA	NA	86.1458	183	2109	1116	NA	NA	NA	NA	NA
ENST00000256366.6	NA	NA	NA	NA	NA	NA	NA	NA	SYNJ2BP	25.8282	127	438	6492
ENST00000256367.3	NA	NA	NA	NA	NA	NA	NA	NA	TTC9	17.5705	467	669	4211
ENST00000256379.10	NA	NA	NA	NA	29.1429	18	741	1592	NA	NA	NA	NA	NA
ENST00000256383.11	NA	NA	NA	NA	45.7743	130	948	3076	NA	NA	NA	NA	NA
ENST00000256398.13	NA	NA	NA	NA	NA	NA	NA	NA	ELP3	23.8641	76	1644	1428
ENST00000256413.8	NA	NA	NA	NA	NA	NA	NA	NA	CTIF	5.69523	310	1797	3658
ENST00000256429.8	NA	NA	NA	NA	NA	NA	NA	NA	MBD2	3.53975	110	1236	3718
ENST00000256433.6	NA	NA	NA	NA	12.8539	87	249	3343	NA	NA	NA	NA	NA
ENST00000256441.5	NA	NA	NA	NA	NA	NA	NA	NA	MRPS36	30.7866	70	312	933
ENST00000256442.10	NA	NA	NA	NA	214.656	113	1302	614	NA	NA	NA	NA	NA
ENST00000256443.8	NA	NA	NA	NA	NA	NA	NA	NA	CDK7	64.1646	90	1041	295
ENST00000256458.5	NA	NA	NA	NA	NA	NA	NA	NA	IRAK2	2.75597	36	1878	1517
ENST00000256460.8	NA	NA	NA	NA	NA	NA	NA	NA	CAMK1	4.23243	148	1113	192
ENST00000256474.3	NA	NA	NA	NA	NA	NA	NA	NA	VHL	33.3924	70	642	3702
ENST00000256495.4	NA	NA	NA	NA	NA	NA	NA	NA	BHLHE40	4.71971	282	1239	1631
ENST00000256496.8	NA	NA	NA	NA	37.3178	174	561	2198	NA	NA	NA	NA	NA
ENST00000256497.9	NA	NA	NA	NA	NA	NA	NA	NA	EDEM1	7.84967	99	1974	4040
ENST00000256538.9	NA	NA	NA	NA	NA	NA	NA	NA	DPH6	19.3651	24	804	1270
ENST00000256544.8	NA	NA	NA	NA	NA	NA	NA	NA	KATNBL1	20.1982	160	915	1665
ENST00000256545.9	NA	NA	NA	NA	50.4704	23	729	317	NA	NA	NA	NA	NA
ENST00000256637.8	NA	NA	NA	NA	NA	NA	NA	NA	SORT1	28.1313	26	2496	4468
ENST00000256646.7	NA	NA	NA	NA	NA	NA	NA	NA	NOTCH2	30.1894	256	7416	3753
ENST00000256649.9	NA	NA	NA	NA	NA	NA	NA	NA	TRIM45	5.88592	548	1743	1245
ENST00000256682.9	102.871	271	546	3224	NA	NA	NA	NA	NA	NA	NA	NA	NA
ENST00000256689.10	NA	NA	NA	NA	184.042	351	1521	2923	NA	NA	NA	NA	NA
ENST00000256707.8	NA	NA	NA	NA	NA	NA	NA	NA	KIDINS220	21.8158	170	5316	1862
ENST00000256759.8	NA	NA	NA	NA	NA	NA	NA	NA	FST	12.413	163	1035	1101
ENST00000256797.9	NA	NA	NA	NA	NA	NA	NA	NA	ERN2	3.58125	35	2781	521
ENST00000256854.10	NA	NA	NA	NA	170.461	119	1647	996	NA	NA	NA	NA	NA
ENST00000256897.9	NA	NA	NA	NA	41.5622	136	972	172	NA	NA	NA	NA	NA
ENST00000256906.5	NA	NA	NA	NA	NA	NA	NA	NA	HRH4	2.11381	92	1173	2399
ENST00000256925.12	NA	NA	NA	NA	NA	NA	NA	NA	CABLES1	8.01934	278	1902	3103
ENST00000256951.10	NA	NA	NA	NA	NA	NA	NA	NA	EMP1	1.40819	189	474	5250
ENST00000256996.9	NA	NA	NA	NA	NA	NA	NA	NA	DDB2	19.4827	163	1284	368
ENST00000257013.9	NA	NA	NA	NA	54.0415	29	342	821	NA	NA	NA	NA	NA
ENST00000257177.9	NA	NA	NA	NA	NA	NA	NA	NA	TUT4	27.2137	255	4938	660
ENST00000257181.10	39.5395	148	939	4146	NA	NA	NA	NA	NA	NA	NA	NA	NA
ENST00000257189.5	NA	NA	NA	NA	NA	NA	NA	NA	DSG3	1.04258	137	3000	2442
ENST00000257215.10	NA	NA	NA	NA	NA	NA	NA	NA	DAGLA	1.13017	158	3129	2512
ENST00000257245.9	NA	NA	NA	NA	108.817	142	273	253	NA	NA	NA	NA	NA
ENST00000257287.5	NA	NA	NA	NA	NA	NA	NA	NA	CEP135	14.1758	160	3423	2013
ENST00000257290.10	NA	NA	NA	NA	NA	NA	NA	NA	PDGFRA	2.39889	135	3270	2973
ENST00000257336.6	NA	NA	NA	NA	NA	NA	NA	NA	BIVM	8.72488	609	1512	1668
ENST00000257347.9	NA	NA	NA	NA	NA	NA	NA	NA	CARS2	26.2862	23	1695	120
ENST00000257359.7	NA	NA	NA	NA	NA	NA	NA	NA	ADAMTS8	3.33155	732	2670	635
ENST00000257408.5	NA	NA	NA	NA	NA	NA	NA	NA	KLB	5.15059	20	3135	2847
ENST00000257430.9	NA	NA	NA	NA	NA	NA	NA	NA	APC	21.5444	59	8532	2113
ENST00000257435.12	NA	NA	NA	NA	198.083	117	207	1618	NA	NA	NA	NA	NA
ENST00000257497.11	NA	NA	NA	NA	NA	NA	NA	NA	ANXA1	1.27094	74	1041	286
ENST00000257527.9	NA	NA	NA	NA	NA	NA	NA	NA	ADAM19	26.3483	79	2757	3645
ENST00000257536.13	NA	NA	NA	NA	NA	NA	NA	NA	CCNJL	13.6444	250	1164	4295
ENST00000257548.10	NA	NA	NA	NA	NA	NA	NA	NA	USP30	2.62003	103	1554	2092
ENST00000257552.7	NA	NA	NA	NA	NA	NA	NA	NA	MSI1	47.7595	73	1089	1797
ENST00000257572.5	NA	NA	NA	NA	NA	NA	NA	NA	HRK	2.87888	134	276	5379
ENST00000257575.9	NA	NA	NA	NA	NA	NA	NA	NA	RNFT2	15.2871	209	1335	4183
ENST00000257637.8	NA	NA	NA	NA	NA	NA	NA	NA	TMEM243	21.4484	229	357	476
ENST00000257663.4	NA	NA	NA	NA	NA	NA	NA	NA	TMEM60	16.3608	231	402	244
ENST00000257694.13	NA	NA	NA	NA	NA	NA	NA	NA	PNPLA8	8.20434	236	2349	1984
ENST00000257696.5	NA	NA	NA	NA	32.6879	214	192	958	NA	NA	NA	NA	NA
ENST00000257700.7	NA	NA	NA	NA	NA	NA	NA	NA	RINT1	21.9472	137	2379	366
ENST00000257749.9	NA	NA	NA	NA	NA	NA	NA	NA	BACH2	1.8889	809	2526	5880
ENST00000257776.5	NA	NA	NA	NA	NA	NA	NA	NA	MRAP2	3.36996	119	618	1400
ENST00000257787.6	76.7312	549	612	737	NA	NA	NA	NA	NA	NA	NA	NA	NA
ENST00000257829.8	66.7044	179	3078	716	NA	NA	NA	NA	NA	NA	NA	NA	NA
ENST00000257836.4	NA	NA	NA	NA	NA	NA	NA	NA	PRRG4	4.3211	269	681	4593
ENST00000257857.9	NA	NA	NA	NA	316.356	68	717	238	NA	NA	NA	NA	NA
ENST00000257860.9	NA	NA	NA	NA	NA	NA	NA	NA	PRPH	1.25662	54	1413	333
ENST00000257868.10	NA	NA	NA	NA	NA	NA	NA	NA	GDF11	16.6227	195	1224	7382
ENST00000257879.11	NA	NA	NA	NA	NA	NA	NA	NA	ITGA7	11.4963	222	3414	490
ENST00000257894.2	NA	NA	NA	NA	NA	NA	NA	NA	FAM186B	1.51691	162	2682	100
ENST00000257895.10	NA	NA	NA	NA	NA	NA	NA	NA	RDH5	1.44409	157	957	160
ENST00000257904.11	NA	NA	NA	NA	88.338	155	912	798	NA	NA	NA	NA	NA
ENST00000257905.13	NA	NA	NA	NA	NA	NA	NA	NA	PPP1R1A	11.7401	171	516	1141
ENST00000257909.8	NA	NA	NA	NA	NA	NA	NA	NA	TROAP	40.2458	100	2337	114
ENST00000257910.8	NA	NA	NA	NA	NA	NA	NA	NA	TSPAN31	16.2279	116	633	2929
ENST00000257915.10	NA	NA	NA	NA	NA	NA	NA	NA	TFCP2	16.4086	713	1509	1585
ENST00000257934.9	NA	NA	NA	NA	NA	NA	NA	NA	ESPL1	22.5395	91	6363	164
ENST00000257940.7	NA	NA	NA	NA	NA	NA	NA	NA	ZC3H10	5.49717	169	1305	5647
ENST00000257963.9	NA	NA	NA	NA	NA	NA	NA	NA	ACVR1B	13.8934	45	1518	2968
ENST00000258052.8	NA	NA	NA	NA	NA	NA	NA	NA	SMPD2	5.85348	398	1272	14
ENST00000258080.8	NA	NA	NA	NA	NA	NA	NA	NA	HTRA2	12.4205	74	1377	334
ENST00000258083.3	NA	NA	NA	NA	NA	NA	NA	NA	PRADC1	8.82039	79	567	444
ENST00000258091.10	NA	NA	NA	NA	333.575	71	1632	144	NA	NA	NA	NA	NA
ENST00000258105.8	NA	NA	NA	NA	91.4243	20	339	137	NA	NA	NA	NA	NA
ENST00000258111.5	NA	NA	NA	NA	NA	NA	NA	NA	KCNMB4	22.3298	445	633	3639
ENST00000258145.8	NA	NA	NA	NA	NA	NA	NA	NA	GNS	19.6619	130	1659	3292
ENST00000258149.11	NA	NA	NA	NA	58.468	301	1494	5695	NA	NA	NA	NA	NA
ENST00000258169.9	NA	NA	NA	NA	NA	NA	NA	NA	MPHOSPH6	50.5587	49	483	569
ENST00000258173.11	NA	NA	NA	NA	NA	NA	NA	NA	TMEM231	9.701	43	951	3253
ENST00000258198.7	NA	NA	NA	NA	63.4628	18	1479	2829	NA	NA	NA	NA	NA
ENST00000258201.9	NA	NA	NA	NA	NA	NA	NA	NA	FHOD1	21.4328	71	3495	247
ENST00000258214.3	NA	NA	NA	NA	NA	NA	NA	NA	CCDC102A	5.00791	219	1653	560
ENST00000258229.14	NA	NA	NA	NA	NA	NA	NA	NA	PCNX2	30.9048	247	6414	869
ENST00000258243.7	NA	NA	NA	NA	NA	NA	NA	NA	URB2	24.8421	123	4575	903
ENST00000258281.7	NA	NA	NA	NA	NA	NA	NA	NA	TAF5L	17.0616	241	1770	1163
ENST00000258301.6	NA	NA	NA	NA	NA	NA	NA	NA	STX6	27.5324	197	768	3845
ENST00000258341.5	NA	NA	NA	NA	NA	NA	NA	NA	LAMC1	54.2388	297	4830	2802
ENST00000258381.11	NA	NA	NA	NA	NA	NA	NA	NA	SP110	4.41453	112	2142	3938
ENST00000258383.4	68.456	10	999	680	NA	NA	NA	NA	NA	NA	NA	NA	NA
ENST00000258399.8	NA	NA	NA	NA	NA	NA	NA	NA	USP37	19.3569	403	2940	4679
ENST00000258400.4	NA	NA	NA	NA	NA	NA	NA	NA	HTR2B	6.15686	437	1446	287
ENST00000258412.8	NA	NA	NA	NA	NA	NA	NA	NA	TMBIM1	6.33122	78	936	1278
ENST00000258415.9	NA	NA	NA	NA	NA	NA	NA	NA	CYP27A1	2.35945	431	1596	263
ENST00000258416.8	NA	NA	NA	NA	113.576	36	738	193	NA	NA	NA	NA	NA
ENST00000258418.10	NA	NA	NA	NA	30.3564	432	1026	2371	NA	NA	NA	NA	NA
ENST00000258424.3	352.239	25	390	275	NA	NA	NA	NA	NA	NA	NA	NA	NA
ENST00000258428.8	NA	NA	NA	NA	NA	NA	NA	NA	REV1	21.23	211	3756	764
ENST00000258436.10	NA	NA	NA	NA	NA	NA	NA	NA	MFSD9	5.89214	78	1425	3790
ENST00000258439.8	NA	NA	NA	NA	NA	NA	NA	NA	TMEM127	13.9576	260	717	5294
ENST00000258455.8	110.32	24	1191	199	NA	NA	NA	NA	NA	NA	NA	NA	NA
ENST00000258457.7	NA	NA	NA	NA	NA	NA	NA	NA	C2orf49	12.9283	48	699	3840
ENST00000258484.11	NA	NA	NA	NA	NA	NA	NA	NA	EPC2	28.1787	267	2424	1192
ENST00000258494.14	NA	NA	NA	NA	NA	NA	NA	NA	ALDH1L2	6.23701	22	2772	4634
ENST00000258499.8	48.2782	275	2139	1594	NA	NA	NA	NA	NA	NA	NA	NA	NA
ENST00000258526.9	NA	NA	NA	NA	NA	NA	NA	NA	PLXNC1	2.80686	395	4707	2390
ENST00000258530.8	NA	NA	NA	NA	NA	NA	NA	NA	APPL2	13.8437	162	1995	1014
ENST00000258534.13	NA	NA	NA	NA	NA	NA	NA	NA	DRAM1	5.46971	475	717	2352
ENST00000258538.8	NA	NA	NA	NA	NA	NA	NA	NA	SLC41A2	1.08873	778	1722	3351
ENST00000258607.10	63.1236	79	2049	1486	NA	NA	NA	NA	NA	NA	NA	NA	NA
ENST00000258613.5	NA	NA	NA	NA	NA	NA	NA	NA	THSD1	1.32806	223	2559	244
ENST00000258648.7	NA	NA	NA	NA	39.4587	26	813	1415	NA	NA	NA	NA	NA
ENST00000258662.3	63.3725	21	495	1422	NA	NA	NA	NA	NA	NA	NA	NA	NA
ENST00000258729.8	NA	NA	NA	NA	93.076	381	1740	2153	NA	NA	NA	NA	NA
ENST00000258739.9	NA	NA	NA	NA	62.7127	95	639	2052	NA	NA	NA	NA	NA
ENST00000258742.10	NA	NA	NA	NA	NA	NA	NA	NA	NUP42	28.9863	38	1272	261
ENST00000258761.8	NA	NA	NA	NA	92.8785	115	1260	429	NA	NA	NA	NA	NA
ENST00000258770.8	68.4867	105	1896	225	NA	NA	NA	NA	NA	NA	NA	NA	NA
ENST00000258772.10	NA	NA	NA	NA	60.9455	13	1644	198	NA	NA	NA	NA	NA
ENST00000258774.10	NA	NA	NA	NA	NA	NA	NA	NA	HUS1	22.3944	96	843	2068
ENST00000258781.11	NA	NA	NA	NA	NA	NA	NA	NA	CCM2	17.6616	133	1335	396
ENST00000258796.12	NA	NA	NA	NA	83.8795	170	1572	3063	NA	NA	NA	NA	NA
ENST00000258821.8	NA	NA	NA	NA	NA	NA	NA	NA	TTC5	10.8922	14	1323	3400
ENST00000258873.9	NA	NA	NA	NA	NA	NA	NA	NA	ACSBG1	4.10438	64	2175	3976
ENST00000258874.4	NA	NA	NA	NA	10.4177	26	612	1663	NA	NA	NA	NA	NA
ENST00000258884.5	NA	NA	NA	NA	NA	NA	NA	NA	ABHD17C	17.3563	120	990	1251
ENST00000258886.13	56.0185	122	2892	3310	NA	NA	NA	NA	NA	NA	NA	NA	NA
ENST00000258888.6	NA	NA	NA	NA	NA	NA	NA	NA	ALPK3	5.57029	97	5118	5023
ENST00000258930.8	NA	NA	NA	NA	NA	NA	NA	NA	CIB2	38.4146	230	564	705
ENST00000258947.8	NA	NA	NA	NA	NA	NA	NA	NA	CALCOCO2	9.48399	54	1341	2240
ENST00000258955.7	NA	NA	NA	NA	NA	NA	NA	NA	RSAD1	15.7047	25	1329	1113
ENST00000258960.7	NA	NA	NA	NA	53.5746	13	1491	3377	NA	NA	NA	NA	NA
ENST00000258962.5	176.873	109	747	4487	NA	NA	NA	NA	NA	NA	NA	NA	NA
ENST00000258975.7	NA	NA	NA	NA	NA	NA	NA	NA	TACO1	28.2746	189	894	363
ENST00000259006.8	30.8187	144	384	2664	NA	NA	NA	NA	NA	NA	NA	NA	NA
ENST00000259008.7	NA	NA	NA	NA	NA	NA	NA	NA	BRIP1	19.5532	275	3750	4157
ENST00000259021.9	NA	NA	NA	NA	66.5623	154	1836	7524	NA	NA	NA	NA	NA
ENST00000259037.8	NA	NA	NA	NA	23.2162	22	570	3607	NA	NA	NA	NA	NA
ENST00000259053.6	NA	NA	NA	NA	NA	NA	NA	NA	CD302	2.72833	10	699	3223
ENST00000259119.9	178.022	682	2055	4418	NA	NA	NA	NA	NA	NA	NA	NA	NA
ENST00000259154.9	NA	NA	NA	NA	NA	NA	NA	NA	KCTD3	37.2469	382	2448	1189
ENST00000259199.9	NA	NA	NA	NA	NA	NA	NA	NA	ZNG1B	35.7931	178	1188	461
ENST00000259229.7	NA	NA	NA	NA	NA	NA	NA	NA	CCDC115	15.0472	522	543	1187
ENST00000259239.8	NA	NA	NA	NA	54.9242	36	876	1499	NA	NA	NA	NA	NA
ENST00000259241.7	NA	NA	NA	NA	NA	NA	NA	NA	HS6ST1	26.5558	305	1236	2682
ENST00000259253.11	NA	NA	NA	NA	NA	NA	NA	NA	UGGT1	37.2821	158	4668	5935
ENST00000259254.9	NA	NA	NA	NA	NA	NA	NA	NA	GYPC	34.5838	106	387	525
ENST00000259339.7	NA	NA	NA	NA	NA	NA	NA	NA	TOR1B	12.6795	29	1011	1698
ENST00000259351.10	NA	NA	NA	NA	NA	NA	NA	NA	RALGPS1	4.71678	259	1674	4397
ENST00000259357.3	NA	NA	NA	NA	NA	NA	NA	NA	OR1J1	1.95303	0	969	0
ENST00000259365.9	NA	NA	NA	NA	NA	NA	NA	NA	TMOD1	1.42213	186	1080	2045
ENST00000259400.11	NA	NA	NA	NA	NA	NA	NA	NA	STX17	9.69072	115	909	5861
ENST00000259457.8	NA	NA	NA	NA	222.929	17	834	133	NA	NA	NA	NA	NA
ENST00000259467.9	NA	NA	NA	NA	NA	NA	NA	NA	PDCL	17.7478	123	906	1988
ENST00000259470.6	NA	NA	NA	NA	26.9488	82	1005	3272	NA	NA	NA	NA	NA
ENST00000259512.9	NA	NA	NA	NA	32.2808	180	756	2277	NA	NA	NA	NA	NA
ENST00000259569.6	NA	NA	NA	NA	NA	NA	NA	NA	RANBP6	18.0467	17	3318	1265
ENST00000259605.11	NA	NA	NA	NA	NA	NA	NA	NA	RNF38	40.2606	161	1548	3352
ENST00000259632.12	NA	NA	NA	NA	27.1931	31	561	236	NA	NA	NA	NA	NA
ENST00000259667.6	NA	NA	NA	NA	27.677	63	492	94	NA	NA	NA	NA	NA
ENST00000259711.11	NA	NA	NA	NA	NA	NA	NA	NA	KIF13A	17.6908	172	5418	417
ENST00000259727.5	NA	NA	NA	NA	NA	NA	NA	NA	GMPR	1.07022	107	1038	363
ENST00000259803.8	NA	NA	NA	NA	NA	NA	NA	NA	GCM1	3.34063	224	1311	1245
ENST00000259808.9	NA	NA	NA	NA	NA	NA	NA	NA	RIPK1	12.0981	228	2016	1848
ENST00000259818.8	573.974	110	1338	474	NA	NA	NA	NA	NA	NA	NA	NA	NA
ENST00000259845.5	NA	NA	NA	NA	NA	NA	NA	NA	PSORS1C2	1.57008	40	411	417
ENST00000259873.5	NA	NA	NA	NA	NA	NA	NA	NA	MRPS18B	66.3855	26	777	595
ENST00000259874.6	NA	NA	NA	NA	NA	NA	NA	NA	IER3	52.4417	29	471	737
ENST00000259895.9	NA	NA	NA	NA	NA	NA	NA	NA	GTF2H4	24.8072	200	1389	123
ENST00000259915.13	NA	NA	NA	NA	NA	NA	NA	NA	POU5F1	1451.18	62	1083	264
ENST00000259939.4	NA	NA	NA	NA	NA	NA	NA	NA	RNF144B	3.67605	317	912	3803
ENST00000259951.12	NA	NA	NA	NA	NA	NA	NA	NA	HLA-F	2.90173	30	1329	121
ENST00000259963.4	NA	NA	NA	NA	NA	NA	NA	NA	FAM8A1	7.96194	108	1242	3376
ENST00000259983.8	NA	NA	NA	NA	NA	NA	NA	NA	C6orf52	1.82155	134	459	34
ENST00000260045.8	NA	NA	NA	NA	NA	NA	NA	NA	THAP12	33.2392	296	2286	908
ENST00000260102.9	NA	NA	NA	NA	71.5644	43	891	795	NA	NA	NA	NA	NA
ENST00000260113.7	NA	NA	NA	NA	NA	NA	NA	NA	PI15	1.56985	182	777	5776
ENST00000260116.5	NA	NA	NA	NA	NA	NA	NA	NA	TTPA	3.05715	32	837	1764
ENST00000260118.7	NA	NA	NA	NA	NA	NA	NA	NA	GGH	32.7411	38	957	253
ENST00000260126.9	NA	NA	NA	NA	NA	NA	NA	NA	SLCO5A1	6.04004	621	2547	5823
ENST00000260129.6	NA	NA	NA	NA	NA	NA	NA	NA	TGS1	36.0545	173	2562	1742
ENST00000260130.9	NA	NA	NA	NA	69.922	58	897	1118	NA	NA	NA	NA	NA
ENST00000260187.7	NA	NA	NA	NA	NA	NA	NA	NA	USP2	2.5715	259	1818	1620
ENST00000260191.8	NA	NA	NA	NA	NA	NA	NA	NA	HTR3B	7.95754	138	1326	2942
ENST00000260197.12	NA	NA	NA	NA	NA	NA	NA	NA	SORL1	31.4434	18	6645	4200
ENST00000260210.5	NA	NA	NA	NA	NA	NA	NA	NA	BUD13	33.3829	23	1860	309
ENST00000260247.10	NA	NA	NA	NA	19.8584	288	714	11673	NA	NA	NA	NA	NA
ENST00000260257.9	NA	NA	NA	NA	NA	NA	NA	NA	FDXACB1	6.76617	33	1875	866
ENST00000260270.3	NA	NA	NA	NA	NA	NA	NA	NA	FDX1	16.4234	173	555	2416
ENST00000260276.8	16.5398	20	453	2095	NA	NA	NA	NA	NA	NA	NA	NA	NA
ENST00000260327.9	NA	NA	NA	NA	NA	NA	NA	NA	CTDSPL2	33.5461	168	1401	4864
ENST00000260356.6	NA	NA	NA	NA	NA	NA	NA	NA	THBS1	8.27183	179	3513	4097
ENST00000260361.9	NA	NA	NA	NA	NA	NA	NA	NA	NDUFAF1	14.3094	434	984	91
ENST00000260372.8	NA	NA	NA	NA	NA	NA	NA	NA	HAUS2	22.4773	35	708	3178
ENST00000260379.11	NA	NA	NA	NA	1044.83	131	345	698	NA	NA	NA	NA	NA
ENST00000260382.10	NA	NA	NA	NA	NA	NA	NA	NA	LRRC49	4.54274	297	2061	4046
ENST00000260402.8	NA	NA	NA	NA	NA	NA	NA	NA	PLCB2	3.11687	263	3558	806
ENST00000260403.7	NA	NA	NA	NA	NA	NA	NA	NA	TMEM62	3.01092	217	1932	558
ENST00000260408.8	NA	NA	NA	NA	29.4819	254	2247	8738	NA	NA	NA	NA	NA
ENST00000260443.9	NA	NA	NA	NA	150	51	492	1346	NA	NA	NA	NA	NA
ENST00000260447.6	NA	NA	NA	NA	NA	NA	NA	NA	GCHFR	30.2127	113	255	359
ENST00000260453.4	NA	NA	NA	NA	NA	NA	NA	NA	MNS1	11.1429	165	1488	377
ENST00000260502.11	NA	NA	NA	NA	NA	NA	NA	NA	BCAR3	5.95394	251	2478	500
ENST00000260505.13	NA	NA	NA	NA	NA	NA	NA	NA	TTLL7	3.21756	378	2664	4938
ENST00000260508.9	NA	NA	NA	NA	NA	NA	NA	NA	KYAT3	27.2721	46	1365	404
ENST00000260526.11	NA	NA	NA	NA	NA	NA	NA	NA	ARHGAP29	1.50049	202	3786	4964
ENST00000260570.8	NA	NA	NA	NA	NA	NA	NA	NA	IFT172	10.4178	90	5250	55
ENST00000260585.12	30.0064	90	1194	6782	NA	NA	NA	NA	NA	NA	NA	NA	NA
ENST00000260598.10	NA	NA	NA	NA	NA	NA	NA	NA	KHK	5.4763	488	897	1012
ENST00000260605.12	NA	NA	NA	NA	NA	NA	NA	NA	DYNC2LI1	7.41348	100	1056	243
ENST00000260641.10	NA	NA	NA	NA	115.824	79	1185	2519	NA	NA	NA	NA	NA
ENST00000260643.7	NA	NA	NA	NA	NA	NA	NA	NA	PREB	30.2538	215	1254	658
ENST00000260653.5	NA	NA	NA	NA	13.3806	403	999	1311	NA	NA	NA	NA	NA
ENST00000260665.12	153.826	42	4185	2376	NA	NA	NA	NA	NA	NA	NA	NA	NA
ENST00000260682.8	NA	NA	NA	NA	NA	NA	NA	NA	CYP2C9	1.5659	25	1473	1063
ENST00000260731.5	NA	NA	NA	NA	77.9784	246	3171	1599	NA	NA	NA	NA	NA
ENST00000260743.10	NA	NA	NA	NA	NA	NA	NA	NA	CALHM2	5.10774	576	972	366
ENST00000260746.6	NA	NA	NA	NA	11.6898	122	549	3163	NA	NA	NA	NA	NA
ENST00000260762.10	NA	NA	NA	NA	NA	NA	NA	NA	EXOC6	7.29003	14	2415	1135
ENST00000260803.9	NA	NA	NA	NA	NA	NA	NA	NA	DBR1	19.7845	126	1635	901
ENST00000260810.10	NA	NA	NA	NA	NA	NA	NA	NA	TOPBP1	36.3693	180	4569	1012
ENST00000260818.11	NA	NA	NA	NA	NA	NA	NA	NA	DNAJC13	23.1399	272	6732	750
ENST00000260843.5	NA	NA	NA	NA	NA	NA	NA	NA	GPR87	1.43953	333	1077	83
ENST00000260947.9	NA	NA	NA	NA	NA	NA	NA	NA	BARD1	20.9258	114	2334	3030
ENST00000260952.9	NA	NA	NA	NA	NA	NA	NA	NA	ASNSD1	39.6772	374	1932	105
ENST00000260953.10	NA	NA	NA	NA	73.2557	308	630	63	NA	NA	NA	NA	NA
ENST00000260956.9	346.243	115	1227	308	NA	NA	NA	NA	NA	NA	NA	NA	NA
ENST00000260970.8	62.7412	209	2265	3883	NA	NA	NA	NA	NA	NA	NA	NA	NA
ENST00000261015.5	NA	NA	NA	NA	25.5265	686	1272	6599	NA	NA	NA	NA	NA
ENST00000261018.12	NA	NA	NA	NA	41.937	121	1629	4817	NA	NA	NA	NA	NA
ENST00000261023.8	NA	NA	NA	NA	NA	NA	NA	NA	ITGAV	18.5947	283	3147	3609
ENST00000261038.6	NA	NA	NA	NA	NA	NA	NA	NA	SLC49A4	9.74936	124	1437	1761
ENST00000261070.7	NA	NA	NA	NA	239.877	96	192	138	NA	NA	NA	NA	NA
ENST00000261167.7	71.2001	172	1926	2483	NA	NA	NA	NA	NA	NA	NA	NA	NA
ENST00000261168.9	NA	NA	NA	NA	59.0889	153	3813	4857	NA	NA	NA	NA	NA
ENST00000261170.5	NA	NA	NA	NA	NA	NA	NA	NA	GUCY2C	2.91095	151	3222	485
ENST00000261180.10	NA	NA	NA	NA	NA	NA	NA	NA	TRHDE	1.41061	274	3210	7563
ENST00000261183.8	NA	NA	NA	NA	NA	NA	NA	NA	OSBPL8	40.2318	442	2670	4092
ENST00000261191.12	NA	NA	NA	NA	NA	NA	NA	NA	INTS13	46.4983	197	2121	316
ENST00000261192.12	NA	NA	NA	NA	146.683	169	1161	7984	NA	NA	NA	NA	NA
ENST00000261200.9	NA	NA	NA	NA	NA	NA	NA	NA	ABCC9	29.7752	363	4650	3655
ENST00000261205.9	NA	NA	NA	NA	NA	NA	NA	NA	SYT1	33.306	570	1269	2884
ENST00000261211.8	NA	NA	NA	NA	NA	NA	NA	NA	CDK17	13.9237	606	1572	1981
ENST00000261234.11	NA	NA	NA	NA	NA	NA	NA	NA	RXYLT1	11.0089	52	1332	470
ENST00000261245.9	NA	NA	NA	NA	31.1307	102	930	1616	NA	NA	NA	NA	NA
ENST00000261249.7	NA	NA	NA	NA	13.4807	106	1530	3668	NA	NA	NA	NA	NA
ENST00000261250.8	NA	NA	NA	NA	NA	NA	NA	NA	C12orf4	12.1887	86	1659	2072
ENST00000261254.8	165.932	279	870	5344	NA	NA	NA	NA	NA	NA	NA	NA	NA
ENST00000261263.5	NA	NA	NA	NA	NA	NA	NA	NA	RAB21	13.4703	267	678	14613
ENST00000261267.7	NA	NA	NA	NA	NA	NA	NA	NA	LYZ	5.8044	28	447	1015
ENST00000261275.5	NA	NA	NA	NA	NA	NA	NA	NA	ENTREP2	3.08754	256	1620	3087
ENST00000261292.9	NA	NA	NA	NA	NA	NA	NA	NA	LIPG	5.37626	252	1503	8663
ENST00000261296.7	NA	NA	NA	NA	NA	NA	NA	NA	TGDS	16.65	16	1053	728
ENST00000261303.13	NA	NA	NA	NA	NA	NA	NA	NA	PSMC1	47.8819	45	1323	3022
ENST00000261304.7	NA	NA	NA	NA	NA	NA	NA	NA	GALC	8.97376	18	2058	1718
ENST00000261308.10	NA	NA	NA	NA	NA	NA	NA	NA	PPWD1	42.3671	15	1941	153
ENST00000261313.3	397.83	86	564	781	NA	NA	NA	NA	NA	NA	NA	NA	NA
ENST00000261318.5	NA	NA	NA	NA	NA	NA	NA	NA	SPRING1	18.5559	169	618	7639
ENST00000261326.6	NA	NA	NA	NA	NA	NA	NA	NA	MOCOS	5.49392	43	2667	3472
ENST00000261332.11	57.2096	144	1107	5005	NA	NA	NA	NA	NA	NA	NA	NA	NA
ENST00000261349.9	NA	NA	NA	NA	NA	NA	NA	NA	LRP6	32.3047	309	4842	5101
ENST00000261353.9	NA	NA	NA	NA	17.5315	80	366	1690	NA	NA	NA	NA	NA
ENST00000261366.10	241.852	373	1761	756	NA	NA	NA	NA	NA	NA	NA	NA	NA
ENST00000261368.13	NA	NA	NA	NA	NA	NA	NA	NA	SNCAIP	3.71328	94	2760	723
ENST00000261369.9	NA	NA	NA	NA	NA	NA	NA	NA	SNX24	11.2588	21	510	1456
ENST00000261377.11	NA	NA	NA	NA	NA	NA	NA	NA	REXO5	5.18499	181	2325	185
ENST00000261381.7	NA	NA	NA	NA	NA	NA	NA	NA	XYLT1	8.06435	164	2880	6926
ENST00000261396.6	NA	NA	NA	NA	36.7017	92	3471	1645	NA	NA	NA	NA	NA
ENST00000261401.8	NA	NA	NA	NA	54.7642	95	1425	2294	NA	NA	NA	NA	NA
ENST00000261402.7	NA	NA	NA	NA	NA	NA	NA	NA	NUAK1	16.6986	301	1986	3457
ENST00000261407.9	NA	NA	NA	NA	29.1228	52	1464	719	NA	NA	NA	NA	NA
ENST00000261413.10	74.9547	19	1245	1506	NA	NA	NA	NA	NA	NA	NA	NA	NA
ENST00000261416.12	NA	NA	NA	NA	33.6432	28	1671	113	NA	NA	NA	NA	NA
ENST00000261427.10	NA	NA	NA	NA	84.7866	192	603	4358	NA	NA	NA	NA	NA
ENST00000261435.11	NA	NA	NA	NA	NA	NA	NA	NA	N4BP2	38.2914	392	5313	4015
ENST00000261438.10	NA	NA	NA	NA	NA	NA	NA	NA	KLF3	8.89417	302	1038	4254
ENST00000261441.9	NA	NA	NA	NA	NA	NA	NA	NA	RSBN1	10.5755	64	2409	4148
ENST00000261455.9	NA	NA	NA	NA	NA	NA	NA	NA	PACC1	9.96363	129	1053	1287
ENST00000261461.7	NA	NA	NA	NA	NA	NA	NA	NA	PPP2R5A	20.8321	701	1461	1083
ENST00000261464.10	NA	NA	NA	NA	NA	NA	NA	NA	TRAF5	11.2631	58	1674	2244
ENST00000261475.10	NA	NA	NA	NA	NA	NA	NA	NA	PPP2R3C	28.7811	562	1362	118
ENST00000261479.9	245.649	95	741	187	NA	NA	NA	NA	NA	NA	NA	NA	NA
ENST00000261483.5	NA	NA	NA	NA	NA	NA	NA	NA	MAN2A1	41.1223	1009	3435	2627
ENST00000261486.6	NA	NA	NA	NA	NA	NA	NA	NA	EPB41L4A	13.2529	238	2061	2371
ENST00000261497.9	NA	NA	NA	NA	209.428	176	1578	3435	NA	NA	NA	NA	NA
ENST00000261499.11	NA	NA	NA	NA	NA	NA	NA	NA	B9D1	13.9569	154	615	144
ENST00000261507.11	NA	NA	NA	NA	93.8884	127	882	1218	NA	NA	NA	NA	NA
ENST00000261520.9	NA	NA	NA	NA	NA	NA	NA	NA	ICE2	20.8249	232	2949	4025
ENST00000261530.12	NA	NA	NA	NA	NA	NA	NA	NA	GPATCH2L	16.2505	80	1449	12492
ENST00000261531.12	NA	NA	NA	NA	71.0676	29	1611	489	NA	NA	NA	NA	NA
ENST00000261534.9	NA	NA	NA	NA	NA	NA	NA	NA	POMT2	9.44781	202	2253	2420
ENST00000261537.7	NA	NA	NA	NA	NA	NA	NA	NA	MIB1	38.8993	792	3021	6287
ENST00000261556.11	NA	NA	NA	NA	NA	NA	NA	NA	TMEM260	7.74037	117	2124	2018
ENST00000261558.8	NA	NA	NA	NA	NA	NA	NA	NA	AP5M1	10.0922	344	1473	9858
ENST00000261560.10	NA	NA	NA	NA	NA	NA	NA	NA	ZNF430	16.7611	144	1713	2029
ENST00000261584.9	NA	NA	NA	NA	NA	NA	NA	NA	PALB2	29.5378	153	3561	294
ENST00000261588.10	NA	NA	NA	NA	NA	NA	NA	NA	KATNIP	5.6552	27	4857	1715
ENST00000261590.13	NA	NA	NA	NA	89.8178	306	3357	2265	NA	NA	NA	NA	NA
ENST00000261593.8	67.3765	439	738	2374	NA	NA	NA	NA	NA	NA	NA	NA	NA
ENST00000261597.9	NA	NA	NA	NA	50.142	136	1929	61	NA	NA	NA	NA	NA
ENST00000261600.11	NA	NA	NA	NA	NA	NA	NA	NA	THOC1	40.6943	28	1974	106
ENST00000261601.8	NA	NA	NA	NA	70.0427	142	1485	3345	NA	NA	NA	NA	NA
ENST00000261609.13	NA	NA	NA	NA	NA	NA	NA	NA	HERC2	46.2726	136	14505	723
ENST00000261622.5	NA	NA	NA	NA	106.258	85	1524	2947	NA	NA	NA	NA	NA
ENST00000261623.8	NA	NA	NA	NA	134.994	40	588	64	NA	NA	NA	NA	NA
ENST00000261636.13	NA	NA	NA	NA	33.6975	127	546	2524	NA	NA	NA	NA	NA
ENST00000261637.5	NA	NA	NA	NA	NA	NA	NA	NA	UTP20	41.0282	178	8358	495
ENST00000261643.8	NA	NA	NA	NA	NA	NA	NA	NA	COX10	21.945	102	1332	1464
ENST00000261646.11	NA	NA	NA	NA	38.0222	169	3444	1288	NA	NA	NA	NA	NA
ENST00000261647.10	NA	NA	NA	NA	59.8539	25	1143	1882	NA	NA	NA	NA	NA
ENST00000261658.7	NA	NA	NA	NA	NA	NA	NA	NA	BFAR	40.9853	141	1353	1409
ENST00000261667.8	NA	NA	NA	NA	50.4522	176	1566	2480	NA	NA	NA	NA	NA
ENST00000261674.9	NA	NA	NA	NA	NA	NA	NA	NA	SFSWAP	46.8996	140	2856	250
ENST00000261681.9	NA	NA	NA	NA	NA	NA	NA	NA	PALS1	20.8439	335	2028	3105
ENST00000261692.7	NA	NA	NA	NA	206.032	238	348	760	NA	NA	NA	NA	NA
ENST00000261693.11	NA	NA	NA	NA	NA	NA	NA	NA	SCARB1	22.4098	144	1530	1731
ENST00000261700.8	NA	NA	NA	NA	48.1936	94	735	6178	NA	NA	NA	NA	NA
ENST00000261708.9	38.2717	81	1794	2455	NA	NA	NA	NA	NA	NA	NA	NA	NA
ENST00000261712.8	NA	NA	NA	NA	94.7264	14	1269	2567	NA	NA	NA	NA	NA
ENST00000261714.11	NA	NA	NA	NA	48.3591	125	1368	814	NA	NA	NA	NA	NA
ENST00000261716.8	NA	NA	NA	NA	NA	NA	NA	NA	TAOK1	46.9358	756	3006	8881
ENST00000261721.9	NA	NA	NA	NA	NA	NA	NA	NA	BTBD1	43.6986	101	1449	1644
ENST00000261726.11	NA	NA	NA	NA	NA	NA	NA	NA	CUX2	5.08572	209	4461	2229
ENST00000261733.7	NA	NA	NA	NA	NA	NA	NA	NA	ALDH2	16.0934	50	1554	7957
ENST00000261735.4	121.822	40	786	797	NA	NA	NA	NA	NA	NA	NA	NA	NA
ENST00000261739.9	NA	NA	NA	NA	NA	NA	NA	NA	ANKRD13A	11.4702	259	1773	2209
ENST00000261741.10	NA	NA	NA	NA	NA	NA	NA	NA	RBM19	41.6236	98	2883	1167
ENST00000261745.9	NA	NA	NA	NA	NA	NA	NA	NA	NAA25	29.7116	10	2919	2842
ENST00000261749.11	NA	NA	NA	NA	103.79	314	627	765	NA	NA	NA	NA	NA
ENST00000261751.8	NA	NA	NA	NA	NA	NA	NA	NA	CHRNB4	11.0694	77	1497	1022
ENST00000261758.6	NA	NA	NA	NA	35.9706	28	705	3467	NA	NA	NA	NA	NA
ENST00000261769.10	NA	NA	NA	NA	137.163	124	2649	2038	NA	NA	NA	NA	NA
ENST00000261772.13	NA	NA	NA	NA	137.727	107	2907	423	NA	NA	NA	NA	NA
ENST00000261776.10	NA	NA	NA	NA	NA	NA	NA	NA	VAC14	34.1669	258	2349	489
ENST00000261778.2	NA	NA	NA	NA	NA	NA	NA	NA	TANGO6	8.83366	87	3285	1521
ENST00000261783.4	18.5654	58	1065	788	NA	NA	NA	NA	NA	NA	NA	NA	NA
ENST00000261789.9	NA	NA	NA	NA	NA	NA	NA	NA	TM9SF1	12.5345	113	1821	266
ENST00000261797.7	NA	NA	NA	NA	NA	NA	NA	NA	NDST1	35.0506	483	2649	4879
ENST00000261799.9	NA	NA	NA	NA	NA	NA	NA	NA	PDGFRB	1.17602	455	3321	1924
ENST00000261811.6	NA	NA	NA	NA	37.2916	118	294	378	NA	NA	NA	NA	NA
ENST00000261813.9	69.1642	28	369	939	NA	NA	NA	NA	NA	NA	NA	NA	NA
ENST00000261819.8	76.3128	71	2268	235	NA	NA	NA	NA	NA	NA	NA	NA	NA
ENST00000261822.5	NA	NA	NA	NA	NA	NA	NA	NA	BCL7A	14.8531	208	633	2881
ENST00000261837.12	NA	NA	NA	NA	NA	NA	NA	NA	GNB5	6.72688	89	1188	7657
ENST00000261839.12	NA	NA	NA	NA	NA	NA	NA	NA	MYO5C	15.0561	168	5229	1580
ENST00000261842.10	NA	NA	NA	NA	NA	NA	NA	NA	AP4E1	9.6234	96	3414	3233
ENST00000261845.7	NA	NA	NA	NA	NA	NA	NA	NA	MAPK6	75.8624	789	2166	2375
ENST00000261854.10	NA	NA	NA	NA	NA	NA	NA	NA	SPPL2A	23.7811	173	1563	5534
ENST00000261858.7	NA	NA	NA	NA	NA	NA	NA	NA	GLCE	4.63621	227	1854	2963
ENST00000261861.10	NA	NA	NA	NA	NA	NA	NA	NA	CORO2B	3.70475	270	1443	1832
ENST00000261862.8	NA	NA	NA	NA	NA	NA	NA	NA	THSD4	2.88571	307	3057	6009
ENST00000261866.12	NA	NA	NA	NA	NA	NA	NA	NA	SPG11	18.5962	15	7332	425
ENST00000261867.5	NA	NA	NA	NA	NA	NA	NA	NA	SLC30A4	3.27048	263	1290	5557
ENST00000261868.10	NA	NA	NA	NA	89.1702	48	777	1654	NA	NA	NA	NA	NA
ENST00000261875.10	NA	NA	NA	NA	100.686	169	1089	1970	NA	NA	NA	NA	NA
ENST00000261879.10	8.42576	19	774	3345	NA	NA	NA	NA	NA	NA	NA	NA	NA
ENST00000261880.10	NA	NA	NA	NA	27.8479	30	948	2154	NA	NA	NA	NA	NA
ENST00000261881.9	NA	NA	NA	NA	35.9218	55	906	767	NA	NA	NA	NA	NA
ENST00000261884.8	NA	NA	NA	NA	NA	NA	NA	NA	TRIP4	17.8819	28	1746	239
ENST00000261890.7	63.5175	95	651	4149	NA	NA	NA	NA	NA	NA	NA	NA	NA
ENST00000261892.11	NA	NA	NA	NA	NA	NA	NA	NA	SLC24A1	5.1285	343	3300	2181
ENST00000261893.9	NA	NA	NA	NA	NA	NA	NA	NA	LACTB	8.10628	11	1644	256
ENST00000261900.8	NA	NA	NA	NA	NA	NA	NA	NA	CCNT1	24.2464	32	2181	4575
ENST00000261908.11	NA	NA	NA	NA	NA	NA	NA	NA	NEO1	23.203	213	4386	2509
ENST00000261917.4	NA	NA	NA	NA	NA	NA	NA	NA	HCN4	6.0616	1381	3612	2622
ENST00000261918.9	NA	NA	NA	NA	NA	NA	NA	NA	SEMA7A	8.34035	40	2001	1335
ENST00000261921.8	NA	NA	NA	NA	NA	NA	NA	NA	LOXL1	5.38672	322	1725	299
ENST00000261937.11	NA	NA	NA	NA	NA	NA	NA	NA	FLT4	4.41964	55	4092	1686
ENST00000261942.7	NA	NA	NA	NA	37.5067	23	1338	3124	NA	NA	NA	NA	NA
ENST00000261951.9	NA	NA	NA	NA	NA	NA	NA	NA	CNOT6	31.7189	387	1674	4158
ENST00000261965.8	NA	NA	NA	NA	NA	NA	NA	NA	TUBGCP3	22.7076	173	2724	982
ENST00000261973.12	NA	NA	NA	NA	90.3217	187	2532	4094	NA	NA	NA	NA	NA
ENST00000261994.9	NA	NA	NA	NA	NA	NA	NA	NA	SERPINA10	6.57234	130	1335	3505
ENST00000262013.12	NA	NA	NA	NA	NA	NA	NA	NA	SPAG9	19.8737	212	3966	4098
ENST00000262027.10	148.596	23	2703	71	NA	NA	NA	NA	NA	NA	NA	NA	NA
ENST00000262030.8	641.601	21	1590	148	NA	NA	NA	NA	NA	NA	NA	NA	NA
ENST00000262031.10	NA	NA	NA	NA	NA	NA	NA	NA	RBMS2	7.62903	204	1224	7060
ENST00000262033.11	NA	NA	NA	NA	NA	NA	NA	NA	PTGES3	492.928	285	483	1130
ENST00000262039.9	NA	NA	NA	NA	NA	NA	NA	NA	PIK3C3	11.0223	58	2664	6693
ENST00000262043.8	NA	NA	NA	NA	NA	NA	NA	NA	PHF3	22.5313	374	6120	12303
ENST00000262052.9	NA	NA	NA	NA	NA	NA	NA	NA	SLC11A2	21.8131	113	1686	2333
ENST00000262053.8	NA	NA	NA	NA	NA	NA	NA	NA	ATF1	24.9466	213	816	1383
ENST00000262055.9	NA	NA	NA	NA	NA	NA	NA	NA	LETMD1	13.3639	30	1083	993
ENST00000262056.14	NA	NA	NA	NA	NA	NA	NA	NA	EIF4B	461.347	28	1836	1992
ENST00000262061.7	NA	NA	NA	NA	64.3681	33	534	1323	NA	NA	NA	NA	NA
ENST00000262065.8	NA	NA	NA	NA	NA	NA	NA	NA	MMD	20.1436	274	717	1712
ENST00000262067.5	NA	NA	NA	NA	NA	NA	NA	NA	TSPAN13	23.9999	352	615	1045
ENST00000262077.3	NA	NA	NA	NA	78.6185	538	4428	1060	NA	NA	NA	NA	NA
ENST00000262093.11	NA	NA	NA	NA	NA	NA	NA	NA	FECH	9.03473	82	1272	6335
ENST00000262096.13	NA	NA	NA	NA	NA	NA	NA	NA	ZDHHC2	9.62515	710	1104	4578
ENST00000262109.8	NA	NA	NA	NA	NA	NA	NA	NA	ERICH1	55.6332	63	1332	403
ENST00000262120.10	NA	NA	NA	NA	13.5398	185	672	2893	NA	NA	NA	NA	NA
ENST00000262126.9	NA	NA	NA	NA	NA	NA	NA	NA	ANKRD12	18.9013	236	6189	4859
ENST00000262127.7	NA	NA	NA	NA	NA	NA	NA	NA	CEP76	15.116	175	1980	740
ENST00000262133.11	NA	NA	NA	NA	NA	NA	NA	NA	RBL2	12.1772	86	3420	1348
ENST00000262134.10	NA	NA	NA	NA	NA	NA	NA	NA	LPCAT2	1.97287	110	1635	3568
ENST00000262138.4	NA	NA	NA	NA	NA	NA	NA	NA	CACNG4	3.14982	205	984	2394
ENST00000262139.10	NA	NA	NA	NA	NA	NA	NA	NA	WIPI1	7.86069	75	1341	492
ENST00000262144.11	NA	NA	NA	NA	NA	NA	NA	NA	WDR59	16.8407	106	2925	2847
ENST00000262146.9	NA	NA	NA	NA	NA	NA	NA	NA	MTFR1	15.2404	131	1002	1518
ENST00000262158.8	NA	NA	NA	NA	NA	NA	NA	NA	SMAD7	31.298	541	1281	1519
ENST00000262160.11	NA	NA	NA	NA	19.8878	783	1404	32870	NA	NA	NA	NA	NA
ENST00000262177.9	NA	NA	NA	NA	201.577	167	981	1341	NA	NA	NA	NA	NA
ENST00000262178.7	NA	NA	NA	NA	NA	NA	NA	NA	VIPR2	1.99144	96	1317	2441
ENST00000262186.10	NA	NA	NA	NA	NA	NA	NA	NA	KCNH2	5.8686	408	3480	404
ENST00000262187.10	106.348	384	555	1107	NA	NA	NA	NA	NA	NA	NA	NA	NA
ENST00000262188.13	NA	NA	NA	NA	NA	NA	NA	NA	SMARCD3	3.81971	132	1452	323
ENST00000262189.11	NA	NA	NA	NA	NA	NA	NA	NA	KMT2C	24.5496	217	14736	1907
ENST00000262193.7	NA	NA	NA	NA	382.688	65	726	100	NA	NA	NA	NA	NA
ENST00000262198.9	NA	NA	NA	NA	NA	NA	NA	NA	ADNP2	54.2358	454	3396	1537
ENST00000262207.9	NA	NA	NA	NA	NA	NA	NA	NA	CRISPLD1	16.3907	478	1503	2316
ENST00000262213.7	NA	NA	NA	NA	77.4252	217	1125	1714	NA	NA	NA	NA	NA
ENST00000262215.8	NA	NA	NA	NA	67.2559	494	5550	1276	NA	NA	NA	NA	NA
ENST00000262225.8	NA	NA	NA	NA	175.407	85	606	1853	NA	NA	NA	NA	NA
ENST00000262233.11	NA	NA	NA	NA	NA	NA	NA	NA	EML1	8.67586	64	2448	1948
ENST00000262238.10	NA	NA	NA	NA	49.5435	101	1245	5188	NA	NA	NA	NA	NA
ENST00000262241.7	NA	NA	NA	NA	NA	NA	NA	NA	RCOR1	18.8268	238	1458	4055
ENST00000262244.6	NA	NA	NA	NA	22.4855	458	651	5378	NA	NA	NA	NA	NA
ENST00000262259.7	NA	NA	NA	NA	NA	NA	NA	NA	ZNF175	5.10677	373	2136	4043
ENST00000262265.10	NA	NA	NA	NA	82.428	240	873	84	NA	NA	NA	NA	NA
ENST00000262283.5	NA	NA	NA	NA	NA	NA	NA	NA	ENSG00000258417	470.11	100	2070	243
ENST00000262288.8	NA	NA	NA	NA	NA	NA	NA	NA	SCPEP1	16.1504	29	1359	533
ENST00000262291.9	NA	NA	NA	NA	35.4008	121	1221	2344	NA	NA	NA	NA	NA
ENST00000262293.9	NA	NA	NA	NA	NA	NA	NA	NA	PRR11	54.3049	65	1083	5078
ENST00000262294.12	NA	NA	NA	NA	NA	NA	NA	NA	TRIM37	46.9015	419	2895	1175
ENST00000262300.13	NA	NA	NA	NA	30.1756	416	1500	145	NA	NA	NA	NA	NA
ENST00000262301.16	NA	NA	NA	NA	NA	NA	NA	NA	LMF1	4.15445	4	1704	898
ENST00000262302.14	NA	NA	NA	NA	NA	NA	NA	NA	NUBP2	46.6268	61	816	472
ENST00000262304.9	NA	NA	NA	NA	NA	NA	NA	NA	PKD1	37.3987	209	12912	1019
ENST00000262305.9	NA	NA	NA	NA	NA	NA	NA	NA	RAB11FIP3	15.2313	358	2271	2172
ENST00000262315.14	NA	NA	NA	NA	NA	NA	NA	NA	CHTF18	36.8777	65	2928	99
ENST00000262316.10	NA	NA	NA	NA	NA	NA	NA	NA	RHBDF1	18.8618	143	2568	281
ENST00000262319.11	NA	NA	NA	NA	30.3791	282	2514	518	NA	NA	NA	NA	NA
ENST00000262320.8	NA	NA	NA	NA	NA	NA	NA	NA	AXIN1	26.1771	436	2589	682
ENST00000262348.9	NA	NA	NA	NA	NA	NA	NA	NA	WLS	1.40269	224	1626	866
ENST00000262352.8	NA	NA	NA	NA	NA	NA	NA	NA	SLC1A1	3.67939	212	1575	1911
ENST00000262365.9	NA	NA	NA	NA	NA	NA	NA	NA	FAM86B2	15.7788	57	993	1468
ENST00000262367.10	NA	NA	NA	NA	NA	NA	NA	NA	CREBBP	54.3353	797	7329	2664
ENST00000262370.12	NA	NA	NA	NA	NA	NA	NA	NA	MGRN1	43.0974	135	1731	2064
ENST00000262374.10	NA	NA	NA	NA	NA	NA	NA	NA	ALG1	44.4759	7	1395	2498
ENST00000262375.11	NA	NA	NA	NA	NA	NA	NA	NA	DNAJA3	52.8418	14	1443	1243
ENST00000262376.11	NA	NA	NA	NA	NA	NA	NA	NA	UBN1	25.0404	769	3405	2269
ENST00000262384.4	NA	NA	NA	NA	NA	NA	NA	NA	N4BP1	14.5538	208	2691	4178
ENST00000262394.7	NA	NA	NA	NA	47.4046	282	1266	3557	NA	NA	NA	NA	NA
ENST00000262395.10	NA	NA	NA	NA	63.1932	102	1413	1379	NA	NA	NA	NA	NA
ENST00000262407.6	NA	NA	NA	NA	NA	NA	NA	NA	ITGA2B	2.16246	176	3120	183
ENST00000262410.10	NA	NA	NA	NA	NA	NA	NA	NA	MAPT	1.69519	150	2502	4163
ENST00000262415.8	NA	NA	NA	NA	NA	NA	NA	NA	DHX8	30	63	3663	1823
ENST00000262418.12	NA	NA	NA	NA	NA	NA	NA	NA	SLC4A1	1.28421	150	2736	2068
ENST00000262424.10	NA	NA	NA	NA	NA	NA	NA	NA	CRISPLD2	3.77221	223	1494	2866
ENST00000262428.5	NA	NA	NA	NA	51.799	164	429	1249	NA	NA	NA	NA	NA
ENST00000262429.9	NA	NA	NA	NA	NA	NA	NA	NA	ATP2C2	2.50317	78	2841	455
ENST00000262430.6	NA	NA	NA	NA	NA	NA	NA	NA	MLYCD	3.73178	30	1482	11542
ENST00000262432.13	NA	NA	NA	NA	NA	NA	NA	NA	METTL2B	26.2018	18	1137	4686
ENST00000262435.14	NA	NA	NA	NA	NA	NA	NA	NA	SMURF2	19.7125	427	2247	3566
ENST00000262450.8	NA	NA	NA	NA	NA	NA	NA	NA	CHD5	1.26936	298	5865	3687
ENST00000262455.7	NA	NA	NA	NA	17.5156	160	1221	3427	NA	NA	NA	NA	NA
ENST00000262457.7	NA	NA	NA	NA	NA	NA	NA	NA	INVS	6.94674	198	3198	1501
ENST00000262460.5	NA	NA	NA	NA	64.3031	148	591	2572	NA	NA	NA	NA	NA
ENST00000262461.7	NA	NA	NA	NA	NA	NA	NA	NA	SLC12A2	7.04709	189	3639	3046
ENST00000262462.9	NA	NA	NA	NA	NA	NA	NA	NA	SLC27A6	2.4816	650	1860	353
ENST00000262464.9	NA	NA	NA	NA	NA	NA	NA	NA	FBN2	30.9901	642	8739	1546
ENST00000262482.11	NA	NA	NA	NA	84.6877	516	1053	206	NA	NA	NA	NA	NA
ENST00000262483.13	NA	NA	NA	NA	NA	NA	NA	NA	PITPNM3	1.1683	149	2925	4075
ENST00000262493.12	NA	NA	NA	NA	NA	NA	NA	NA	GNAO1	8.74992	747	1065	1370
ENST00000262498.8	NA	NA	NA	NA	61.6353	266	582	433	NA	NA	NA	NA	NA
ENST00000262506.8	NA	NA	NA	NA	48.9367	370	1053	464	NA	NA	NA	NA	NA
ENST00000262507.11	NA	NA	NA	NA	NA	NA	NA	NA	COQ9	28.4833	27	957	646
ENST00000262518.9	NA	NA	NA	NA	NA	NA	NA	NA	SRCAP	33.0994	355	9693	1676
ENST00000262519.14	NA	NA	NA	NA	NA	NA	NA	NA	SETD1A	29.4261	226	5124	641
ENST00000262525.6	NA	NA	NA	NA	NA	NA	NA	NA	ZNF629	17.5161	211	2610	3262
ENST00000262554.7	74.0572	43	1422	1318	NA	NA	NA	NA	NA	NA	NA	NA	NA
ENST00000262570.10	NA	NA	NA	NA	117.493	153	684	767	NA	NA	NA	NA	NA
ENST00000262577.6	NA	NA	NA	NA	NA	NA	NA	NA	ZC3H3	19.6415	26	2847	397
ENST00000262580.9	NA	NA	NA	NA	NA	NA	NA	NA	GSDMD	3.77084	110	1455	158
ENST00000262593.10	NA	NA	NA	NA	NA	NA	NA	NA	DOK5	4.19096	354	921	690
ENST00000262605.9	NA	NA	NA	NA	NA	NA	NA	NA	TTPAL	11.0229	133	1029	5062
ENST00000262608.13	NA	NA	NA	NA	75.5773	324	4395	5311	NA	NA	NA	NA	NA
ENST00000262613.10	NA	NA	NA	NA	76.7866	219	1077	697	NA	NA	NA	NA	NA
ENST00000262631.11	NA	NA	NA	NA	NA	NA	NA	NA	SCN1B	1.8627	351	657	658
ENST00000262633.9	NA	NA	NA	NA	60.7497	118	1443	131	NA	NA	NA	NA	NA
ENST00000262643.8	NA	NA	NA	NA	NA	NA	NA	NA	CCNE1	33.4412	186	1233	535
ENST00000262644.9	NA	NA	NA	NA	NA	NA	NA	NA	BPNT2	27.5751	282	1080	5862
ENST00000262646.12	NA	NA	NA	NA	33.2923	221	639	2875	NA	NA	NA	NA	NA
ENST00000262648.8	NA	NA	NA	NA	NA	NA	NA	NA	ANOS1	28.1193	101	2043	4121
ENST00000262713.7	NA	NA	NA	NA	NA	NA	NA	NA	AJUBA	7.73271	285	1617	2266
ENST00000262715.10	NA	NA	NA	NA	NA	NA	NA	NA	TEP1	4.11362	121	7884	2770
ENST00000262719.10	NA	NA	NA	NA	NA	NA	NA	NA	PHLPP1	27.7782	143	5154	1002
ENST00000262741.10	NA	NA	NA	NA	NA	NA	NA	NA	PIK3R3	10.1498	677	1386	3533
ENST00000262752.5	NA	NA	NA	NA	NA	NA	NA	NA	RPS6KA6	16.8231	300	2238	5927
ENST00000262753.9	NA	NA	NA	NA	NA	NA	NA	NA	POF1B	1.38868	68	1770	2025
ENST00000262764.11	NA	NA	NA	NA	NA	NA	NA	NA	PGS1	20.3418	17	1671	609
ENST00000262768.11	NA	NA	NA	NA	31.8703	299	663	2690	NA	NA	NA	NA	NA
ENST00000262776.8	NA	NA	NA	NA	NA	NA	NA	NA	LGALS3BP	14.6637	123	1758	321
ENST00000262795.7	NA	NA	NA	NA	NA	NA	NA	NA	SHANK3	3.80208	450	4824	1900
ENST00000262803.10	NA	NA	NA	NA	49.6928	251	3357	1713	NA	NA	NA	NA	NA
ENST00000262805.17	NA	NA	NA	NA	NA	NA	NA	NA	PDE4C	4.23502	23	2043	2964
ENST00000262809.9	NA	NA	NA	NA	NA	NA	NA	NA	ELL	10.5162	15	1866	2089
ENST00000262812.9	116.657	39	927	165	NA	NA	NA	NA	NA	NA	NA	NA	NA
ENST00000262815.13	NA	NA	NA	NA	NA	NA	NA	NA	MAU2	19.448	31	1842	2972
ENST00000262817.8	NA	NA	NA	NA	NA	NA	NA	NA	TMEM59L	7.86031	89	1029	503
ENST00000262843.11	NA	NA	NA	NA	NA	NA	NA	NA	MID2	1.29005	561	2208	4564
ENST00000262844.10	NA	NA	NA	NA	NA	NA	NA	NA	AMMECR1	16.9836	14	1002	4334
ENST00000262848.6	NA	NA	NA	NA	NA	NA	NA	NA	PRKX	22.5841	396	1077	4629
ENST00000262854.11	NA	NA	NA	NA	NA	NA	NA	NA	HUWE1	107.332	393	13125	1213
ENST00000262866.9	NA	NA	NA	NA	NA	NA	NA	NA	SLA2	5.94073	403	786	1548
ENST00000262873.13	NA	NA	NA	NA	NA	NA	NA	NA	MYH7B	1.13827	476	5826	249
ENST00000262879.11	NA	NA	NA	NA	NA	NA	NA	NA	RALGAPB	21.1239	257	4485	3891
ENST00000262887.10	29.0828	69	1902	81	NA	NA	NA	NA	NA	NA	NA	NA	NA
ENST00000262890.8	NA	NA	NA	NA	89.1143	315	696	43	NA	NA	NA	NA	NA
ENST00000262891.9	NA	NA	NA	NA	NA	NA	NA	NA	MARK4	12.1893	318	2259	2574
ENST00000262894.11	NA	NA	NA	NA	NA	NA	NA	NA	ZNF225	4.53989	239	2121	2087
ENST00000262903.9	NA	NA	NA	NA	NA	NA	NA	NA	HACE1	10.52	277	2730	1568
ENST00000262919.10	NA	NA	NA	NA	NA	NA	NA	NA	ATRN	10.6829	90	4290	4271
ENST00000262932.5	NA	NA	NA	NA	NA	NA	NA	NA	CNPY4	8.15661	111	747	620
ENST00000262940.12	NA	NA	NA	NA	NA	NA	NA	NA	RASA4	1.58096	67	2412	3125
ENST00000262942.10	NA	NA	NA	NA	108.241	136	1113	333	NA	NA	NA	NA	NA
ENST00000262947.8	NA	NA	NA	NA	56.7758	8	522	460	NA	NA	NA	NA	NA
ENST00000262948.10	NA	NA	NA	NA	NA	NA	NA	NA	MAP2K2	100.519	247	1203	277
ENST00000262953.11	NA	NA	NA	NA	NA	NA	NA	NA	TLE2	12.8743	376	2232	204
ENST00000262960.14	NA	NA	NA	NA	NA	NA	NA	NA	DPP9	31.4261	257	2679	1337
ENST00000262961.9	NA	NA	NA	NA	NA	NA	NA	NA	ZFR2	2.73723	21	2820	1925
ENST00000262962.12	NA	NA	NA	NA	47.9998	67	972	392	NA	NA	NA	NA	NA
[truncated: 12,305 more rows]

## Sheet: Fig.6c
Position(mm)	hiPSCi_WT	hiPSCi_2.5m HAR	hiPSCi_2h HAR	hiPSCi_ANS
0	0.360184		0.375071	0.245997
0.04	0.585292		1.11308	0.964653
0.06	1.66843		0.155832	0.199425
0.1	7.75066		0.161468	0.21755
0.14	7.32045		1.7412	0.237217
0.17	7.09057		0.853939	0.211617
0.21	7.19502		3.96592	0.472674
0.25	7.4758		9.29841	3.7073
0.29	7.54626		9.31835	4.56566
0.32	7.62656		9.276	6.05372
0.37	7.59703		9.26693	8.48768
0.4	7.5776		9.28303	8.52373
0.44	7.57928		9.2712	8.54916
0.48	7.58101		9.24016	8.54782
0.52	7.59045		9.23831	8.52144
0.55	7.59666		9.25658	8.51703
0.59	7.61563		9.28722	8.49645
0.63	7.64578		9.31725	8.49343
0.67	7.67038		9.35055	8.52501
0.7	7.69693		9.37026	8.54898
0.75	7.72714		9.38402	8.55393
0.78	7.75878		9.3874	8.57578
0.82	7.78526		9.39797	8.60147
0.86	7.81343	0.234453	9.41703	8.63302
0.9	7.83568	2.45146	9.42699	8.64767
0.93	7.8481	5.59883	9.42532	8.66896
0.97	7.86636	7.61005	9.43093	8.69553
1.01	7.88452	7.98517	9.43351	8.72412
1.05	7.90231	8.01774	9.43052	8.75062
1.09	7.92953	8.04221	9.43462	8.76532
1.12	7.95099	8.05793	9.4436	8.7826
1.16	7.97358	8.0577	9.44312	8.79599
1.2	7.99746	8.06804	9.43515	8.81319
1.24	8.01959	8.06283	9.43774	8.83187
1.27	8.04517	8.07192	9.4448	8.84815
1.31	8.08258	8.06121	9.44496	8.86461
1.35	8.12075	8.04618	9.44294	8.88296
1.39	8.17161	8.03683	9.44558	8.90119
1.42	8.21008	8.04958	9.45051	8.91374
1.47	8.25056	8.0587	9.45721	8.93161
1.5	8.28862	8.07123	9.4626	8.94983
1.54	8.32716	8.08997	9.46139	8.96902
1.58	8.35913	8.11528	9.4677	8.98711
1.62	8.37549	8.13291	9.47272	9.01316
1.65	8.38585	8.14645	9.47973	9.03658
1.69	8.40076	8.15708	9.48728	9.06012
1.73	8.41676	8.16502	9.49418	9.08455
1.77	8.42754	8.17375	9.50082	9.10909
1.8	8.44459	8.1821	9.50271	9.13406
1.85	8.4474	8.18847	9.50389	9.15458
1.88	8.44236	8.19585	9.50507	9.1718
1.92	8.43488	8.20813	9.51275	9.19316
1.96	8.43639	8.22057	9.51867	9.20853
2	8.43047	8.22963	9.52464	9.22221
2.03	8.41133	8.24181	9.52685	9.23161
2.07	8.39221	8.256	9.5295	9.24659
2.11	8.376	8.26715	9.52919	9.2611
2.15	8.36926	8.27872	9.53055	9.27106
2.18	8.35555	8.29222	9.53494	9.27658
2.22	8.32201	8.30283	9.52935	9.27683
2.26	8.28937	8.31596	9.52576	9.27987
2.3	8.26652	8.33313	9.51681	9.28363
2.34	8.24951	8.34609	9.5218	9.28983
2.38	8.23512	8.35202	9.5181	9.29089
2.41	8.20774	8.35622	9.51241	9.28736
2.45	8.17063	8.36206	9.50205	9.28227
2.49	8.13895	8.36161	9.49199	9.2733
2.53	8.11528	8.361	9.49011	9.27329
2.57	8.09717	8.37063	9.48565	9.2673
2.61	8.05958	8.37767	9.47241	9.26091
2.64	8.01466	8.37719	9.45035	9.24587
2.68	7.97274	8.38322	9.42404	9.23073
2.72	7.94481	8.36631	9.4092	9.21954
2.76	7.92795	8.35143	9.39047	9.2054
2.79	7.89524	8.34577	9.3646	9.19333
2.83	7.85893	8.33746	9.3377	9.17763
2.87	7.81534	8.338	9.31304	9.15274
2.91	7.779	8.32839	9.28592	9.131
2.94	7.75321	8.31456	9.26871	9.10701
2.99	7.71394	8.30161	9.2325	9.08745
3.02	7.67033	8.2815	9.20474	9.06553
3.06	7.62933	8.28477	9.16174	9.03881
3.1	7.59417	8.26917	9.13542	9.01289
3.14	7.56413	8.25618	9.10739	8.99077
3.17	7.51832	8.22505	9.07265	8.96284
3.21	7.46849	8.19432	9.04126	8.93408
3.25	7.42862	8.17771	8.98804	8.90206
3.29	7.38815	8.15736	8.95701	8.8713
3.32	7.35237	8.13258	8.95547	8.84098
3.37	7.30909	8.10933	8.93239	8.81417
3.4	7.25823	8.07877	8.87067	8.78585
3.44	7.21935	8.06034	8.83972	8.74484
3.48	7.17929	8.04858	8.81835	8.71426
3.51	7.13214	8.02114	8.7965	8.68132
3.55	7.07755	7.99728	8.75697	8.64408
3.59	7.02672	7.95654	8.71886	8.60959
3.63	6.98713	7.93154	8.67664	8.57112
3.66	6.93254	7.90481	8.63353	8.5356
3.7	6.88132	7.87654	8.57622	8.49695
3.74	6.82316	7.84762	8.51339	8.45697
3.78	6.76752	7.8094	8.45944	8.41973
3.82	6.72212	7.78214	8.40179	8.37838
3.86	6.66024	7.75545	8.3509	8.34
3.89	6.59882	7.72827	8.30024	8.30513
3.93	6.53167	7.69156	8.23113	8.26277
3.97	6.46828	7.6496	8.1658	8.2123
4.01	6.41011	7.61201	8.09566	8.16041
4.04	6.3418	7.57522	8.04711	8.11359
4.08	6.2765	7.53856	7.99829	8.07061
4.12	6.20834	7.49248	7.91909	8.01533
4.16	6.12899	7.43634	7.83943	7.95595
4.2	6.06236	7.38992	7.7423	7.89325
4.24	5.98545	7.34709	7.67724	7.84019
4.27	5.91087	7.29336	7.60637	7.77845
4.31	5.83269	7.24552	7.52412	7.71746
4.35	5.75727	7.18553	7.4546	7.65414
4.39	5.68848	7.138	7.35364	7.57589
4.42	5.5984	7.09386	7.28952	7.51541
4.47	5.52007	7.0266	7.22021	7.44595
4.5	5.43578	6.9729	7.11273	7.3667
4.54	5.33646	6.89606	7.02696	7.29321
4.58	5.26428	6.83932	6.91124	7.20329
4.62	5.16869	6.77319	6.82815	7.12448
4.65	5.08647	6.69266	6.7563	7.05169
4.69	4.99877	6.62601	6.64598	6.96741
4.73	4.90214	6.54196	6.55704	6.88928
4.77	4.833	6.47825	6.44117	6.79257
4.8	4.73142	6.40454	6.34258	6.70108
4.84	4.64298	6.31477	6.2686	6.62224
4.88	4.55556	6.2276	6.16438	6.53269
4.92	4.46199	6.13223	6.06801	6.43636
4.96	4.45005	6.06247	5.95795	6.34322
5	4.35025	5.98563	5.86163	6.24863
5.03	4.17806	5.89067	5.77877	6.16172
5.07	4.11501	5.7946	5.67641	6.07417
5.11	4.21986	5.68702	5.57382	5.98404
5.15	4.12924	5.60377	5.4542	5.88565
5.18	3.87634	5.51418	5.35227	5.78318
5.22	3.79074	5.41657	5.26977	5.6938
5.26	3.71243	5.33661	5.16756	5.61229
5.3	3.64126	5.23017	5.07813	5.52653
5.34	3.57135	5.1514	4.95717	5.42698
5.38	3.48953	5.07465	4.87064	5.33547
5.41	3.41623	4.9642	4.78612	5.23806
5.45	3.32425	4.88356	4.69465	5.13638
5.49	3.24273	4.77208	4.59728	5.05529
5.53	3.15839	4.68692	4.48156	4.9303
5.58	3.09	4.60572	4.39513	4.84307
5.61	3.02204	4.51757	4.30878	4.73909
5.66	2.95163	4.43551	4.21941	4.65819
5.69	2.8966	4.31354	4.14096	4.5906
5.73	2.84025	4.22872	4.02844	4.48772
5.77	2.77316	4.15364	3.95285	4.40409
5.81	2.71108	4.05471	3.87104	4.32662
5.84	2.64999	3.975	3.78722	4.24118
5.88	2.59206	3.87621	3.71349	4.15991
5.92	2.5417	3.80009	3.63019	4.07434
5.96	2.48818	3.72898	3.55891	3.98823
5.99	2.43472	3.64508	3.48962	3.90627
6.03	2.3856	3.56787	3.41744	3.83204
6.07	2.33784	3.47152	3.34507	3.76179
6.11	2.29081	3.39176	3.26321	3.67981
6.15	2.25235	3.32773	3.19651	3.60115
6.19	2.20559	3.25272	3.13598	3.52881
6.22	2.16588	3.18965	3.06942	3.46162
6.26	2.12271	3.10141	3.00688	3.3953
6.3	2.0871	3.04051	2.93775	3.32848
6.34	2.05136	2.97269	2.88236	3.26091
6.37	2.0077	2.90737	2.82428	3.19409
6.41	1.96477	2.84123	2.76152	3.14092
6.45	1.92809	2.76389	2.70715	3.07988
6.49	1.89732	2.71067	2.63869	3.00263
6.53	1.85805	2.65254	2.59406	2.94345
6.57	1.82429	2.60418	2.54746	2.88916
6.6	1.79325	2.55603	2.48848	2.83835
6.64	1.75994	2.48992	2.44423	2.78224
6.68	1.73497	2.4407	2.38528	2.72378
6.72	1.70055	2.39101	2.33924	2.67474
6.75	1.66528	2.3414	2.29299	2.63165
6.8	1.63581	2.29749	2.23827	2.58977
6.83	1.60692	2.24738	2.19281	2.53477
6.87	1.58089	2.20659	2.14485	2.48652
6.91	1.5537	2.16877	2.10881	2.44682
6.95	1.52823	2.12657	2.07264	2.40712
6.98	1.50251	2.08608	2.0257	2.37312
7.02	1.47588	2.03941	1.9838	2.33061
7.06	1.45436	2.00165	1.93761	2.28897
7.1	1.42984	1.96899	1.90141	2.25386
7.13	1.40568	1.93867	1.87457	2.22039
7.18	1.38594	1.88761	1.83127	2.18899
7.21	1.36626	1.85125	1.79583	2.15184
7.25	1.34388	1.81866	1.75305	2.117
7.29	1.31998	1.7809	1.72218	2.08368
7.33	1.29742	1.74456	1.69228	2.05398
7.36	1.27651	1.71559	1.65261	2.025
7.4	1.25279	1.67658	1.62313	1.98789
7.44	1.23423	1.65667	1.58448	1.95542
7.48	1.21621	1.62297	1.55802	1.92102
7.51	1.19702	1.58981	1.53185	1.8901
7.55	1.18047	1.567	1.50147	1.86539
7.59	1.16491	1.53439	1.47561	1.83746
7.63	1.1478	1.50805	1.43935	1.80894
7.67	1.12834	1.48194	1.41664	1.7784
7.7	1.11235	1.45308	1.39315	1.75623
7.74	1.09796	1.42954	1.36663	1.73029
7.78	1.08015	1.4024	1.34385	1.70124
7.82	1.06382	1.38236	1.31672	1.67747
7.85	1.05162	1.3617	1.29751	1.65221
7.89	1.03716	1.33626	1.27799	1.62728
7.93	1.02229	1.3141	1.25425	1.60683
7.97	1.00873	1.28946	1.23529	1.5861
8.01	0.99673	1.26908	1.21106	1.56234
8.05	0.983725	1.25061	1.19032	1.53779
8.08	0.969929	1.23154	1.17995	1.50629
8.12	0.961612	1.213	1.15789	1.46328
8.16	0.950891	1.18917	1.1377	1.4451
8.2	0.934517	1.17024	1.11242	1.43289
8.23	0.921759	1.15366	1.0935	1.41798
8.28	0.909967	1.13219	1.07986	1.40049
8.31	0.898004	1.11567	1.06011	1.3806
8.35	0.88389	1.09673	1.04998	1.36749
8.39	0.872761	1.08215	1.03082	1.35488
8.43	0.864859	1.06704	1.0129	1.33312
8.46	0.850643	1.05045	0.997551	1.31405
8.5	0.838918	1.03798	0.984441	1.29786
8.54	0.830338	1.01645	0.973686	1.28022
8.58	0.821958	1.00297	0.952914	1.26216
8.61	0.813307	0.98878	0.938934	1.24623
8.65	0.799886	0.972721	0.925043	1.24579
8.69	0.78972	0.959872	0.909304	1.24111
8.73	0.778625	0.943992	0.8974	1.23471
8.77	0.76997	0.932083	0.883662	1.23233
8.81	0.760466	0.917997	0.869565	1.22171
8.84	0.749238	0.903413	0.858521	1.2135
8.88	0.74157	0.892322	0.84572	1.19752
8.92	0.733174	0.878148	0.835581	1.18156
8.96	0.72502	0.865299	0.822243	1.1674
8.99	0.716614	0.856219	0.811513	1.15378
9.03	0.70843	0.843418	0.80011	1.13977
9.07	0.701111	0.831955	0.788966	1.12474
9.11	0.692763	0.816753	0.779915	1.11468
9.15	0.685016	0.805703	0.768879	1.1039
9.19	0.679148	0.794195	0.757032	1.08673
9.22	0.668517	0.782077	0.746112	1.07523
9.26	0.659393	0.773284	0.735221	1.06827
9.3	0.651323	0.762521	0.727029	1.05809
9.34	0.644316	0.750617	0.715173	1.04509
9.37	0.635289	0.739942	0.701618	1.02459
9.42	0.627286	0.731235	0.694092	1.01564
9.45	0.618963	0.724222	0.683098	1.00007
9.49	0.613827	0.712224	0.675849	0.98471
9.54	0.608176	0.702461	0.666228	0.972078
9.57	0.601732	0.693282	0.65661	0.958258
9.61	0.593048	0.682561	0.649359	0.949579
9.65	0.586764	0.674974	0.639203	0.93953
9.69	0.581462	0.665613	0.631394	0.924993
9.72	0.575039	0.657175	0.623841	0.913023
9.76	0.569484	0.650849	0.616409	0.901212
9.8	0.562708	0.642792	0.609876	0.892307
9.84	0.558821	0.635954	0.601194	0.882948
9.87	0.553632	0.627932	0.592507	0.873607
9.92	0.547537	0.621035	0.586078	0.864004
9.95	0.542886	0.61418	0.578558	0.853291
9.99	0.537748	0.606675	0.573312	0.845423
10.03	0.533652	0.599835	0.567829	0.839043
10.07	0.530694	0.593259	0.560272	0.831118
10.1	0.522952	0.585437	0.552928	0.822482
10.14	0.51891	0.578772	0.545646	0.816495
10.18	0.511586	0.571565	0.53995	0.80829
10.22	0.507339	0.562215	0.533778	0.801906
10.25	0.502789	0.556116	0.526508	0.788911
10.3	0.496443	0.550596	0.522944	0.781523
10.33	0.49386	0.544888	0.517733	0.771696
10.37	0.489202	0.540322	0.513454	0.763213
10.41	0.485718	0.53475	0.508115	0.758865
10.45	0.482272	0.529601	0.503804	0.749829
10.48	0.477718	0.523858	0.497326	0.743031
10.52	0.473424	0.519096	0.492295	0.735158
10.56	0.469773	0.513555	0.488126	0.729364
10.6	0.467281	0.508619	0.484083	0.723314
10.64	0.463673	0.505378	0.480002	0.71629
10.68	0.459022	0.501763	0.476163	0.711683
10.71	0.456937	0.497699	0.472435	0.703764
10.75	0.45326	0.4935	0.4693	0.69601
10.79	0.450274	0.489079	0.465624	0.69205
10.83	0.447755	0.486575	0.461375	0.686735
10.86	0.444501	0.482176	0.455271	0.67978
10.9	0.441708	0.479133	0.451763	0.673258
10.94	0.439081	0.475079	0.450069	0.667017
10.98	0.436631	0.47134	0.447126	0.662069
11.01	0.434863	0.466256	0.443152	0.659243
11.06	0.431596	0.461874	0.43921	0.656238
11.09	0.428966	0.457898	0.43522	0.650358
11.13	0.424522	0.454621	0.431571	0.642764
11.17	0.421595	0.450279	0.428646	0.640662
11.21	0.418736	0.449194	0.424698	0.636895
11.24	0.41549	0.44577	0.421868	0.633234
11.28	0.413491	0.442167	0.417974	0.626088
11.32	0.409317	0.43922	0.415732	0.618535
11.36	0.406674	0.434819	0.413558	0.616148
11.39	0.405038	0.431649	0.410671	0.610889
11.44	0.402661	0.42786	0.407195	0.607856
11.47	0.400588	0.424569	0.403287	0.60218
11.51	0.396295	0.421183	0.400616	0.597252
11.55	0.39304	0.417198	0.396946	0.593826
11.59	0.390494	0.414781	0.394507	0.589574
11.62	0.387985	0.411547	0.39079	0.586195
11.66	0.385133	0.407945	0.387785	0.579921
11.7	0.381372	0.404854	0.385311	0.576005
11.74	0.37835	0.401137	0.38237	0.572278
11.77	0.375779	0.397759	0.380505	0.568253
11.81	0.373289	0.394494	0.377062	0.563885
11.85	0.370323	0.392712	0.374125	0.558711
11.89	0.367041	0.3882	0.371845	0.55378
11.93	0.364976	0.383466	0.368248	0.549564
11.96	0.361709	0.379983	0.363771	0.545931
12	0.358561	0.376265	0.360273	0.542744
12.04	0.356653	0.372147	0.356212	0.537138
12.08	0.352765	0.368788	0.353225	0.532744
12.11	0.349858	0.364167	0.34937	0.530371
12.16	0.34665	0.361433	0.346258	0.526543
12.19	0.343513	0.358339	0.341911	0.521399
12.23	0.33999	0.355332	0.338784	0.516296
12.27	0.337152	0.3529	0.336037	0.511805
12.31	0.334379	0.349118	0.332583	0.50814
12.34	0.331698	0.34602	0.330277	0.503632
12.38	0.329	0.342398	0.325977	0.498033
12.42	0.326298	0.339058	0.322941	0.493437
12.46	0.323467	0.335312	0.319954	0.489166
12.49	0.320703	0.332499	0.316322	0.485671
12.53	0.319277	0.330011	0.313071	0.481672
12.57	0.315618	0.326597	0.309806	0.476986
12.61	0.312884	0.324135	0.3075	0.472946
12.65	0.310847	0.32091	0.305747	0.468868
12.69	0.308918	0.318809	0.302413	0.4662
12.72	0.30637	0.315929	0.299425	0.463758
12.76	0.303723	0.313944	0.297014	0.45971
12.8	0.301666	0.311964	0.294002	0.455282
12.84	0.299253	0.308979	0.292107	0.4513
12.87	0.297894	0.307069	0.289368	0.449154
12.91	0.296265	0.304477	0.286828	0.445821
12.95	0.293405	0.302251	0.283982	0.443072
12.99	0.291529	0.321582	0.280807	0.440201
13.03	0.288539	0.297835	0.27861	0.436828
13.07	0.286547	0.29117	0.275529	0.434822
13.1	0.284956	0.288564	0.274272	0.432127
13.14	0.282055	0.285981	0.270842	0.429472
13.18	0.280558	0.283689	0.268045	0.426659
13.22	0.27751	0.281117	0.266036	0.423107
13.25	0.275801	0.279063	0.263966	0.420666
13.3	0.273959	0.277037	0.261757	0.416258
13.34	0.271356	0.274489	0.259159	0.412781
13.38	0.270018	0.272783	0.256811	0.409347
13.42	0.268071	0.270692	0.255311	0.40535
13.46	0.266789	0.268673	0.253949	0.403772
13.49	0.265478	0.266871	0.251095	0.400598
13.53	0.263435	0.265153	0.249364	0.398397
13.57	0.261942	0.264417	0.247848	0.395834
13.61	0.260801	0.262534	0.246948	0.391868
13.65	0.259601	0.261268	0.245458	0.390389
13.68	0.258489	0.259928	0.243294	0.389445
13.72	0.256562	0.258117	0.24205	0.387194
13.76	0.255526	0.257431	0.240319	0.385343
13.8	0.253941	0.255988	0.239245	0.382274
13.83	0.252995	0.254635	0.237938	0.379816
13.87	0.253003	0.254045	0.236346	0.379097
13.91	0.250827	0.251994	0.234976	0.377808
13.95	0.249448	0.25035	0.233097	0.37501
13.99	0.247481	0.248751	0.232238	0.371573
14.03	0.246412	0.247266	0.231404	0.369625
14.06	0.246324	0.245887	0.22927	0.368088
14.1	0.243816	0.244423	0.227965	0.367269
14.14	0.242682	0.244074	0.226707	0.365726
14.18	0.241067	0.242786	0.225967	0.361991
14.21	0.239776	0.24096	0.225303	0.359707
14.25	0.239684	0.27058	0.223835	0.358368
14.29	0.237705	0.238848	0.2227	0.356801
14.33	0.236911	0.237127	0.221903	0.355504
14.37	0.235699	0.235535	0.220529	0.352515
14.41	0.234218	0.233014	0.219086	0.349379
14.44	0.2333	0.232505	0.217581	0.348738
14.48	0.232111	0.231263	0.216303	0.347433
14.52	0.230826	0.230196	0.215157	0.345356
14.56	0.229505	0.227981	0.213892	0.343419
14.59	0.22766	0.227409	0.212616	0.341161
14.63	0.226767	0.225977	0.211411	0.340118
14.67	0.225264	0.223681	0.210295	0.338419
14.71	0.223939	0.222541	0.209062	0.336563
14.75	0.222467	0.220787	0.208725	0.333779
14.79	0.221451	0.219485	0.207175	0.330941
14.82	0.220305	0.218091	0.205109	0.329241
14.86	0.217982	0.215734	0.204275	0.328454
14.9	0.217182	0.214636	0.202631	0.325828
14.94	0.215583	0.212832	0.201211	0.322693
14.97	0.214014	0.210684	0.199087	0.32139
15.01	0.213092	0.208968	0.19751	0.320319
15.05	0.210287	0.206807	0.19597	0.318854
15.09	0.208907	0.205296	0.194215	0.317365
15.13	0.207282	0.204021	0.193107	0.314915
15.17	0.205753	0.202376	0.19086	0.312746
15.2	0.204417	0.200625	0.189941	0.311192
15.24	0.202108	0.199271	0.188688	0.308645
15.28	0.201228	0.197382	0.186818	0.306133
15.32	0.199436	0.195154	0.185735	0.303202
15.35	0.198007	0.193813	0.183563	0.301485
15.39	0.196694	0.192203	0.182356	0.299869
15.43	0.19481	0.190645	0.181084	0.298108
15.47	0.193816	0.189329	0.179528	0.296284
15.51	0.192146	0.187969	0.179163	0.293894
15.55	0.191513	0.186681	0.177193	0.292668
15.58	0.189779	0.185446	0.176247	0.292013
15.62	0.187603	0.184041	0.175089	0.291595
15.66	0.187092	0.182973	0.173343	0.289579
15.7	0.185296	0.181674	0.17259	0.286828
15.73	0.184654	0.1798	0.171306	0.28595
15.77	0.183887	0.17904	0.170454	0.284226
15.81	0.181631	0.177753	0.169388	0.282904
15.85	0.181113	0.176568	0.167895	0.280809
15.89	0.179534	0.175121	0.166818	0.277973
15.92	0.178638	0.173864	0.165657	0.275583
15.96	0.178021	0.172369	0.164088	0.273616
16	0.175853	0.171004	0.163069	0.271798
16.04	0.175009	0.170113	0.1619	0.270214
16.07	0.173839	0.168781	0.161241	0.2677
16.11	0.172875	0.167839	0.160216	0.266107
16.15	0.17236	0.167527	0.159471	0.265131
16.19	0.170537	0.166345	0.158563	0.263675
16.23	0.169923	0.165905	0.157547	0.262003
16.27	0.169409	0.164802	0.157102	0.260172
16.3	0.168655	0.163824	0.156502	0.258639
16.34	0.168838	0.163709	0.155728	0.257963
16.38	0.166974	0.163072	0.155434	0.257531
16.42	0.166184	0.163598	0.154935	0.256429
16.45	0.166	0.162979	0.155108	0.255808
16.49	0.165703	0.162864	0.155027	0.254044
16.53	0.165243	0.163432	0.155167	0.254348
16.57	0.164516	0.16329	0.15512	0.253853
16.61	0.16418	0.164379	0.155092	0.253298
16.65	0.163867	0.164923	0.156026	0.252905
16.68	0.164142	0.166103	0.157011	0.251934
16.72	0.16491	0.167706	0.15789	0.251516
16.76	0.164406	0.169118	0.159512	0.251858
16.8	0.164742	0.171647	0.160435	0.25271
16.83	0.165224	0.174034	0.163025	0.252636
16.87	0.166205	0.176578	0.166089	0.253445
16.91	0.168512	0.180141	0.168464	0.254446
16.95	0.168639	0.184151	0.171786	0.256372
16.99	0.170582	0.189243	0.175937	0.260338
17.03	0.172219	0.194428	0.181126	0.261762
17.06	0.174417	0.200156	0.18674	0.264357
17.1	0.177909	0.207207	0.191985	0.267485
17.14	0.179736	0.215261	0.199001	0.270499
17.18	0.183862	0.22354	0.209061	0.274806
17.21	0.188416	0.232965	0.218092	0.280669
17.26	0.193296	0.242435	0.229046	0.285784
17.29	0.200369	0.252887	0.239401	0.293718
17.34	0.205702	0.264857	0.25013	0.300888
17.37	0.212346	0.277557	0.264142	0.309667
17.41	0.220032	0.290624	0.278115	0.317322
17.45	0.227875	0.303697	0.293387	0.325938
17.49	0.236488	0.318862	0.308346	0.335474
17.53	0.245245	0.335069	0.323439	0.345099
17.57	0.254498	0.349446	0.341818	0.356225
17.6	0.26592	0.365255	0.358057	0.367025
17.64	0.276492	0.380743	0.376138	0.377112
17.68	0.289211	0.397231	0.395282	0.389647
17.72	0.302137	0.41576	0.413856	0.400746
17.75	0.314487	0.434223	0.435759	0.414578
17.79	0.328501	0.454721	0.457635	0.428706
17.83	0.342711	0.471628	0.480855	0.441676
17.87	0.358486	0.489298	0.499622	0.456588
17.91	0.370688	0.508139	0.519435	0.4719
17.94	0.383769	0.52588	0.545205	0.48749
17.98	0.400515	0.541856	0.569047	0.498974
18.02	0.415728	0.555587	0.589205	0.512656
18.06	0.430237	0.574246	0.608588	0.529001
18.09	0.442798	0.590573	0.630312	0.543709
18.13	0.456951	0.611615	0.652988	0.555367
18.17	0.471811	0.623604	0.671246	0.568334
18.21	0.484061	0.634522	0.689672	0.581831
18.25	0.497405	0.64659	0.708224	0.595319
18.29	0.508988	0.656755	0.724925	0.60644
18.32	0.519523	0.665208	0.740029	0.617387
18.36	0.530104	0.671808	0.75413	0.628349
18.4	0.539179	0.676715	0.766434	0.63625
18.44	0.548392	0.680731	0.778123	0.64566
18.47	0.554108	0.683857	0.788456	0.6541
18.51	0.561595	0.687247	0.796889	0.660327
18.55	0.567436	0.689765	0.803007	0.666931
18.59	0.570418	0.689495	0.808522	0.671664
18.63	0.573929	0.689067	0.815323	0.675817
18.67	0.576898	0.688465	0.820001	0.678238
18.7	0.580191	0.685373	0.82309	0.681016
18.74	0.583201	0.680954	0.826395	0.684093
18.78	0.584996	0.676366	0.826015	0.686239
18.82	0.585101	0.672123	0.82473	0.688679
18.85	0.582472	0.66528	0.821561	0.689824
18.89	0.581396	0.65681	0.816098	0.688979
18.93	0.578593	0.649287	0.811302	0.687096
18.97	0.57418	0.640102	0.805863	0.685824
19.01	0.569008	0.631172	0.799496	0.68247
19.05	0.562738	0.62125	0.790028	0.679057
19.08	0.558116	0.612021	0.780504	0.67454
19.12	0.551685	0.60138	0.77199	0.66948
19.16	0.545541	0.588321	0.762329	0.664229
19.2	0.538878	0.578622	0.750767	0.658156
19.23	0.530668	0.568692	0.739239	0.653224
19.27	0.522838	0.55799	0.72691	0.646335
19.31	0.514931	0.54798	0.715586	0.638909
19.35	0.507167	0.535191	0.703894	0.631428
19.39	0.497926	0.523498	0.692471	0.623268
19.43	0.488866	0.512272	0.678889	0.616349
19.46	0.48017	0.503187	0.663082	0.608073
19.5	0.470081	0.494644	0.652713	0.599211
19.54	0.461877	0.481919	0.640004	0.589817
19.58	0.452977	0.471216	0.62696	0.579279
19.61	0.44371	0.45993	0.614838	0.572178
19.65	0.435013	0.44714	0.599951	0.56345
19.69	0.425851	0.437655	0.586716	0.553236
19.73	0.418495	0.425644	0.572489	0.545234
19.77	0.410451	0.414721	0.559351	0.535476
19.81	0.40226	0.40527	0.546126	0.5278
19.84	0.394492	0.394386	0.531847	0.520346
19.88	0.385943	0.386991	0.519095	0.510474
19.92	0.378127	0.375487	0.507118	0.503271
19.96	0.370934	0.366471	0.49637	0.49404
19.99	0.363889	0.357491	0.483919	0.486169
20.03	0.354781	0.34849	0.470673	0.479131
20.07	0.34718	0.340578	0.459085	0.469554
20.11	0.340739	0.33145	0.446182	0.461538
20.15	0.333326	0.324009	0.436437	0.452781
20.18	0.328559	0.316132	0.42515	0.445465
20.22	0.320646	0.308874	0.413124	0.437728
20.26	0.314516	0.302735	0.403348	0.431196
20.3	0.309679	0.295721	0.392255	0.423814
20.33	0.303058	0.288665	0.383547	0.41621
20.37	0.298973	0.282152	0.373517	0.410116
20.41	0.292846	0.276078	0.364632	0.403074
20.45	0.287752	0.269843	0.356824	0.397134
20.49	0.284037	0.263427	0.347448	0.391124
20.53	0.277812	0.257361	0.339824	0.383985
20.56	0.274205	0.251334	0.331413	0.378151
20.6	0.268634	0.244892	0.322888	0.371491
20.64	0.2632	0.239258	0.313943	0.365854
20.68	0.258869	0.234016	0.305577	0.359922
20.71	0.254403	0.229047	0.298346	0.353157
20.75	0.250991	0.224568	0.290696	0.347926
20.79	0.246549	0.219817	0.283467	0.342843
20.83	0.243254	0.215764	0.277031	0.338193
20.87	0.240287	0.211268	0.270354	0.333086
20.91	0.236888	0.206957	0.264438	0.328638
20.94	0.234219	0.202749	0.257933	0.324387
20.98	0.229679	0.198442	0.251833	0.319576
21.02	0.226149	0.194426	0.245759	0.315574
21.06	0.223645	0.19066	0.240403	0.310431
21.09	0.220105	0.187107	0.235116	0.306613
21.13	0.216962	0.183728	0.229693	0.303457
21.17	0.214008	0.18024	0.224903	0.298028
21.21	0.210392	0.177183	0.220641	0.294652
21.25	0.207974	0.174332	0.216283	0.291346
21.29	0.205245	0.171809	0.212471	0.287934
21.33	0.202129	0.169259	0.208353	0.284939
21.37	0.199483	0.166844	0.204914	0.281505
21.41	0.196599	0.164339	0.201173	0.276856
21.45	0.19443	0.161292	0.197421	0.273509
21.48	0.192012	0.158504	0.194201	0.270581
21.52	0.189446	0.156081	0.18969	0.26694
21.56	0.186316	0.153213	0.186282	0.2637
21.6	0.183769	0.150829	0.182563	0.260041
21.63	0.181596	0.148998	0.179223	0.257113
21.67	0.179322	0.147156	0.176046	0.254429
21.71	0.177744	0.145306	0.173404	0.251553
21.75	0.175721	0.143567	0.171005	0.250698
21.79	0.17373	0.141503	0.168272	0.247481
21.83	0.172056	0.139915	0.165632	0.245289
21.86	0.17028	0.137952	0.163088	0.243459
21.9	0.168441	0.136217	0.160658	0.240887
21.94	0.166388	0.13445	0.158375	0.239834
21.98	0.164371	0.13247	0.15586	0.236466
22.01	0.162543	0.131295	0.153836	0.23405
22.05	0.161265	0.129722	0.15162	0.231697
22.09	0.159621	0.128433	0.149651	0.229481
22.13	0.157906	0.127328	0.148058	0.228311
22.17	0.155889	0.125812	0.146322	0.225164
22.2	0.154716	0.12472	0.144456	0.222114
22.24	0.153277	0.123864	0.142401	0.220681
22.28	0.151557	0.122597	0.141269	0.218835
22.32	0.149954	0.121343	0.139997	0.21732
22.35	0.14868	0.120134	0.138388	0.215008
22.39	0.146856	0.118665	0.137055	0.213624
22.43	0.145486	0.117611	0.135246	0.211531
22.47	0.144096	0.116133	0.133502	0.20873
22.51	0.142894	0.115179	0.132026	0.2077
22.55	0.140904	0.114111	0.130357	0.206307
22.58	0.13939	0.113258	0.129433	0.20465
22.62	0.139136	0.112773	0.127886	0.202495
22.66	0.137593	0.112116	0.126913	0.201959
22.7	0.136451	0.111464	0.126029	0.202384
22.73	0.134965	0.110609	0.125281	0.200047
22.77	0.13384	0.109841	0.124409	0.199218
22.81	0.132959	0.108923	0.123505	0.197095
22.85	0.13089	0.10817	0.122348	0.196342
22.89	0.129977	0.107561	0.121117	0.194277
22.93	0.128442	0.107038	0.120117	0.192437
22.96	0.127681	0.105914	0.119209	0.190984
23	0.126753	0.105509	0.118253	0.189237
23.04	0.12588	0.105304	0.117341	0.188364
23.08	0.124969	0.104784	0.116871	0.187468
23.11	0.123783	0.104163	0.116477	0.186805
23.15	0.123337	0.103591	0.115685	0.185832
23.19	0.122225	0.10328	0.115222	0.184896
23.23	0.120986	0.102917	0.114509	0.184005
23.27	0.120461	0.102698	0.11367	0.182932
23.31	0.119256	0.102396	0.113309	0.181699
23.34	0.118363	0.101503	0.113054	0.180602
23.38	0.1179	0.100801	0.112005	0.178845
23.42	0.116849	0.099995	0.111004	0.178203
23.46	0.115965	0.10032	0.110865	0.178008
23.49	0.114716	0.100077	0.110248	0.17614
23.53	0.115084	0.099563	0.109693	0.174776
23.57	0.114411	0.099281	0.109166	0.17463
23.61	0.113167	0.099263	0.108812	0.174593
23.65	0.112819	0.099427	0.108929	0.174418
23.69	0.112279	0.099387	0.108757	0.173551
23.72	0.11167	0.099277	0.10879	0.173237
23.76	0.110585	0.098807	0.108235	0.173113
23.8	0.110036	0.098404	0.107635	0.17241
23.84	0.108903	0.098418	0.107535	0.172062
23.87	0.108535	0.098315	0.107275	0.170916
23.91	0.108353	0.098254	0.107224	0.170067
23.95	0.107857	0.098287	0.106906	0.169891
23.99	0.107657	0.098505	0.106667	0.169609
24.03	0.107032	0.098702	0.106894	0.169931
24.07	0.1068	0.098922	0.107153	0.169465
24.1	0.106309	0.099185	0.107273	0.169154
24.14	0.105777	0.098868	0.106958	0.168909
24.18	0.105494	0.098931	0.106773	0.168619
24.22	0.104952	0.099551	0.107179	0.168658
24.25	0.104858	0.099699	0.107338	0.168027
24.29	0.104418	0.099547	0.107503	0.167668
24.33	0.103896	0.099832	0.107303	0.167604
24.37	0.103705	0.100568	0.107213	0.166552
24.41	0.103707	0.100967	0.107576	0.166572
24.44	0.103804	0.101286	0.107971	0.166184
24.48	0.103794	0.102141	0.108703	0.166061
24.52	0.103761	0.102805	0.108936	0.167169
24.56	0.104098	0.104163	0.109495	0.167227
24.59	0.103832	0.105424	0.110691	0.168627
24.63	0.103912	0.106831	0.111859	0.168871
24.67	0.103629	0.108219	0.113199	0.1691
24.71	0.103415	0.109579	0.114064	0.170086
24.75	0.102954	0.111867	0.115738	0.170061
24.79	0.103077	0.114193	0.117449	0.170718
24.82	0.103242	0.116752	0.119772	0.170856
24.86	0.102905	0.119453	0.122867	0.171809
24.9	0.103331	0.122615	0.125865	0.172819
24.94	0.103842	0.126598	0.129486	0.173299
24.97	0.104396	0.130867	0.133736	0.175097
25.01	0.104425	0.135083	0.140016	0.176977
25.05	0.104989	0.139637	0.146914	0.17846
25.1	0.106021	0.144874	0.15463	0.180637
25.13	0.106217	0.151055	0.163354	0.183055
25.18	0.10757	0.157165	0.173985	0.185792
25.21	0.108152	0.163068	0.184284	0.188185
25.25	0.108633	0.169701	0.197289	0.192573
25.29	0.109998	0.176478	0.210498	0.196115
25.33	0.111401	0.184736	0.224466	0.19936
25.37	0.113235	0.19352	0.241393	0.205482
25.41	0.114727	0.202392	0.259532	0.211583
25.44	0.117008	0.210867	0.282204	0.218968
25.48	0.120393	0.219717	0.30238	0.22771
25.52	0.123176	0.229693	0.324114	0.2378
25.56	0.12633	0.239652	0.347361	0.249304
25.59	0.129184	0.248735	0.371973	0.259351
25.63	0.132818	0.258259	0.397496	0.270774
25.67	0.136954	0.267501	0.419545	0.284989
25.71	0.140083	0.276756	0.444504	0.299243
25.75	0.145114	0.286732	0.469376	0.313022
25.79	0.149877	0.295881	0.494599	0.32922
25.82	0.155507	0.304497	0.522155	0.34611
25.86	0.161887	0.31184	0.543414	0.365953
25.9	0.167778	0.322315	0.565792	0.386258
25.94	0.173972	0.331239	0.589869	0.405438
25.97	0.180844	0.338034	0.60897	0.424614
26.01	0.187869	0.344332	0.630075	0.445372
26.05	0.195022	0.349736	0.648757	0.467571
26.09	0.202528	0.354482	0.664352	0.487463
26.13	0.209927	0.360491	0.678626	0.509557
26.16	0.216697	0.365197	0.692815	0.530206
26.2	0.223892	0.368353	0.706318	0.548731
26.24	0.232701	0.371191	0.715426	0.567858
26.28	0.239133	0.373426	0.724656	0.589123
26.31	0.245036	0.376818	0.735519	0.607585
26.35	0.253704	0.378484	0.743546	0.624827
26.39	0.26224	0.378052	0.749588	0.643658
26.43	0.269772	0.37773	0.754161	0.663957
26.46	0.275631	0.376927	0.754434	0.681077
26.51	0.283195	0.376373	0.755099	0.695589
26.54	0.28941	0.375752	0.754906	0.710713
26.58	0.294437	0.37411	0.754312	0.720966
26.62	0.299468	0.371593	0.75341	0.730684
26.66	0.302429	0.368893	0.74974	0.740185
26.69	0.307546	0.366415	0.745691	0.748048
26.73	0.311481	0.363649	0.74174	0.755755
26.77	0.314494	0.360451	0.737269	0.760885
26.81	0.317666	0.356877	0.730615	0.76487
26.85	0.319451	0.352745	0.722597	0.768629
26.89	0.321067	0.34943	0.715757	0.772077
26.92	0.321445	0.346028	0.709302	0.772123
26.96	0.322518	0.341403	0.701009	0.771297
27	0.322508	0.337065	0.692459	0.76976
27.04	0.321542	0.333435	0.683411	0.768127
27.07	0.319982	0.329265	0.67296	0.765262
27.11	0.317983	0.325565	0.665477	0.761001
27.15	0.315643	0.321974	0.658853	0.754863
27.19	0.313108	0.318629	0.650358	0.747091
27.23	0.311275	0.314678	0.641087	0.741241
27.27	0.309144	0.31058	0.632136	0.734382
27.3	0.306015	0.307585	0.624339	0.7271
27.34	0.303095	0.304326	0.614893	0.720537
27.38	0.299937	0.300579	0.608399	0.712743
27.42	0.297165	0.297328	0.60068	0.704634
27.45	0.293309	0.294222	0.592194	0.698387
27.49	0.289493	0.291963	0.584499	0.689967
27.53	0.285635	0.288881	0.576797	0.680928
27.57	0.281258	0.285679	0.570665	0.672593
27.6	0.277565	0.282995	0.563428	0.661635
27.65	0.273698	0.280736	0.556755	0.654107
27.68	0.269551	0.278945	0.550586	0.643349
27.72	0.265125	0.276462	0.544602	0.636294
27.76	0.260913	0.274307	0.538891	0.627216
27.8	0.257678	0.272425	0.533333	0.617974
27.83	0.253901	0.270419	0.527828	0.60966
27.87	0.24983	0.268882	0.522983	0.600927
27.91	0.246088	0.266955	0.517564	0.594076
27.95	0.242255	0.26531	0.513051	0.58466
27.99	0.239303	0.263916	0.508244	0.576439
28.03	0.235988	0.262294	0.503569	0.569369
28.06	0.232596	0.260916	0.499787	0.559355
28.1	0.228979	0.259701	0.494791	0.552878
28.14	0.224807	0.258214	0.490379	0.54588
28.18	0.221835	0.257599	0.486341	0.537614
28.21	0.219531	0.256901	0.483103	0.528517
28.25	0.216545	0.256539	0.480224	0.519584
28.29	0.21378	0.255861	0.477042	0.512555
28.33	0.210989	0.255311	0.474002	0.50484
28.37	0.209649	0.255124	0.471518	0.497214
28.4	0.208131	0.254315	0.469984	0.492664
28.44	0.206266	0.253706	0.468583	0.485297
28.48	0.204366	0.253618	0.465774	0.481576
28.52	0.201432	0.253426	0.462234	0.476164
28.55	0.198816	0.25312	0.459162	0.471229
28.59	0.196939	0.252731	0.456554	0.466779
28.63	0.194678	0.252671	0.454352	0.458465
28.67	0.192179	0.252494	0.452459	0.453653
28.7	0.18977	0.252427	0.450748	0.447311
28.75	0.188749	0.253014	0.448872	0.442269
28.78	0.18745	0.25329	0.447738	0.43877
28.82	0.186189	0.253229	0.44706	0.441069
28.86	0.185118	0.252994	0.445823	0.427938
28.9	0.183264	0.253659	0.44469	0.424205
28.93	0.18221	0.25422	0.443251	0.419779
28.97	0.181406	0.25426	0.442141	0.415315
29.02	0.180015	0.254936	0.441123	0.411013
29.06	0.177913	0.255117	0.440995	0.40757
29.1	0.176806	0.255649	0.439742	0.403384
29.14	0.175961	0.256554	0.439158	0.398488
29.18	0.174348	0.257962	0.439938	0.3964
29.22	0.173545	0.259269	0.44017	0.392465
29.25	0.172872	0.260347	0.440973	0.387033
29.29	0.172148	0.261409	0.442019	0.383534
29.33	0.171967	0.263232	0.443936	0.380874
29.37	0.171847	0.264764	0.444925	0.379431
29.4	0.171036	0.266151	0.445974	0.375433
29.44	0.170694	0.268323	0.447108	0.373502
29.48	0.170515	0.268444	0.448344	0.371534
29.52	0.170159	0.270026	0.450725	0.3689
29.56	0.169768	0.272221	0.453129	0.367146
29.6	0.1692	0.27423	0.455315	0.364086
29.63	0.168873	0.276106	0.45769	0.361954
29.67	0.168906	0.278284	0.460507	0.360541
29.71	0.169131	0.280726	0.463887	0.358249
29.75	0.169162	0.282945	0.467002	0.356961
29.78	0.16896	0.285508	0.47062	0.356065
29.82	0.168796	0.288571	0.47421	0.354697
29.86	0.169345	0.290921	0.47791	0.352682
29.9	0.169723	0.294034	0.482412	0.350758
29.94	0.169768	0.297575	0.487035	0.350197
29.97	0.170393	0.300348	0.491299	0.34888
30.01	0.169634	0.303047	0.495955	0.348419
30.05	0.16971	0.306454	0.501052	0.347693
30.09	0.170193	0.31054	0.506331	0.345471
30.12	0.170676	0.314223	0.512505	0.344514
30.16	0.170214	0.317866	0.519489	0.343406
30.2	0.170529	0.322099	0.52721	0.343021
30.24	0.171414	0.326213	0.534127	0.342823
30.28	0.172386	0.331116	0.541208	0.342
30.32	0.173028	0.335824	0.549457	0.34299
30.35	0.173643	0.340077	0.557935	0.343212
30.39	0.174603	0.34503	0.566637	0.343914
30.43	0.175327	0.350682	0.575241	0.344121
30.47	0.175976	0.356561	0.584776	0.343783
30.5	0.177193	0.362381	0.59501	0.344295
30.54	0.177821	0.368259	0.605703	0.344451
30.58	0.178452	0.374951	0.617267	0.346473
30.62	0.179527	0.381996	0.628105	0.347086
30.66	0.180828	0.390198	0.639296	0.347604
30.7	0.182085	0.399023	0.652499	0.349178
30.73	0.182932	0.407679	0.666236	0.350902
30.77	0.184199	0.418178	0.680783	0.352994
30.81	0.185249	0.431402	0.694662	0.354848
30.85	0.186622	0.444155	0.710747	0.356922
30.88	0.188262	0.459551	0.728966	0.359334
30.92	0.189717	0.476488	0.747118	0.36162
30.96	0.190619	0.498288	0.769503	0.365028
31	0.191507	0.521764	0.79311	0.368674
31.03	0.193388	0.550732	0.819574	0.371065
31.08	0.19516	0.586767	0.851102	0.374896
31.11	0.196696	0.625012	0.888042	0.379599
31.15	0.198064	0.66919	0.936502	0.384808
31.19	0.200329	0.716306	0.986452	0.391031
31.23	0.202922	0.772531	1.04655	0.397531
31.26	0.205672	0.835555	1.11963	0.406042
31.3	0.208528	0.898736	1.20426	0.41415
31.34	0.211178	0.970775	1.30254	0.424055
31.38	0.214044	1.04239	1.40464	0.436101
31.42	0.216974	1.12045	1.52509	0.448727
31.46	0.221181	1.20204	1.65813	0.46278
31.49	0.225697	1.27931	1.80361	0.478891
31.53	0.230515	1.35484	1.96892	0.498513
31.57	0.236553	1.42498	2.12502	0.522322
31.61	0.243943	1.50326	2.28107	0.548376
31.64	0.25222	1.57496	2.44406	0.57994
31.68	0.261424	1.63637	2.6025	0.610336
31.72	0.273456	1.69526	2.76189	0.644955
31.76	0.286735	1.74883	2.89482	0.6883
31.8	0.300721	1.79731	3.02718	0.734528
31.84	0.316418	1.84372	3.1526	0.784326
31.87	0.33519	1.88921	3.26836	0.833848
31.91	0.356781	1.92389	3.37476	0.889518
31.95	0.382264	1.95561	3.46028	0.947996
31.99	0.405942	1.98105	3.54751	1.01454
32.02	0.431422	2.01716	3.63335	1.08632
32.06	0.464402	2.03797	3.70481	1.14675
32.1	0.498877	2.05569	3.76547	1.2185
32.14	0.533367	2.06426	3.8249	1.30192
32.18	0.566612	2.06926	3.86775	1.3697
32.21	0.602096	2.08047	3.90818	1.43367
32.25	0.639628	2.08572	3.94233	1.50212
32.29	0.676005	2.09531	3.96698	1.56258
32.33	0.710672	2.0942	3.99384	1.62439
32.36	0.741722	2.09093	4.01649	1.68115
32.4	0.774274	2.09355	4.03503	1.72924
32.44	0.80733	2.08995	4.05036	1.77651
32.48	0.837037	2.08721	4.05745	1.8201
32.52	0.863513	2.07926	4.06033	1.86493
32.56	0.886039	2.06794	4.06092	1.90527
32.59	0.907141	2.05846	4.05877	1.93371
32.63	0.924768	2.0477	4.05878	1.95675
32.67	0.941889	2.0391	4.0509	1.97354
32.71	0.957448	2.02324	4.0475	1.99104
32.74	0.967298	2.00717	4.03444	2.01149
32.78	0.975878	1.99208	4.0129	2.02222
32.82	0.981289	1.97603	3.99924	2.03157
32.86	0.984012	1.96397	3.9831	2.03613
32.89	0.987295	1.95039	3.97377	2.03328
32.94	0.988933	1.932	3.94705	2.03617
32.97	0.98749	1.91219	3.92571	2.03192
33.02	0.983705	1.89453	3.90448	2.03365
33.05	0.980106	1.87675	3.88201	2.03108
33.09	0.973916	1.85712	3.86077	2.02619
33.13	0.967431	1.83294	3.8323	2.02494
33.17	0.958827	1.80853	3.80261	2.01665
33.2	0.946512	1.78877	3.77202	2.01042
33.25	0.934504	1.76891	3.74453	2.00061
33.28	0.921202	1.74566	3.71956	1.98576
33.32	0.909262	1.71923	3.68881	1.97353
33.36	0.896343	1.69555	3.65418	1.95779
33.4	0.879617	1.67423	3.61937	1.94061
33.43	0.862643	1.65276	3.58781	1.92518
33.47	0.845416	1.62797	3.56255	1.90575
33.51	0.832937	1.60222	3.53019	1.88698
33.55	0.817962	1.57804	3.4928	1.86809
33.58	0.799749	1.5567	3.45689	1.8518
33.63	0.780658	1.53648	3.42283	1.83281
33.66	0.763922	1.51093	3.39311	1.80867
33.7	0.750508	1.48537	3.36002	1.78654
33.74	0.735699	1.45625	3.32224	1.76532
33.78	0.719605	1.43575	3.28285	1.74289
33.81	0.70174	1.41313	3.24437	1.72201
33.85	0.684279	1.38991	3.21324	1.69768
33.89	0.670035	1.36723	3.18026	1.67137
33.93	0.658005	1.34186	3.14647	1.64255
33.96	0.643348	1.32324	3.10479	1.61742
34.01	0.629342	1.30523	3.06955	1.59391
34.04	0.612806	1.28366	3.03804	1.56684
34.08	0.60403	1.26233	3.00628	1.53998
34.12	0.594756	1.23883	2.97246	1.51478
34.16	0.584055	1.21851	2.93263	1.49205
34.19	0.573085	1.20173	2.89744	1.47231
34.23	0.561106	1.18337	2.85844	1.44638
34.27	0.551112	1.16347	2.82334	1.42258
34.31	0.540279	1.14261	2.78779	1.3989
34.34	0.530839	1.1264	2.74829	1.36698
34.38	0.52117	1.11323	2.71484	1.34126
34.42	0.511087	1.09706	2.68404	1.31531
34.46	0.502125	1.07933	2.65159	1.29087
34.5	0.494576	1.06361	2.61674	1.26705
34.53	0.486643	1.04955	2.58139	1.24453
34.57	0.479004	1.0373	2.55021	1.22214
34.61	0.471638	1.02699	2.52035	1.19928
34.65	0.465078	1.0137	2.49081	1.17756
34.68	0.458351	0.999066	2.45812	1.15609
34.72	0.451881	0.984201	2.42087	1.13672
34.76	0.444291	0.973398	2.39061	1.12083
34.8	0.436271	0.962206	2.35991	1.10422
34.84	0.430416	0.951267	2.32601	1.0842
34.88	0.423508	0.93955	2.29129	1.06864
34.91	0.415571	0.930798	2.25984	1.05198
34.95	0.408651	0.922595	2.23375	1.03195
34.99	0.402368	0.914854	2.20675	1.0111
35.03	0.39767	0.908724	2.18308	0.995771
35.06	0.393089	0.901414	2.15478	0.981872
35.1	0.388153	0.892093	2.12676	0.966935
35.14	0.383232	0.87953	2.10203	0.95482
35.18	0.377661	0.869205	2.07331	0.94213
35.22	0.372875	0.860968	2.04842	0.929372
35.26	0.367317	0.851297	2.02001	0.918691
35.29	0.361842	0.842247	1.995	0.906569
35.33	0.356575	0.834818	1.97429	0.893198
35.37	0.351837	0.826289	1.95232	0.881948
35.41	0.347921	0.818713	1.9321	0.870998
35.44	0.343529	0.810795	1.91036	0.861735
35.48	0.339368	0.803297	1.88883	0.851693
35.52	0.334972	0.797345	1.87013	0.844123
35.56	0.330583	0.791007	1.8518	0.833937
35.6	0.327405	0.784538	1.83456	0.822953
35.64	0.323642	0.776391	1.82002	0.814752
35.67	0.320107	0.768936	1.80329	0.806164
35.71	0.316413	0.760997	1.78523	0.798552
35.75	0.311937	0.751876	1.7668	0.791484
35.79	0.307632	0.745395	1.74854	0.782208
35.82	0.303404	0.738327	1.73254	0.774425
35.87	0.299035	0.732671	1.7157	0.763283
35.9	0.294843	0.727362	1.70543	0.754494
35.94	0.29078	0.722931	1.69359	0.744607
35.98	0.288558	0.717984	1.68437	0.734149
36.02	0.286189	0.711555	1.6747	0.727297
36.05	0.283626	0.705649	1.66181	0.719525
36.09	0.281443	0.698303	1.65011	0.714558
36.13	0.278643	0.692659	1.63434	0.707506
36.17	0.276407	0.686355	1.62332	0.700773
36.2	0.273761	0.679292	1.61169	0.69517
36.24	0.271796	0.674088	1.59822	0.687752
36.28	0.268744	0.66816	1.58804	0.684459
36.32	0.26549	0.663635	1.57562	0.679599
36.36	0.26398	0.658036	1.56515	0.672972
36.4	0.261931	0.651357	1.55409	0.667918
36.43	0.259922	0.645947	1.54281	0.663167
36.47	0.257711	0.640119	1.53319	0.66
36.51	0.255546	0.635922	1.52196	0.654789
36.55	0.254095	0.631534	1.51267	0.649996
36.59	0.25271	0.625748	1.50481	0.64584
36.62	0.251545	0.619666	1.494	0.642044
36.66	0.249796	0.613662	1.48114	0.639447
36.7	0.247072	0.60827	1.46834	0.637363
36.74	0.244895	0.602679	1.45781	0.633255
36.77	0.243052	0.598376	1.44662	0.626075
36.81	0.241223	0.59387	1.43609	0.621691
36.85	0.238715	0.588876	1.42864	0.618417
36.89	0.23591	0.585506	1.42046	0.615123
36.93	0.235113	0.581445	1.41117	0.60987
36.97	0.234076	0.576547	1.40261	0.606952
37.01	0.232745	0.572248	1.39448	0.603621
37.05	0.231924	0.566825	1.38768	0.599776
37.09	0.230753	0.563091	1.37847	0.596985
37.13	0.229528	0.558741	1.36996	0.594009
37.16	0.228551	0.553452	1.36116	0.592442
37.2	0.227588	0.549816	1.35006	0.588963
37.24	0.226084	0.545427	1.34042	0.585926
37.28	0.22457	0.541817	1.33029	0.582845
37.31	0.223431	0.538251	1.32271	0.579718
37.35	0.222236	0.534294	1.31542	0.577979
37.39	0.221482	0.531108	1.30673	0.57528
37.43	0.220941	0.527367	1.29925	0.573881
37.46	0.219607	0.524404	1.29209	0.572474
37.51	0.219236	0.522067	1.28474	0.570272
37.54	0.218904	0.51771	1.27718	0.568601
37.58	0.218113	0.51332	1.26917	0.567192
37.62	0.217149	0.509031	1.26193	0.565867
37.66	0.215994	0.504869	1.2536	0.564244
37.69	0.215452	0.501322	1.24445	0.561784
37.73	0.214357	0.497007	1.23551	0.560817
37.77	0.212805	0.494137	1.22659	0.559397
37.81	0.21156	0.490285	1.21889	0.556941
37.84	0.210269	0.486732	1.21106	0.554787
37.89	0.209287	0.484513	1.20392	0.553046
37.92	0.20846	0.481585	1.19728	0.551594
37.96	0.207354	0.478515	1.19035	0.549466
38	0.206437	0.475226	1.18415	0.547885
38.04	0.205599	0.472374	1.17681	0.545789
38.07	0.204899	0.469043	1.16999	0.543185
38.11	0.203784	0.465343	1.16309	0.541374
38.15	0.202559	0.462029	1.15597	0.538569
38.19	0.201388	0.458592	1.14869	0.535847
38.23	0.200198	0.456146	1.14262	0.533171
38.27	0.199296	0.45368	1.13673	0.53042
38.3	0.198331	0.450633	1.12998	0.528097
38.34	0.197428	0.448096	1.12366	0.525919
38.38	0.196201	0.445692	1.11725	0.523738
38.42	0.195406	0.443228	1.11124	0.520693
38.45	0.195272	0.441152	1.10541	0.517939
38.49	0.194182	0.438644	1.09907	0.515456
38.53	0.193112	0.435699	1.093	0.513281
38.57	0.191814	0.432573	1.08671	0.511324
38.61	0.190856	0.4293	1.07987	0.508574
38.64	0.189657	0.426272	1.07287	0.505636
38.68	0.188316	0.422868	1.06532	0.50272
38.72	0.186769	0.419594	1.05769	0.499787
38.76	0.185272	0.416381	1.05132	0.496903
38.79	0.183813	0.414008	1.04504	0.493891
38.83	0.18309	0.411856	1.03918	0.490765
38.87	0.182211	0.408608	1.03319	0.488309
38.91	0.180954	0.406468	1.02678	0.485605
38.94	0.179738	0.404018	1.02093	0.483062
38.98	0.178342	0.401753	1.01478	0.479376
39.02	0.177434	0.399543	1.00887	0.475609
39.06	0.176121	0.396241	1.00289	0.472632
39.1	0.174861	0.39409	0.996315	0.469228
39.14	0.173403	0.392011	0.990669	0.466484
39.17	0.171728	0.390188	0.985195	0.463474
39.21	0.171057	0.387777	0.980183	0.459645
39.25	0.170279	0.385473	0.974594	0.456527
39.29	0.169527	0.383565	0.96962	0.453899
39.32	0.167866	0.38161	0.964001	0.451603
39.36	0.166853	0.379645	0.959111	0.448286
39.4	0.166093	0.37761	0.95483	0.445417
39.44	0.165342	0.375358	0.950559	0.442169
39.48	0.164965	0.37319	0.946007	0.439478
39.52	0.16394	0.370483	0.940702	0.437472
39.55	0.162309	0.368102	0.935964	0.435568
39.59	0.161435	0.365509	0.931466	0.432128
39.63	0.160575	0.362377	0.926139	0.42823
39.67	0.159687	0.360283	0.919849	0.425431
39.7	0.158702	0.358165	0.914173	0.42351
39.75	0.156664	0.356377	0.90804	0.421332
39.78	0.155925	0.354544	0.903478	0.418528
39.82	0.155135	0.352388	0.898562	0.416164
39.86	0.155071	0.350671	0.89332	0.413725
39.9	0.15452	0.348535	0.888878	0.412728
39.93	0.153405	0.346783	0.884473	0.410524
39.97	0.152321	0.344686	0.880448	0.407957
40.01	0.151371	0.342216	0.875485	0.40514
40.05	0.151078	0.340488	0.870891	0.402089
40.08	0.14988	0.339246	0.86585	0.399855
40.13	0.148652	0.337439	0.861164	0.39709
40.16	0.147784	0.335393	0.856487	0.394434
40.2	0.146796	0.333541	0.851836	0.391859
40.24	0.146521	0.33173	0.848299	0.389758
40.28	0.145717	0.330356	0.843729	0.387945
40.31	0.1455	0.329039	0.840298	0.385705
40.35	0.144826	0.327895	0.83691	0.383791
40.39	0.144286	0.325999	0.833494	0.381576
40.43	0.144007	0.324508	0.829992	0.379761
40.46	0.143356	0.322764	0.826568	0.378115
40.51	0.142429	0.321024	0.823306	0.376048
40.54	0.142125	0.319114	0.819587	0.373589
40.58	0.141558	0.316449	0.815475	0.371467
40.62	0.140781	0.314947	0.811171	0.369941
40.66	0.139773	0.312521	0.806881	0.368179
40.69	0.138911	0.311046	0.802037	0.365541
40.73	0.138411	0.310022	0.797516	0.364052
40.77	0.138231	0.30853	0.792601	0.362636
40.81	0.136856	0.307382	0.788514	0.36152
40.87	0.136264	0.305328	0.784939	0.360705
40.91	0.135894	0.304232	0.7812	0.358984
40.95	0.135347	0.302975	0.777618	0.357961
40.98	0.134944	0.301215	0.77398	0.356131
41.02	0.134044	0.299488	0.770211	0.354576
41.06	0.133117	0.297903	0.767135	0.352841
41.1	0.132452	0.296469	0.763732	0.350614
41.13	0.132264	0.29515	0.760204	0.348661
41.18	0.131573	0.29426	0.757078	0.34721
41.21	0.131165	0.292719	0.753908	0.346261
41.25	0.130635	0.291704	0.751548	0.344994
41.29	0.130405	0.290962	0.749353	0.342963
41.33	0.13059	0.290072	0.7467	0.341324
41.36	0.130188	0.288885	0.744592	0.339965
41.4	0.129738	0.287844	0.742337	0.339115
41.44	0.12922	0.286654	0.740215	0.337454
41.48	0.128657	0.285692	0.738025	0.335927
41.51	0.128316	0.284181	0.735704	0.334438
41.55	0.128243	0.282883	0.732846	0.332586
41.59	0.127203	0.281602	0.729652	0.331331
41.63	0.126335	0.279934	0.726907	0.330319
41.67	0.1256	0.278725	0.723719	0.328849
41.71	0.125578	0.277406	0.720844	0.32763
41.74	0.125041	0.276213	0.718032	0.326995
41.78	0.124475	0.275113	0.715173	0.326379
41.82	0.124063	0.274104	0.712923	0.325693
41.86	0.123528	0.273282	0.710645	0.324471
41.89	0.123111	0.272151	0.708864	0.323436
41.93	0.122977	0.270715	0.706695	0.322549
41.97	0.122041	0.269668	0.704379	0.321368
42.01	0.121552	0.268759	0.702576	0.320314
42.05	0.120598	0.26805	0.700918	0.318513
42.08	0.120642	0.267139	0.699408	0.31692
42.12	0.12052	0.266184	0.697594	0.315824
42.16	0.119942	0.265754	0.695858	0.31505
42.2	0.119411	0.265147	0.694563	0.31415
42.23	0.119282	0.264641	0.693557	0.312831
42.27	0.11937	0.264209	0.692486	0.311255
42.31	0.119344	0.263187	0.691264	0.310053
42.35	0.118903	0.262267	0.689462	0.309339
42.39	0.118466	0.261485	0.687871	0.308362
42.43	0.117357	0.260895	0.686949	0.307533
42.46	0.117252	0.259821	0.685613	0.305864
42.5	0.117103	0.258141	0.684026	0.304099
42.54	0.116561	0.257298	0.681384	0.302985
42.58	0.115715	0.256266	0.678997	0.302258
42.61	0.114834	0.255267	0.677077	0.301268
42.65	0.114766	0.254568	0.675296	0.300153
42.69	0.114861	0.253384	0.673512	0.299037
42.73	0.11459	0.252746	0.671296	0.2989
42.77	0.11441	0.251789	0.669499	0.298557
42.81	0.113842	0.251474	0.668068	0.297518
42.84	0.113452	0.250476	0.667806	0.296437
42.88	0.113467	0.249532	0.666527	0.295028
42.92	0.112815	0.249047	0.664543	0.293837
42.96	0.112021	0.248292	0.663102	0.292486
42.99	0.111293	0.248106	0.661721	0.291363
43.03	0.110973	0.247295	0.660815	0.289867
43.07	0.11064	0.246721	0.659596	0.288759
43.11	0.110584	0.246247	0.658222	0.288107
43.15	0.110548	0.245993	0.657138	0.287125
43.19	0.110232	0.245789	0.656688	0.286453
43.22	0.110444	0.245216	0.656317	0.285786
43.26	0.110439	0.244424	0.655522	0.284517
43.3	0.110256	0.244237	0.654634	0.284111
43.34	0.109908	0.243501	0.654028	0.28354
43.37	0.109282	0.242824	0.653847	0.282607
43.42	0.109263	0.241925	0.653266	0.281198
43.45	0.109022	0.240629	0.652184	0.279872
43.49	0.108302	0.239739	0.651209	0.279289
43.53	0.107836	0.239169	0.65017	0.27825
43.57	0.107421	0.23901	0.649753	0.277124
43.6	0.107368	0.238457	0.649021	0.276768
43.64	0.107509	0.237893	0.647634	0.276086
43.68	0.107186	0.237235	0.646281	0.276027
43.72	0.107107	0.236629	0.64562	0.276184
43.75	0.106919	0.236608	0.645671	0.275954
43.79	0.107095	0.236153	0.645481	0.275433
43.83	0.107041	0.235307	0.644995	0.274832
43.87	0.106558	0.234712	0.644738	0.275436
43.91	0.106233	0.234139	0.644985	0.274081
43.95	0.105795	0.234113	0.645744	0.273317
43.98	0.105842	0.234134	0.64616	0.272285
44.02	0.105996	0.233837	0.646121	0.271724
44.06	0.105771	0.233457	0.646876	0.271844
44.1	0.105653	0.233588	0.648241	0.271903
44.13	0.10527	0.233831	0.649755	0.271377
44.17	0.105682	0.233763	0.651169	0.270834
44.21	0.106009	0.233647	0.652506	0.270763
44.25	0.105991	0.233748	0.654085	0.271383
44.29	0.106	0.233747	0.656252	0.271132
44.32	0.105671	0.233578	0.658931	0.271077
44.36	0.105728	0.233562	0.661451	0.270203
44.4	0.105767	0.233498	0.663644	0.269726
44.44	0.105747	0.233351	0.666183	0.270007
44.47	0.105749	0.233551	0.669197	0.270139
44.51	0.105009	0.233827	0.672118	0.270437
44.55	0.105642	0.234167	0.675109	0.270782
44.59	0.106213	0.234471	0.678276	0.271628
44.63	0.106649	0.235174	0.682454	0.273474
44.67	0.107042	0.235451	0.686288	0.274618
44.71	0.107506	0.236274	0.69093	0.275409
44.75	0.108014	0.236802	0.695205	0.276433
44.79	0.108937	0.237228	0.698942	0.277499
44.83	0.109092	0.238081	0.703372	0.278401
44.87	0.109491	0.239047	0.707741	0.279789
44.91	0.11012	0.24013	0.712163	0.280344
44.94	0.111234	0.241193	0.716019	0.281374
44.98	0.112566	0.24233	0.72022	0.283083
45.02	0.113409	0.243669	0.724392	0.284734
45.06	0.114291	0.245205	0.728532	0.286447
45.09	0.115529	0.246701	0.732917	0.287371
45.13	0.116945	0.247874	0.737114	0.28886
45.17	0.118916	0.248664	0.74008	0.290778
45.21	0.120208	0.249834	0.743524	0.292741
45.25	0.121538	0.251229	0.747107	0.294768
45.29	0.122611	0.252501	0.750658	0.295855
45.32	0.123833	0.253193	0.753503	0.297178
45.36	0.125256	0.254007	0.755838	0.298908
45.4	0.126603	0.25511	0.757697	0.300853
45.44	0.127917	0.256011	0.759219	0.302803
45.47	0.128986	0.2572	0.761136	0.305034
45.51	0.13055	0.257974	0.762632	0.307114
45.55	0.132779	0.258606	0.763055	0.309673
45.59	0.134784	0.259215	0.762594	0.312812
45.63	0.136235	0.259651	0.761962	0.315351
45.67	0.137851	0.260481	0.761846	0.316802
45.7	0.138874	0.260392	0.762155	0.318083
45.74	0.140495	0.260288	0.760792	0.319351
45.78	0.141659	0.260756	0.75866	0.319625
45.82	0.142391	0.261293	0.756788	0.321152
45.85	0.14277	0.261296	0.754865	0.321163
45.89	0.14349	0.261063	0.75324	0.321129
45.93	0.144534	0.260587	0.750753	0.321601
45.97	0.145528	0.260528	0.747524	0.322914
46.01	0.146355	0.260606	0.744365	0.324765
46.04	0.146954	0.260874	0.741593	0.324852
46.08	0.147571	0.260143	0.73874	0.324762
46.12	0.148344	0.258533	0.735272	0.325256
46.16	0.148887	0.25766	0.730854	0.326076
46.19	0.148827	0.257153	0.726536	0.328143
46.23	0.148379	0.256539	0.722704	0.362868
46.27	0.147877	0.255119	0.719472	0.370479
46.31	0.148017	0.253294	0.714774	0.316699
46.35	0.147537	0.252112	0.709517	0.331364
46.39	0.146843	0.251359	0.704922	0.318889
46.42	0.145874	0.251192	0.700665	0.320018
46.46	0.145365	0.24992	0.696257	0.323194
46.5	0.145304	0.248265	0.690949	0.322906
46.54	0.144798	0.246661	0.685978	0.321407
46.57	0.143912	0.245127	0.681645	0.320317
46.61	0.143107	0.24496	0.677105	0.319914
46.65	0.142611	0.242569	0.672141	0.319914
46.69	0.141839	0.240405	0.666647	0.320241
46.73	0.140787	0.238607	0.661855	0.319339
46.77	0.139747	0.23737	0.657592	0.318354
46.8	0.138916	0.236454	0.653462	0.31668
46.84	0.138389	0.235341	0.649125	0.315175
46.88	0.137684	0.23395	0.644077	0.314243
46.92	0.136507	0.232459	0.639526	0.31327
46.95	0.135731	0.231621	0.635916	0.311898
46.99	0.134663	0.230613	0.632417	0.309586
47.03	0.134512	0.229453	0.628666	0.307669
47.07	0.134266	0.227774	0.624329	0.306364
47.11	0.133103	0.22565	0.620127	0.305182
47.15	0.131956	0.224197	0.615989	0.303282
47.18	0.130689	0.223527	0.612291	0.300325
47.22	0.129785	0.221874	0.60876	0.29778
47.26	0.129081	0.220027	0.604357	0.295117
47.3	0.127573	0.218749	0.600473	0.292779
47.33	0.126037	0.217695	0.597146	0.291519
47.37	0.124997	0.216654	0.593845	0.289295
47.41	0.124561	0.215325	0.59068	0.288238
47.45	0.124417	0.213991	0.587085	0.28862
47.49	0.123888	0.213214	0.583496	0.287797
47.53	0.123211	0.212014	0.580302	0.287765
47.56	0.122545	0.210744	0.576967	0.28636
47.6	0.122337	0.209372	0.574101	0.285268
47.64	0.122208	0.208288	0.570499	0.284064
47.68	0.12132	0.207595	0.567008	0.282658
47.71	0.120464	0.207028	0.564201	0.282032
47.75	0.119732	0.206095	0.561654	0.280235
47.79	0.119198	0.204761	0.559475	0.279065
47.83	0.119123	0.203902	0.556901	0.278628
47.87	0.118967	0.203699	0.554179	0.278747
47.91	0.118594	0.203464	0.551913	0.278363
47.94	0.118005	0.202677	0.549826	0.277322
47.98	0.117696	0.201485	0.547999	0.276308
48.02	0.117748	0.200606	0.545919	0.274959
48.06	0.117706	0.199674	0.543606	0.274792
48.09	0.117284	0.199149	0.541073	0.274865
48.13	0.116718	0.198457	0.538887	0.274607
48.17	0.116111	0.197074	0.536984	0.273859
48.21	0.115823	0.196307	0.534793	0.273039
48.25	0.115561	0.195667	0.532314	0.273486
48.28	0.115304	0.195604	0.529861	0.274279
48.32	0.114784	0.195512	0.527951	0.274893
48.36	0.114556	0.194862	0.526828	0.275535
48.4	0.115062	0.194507	0.525159	0.276234
48.43	0.115855	0.194243	0.52347	0.277752
48.47	0.116357	0.194147	0.5213	0.279586
48.51	0.116649	0.194203	0.519431	0.280933
48.55	0.116908	0.193449	0.517973	0.282085
48.59	0.117427	0.19267	0.516175	0.282923
48.63	0.117914	0.192531	0.513646	0.284304
48.67	0.11792	0.192636	0.511904	0.286246
48.71	0.117825	0.192695	0.510307	0.287586
48.75	0.118003	0.192427	0.509168	0.289438
48.79	0.118377	0.192146	0.507607	0.291018
48.82	0.118814	0.191959	0.505867	0.292664
48.86	0.119286	0.192408	0.504499	0.295143
48.9	0.119853	0.192812	0.503238	0.297294
48.94	0.120551	0.192788	0.502222	0.299466
48.97	0.121294	0.19217	0.500889	0.30138
49.01	0.122265	0.191593	0.499307	0.303272
49.05	0.122944	0.191682	0.497946	0.305146
49.09	0.123322	0.191557	0.496441	0.306855
49.13	0.12381	0.191142	0.495001	0.308238
49.17	0.123867	0.190476	0.493067	0.309771
49.2	0.124001	0.189907	0.490961	0.310606
49.24	0.124058	0.190072	0.489171	0.31169
49.28	0.123831	0.190975	0.487558	0.313266
49.32	0.123662	0.191039	0.486123	0.31503
49.35	0.124027	0.190803	0.484116	0.316446
49.39	0.124347	0.19066	0.482281	0.317928
49.43	0.124459	0.190316	0.480805	0.318773
49.47	0.124613	0.190414	0.479288	0.31917
49.51	0.124903	0.18955	0.477724	0.319985
49.55	0.125085	0.188513	0.47561	0.320494
49.58	0.125123	0.188011	0.473635	0.320182
49.62	0.124795	0.18778	0.472203	0.319902
49.66	0.124435	0.187773	0.470627	0.319405
49.7	0.12424	0.187269	0.469168	0.319196
49.73	0.12424	0.186821	0.467203	0.319347
49.77	0.123934	0.186721	0.465662	0.319233
49.81	0.123515	0.186786	0.464296	0.31848
49.85	0.123053	0.186796	0.463123	0.31776
49.89	0.123113	0.186497	0.461741	0.317059
49.93	0.123114	0.185839	0.460063	0.316431
49.96	0.122727	0.18531	0.458467	0.315514
50	0.122075	0.184452	0.457148	0.313869
50.04	0.121358	0.183679	0.455898	0.312019
50.08	0.120886	0.182902	0.454164	0.310671
50.11	0.120291	0.181873	0.452029	0.309162
50.15	0.119264	0.181281	0.450047	0.307717
50.19	0.117954	0.180821	0.448373	0.306053
50.23	0.116949	0.180347	0.446898	0.304018
50.27	0.116515	0.179603	0.445122	0.302721
50.3	0.115875	0.179055	0.443173	0.301925
50.34	0.115505	0.178837	0.441288	0.301382
50.38	0.114772	0.178219	0.439777	0.300098
50.42	0.11416	0.1777	0.438445	0.298305
50.45	0.11411	0.176767	0.437109	0.297109
50.49	0.113916	0.176103	0.435347	0.295426
50.53	0.113568	0.175794	0.433543	0.293933
50.57	0.112638	0.175275	0.432037	0.292292
50.61	0.111788	0.174812	0.430885	0.290046
50.65	0.111412	0.174151	0.429766	0.288058
50.68	0.11108	0.173711	0.428183	0.286491
50.72	0.110674	0.173789	0.426858	0.285292
50.76	0.109913	0.173529	0.425495	0.283963
50.8	0.109272	0.172947	0.424466	0.282052
50.83	0.109026	0.172131	0.423602	0.280859
50.87	0.109089	0.171512	0.422491	0.279621
50.91	0.1088	0.171116	0.42106	0.278573
50.95	0.108382	0.170339	0.419858	0.27761
50.99	0.107931	0.169638	0.418919	0.276454
51.03	0.107842	0.168715	0.417973	0.275035
51.06	0.10752	0.167674	0.416743	0.272939
51.1	0.106831	0.16716	0.415173	0.271695
51.14	0.106344	0.166827	0.41378	0.270677
51.18	0.105444	0.166451	0.412423	0.269367
51.21	0.104587	0.165922	0.411709	0.267886
51.25	0.104129	0.165423	0.410783	0.266888
51.29	0.104067	0.165214	0.409618	0.266616
51.33	0.103881	0.165024	0.408193	0.266417
51.37	0.103505	0.164803	0.407247	0.265962
51.41	0.103452	0.164127	0.406571	0.265374
51.44	0.103573	0.163199	0.405728	0.264959
51.48	0.103774	0.16269	0.404674	0.26356
51.52	0.103243	0.162439	0.403394	0.26273
51.56	0.102671	0.162441	0.402586	0.261282
51.59	0.102472	0.16194	0.401894	0.260443
51.63	0.102258	0.161225	0.401212	0.259746
51.67	0.102376	0.160923	0.400385	0.259159
51.71	0.102058	0.161113	0.399467	0.258738
51.75	0.101867	0.161353	0.398929	0.25824
51.79	0.101691	0.161131	0.398687	0.257605
51.82	0.101621	0.160486	0.398184	0.257349
51.86	0.101776	0.160254	0.397655	0.257115
51.9	0.101703	0.160004	0.396885	0.25684
51.94	0.101447	0.159618	0.396411	0.256107
51.97	0.101389	0.159113	0.395944	0.255263
52.01	0.101272	0.158311	0.395334	0.254417
52.05	0.101162	0.157575	0.394394	0.254033
52.09	0.100525	0.157176	0.393436	0.25344
52.13	0.099618	0.157619	0.392858	0.252652
52.17	0.099102	0.157339	0.392444	0.252126
52.2	0.098991	0.156979	0.391518	0.251824
52.24	0.098853	0.156477	0.390731	0.252224
52.28	0.098414	0.156535	0.390175	0.252479
52.32	0.098088	0.156803	0.389639	0.252086
52.35	0.098032	0.156478	0.389305	0.252055
52.39	0.098145	0.15605	0.388664	0.25161
52.43	0.09801	0.155643	0.387792	0.251587
52.47	0.09745	0.155218	0.387056	0.250809
52.51	0.097064	0.155171	0.386799	0.249726
52.55	0.097045	0.154904	0.386467	0.249276
52.59	0.097032	0.154538	0.385916	0.250612
52.62	0.097059	0.154252	0.385464	0.248868
52.66	0.096767	0.154356	0.385307	0.24847
52.7	0.096569	0.154551	0.385448	0.247936
52.74	0.096543	0.154406	0.385728	0.24765
52.77	0.096784	0.154242	0.385629	0.247658
52.82	0.096992	0.154039	0.385705	0.247865
52.85	0.096907	0.153902	0.38604	0.247274
52.89	0.09673	0.153816	0.386389	0.246262
52.93	0.097097	0.153444	0.386794	0.245525
52.97	0.097298	0.152799	0.386746	0.245092
53	0.097041	0.152341	0.386708	0.244879
53.04	0.096387	0.152486	0.386813	0.244284
53.08	0.096083	0.152952	0.38719	0.24365
53.12	0.095965	0.152875	0.387696	0.243409
53.16	0.096247	0.152679	0.387779	0.243673
53.2	0.096422	0.152997	0.387983	0.244521
53.23	0.096426	0.153564	0.388406	0.244854
53.27	0.09668	0.154074	0.389313	0.245011
53.31	0.097226	0.154284	0.39011	0.245336
53.35	0.098195	0.154612	0.390557	0.24595
53.38	0.099115	0.155528	0.39124	0.246728
53.42	0.099879	0.156405	0.391975	0.246908
53.46	0.100775	0.157294	0.392958	0.246765
53.5	0.102129	0.158036	0.393887	0.247058
53.53	0.103712	0.159225	0.394835	0.247846
53.58	0.10549	0.160818	0.39557	0.249265
53.61	0.107057	0.162585	0.396377	0.25023
53.65	0.10873	0.164135	0.397627	0.251107
53.69	0.110789	0.165641	0.398792	0.252245
53.73	0.113503	0.16753	0.399699	0.253747
53.76	0.116507	0.169727	0.400667	0.255806
53.8	0.119392	0.172144	0.401724	0.257664
53.84	0.122555	0.174072	0.40283	0.259158
53.88	0.125976	0.175791	0.403766	0.260708
53.91	0.12952	0.177884	0.404499	0.262523
53.96	0.133189	0.179953	0.405047	0.264558
53.99	0.136802	0.18256	0.405153	0.266737
54.03	0.140577	0.185157	0.405816	0.268852
54.07	0.143428	0.187523	0.406555	0.271145
54.11	0.147402	0.190187	0.406624	0.27337
54.14	0.151628	0.192677	0.406567	0.276586
54.18	0.155586	0.195608	0.406462	0.279683
54.22	0.159355	0.19812	0.406475	0.28267
54.26	0.162983	0.200351	0.406881	0.285295
54.29	0.166961	0.202891	0.40674	0.287726
54.34	0.170896	0.205085	0.406378	0.290453
54.37	0.174236	0.207288	0.405849	0.293257
54.41	0.177298	0.209271	0.405449	0.295189
54.45	0.180286	0.210914	0.405222	0.297081
54.49	0.182958	0.212473	0.404565	0.298989
54.52	0.185565	0.213721	0.4036	0.301474
54.56	0.187591	0.215204	0.402736	0.303874
54.6	0.189299	0.216474	0.402325	0.306004
54.64	0.190803	0.217356	0.401806	0.307602
54.67	0.192011	0.218024	0.401036	0.30926
54.71	0.19333	0.218644	0.400054	0.311129
54.75	0.194199	0.219216	0.39932	0.312763
54.79	0.194976	0.219408	0.398582	0.313858
54.83	0.195439	0.219209	0.397842	0.314895
54.86	0.19551	0.218612	0.396781	0.315258
54.9	0.19562	0.217966	0.395499	0.315879
54.94	0.195184	0.217439	0.394052	0.316521
54.98	0.194298	0.217186	0.393071	0.316591
55.01	0.193289	0.216477	0.392071	0.316585
55.05	0.19191	0.215393	0.390495	0.316683
55.09	0.190739	0.214421	0.388939	0.317196
55.13	0.189079	0.21363	0.387569	0.317467
55.17	0.187593	0.212936	0.386333	0.31717
55.21	0.186331	0.211717	0.385129	0.317148
55.24	0.185049	0.210187	0.383619	0.316873
55.28	0.183619	0.208956	0.382081	0.316359
55.32	0.181675	0.207703	0.380685	0.315878
55.36	0.179685	0.206671	0.379446	0.314491
55.39	0.17801	0.205331	0.378015	0.313187
55.43	0.176448	0.203763	0.376482	0.3121
55.47	0.174823	0.202736	0.374902	0.31152
55.51	0.173012	0.201348	0.373554	0.310735
55.55	0.171354	0.200413	0.372532	0.30951
55.59	0.169798	0.19915	0.371493	0.308445
55.62	0.168226	0.197715	0.37027	0.3076
55.66	0.166718	0.196724	0.369089	0.306808
55.7	0.165094	0.195592	0.367805	0.305958
55.74	0.163601	0.194553	0.366809	0.304132
55.77	0.162238	0.19322	0.365888	0.302153
55.81	0.16103	0.191557	0.364411	0.300131
55.85	0.159829	0.190291	0.362898	0.298953
55.89	0.157988	0.189131	0.361538	0.297949
55.93	0.156521	0.188799	0.360316	0.296526
55.97	0.155133	0.186952	0.359167	0.295502
56	0.153942	0.185812	0.357697	0.294645
56.04	0.152831	0.184843	0.356121	0.29411
56.08	0.151737	0.184259	0.354958	0.293597
56.12	0.150625	0.183513	0.35381	0.292775
56.15	0.149737	0.182547	0.35277	0.292112
56.2	0.14917	0.181645	0.351543	0.291917
56.23	0.148633	0.180993	0.350159	0.291676
56.27	0.14794	0.180504	0.348948	0.291655
56.31	0.147405	0.180088	0.348056	0.291
56.35	0.147086	0.179479	0.347088	0.290563
56.38	0.146998	0.178767	0.345892	0.290848
56.43	0.146826	0.178328	0.344683	0.291167
56.46	0.14667	0.178245	0.343541	0.291619
56.51	0.146557	0.178264	0.34274	0.291836
56.55	0.146907	0.177896	0.34224	0.292061
56.59	0.147239	0.177752	0.341329	0.292602
56.63	0.147544	0.177761	0.340425	0.29355
56.66	0.147906	0.177762	0.339534	0.294737
56.7	0.148523	0.177571	0.33889	0.295422
56.74	0.149235	0.177105	0.338286	0.296071
56.78	0.149762	0.176689	0.337281	0.296858
56.82	0.15014	0.17641	0.3361	0.297571
56.86	0.150574	0.176235	0.334769	0.298591
56.89	0.151102	0.176201	0.333914	0.299789
56.93	0.151581	0.175985	0.333231	0.300921
56.97	0.151902	0.175636	0.332446	0.301857
57.01	0.152491	0.175394	0.331259	0.303715
57.04	0.152994	0.175448	0.330156	0.305904
57.08	0.153602	0.175551	0.3293	0.307535
57.12	0.154245	0.175285	0.328962	0.308777
57.16	0.155032	0.175083	0.328134	0.309914
57.2	0.155709	0.175014	0.327145	0.311561
57.24	0.156214	0.175019	0.326182	0.313009
57.27	0.156362	0.175055	0.325637	0.313852
57.31	0.156682	0.174658	0.325254	0.314574
57.35	0.157222	0.174272	0.324532	0.315278
57.39	0.157696	0.173861	0.323698	0.316163
57.42	0.157642	0.173777	0.322653	0.317305
57.46	0.157361	0.17372	0.321779	0.318193
57.5	0.157148	0.173405	0.321332	0.318833
57.54	0.157263	0.172889	0.320914	0.319468
57.58	0.157453	0.172497	0.320424	0.319843
57.62	0.157287	0.172111	0.31968	0.320503
57.65	0.156992	0.171672	0.319171	0.320818
57.69	0.156651	0.170924	0.318825	0.320557
57.73	0.156292	0.169887	0.318369	0.320374
57.77	0.156204	0.169051	0.317728	0.320042
57.8	0.155627	0.168423	0.316669	0.319875
57.84	0.154816	0.168093	0.315803	0.319454
57.88	0.15391	0.167553	0.315284	0.318896
57.92	0.153145	0.166609	0.314466	0.31841
57.96	0.152381	0.165888	0.313715	0.318299
58	0.151535	0.165426	0.312875	0.318205
58.03	0.15089	0.165297	0.312423	0.318044
58.07	0.149972	0.164643	0.311888	0.31764
58.11	0.149134	0.163788	0.311182	0.316898
58.15	0.148508	0.163073	0.310493	0.31563
58.18	0.147632	0.162838	0.309827	0.314733
58.22	0.146853	0.162395	0.30947	0.313693
58.26	0.14614	0.161593	0.309121	0.312889
58.3	0.145288	0.16083	0.308493	0.31226
58.34	0.144774	0.160232	0.307849	0.311322
58.37	0.143994	0.15976	0.307359	0.310477
58.41	0.143349	0.159705	0.307027	0.309372
58.45	0.142666	0.159164	0.306788	0.308233
58.49	0.14209	0.158975	0.306368	0.307368
58.52	0.141567	0.158515	0.306043	0.306433
58.56	0.140856	0.158152	0.305716	0.305522
58.6	0.140334	0.157945	0.305692	0.304183
58.64	0.139856	0.157432	0.305513	0.302767
58.68	0.139356	0.156917	0.30505	0.301262
58.72	0.138842	0.15611	0.304539	0.299866
58.75	0.137989	0.155672	0.304095	0.298432
58.79	0.137344	0.155265	0.303631	0.297064
58.83	0.136715	0.154612	0.303554	0.29585
58.87	0.136104	0.154131	0.303101	0.294972
58.9	0.135655	0.153932	0.302573	0.294397
58.94	0.135027	0.153865	0.302024	0.294062
58.98	0.13449	0.153589	0.301789	0.293387
59.02	0.133948	0.153173	0.301774	0.292684
59.06	0.133618	0.152922	0.301419	0.291916
59.1	0.1333	0.152762	0.30122	0.291443
59.13	0.132935	0.152782	0.300936	0.2912
59.17	0.132757	0.152488	0.30074	0.290301
59.21	0.13246	0.152169	0.300896	0.289399
59.25	0.132423	0.151828	0.30065	0.288562
59.28	0.132242	0.151863	0.300281	0.288286
59.32	0.131926	0.152017	0.299833	0.288171
59.36	0.131705	0.152	0.299892	0.287587
59.4	0.131573	0.151777	0.300124	0.287101
59.44	0.131558	0.151812	0.300175	0.286505
59.48	0.131602	0.152136	0.300124	0.286399
59.51	0.131358	0.152277	0.300014	0.286417
59.55	0.131378	0.152266	0.300302	0.28601
59.59	0.131444	0.151892	0.300647	0.28543
59.63	0.131515	0.151769	0.300675	0.284586
59.66	0.131511	0.151567	0.30048	0.283906
59.7	0.131183	0.15142	0.300036	0.28361
59.74	0.131117	0.151521	0.299812	0.283054
59.78	0.130888	0.15129	0.299888	0.282558
59.82	0.130785	0.151225	0.300076	0.281839
59.86	0.130918	0.151127	0.30003	0.281843
59.89	0.130762	0.151357	0.299856	0.282622
59.93	0.130642	0.151742	0.299937	0.283099
59.97	0.130647	0.151878	0.300261	0.283472
60.01	0.130949	0.152026	0.300611	0.28342
60.04	0.131487	0.152116	0.300647	0.283598
60.08	0.131649	0.152721	0.30047	0.284054
60.12	0.131629	0.153375	0.300433	0.284054
60.16	0.131735	0.153756	0.300702	0.283876
60.2	0.132243	0.154204	0.30129	0.283338
60.24	0.13287	0.154512	0.301536	0.283433
60.27	0.133474	0.155337	0.301483	0.284174
60.31	0.133745	0.156462	0.30172	0.284229
60.35	0.134259	0.157087	0.302159	0.284131
60.39	0.134955	0.157969	0.302732	0.284359
60.43	0.135968	0.158864	0.303069	0.284576
60.47	0.137055	0.160152	0.303142	0.285717
60.51	0.138018	0.161643	0.303629	0.28636
60.54	0.139198	0.162929	0.304481	0.286513
60.58	0.140684	0.164518	0.304879	0.286888
60.62	0.142669	0.165392	0.305092	0.287438
60.66	0.1446	0.16702	0.305154	0.287956
60.7	0.146399	0.169319	0.305467	0.287994
60.74	0.148259	0.171666	0.305982	0.287978
60.77	0.150897	0.174011	0.306424	0.288692
60.81	0.154343	0.176422	0.30651	0.289806
60.85	0.157642	0.179561	0.306504	0.291349
60.89	0.161308	0.183258	0.307221	0.292449
60.92	0.165301	0.186784	0.307776	0.293869
60.96	0.170394	0.190255	0.30786	0.29564
61	0.175713	0.193753	0.308203	0.297511
61.04	0.181217	0.197626	0.308398	0.29912
61.08	0.187291	0.201709	0.308871	0.300481
61.12	0.193978	0.206029	0.309514	0.302373
61.15	0.200851	0.210224	0.309911	0.303962
61.19	0.208299	0.214097	0.31026	0.305239
61.23	0.21574	0.218322	0.310549	0.306908
61.27	0.223283	0.222875	0.311362	0.308743
61.3	0.231159	0.227007	0.312072	0.311294
61.34	0.239486	0.231003	0.312345	0.314627
61.38	0.247917	0.234649	0.312497	0.31797
61.42	0.255649	0.238342	0.312986	0.320992
61.46	0.26375	0.242433	0.314081	0.323185
61.5	0.271919	0.24575	0.314954	0.325656
61.53	0.279837	0.248645	0.31506	0.328503
61.57	0.287404	0.25089	0.314907	0.331405
61.61	0.294082	0.253391	0.314777	0.334265
61.65	0.300374	0.256033	0.315254	0.336272
61.68	0.306256	0.257837	0.315871	0.338388
61.72	0.311615	0.259433	0.316046	0.340545
61.76	0.316841	0.260871	0.315778	0.343063
61.8	0.321326	0.262289	0.315811	0.345566
61.84	0.325471	0.263398	0.316152	0.347289
61.88	0.328992	0.264095	0.316579	0.349339
61.91	0.331929	0.264443	0.316669	0.351061
61.95	0.334108	0.264666	0.316462	0.353269
61.99	0.335698	0.264914	0.316497	0.355502
62.03	0.33716	0.26472	0.317126	0.35685
62.06	0.338128	0.264351	0.318027	0.358274
62.1	0.338685	0.264134	0.318403	0.359701
62.14	0.338931	0.263658	0.318119	0.361748
62.18	0.338486	0.263243	0.318015	0.363872
62.22	0.337902	0.262482	0.318539	0.364799
62.26	0.336632	0.261073	0.319215	0.365812
62.29	0.335192	0.26034	0.319377	0.366886
62.33	0.333368	0.259288	0.319192	0.36811
62.37	0.34325	0.258507	0.319047	0.369868
62.41	0.365599	0.257362	0.3197	0.370603
62.44	0.334988	0.255473	0.320203	0.371166
62.48	0.294247	0.253911	0.320508	0.371974
62.52	0.317481	0.25259	0.320233	0.372908
62.56	0.287231	0.251316	0.319792	0.374094
62.6	0.297118	0.249902	0.319721	0.374463
62.63	0.307441	0.248193	0.320118	0.374573
62.67	0.309145	0.246773	0.320703	0.374399
62.71	0.307579	0.245413	0.320462	0.374597
62.75	0.304093	0.244349	0.319822	0.375122
62.78	0.30012	0.243253	0.319682	0.375267
62.82	0.29578	0.241808	0.320587	0.375321
62.86	0.29278	0.240525	0.321168	0.375019
62.9	0.290024	0.239387	0.321056	0.375188
62.94	0.286923	0.23892	0.320549	0.375916
62.98	0.283958	0.238375	0.320525	0.376571
63.01	0.28116	0.23741	0.321367	0.376967
63.05	0.279467	0.236637	0.322323	0.377204
63.09	0.278611	0.235878	0.322556	0.377622
63.13	0.277185	0.235644	0.322385	0.378813
63.16	0.275724	0.235632	0.322401	0.379589
63.2	0.274162	0.235189	0.322272	0.380312
63.24	0.272922	0.234951	0.322883	0.380764
63.28	0.272689	0.234732	0.323244	0.381074
63.32	0.272528	0.235026	0.323626	0.381931
63.36	0.272632	0.235604	0.323775	0.382804
63.39	0.272622	0.235533	0.324324	0.384115
63.43	0.272695	0.235443	0.325439	0.385258
63.47	0.273837	0.235236	0.32563	0.386718
63.51	0.2749	0.235409	0.32562	0.388544
63.54	0.275442	0.236341	0.325518	0.390185
63.58	0.27609	0.236708	0.326081	0.392025
63.62	0.27776	0.236793	0.326784	0.393178
63.66	0.280217	0.236636	0.326992	0.394928
63.7	0.28208	0.237395	0.327186	0.396725
63.74	0.283794	0.238487	0.327283	0.398315
63.77	0.285474	0.239121	0.328183	0.400236
63.81	0.287031	0.239273	0.328914	0.401512
63.85	0.288549	0.239082	0.328773	0.403282
63.89	0.289538	0.239622	0.32896	0.405514
63.92	0.291393	0.24068	0.329431	0.407178
63.96	0.293983	0.241295	0.330036	0.408894
64	0.296037	0.241352	0.330799	0.410538
64.04	0.297284	0.240801	0.330679	0.412037
64.08	0.297361	0.240667	0.330795	0.413995
64.12	0.297822	0.240953	0.331524	0.415408
64.15	0.298474	0.241099	0.332071	0.417138
64.19	0.299183	0.241084	0.332752	0.418545
64.23	0.29936	0.240888	0.332668	0.419865
64.27	0.298854	0.240882	0.333326	0.421598
64.31	0.298712	0.241056	0.334701	0.422451
64.35	0.298726	0.24089	0.336114	0.423258
64.39	0.298678	0.240341	0.336387	0.424454
64.43	0.298239	0.23962	0.33645	0.425469
64.46	0.296763	0.239276	0.337184	0.426723
64.5	0.295552	0.239281	0.337623	0.427248
64.54	0.294765	0.23877	0.338895	0.427541
64.58	0.293777	0.238102	0.339025	0.427435
64.62	0.292728	0.237492	0.338903	0.427205
64.65	0.290568	0.23725	0.339553	0.427317
64.69	0.288949	0.237184	0.340032	0.426788
64.73	0.287528	0.236307	0.341006	0.426687
64.77	0.286078	0.235388	0.340961	0.426701
64.8	0.284693	0.234906	0.341217	0.426836
64.84	0.282282	0.235027	0.342045	0.426931
64.88	0.280615	0.234939	0.342775	0.426164
64.92	0.279124	0.234532	0.344142	0.426725
64.96	0.278037	0.233981	0.34481	0.426802
65	0.277737	0.233966	0.345386	0.426184
65.03	0.27648	0.234199	0.34572	0.426201
65.07	0.275519	0.234226	0.346599	0.425851
65.11	0.273752	0.233546	0.347569	0.425634
65.15	0.272913	0.233335	0.347896	0.425372
65.18	0.27258	0.233802	0.348195	0.424712
65.22	0.271245	0.234659	0.348968	0.424222
65.26	0.270362	0.235309	0.350613	0.423522
65.3	0.270298	0.235103	0.351944	0.423823
65.34	0.270196	0.234793	0.352489	0.425033
65.38	0.26993	0.235133	0.353216	0.425273
65.41	0.269516	0.235467	0.354165	0.425375
65.45	0.269563	0.236144	0.3548	0.425701
65.49	0.269477	0.236191	0.356224	0.426675
65.53	0.269417	0.236275	0.35778	0.42729
65.56	0.270176	0.236901	0.358244	0.427347
65.6	0.270588	0.23743	0.358329	0.428122
65.64	0.270471	0.238246	0.358337	0.428431
65.68	0.270427	0.238367	0.35986	0.429364
65.72	0.271023	0.238716	0.36136	0.429972
65.76	0.272463	0.2396	0.362205	0.43081
65.79	0.273619	0.240601	0.362628	0.431783
65.83	0.274963	0.24234	0.363378	0.432946
65.87	0.276712	0.243344	0.364772	0.434964
65.91	0.278869	0.244388	0.366202	0.436207
65.94	0.282282	0.245126	0.367512	0.437521
65.98	0.285501	0.246732	0.367984	0.439152
66.02	0.289116	0.248554	0.369045	0.440736
66.06	0.293129	0.250101	0.369783	0.442632
66.1	0.298118	0.251574	0.370761	0.444539
66.14	0.304237	0.253841	0.371754	0.446076
66.17	0.311034	0.257059	0.372332	0.447596
66.21	0.318548	0.26018	0.373114	0.449453
66.25	0.326725	0.263305	0.3742	0.45248
66.29	0.335936	0.266147	0.375644	0.455215
66.32	0.347291	0.269652	0.376949	0.45758
66.36	0.35786	0.273299	0.378225	0.460798
66.4	0.369356	0.278043	0.379248	0.46389
66.44	0.381525	0.283383	0.380499	0.467474
66.48	0.394729	0.287943	0.382009	0.470534
66.52	0.408668	0.292352	0.382931	0.473464
66.55	0.422641	0.29702	0.383732	0.477454
66.59	0.436832	0.30332	0.384936	0.481963
66.63	0.451354	0.310086	0.385884	0.483961
66.67	0.466243	0.316128	0.386781	0.483245
66.7	0.481043	0.321682	0.387341	0.490126
66.74	0.495144	0.327826	0.387961	0.505614
66.78	0.509249	0.335017	0.389236	0.504814
66.82	0.523172	0.342272	0.390104	0.510627
66.86	0.536462	0.349058	0.390923	0.515593
66.9	0.548651	0.35519	0.391691	0.519354
66.93	0.559778	0.36158	0.392739	0.523944
66.97	0.570171	0.367809	0.394185	0.529121
67.01	0.579369	0.374534	0.394736	0.53389
67.04	0.586899	0.380681	0.395146	0.538666
67.08	0.592775	0.386319	0.395347	0.542545
67.12	0.596926	0.391513	0.396197	0.546839
67.16	0.599918	0.396785	0.397661	0.550871
67.2	0.601822	0.402019	0.398726	0.554783
67.24	0.602583	0.406592	0.399522	0.55798
67.27	0.602193	0.410329	0.400059	0.561109
67.31	0.600431	0.413435	0.401081	0.564074
67.35	0.59792	0.416336	0.402628	0.56607
67.39	0.59514	0.41891	0.403627	0.568502
67.42	0.591783	0.420318	0.404732	0.570677
67.46	0.588005	0.420996	0.405083	0.573294
67.5	0.583971	0.421609	0.40582	0.575871
67.54	0.580066	0.422045	0.40704	0.578111
67.58	0.576388	0.42176	0.407268	0.580437
67.62	0.572887	0.420874	0.407878	0.582657
67.65	0.569372	0.419752	0.407863	0.58466
67.69	0.565985	0.418995	0.408618	0.586267
67.73	0.562893	0.41777	0.409872	0.587884
67.77	0.560715	0.416615	0.410667	0.589806
67.8	0.558885	0.415429	0.411299	0.59179
67.84	0.557052	0.414361	0.411361	0.594097
67.88	0.554903	0.413413	0.411967	0.596192
67.92	0.552746	0.411771	0.412796	0.597748
67.96	0.55059	0.410388	0.413501	0.599287
68	0.549038	0.408834	0.414104	0.600415
68.03	0.547052	0.407842	0.41385	0.601718
68.07	0.544613	0.407375	0.414094	0.602413
68.11	0.541374	0.406869	0.415263	0.602975
68.15	0.538223	0.406459	0.416015	0.603704
68.19	0.535875	0.405774	0.416399	0.604208
68.23	0.532711	0.405176	0.416362	0.605263
68.27	0.529255	0.405081	0.417202	0.606347
68.31	0.525387	0.404642	0.418015	0.606375
68.34	0.522109	0.404428	0.41948	0.60612
68.39	0.518687	0.404028	0.419745	0.606154
68.42	0.515447	0.403216	0.419728	0.606567
68.46	0.511707	0.402628	0.419681	0.607085
68.5	0.507007	0.401555	0.420093	0.606327
68.54	0.502936	0.401211	0.421125	0.605265
68.57	0.499403	0.399553	0.421207	0.604227
68.61	0.496254	0.399228	0.421034	0.602287
68.65	0.49315	0.398822	0.420675	0.600556
68.69	0.489731	0.398278	0.421331	0.597554
68.72	0.487194	0.397513	0.422348	0.595568
68.76	0.485995	0.39627	0.422717	0.594304
68.8	0.485532	0.395281	0.422935	0.594398
68.84	0.485401	0.39471	0.422646	0.595794
68.88	0.485695	0.394042	0.422894	0.597462
68.91	0.487104	0.393086	0.423113	0.598474
68.95	0.490121	0.391534	0.423056	0.598623
68.99	0.494128	0.390489	0.423088	0.600807
69.03	0.499226	0.390257	0.422807	0.607826
69.06	0.505606	0.390215	0.422786	0.524847
69.1	0.513658	0.389541	0.423034	0.568988
69.14	0.523855	0.389111	0.422798	0.632756
69.18	0.5359	0.38951	0.422807	0.634903
69.22	0.548888	0.390364	0.422729	0.596844
69.26	0.562555	0.392136	0.422904	0.5966
69.29	0.578318	0.393338	0.423003	0.591566
69.33	0.596602	0.394326	0.422913	0.592419
69.37	0.615438	0.395622	0.422598	0.598288
69.41	0.633666	0.397867	0.42253	0.605779
69.44	0.651601	0.401022	0.422811	0.613584
69.48	0.669954	0.404269	0.422517	0.620432
69.52	0.68804	0.40709	0.421868	0.627026
69.56	0.703956	0.410606	0.421209	0.6254
69.6	0.71721	0.415676	0.421087	0.794732
69.64	0.727876	0.421947	0.421	0.655854
69.67	0.737284	0.428511	0.420618	0.651479
69.71	0.744804	0.434888	0.41991	0.656326
69.75	0.749938	0.441586	0.419408	0.663652
69.79	0.753024	0.449387	0.419178	0.66983
69.82	0.754055	0.457901	0.419086	0.67512
69.86	0.753748	0.466877	0.41828	0.680002
69.9	0.752125	0.475523	0.417122	0.685047
69.94	0.749231	0.48435	0.416034	0.690017
69.98	0.745669	0.493902	0.415368	0.694324
70.02	0.741005	0.503282	0.414997	0.697508
70.05	0.736223	0.512078	0.414471	0.70078
70.09	0.731122	0.52007	0.413171	0.70426
70.13	0.725356	0.527424	0.412211	0.707764
70.17	0.719226	0.534603	0.411589	0.7111
70.2	0.712661	0.540869	0.411454	0.713226
70.24	0.706299	0.54648	0.411055	0.715302
70.28	0.699831	0.550126	0.410128	0.717875
70.32	0.692696	0.552942	0.409336	0.720566
70.36	0.685437	0.555522	0.408475	0.723044
70.4	0.677681	0.556842	0.407806	0.724584
70.43	0.670205	0.557192	0.407248	0.726158
70.47	0.662888	0.556697	0.406104	0.727817
70.51	0.655813	0.556187	0.404981	0.729142
70.55	0.64918	0.555222	0.403897	0.730578
70.58	0.642799	0.553605	0.403429	0.73127
70.62	0.638031	0.551777	0.402611	0.731821
70.66	0.634666	0.549854	0.401334	0.732617
70.7	0.632401	0.548178	0.39998	0.733238
70.74	0.630844	0.546187	0.39889	0.733579
70.78	0.630409	0.543165	0.398407	0.733312
70.81	0.631986	0.540159	0.397566	0.732984
70.85	0.636075	0.536962	0.396114	0.732607
70.89	0.641669	0.534219	0.394521	0.732638
70.93	0.647259	0.531896	0.392926	0.732146
70.96	0.653901	0.528919	0.392221	0.731104
71.01	0.662206	0.525596	0.391412	0.730035
71.04	0.672156	0.522324	0.389947	0.729236
71.08	0.683193	0.519513	0.388175	0.729311
71.12	0.693875	0.517476	0.386838	0.729516
71.15	0.703562	0.515048	0.385784	0.729432
71.19	0.713101	0.512983	0.385085	0.729315
71.23	0.722671	0.510626	0.38401	0.729981
71.27	0.732752	0.508979	0.382215	0.731356
71.3	0.74185	0.507826	0.380415	0.733433
71.34	0.74866	0.507074	0.379294	0.735223
71.38	0.753833	0.506775	0.378388	0.736882
71.42	0.757807	0.506647	0.377051	0.738693
71.46	0.761352	0.50782	0.375327	0.741507
71.5	0.764012	0.509781	0.373477	0.744744
71.53	0.764481	0.512387	0.372318	0.748005
71.57	0.76332	0.515471	0.371695	0.750748
71.61	0.761412	0.518616	0.370465	0.753662
71.65	0.758794	0.522775	0.368783	0.757371
71.68	0.755602	0.528275	0.3671	0.761493
71.72	0.751444	0.534318	0.365861	0.764964
71.76	0.746201	0.539884	0.364607	0.768027
71.8	0.740791	0.545209	0.363036	0.770722
71.84	0.735083	0.550999	0.361353	0.773638
71.88	0.728968	0.557491	0.359767	0.776429
71.91	0.722949	0.564099	0.358326	0.778778
71.95	0.717305	0.570178	0.356852	0.780484
71.99	0.712276	0.574764	0.355181	0.782091
72.03	0.707572	0.579233	0.353166	0.783907
72.06	0.703241	0.583478	0.351619	0.78531
72.11	0.700999	0.587553	0.350163	0.786175
72.15	0.700312	0.591268	0.348862	0.786698
72.19	0.701122	0.593202	0.347207	0.787347
72.23	0.702271	0.594369	0.345339	0.787871
72.27	0.70425	0.595087	0.343756	0.788471
72.31	0.707441	0.595244	0.342502	0.788516
72.35	0.712039	0.595163	0.340895	0.788081
72.38	0.716762	0.593631	0.338886	0.787842
72.42	0.720942	0.591577	0.336933	0.787682
72.46	0.724342	0.58964	0.335314	0.787233
72.5	0.72833	0.587727	0.333832	0.78633
72.53	0.732696	0.585759	0.332204	0.785435
72.57	0.736566	0.583024	0.330207	0.785067
72.61	0.73923	0.579963	0.328485	0.784983
72.65	0.74065	0.577063	0.326785	0.784599
72.69	0.741764	0.574379	0.325155	0.784053
72.73	0.742448	0.571716	0.323229	0.784246
72.76	0.742645	0.568776	0.321147	0.784618
72.8	0.741622	0.566428	0.319217	0.785108
72.84	0.739398	0.565067	0.317496	0.785411
72.88	0.736694	0.563964	0.315882	0.785503
72.91	0.733606	0.56313	0.314077	0.786338
72.95	0.730682	0.562719	0.311983	0.78765
72.99	0.727346	0.564154	0.310083	0.78947
73.03	0.723981	0.565998	0.308438	0.790626
73.07	0.720606	0.567906	0.30689	0.791643
73.1	0.717918	0.569562	0.305299	0.792938
73.14	0.715641	0.571705	0.303455	0.794641
73.18	0.713489	0.574713	0.301664	0.796593
73.22	0.71164	0.577919	0.299903	0.797974
73.25	0.7102	0.580261	0.298225	0.798869
73.29	0.70901	0.581962	0.296617	0.799613
73.33	0.708396	0.58418	0.294913	0.800349
73.37	0.707404	0.58642	0.293089	0.801168
73.41	0.706701	0.589087	0.291468	0.801748
73.45	0.706328	0.589918	0.290147	0.801534
73.48	0.705978	0.59044	0.288691	0.801246
73.52	0.706352	0.591162	0.286979	0.801121
73.56	0.706679	0.591838	0.285304	0.801116
73.6	0.706567	0.592076	0.283721	0.800902
73.63	0.706473	0.591624	0.28221	0.799968
73.67	0.706514	0.590387	0.280661	0.799099
73.71	0.706859	0.589193	0.278912	0.798321
73.75	0.706661	0.587529	0.277092	0.797669
73.79	0.706022	0.586039	0.275397	0.796976
73.83	0.705291	0.584368	0.274018	0.795869
73.86	0.704499	0.582058	0.272526	0.794674
73.9	0.704448	0.580098	0.270854	0.793961
73.94	0.704065	0.578513	0.269041	0.793623
73.98	0.703343	0.57699	0.267455	0.793353
74.01	0.702155	0.57563	0.265891	0.792805
74.05	0.701187	0.57432	0.264474	0.792178
74.09	0.700202	0.573316	0.262914	0.792026
74.13	0.699177	0.572774	0.261295	0.792126
74.17	0.697745	0.572514	0.259333	0.792548
74.21	0.695689	0.572239	0.25758	0.792414
74.24	0.693407	0.571995	0.255805	0.792052
74.28	0.691536	0.5722	0.254124	0.791819
74.32	0.689884	0.572569	0.252289	0.791956
74.36	0.688337	0.573308	0.250484	0.792137
74.39	0.686813	0.57356	0.248792	0.791827
74.43	0.685224	0.573362	0.247236	0.791346
74.47	0.684042	0.573185	0.2456	0.79063
74.51	0.683107	0.573294	0.243885	0.790311
74.55	0.682138	0.573308	0.242178	0.790095
74.59	0.681209	0.573023	0.240476	0.789414
74.62	0.680261	0.572113	0.238763	0.788569
74.66	0.679364	0.570965	0.237179	0.787459
74.7	0.678712	0.570049	0.235493	0.786449
74.74	0.678242	0.569223	0.233876	0.785665
74.77	0.67747	0.568611	0.232372	0.784482
74.81	0.676787	0.566849	0.230831	0.783224
74.85	0.676061	0.565362	0.229336	0.781915
74.89	0.675381	0.564224	0.2278	0.780728
74.93	0.674813	0.562948	0.226202	0.779723
74.97	0.674127	0.56201	0.224851	0.778627
75	0.673446	0.560913	0.22349	0.777444
75.04	0.672708	0.559491	0.222138	0.776314
75.08	0.672024	0.55844	0.220723	0.775338
75.12	0.671378	0.557754	0.219547	0.774573
75.15	0.670673	0.557156	0.218496	0.773742
75.19	0.669578	0.556233	0.217421	0.772836
75.23	0.667692	0.555247	0.216216	0.771879
75.27	0.666129	0.554504	0.215125	0.771127
75.31	0.665231	0.55408	0.213993	0.770493
75.34	0.664312	0.55356	0.213002	0.769678
75.38	0.663394	0.552863	0.211944	0.768846
75.42	0.662737	0.551919	0.210851	0.768019
75.46	0.662045	0.551078	0.2098	0.767373
75.49	0.661423	0.55037	0.208816	0.766527
75.53	0.660775	0.549755	0.207904	0.765509
75.57	0.660152	0.548842	0.206915	0.76461
75.61	0.659703	0.547843	0.205926	0.763733
75.65	0.659087	0.546765	0.204931	0.7627
75.69	0.658595	0.545764	0.204028	0.761554
75.72	0.657983	0.544914	0.203141	0.760174
75.76	0.657343	0.543833	0.202356	0.758985
75.8	0.656741	0.542687	0.20143	0.75809
75.84	0.656203	0.541443	0.200511	0.757375
75.87	0.655543	0.540862	0.199736	0.756513
75.91	0.654858	0.539377	0.198818	0.755512
75.95	0.654212	0.538263	0.197998	0.753936
75.99	0.653441	0.536977	0.197136	0.753216
76.03	0.652788	0.535779	0.196228	0.752323
[truncated: 70 more rows]

## Sheet: Fig.6e
	hiPSCi_WT_rep1	hiPSCi_WT_rep2	hiPSCi_WT_rep3	hiPSCi_WT_rep4	hiPSCi_ZNF598_RING_rep1	hiPSCi_ZNF598_RING_rep2	hiPSCi_ZNF598_RING_rep3	hiPSCi_ZNF598_RING_rep4
- 4EGI-1	99.1302	100.87	98.1478	101.852	77.6839	77.9324	65.1587	66.5091
5 µM 4EGI-1	61.8787	66.998	82.8967	60.5039	88.5934	92.0229	82.0392	107.968
