# Supplementary material for: Comparative CRISPRi screens reveal a human stem cell dependence on mRNA translation-coupled quality control
Source: Nat Struct Mol Biol. 2025 Jul 11;32(10):1932–46. doi: 10.1038/s41594-025-01616-3 (PMC12527931; doi:10.1038/s41594-025-01616-3)
Supplement: Supplementary file 12 — Statistical source data. [file 41594_2025_1616_MOESM12_ESM.xlsx]

## Sheet: Ext.Fig.1a
replicate	KRAB-dCas9 +DOX	mCherry + DOX	KRAB-dCas9 -DOX	mCherry -DOX
1	20456000	1323800	12142000000	9995800000
2	18973000	13649000	10523000000	10681000000
3	10949000	0	6889400000	9083000000

## Sheet: Ext.Fig.1d
	HEK293i	hiPSCi	NPC
rep1	17.6	17.9	56.6
rep1	18	17.1	19.2
rep2	24.6	18.5	16.4
rep2	32.4	24.9	52.3
rep3		26.7	22.6
rep3		21.4	23.9

## Sheet: Ext.Fig.1e
gene	HEK293i	hiPSCi	NPC_diff	NPC	Neuron_diff	Neuron_sur	CM_diff	CM_sur
CHAT_TSS1	-0.230566	0	0	0	0	0	0	0
CHAT_TSS2	0	0	0	0	-0.595391	-0.0444059	0	0
FOXA2	0	0.461803	2.11166	0.39477	0	0	0	0
ISL1_TSS1	0	-0.253762	0	0	0	0	0.498337	0
ISL1_TSS2	0	0	0	0	0	0	0	0
NANOG	0	-1.13087	0	0	-0.0876238	0	0	0.383073
NES_TSS1	0	-0.292258	0	0	0	0	0	0
NES_TSS2	0	0	0	0	0	0	-1.21588	-0.428464
OLIG2	0	0	0	0.219069	1.21278	0	0	0
PAX6	0	0	0	-0.72915	0	0	0	0
POU5F1_TSS1	0	-3.92994	0	0	0	0	0	0
POU5F1_TSS2	0	0	0	0	0	0	-0.391215	-0.402676
TH_TSS1	0	0.177104	0	0	0	0	0	0
TH_TSS2	0	0	0	0	0	0	0	0

## Sheet: Ext.Fig.1f
gene	hiPSC	HEK293	NPC	CM_diff	NPC_diff	Neuron_diff	Neuron_sur	CM_sur
ABCE1	1	1	1	1	1	1	1	1
ABCF1	1	1	1	1	1	1	0	0
ANGEL2	0	0	0	1	0	0	1	1
ANKZF1	0	0	1	0	0	0	0	0
APEH	1	1	0	0	0	0	1	0
ASCC2	0	0	0	0	0	0	0	1
ASCC3	1	1	1	1	1	1	1	0
BAG6	0	1	1	0	0	1	1	1
CARHSP1	0	1	0	0	0	0	0	0
CPEB2	0	0	0	0	0	0	0	1
CSDE1	0	0	1	1	0	0	0	0
DCP1A	1	1	0	0	0	0	0	0
DDX3X	1	1	1	0	1	0	0	0
DENR	1	1	1	0	1	1	0	0
DHX29	1	1	1	1	1	1	1	1
DHX36	1	0	0	1	1	0	1	0
DHX9	1	1	1	1	0	1	0	0
DNAJC2	1	0	1	1	1	1	0	0
DND1	0	0	0	0	0	0	0	0
DRG1	0	0	0	0	0	0	0	0
EEF1A1	1	1	0	1	0	0	0	0
EEF1A2	1	0	0	0	0	0	1	0
EEF1B2	1	0	0	0	0	0	0	0
EEF1D	1	0	0	0	1	0	0	0
EEF1E1	1	0	0	0	0	0	0	1
EEF1G	1	1	1	1	1	1	0	0
EEF2	1	1	1	1	1	1	1	1
EEF2K	0	0	0	0	0	0	0	1
EEFSEC	1	1	1	1	0	1	0	1
EFTUD1	1	0	1	1	1	0	0	1
EIF1	1	1	0	1	1	0	0	0
EIF1AD	1	1	1	0	1	1	0	0
EIF1AX	1	1	1	0	0	1	0	0
EIF2AK4	0	0	1	0	0	0	0	0
EIF2B1	1	1	0	0	1	0	0	0
EIF2B2	1	1	1	1	1	1	0	1
EIF2B3	1	1	1	1	1	1	1	1
EIF2B4	1	1	1	1	1	1	1	1
EIF2B5	1	1	1	1	1	1	1	1
EIF2S1	1	1	1	1	1	1	1	0
EIF2S2	1	1	1	1	1	1	1	0
EIF2S3	1	1	1	1	1	1	1	1
EIF3A	1	1	1	1	1	1	1	1
EIF3B	1	1	1	1	1	1	0	0
EIF3C	1	1	1	1	1	1	1	1
EIF3CL	1	1	1	1	1	1	1	0
EIF3D	1	1	1	1	1	1	0	1
EIF3E	1	1	1	1	1	1	1	1
EIF3F	1	1	0	0	1	0	0	0
EIF3G	1	1	1	1	1	1	1	1
EIF3H	1	1	1	1	1	1	0	0
EIF3I	1	1	1	1	1	1	0	0
EIF3J	1	1	1	1	1	0	1	0
EIF3K	1	1	1	1	0	1	1	0
EIF3L	1	1	1	1	1	1	1	0
EIF3M	1	1	1	1	1	1	1	1
EIF4A1	1	1	1	1	1	1	0	0
EIF4A2	1	0	1	1	1	1	1	0
EIF4A3	1	1	1	1	1	1	1	0
EIF4B	0	1	0	0	0	1	0	0
EIF4E	1	1	1	1	1	1	1	1
EIF4E2	1	1	0	0	1	0	0	0
EIF4E3	0	1	0	0	0	0	0	0
EIF4EBP1	0	0	1	0	0	1	0	0
EIF4EBP3	0	0	0	0	0	1	0	0
EIF4ENIF1	1	1	0	1	1	0	0	0
EIF4G1	1	1	1	1	1	1	0	1
EIF4G2	1	1	1	1	1	0	0	1
EIF4G3	0	1	0	0	0	0	0	1
EIF4H	1	1	0	0	0	0	0	1
EIF5	1	1	1	1	0	0	0	1
EIF5A	1	1	1	1	1	1	0	0
EIF5AL1	0	0	0	0	0	0	0	0
EIF5B	1	1	1	1	1	1	1	0
EIF6	1	1	1	1	1	1	1	0
ERI1	1	1	0	0	0	0	0	0
ERF1	1	1	1	1	1	1	0	1
FAU	1	1	1	1	1	1	0	1
FXR2	1	0	0	0	0	0	0	0
GEMIN5	1	1	1	1	1	1	1	1
GIGYF2	1	1	0	0	1	0	0	0
RACK1	1	1	1	1	1	0	0	0
ERF3A	1	1	1	1	1	0	0	0
GTPBP1	0	0	1	1	0	0	0	0
HBS1L	1	0	1	0	1	1	1	0
HSPA14	1	0	1	1	1	0	0	0
IGF2BP2	0	1	0	0	0	0	0	1
IGF2BP3	0	0	0	1	1	0	1	0
IGHMBP2	1	1	1	0	1	1	0	0
IMPACT	1	0	0	0	1	0	0	1
LARP1	0	1	0	0	1	1	0	0
LARP4	1	1	0	0	0	0	0	0
LIN28A	0	1	1	0	0	1	0	0
LSG1	1	1	1	1	1	1	1	1
LTN1	1	0	0	1	0	0	0	0
LTV1	1	1	1	1	1	1	1	1
MCTS1	1	1	1	0	0	0	1	0
MTOR	1	1	1	1	1	1	1	0
NAA10	1	1	1	1	1	1	0	1
NAA11	0	0	0	0	0	0	1	0
NAA15	1	1	1	1	1	1	1	0
NACA	1	1	1	1	1	1	1	1
NACAD	1	1	1	0	0	0	0	0
NCK1	0	0	0	1	0	0	1	0
NEMF	1	1	0	0	0	0	0	0
NOB1	1	1	1	1	1	1	0	1
OLA1	1	1	1	0	0	0	0	1
PABPC1	1	0	0	0	0	0	0	0
PABPC4	1	1	1	0	0	0	0	0
PAIP1	0	0	0	1	0	0	0	0
PAIP2	1	0	0	1	0	0	0	0
PARN	1	0	1	1	1	0	0	0
PDRG1	1	1	1	1	1	1	1	1
PELO	1	1	1	1	1	1	0	0
PFDN2	1	1	1	1	1	1	1	1
PFDN5	1	1	1	1	1	0	0	0
PRMT3	1	0	0	0	0	0	0	0
RBM3	0	0	1	0	0	0	0	0
RICTOR	1	1	0	1	0	0	0	0
RIOK2	1	1	1	1	1	1	1	1
RPL10	1	1	1	1	1	1	1	1
RPL10A	1	1	1	1	1	1	1	1
RPL11	1	1	1	1	1	1	1	1
RPL12	1	1	1	1	1	1	1	1
RPL13	1	1	1	1	1	1	1	1
RPL13A	1	1	1	1	1	1	0	0
RPL14	1	1	1	1	1	1	1	1
RPL15	1	1	1	1	1	1	1	1
RPL17	1	1	1	1	1	1	1	1
RPL18	1	1	1	1	1	1	1	1
RPL18A	1	1	1	1	1	1	0	0
RPL19	1	1	1	1	1	1	1	1
RPL21	1	1	1	1	1	1	1	1
RPL22	1	0	0	0	0	0	0	0
RPL22L1	0	0	0	0	0	0	0	0
RPL23	1	1	1	1	1	1	1	1
RPL23A	1	1	1	1	1	1	1	1
RPL24	1	1	1	1	1	1	1	1
RPL26	1	1	1	1	1	1	1	1
RPL26L1	0	0	0	0	0	0	0	0
RPL27	1	1	1	1	1	1	1	1
RPL27A	1	1	1	1	1	1	1	1
RPL28	1	1	1	1	1	1	0	1
RPL29	1	1	1	0	1	0	1	0
RPL3	1	1	1	1	1	1	0	1
RPL30	1	1	1	1	1	1	1	1
RPL31	1	1	1	1	1	1	1	1
RPL32	1	1	1	1	1	1	1	1
RPL34	1	1	1	1	1	1	1	1
RPL35	1	0	1	1	1	0	1	1
RPL35A	1	1	1	1	1	1	1	1
RPL36	1	1	1	1	1	1	1	1
RPL36A	1	1	1	1	1	1	1	0
RPL36AL	1	0	0	0	0	0	0	0
RPL37	1	1	1	1	1	1	1	1
RPL37A	1	1	1	1	1	1	0	1
RPL38	1	1	1	1	1	1	1	1
RPL39	1	1	1	1	1	1	1	1
RPL4	1	1	1	1	1	1	1	1
RPL41	1	1	0	1	0	0	0	0
RPL5	1	1	1	1	1	1	1	0
RPL6	1	1	1	1	1	1	1	1
RPL7	1	1	1	1	1	1	1	0
RPL7A	1	1	1	1	1	1	1	1
RPL7L1	1	0	1	1	1	1	1	0
RPL8	1	1	1	1	1	1	1	0
RPL9	1	1	1	1	1	1	1	1
RPLP0	1	1	1	1	1	1	1	1
RPLP1	1	1	1	1	1	1	1	1
RPLP2	1	1	1	1	1	1	1	1
RPN2	1	1	1	1	1	1	0	0
RPS10	1	1	1	1	1	1	1	1
RPS11	1	1	1	1	1	1	1	1
RPS12	1	1	1	1	1	1	1	1
RPS13	1	1	1	1	1	1	1	1
RPS14	1	1	1	1	1	1	1	1
RPS15	1	0	1	1	1	1	1	1
RPS15A	1	1	1	1	1	1	1	1
RPS16	1	1	1	1	1	1	1	1
RPS17	1	1	1	1	1	1	1	1
RPS18	1	1	1	1	1	1	1	1
RPS19	1	1	1	1	1	1	1	1
RPS2	1	1	1	1	1	1	1	1
RPS20	1	1	1	1	1	1	1	1
RPS21	1	1	1	1	1	1	1	0
RPS23	1	1	1	1	1	1	1	1
RPS24	1	1	1	1	1	1	1	1
RPS25	1	1	1	1	1	0	1	0
RPS26	1	1	1	1	1	1	0	0
RPS27	1	1	1	1	1	1	0	0
RPS27A	1	1	1	1	1	1	0	1
RPS27L	1	1	1	1	0	0	0	0
RPS28	1	1	1	1	1	1	1	0
RPS29	1	1	1	1	1	1	1	1
RPS3	1	1	1	1	1	1	1	1
RPS3A	1	1	1	1	1	1	1	1
RPS4X	1	1	1	1	1	1	1	1
RPS4Y1	1	0	0	1	1	1	0	0
RPS5	1	1	1	1	1	1	1	1
RPS6	1	1	1	1	1	1	1	1
RPS6KA2	0	0	0	0	0	0	0	0
RPS6KB2	1	1	0	0	0	0	0	0
RPS7	1	1	1	1	1	1	1	1
RPS8	1	1	1	1	1	1	1	1
RPS9	1	1	1	1	1	1	1	0
SBDS	0	0	1	1	0	0	0	1
SEC61A1	1	1	1	1	1	1	1	1
SKIV2L	1	0	0	0	0	0	1	0
SMG1	1	0	0	1	0	0	0	0
SMG5	1	1	1	1	1	1	1	1
SMG6	1	1	1	1	1	1	0	0
SMG7	1	0	1	0	0	1	0	0
SMG8	1	0	1	1	0	0	0	1
SMG9	1	0	1	1	1	0	0	0
SRP19	1	1	1	1	1	1	0	0
SRP68	1	1	1	1	0	0	0	0
SRP72	1	1	1	1	1	1	0	0
SRP9	1	0	1	0	1	0	0	1
TARDBP	1	1	1	1	0	1	0	0
TNPO1	0	0	0	1	0	0	0	0
TRIP4	1	0	0	0	0	0	0	0
TTC37	1	0	0	0	1	0	0	0
RPL40	1	1	1	1	1	1	0	1
UPF1	1	1	1	1	1	1	1	0
UPF2	1	1	1	1	0	1	1	0
UPF3A	0	0	0	0	0	0	0	0
PFDN3	1	1	1	1	1	1	0	0
VCP	1	1	1	1	1	1	1	1
WDR61	1	1	1	1	0	0	0	0
WIBG	0	0	0	1	0	0	0	0
YAE1D1	1	0	1	1	1	1	1	0
YBX1	1	1	1	1	1	0	1	0
ZC3H12A	0	0	0	0	0	0	0	1
ZNF598	1	1	1	1	0	0	0	0
CIRBP	0	0	0	0	0	0	0	0
CPEB1	0	0	0	0	0	0	0	0
EIF1AY	0	0	0	0	0	0	0	0
EIF1B	0	0	0	0	0	0	0	0
EIF2A	0	0	0	0	0	0	0	0
EIF2AK1	0	0	0	0	0	0	0	0
EIF2AK2	0	0	0	0	0	0	0	0
EIF2D	0	0	0	0	0	0	0	0
EIF4E1B	0	0	0	0	0	0	0	0
EIF4EBP2	0	0	0	0	0	0	0	0
EIF5A2	0	0	0	0	0	0	0	0
FMR1	0	0	0	0	0	0	0	0
ERF3B	0	0	0	0	0	0	0	0
GTPBP2	0	0	0	0	0	0	0	0
LARP4B	0	0	0	0	0	0	0	0
NAA16	0	0	0	0	0	0	0	0
NACA2	0	0	0	0	0	0	0	0
PABPC3	0	0	0	0	0	0	0	0
RBM24	0	0	0	0	0	0	0	0
RPL10L	0	0	0	0	0	0	0	0
RPL39L	0	0	0	0	0	0	0	0
RPL3L	0	0	0	0	0	0	0	0
RPS4Y2	0	0	0	0	0	0	0	0
RPS6KL1	0	0	0	0	0	0	0	0
SEC61A2	0	0	0	0	0	0	0	0
SLFN14	0	0	0	0	0	0	0	0
TCF25	0	0	0	0	0	0	0	0
UPF3B	0	0	0	0	0	0	0	0

## Sheet: Ext.Fig.1h
	hiPSCi	HEK293i	NPC	Neurons	CM
rep1	98.366	46.2255	11.6503	1.32353	8.03922
rep2	101.634	63.4804	26.6176	2.63072	11.1765
