# Supplementary material for: Comparative CRISPRi screens reveal a human stem cell dependence on mRNA translation-coupled quality control
Source: Nat Struct Mol Biol. 2025 Jul 11;32(10):1932–46. doi: 10.1038/s41594-025-01616-3 (PMC12527931; doi:10.1038/s41594-025-01616-3)
Supplement: Supplementary file 14 — Statistical source data. [file 41594_2025_1616_MOESM14_ESM.xlsx]

## Sheet: Ext.Fig.2a
gene	cluster	hek_phen	ips_phen	npc_diff_phen	npc_gr_phen	mn_diff_phen	mn_sur_phen	cm_diff_phen	cm_sur_phen
ASCC3	Protein	-2.28098	-4.45083	-5.82363	-2.28079	-1.42448	-0.615293	-2.13975	0
DENR	Protein	-0.651088	-3.07587	-1.96715	-1.39856	-0.542779	0	1.03378	0
DNAJC2	Protein	0	-3.18364	-3.91947	-1.22754	-0.228777	0	-0.654973	0
EIF2AK1	Protein	0.356977	0.236185	0	0	0	0	0.345334	0
EIF2AK2	Protein	0	0	0	0.223176	0	0	0	0
EIF2AK4	Protein	0	0.459223	0	-0.572148	0.472307	0	0	0
EIF4E2	Protein	-0.386954	-0.647696	-1.74339	0.396333	0	0	0	0
GIGYF2	Protein	-0.546539	-1.16368	-1.79992	0.621306	0	0	0.624894	0
GTPBP1	Protein	0	0	0	-0.597712	0	0	-1.12599	0
GTPBP2	Protein	0	0.0760882	0	0	0	0	0.365886	0
HBS1L	Protein	0	-3.33497	-3.58647	-0.914725	-0.375737	-0.485829	0	0
HSPA14	Protein	0	-2.61178	-2.36617	-0.555729	0	0	-0.193735	0
LTN1	Protein	0	-1.15546	0	0	0	0	-0.782135	0
MCTS1	Protein	-0.335578	-1.2252	0	-0.295101	0	-0.457503	0.826967	0
PELO	Protein	-1.00045	-1.86584	-2.16352	-0.659569	-0.590266	0	-0.402151	0
ZNF598	Protein	-0.266762	-1.96759	0	-0.408588	0	0	-0.281579	0

## Sheet: Ext.Fig.2c
sgRNA_ID	HEK293i_Screen_LFC	hiPSCi_Screen_LFC	NPCi_Screen_LFC	HEK293i_arrayed_LFC	hiPSCi_arrayed_LFC	NPC_arrayed_LFC	geneform	genecolor
ASCC3_-_101329188.23-P1P2	-2.0119	-3.24742	-1.16887	-0.465701	-6.05528	-2.04096	0	1
ASCC3_+_101329230.23-P1P2	-1.6564	-2.75473	-1.59183	-0.292181	-7.33985	-1.26127	1	1
DENR_+_123237630.23-P1P2	-0.0261593	-2.36639	-0.162094	-0.321928	-4.80735	-1.32193	0	2
DENR_+_123237664.23-P1P2	-0.281622	-1.55174	-0.308476	-0.0249607	-3.39135	-0.311461	1	2
DNAJC2_-_102984919.23-P1P2	0.331352	-2.1123	-0.47692	-0.136502	-4.47573	-0.346716	0	3
DNAJC2_-_102985202.23-P1P2	0.0850205	-2.11206	-0.878715	0.233461	-3.0148	-0.746813	1	3
EIF2AK1_+_6098754.23-P1P2	0.537911	0.974452	0.0842146	0.027745	-0.0367586	NA	0	4
EIF2AK1_+_6098764.23-P1P2	0.81205	0.948046	0.357859	-0.25634	-0.0374747	-0.0788554	1	4
EIF2AK2_-_37384096.23-P1P2	0.352947	0.529245	0.542521	-0.189034	-1.19417	-0.255381	0	5
EIF2AK2_+_37384040.23-P1P2	0.513679	0.611197	0.252005	0.0871519	-0.357241	NA	1	5
EIF2AK4_+_40226372.23-P1P2	0.517174	1.12947	-0.132614	0.121679	-0.0410273	0.118644	0	6
EIF2AK4_+_40226377.23-P1P2	0.481466	1.10622	0.0682285	-0.0356477	-0.0274807	0.0139729	1	6
EIF4E2_-_233415408.23-P1P2	0.350935	0.213375	0.427189	0.165059	-1.52607	0.375943	0	7
EIF4E2_-_233415423.23-P1P2	0.118787	0.0622388	0.678497	-0.245112	-0.830075	-0.311788	1	7
GIGYF2_+_233562110.23-P1P2	-0.481892	-0.237193	0.737944	-0.328623	-0.930737	0.0366585	0	8
GIGYF2_+_233562115.23-P1P2	0.380855	-0.543606	0.976073	-0.385891	-1.75743	0.661198	1	8
GTPBP1_-_39102165.23-P1P2	-2.95212	-2.52644	-0.805252	-3.26679	-6.90689	-1.2115	0	9
GTPBP1_+_39102388.23-P1P2	-1.44665	-0.800296	-0.197045	-2.72792	-3.79256	-0.253757	1	9
GTPBP2_+_43596750.23-P1P2	0.381164	0.348243	0.0913745	0.0537713	-1	-0.552201	0	10
GTPBP2_+_43596960.23-P1P2	0.650455	0.963562	0.289669	0.228819	-0.0641303	-0.404903	1	10
HBS1L_+_135375920.23-P1P2	0.35262	-2.50222	-0.577889	-0.0473057	-5.12928	-1.30863	0	11
HBS1L_+_135375943.23-P1P2	0.434997	-0.876385	-0.368804	0.0201779	-1.03366	-2.78136	1	11
HSPA14_-_14880317.23-P1P2	0.419511	-1.71324	-0.231561	0.0808444	-2.346	-0.421957	0	12
HSPA14_+_14880330.23-P1P2	0.55927	0.229818	0.231933	-0.0614005	-3.41504	-0.0985638	1	12
LTN1_+_30365073.23-P1P2	0.494282	-1.65112	-0.73783	-0.0168738	-5.97728	-2.11247	0	13
LTN1_+_30365121.23-P1P2	0.419528	0.201516	0.287105	-0.762057	-0.550364	0.404842	1	13
MCTS1_+_119737979.23-P1P2	0.0828954	-0.0832267	-0.0118197	-0.122499	-1.64186	-0.162729	0	14
MCTS1_+_119738047.23-P1P2	0.10896	-0.948388	0.19681	-0.239007	-0.0995357	-0.347923	1	14
PELO_-_52084090.23-P2	-1.21187	-1.88374	-0.177396	-0.203533	-1.72247	-0.824576	0	15
PELO_-_52095976.23-P1	-0.36143	-1.16514	-0.245366	-0.00882385	-5.21917	-1.19907	1	15
ZNF598_+_2059741.23-P1P2	0.207231	-2.03849	-0.12087	-0.900464	-5.78136	-0.263034	0	16
ZNF598_+_2059762.23-P1P2	0.369557	-1.49714	-0.158502	0.0149062	-3.07667	-2.09171	1	16

## Sheet: Ext.Fig.2d
target	HEK293i_rep1	HEK293i_rep2	hiPSCi_rep1	hiPSCi_rep2	NPC_rep1	NPC_rep2
sgASCC3	88.2	97.9	98.5	95.8	65	69
sgDDX3X	92.7	92.5	92.2	100	85	82.3
sgDENR	95.1	96.3	84.4	89.8	99	100
sgDNAJC2	98.4	95.6	94.7	96.8	74.3	65
sgEIF2AK2	92.3	100	97.5	100	95.7	98.3
sgEIF2AK4	88	82	98	97.5	45.3	54.7
sgEIF4E2	94.3	97	87	81.3	97	98.3
sgGIGYF2	96.2	95.9	90.7	89.7	97.2	93.7
sgGTPBP1	96.9	97	93.5	81.4	81.8	75.9
sgGTPBP2	95.7	95.3	91.6	99	95.3	89.3
sgHBS1L	96.8	98.3	91.7	94.5	88	74.3
sgHSPA14	74.3	85.6	93.3	96.2	90.3	93.7
sgLTN1	96.5	95.4	79.1	100	92	91
sgMCTS1	73.8	100	88.9	88.8	82.3	79
sgPELO	92	93.8	99.5	97	95.2	99
sgZNF598	96.1	97.2	92	88.2	96.3	96.7

## Sheet: Ext.Fig.2e
sgRNA_ID	delta_LFC_screen	delta_LFC_single
ASCC3_-_101329188.23-P1P2	-1.23552	-5.58958
ASCC3_+_101329230.23-P1P2	-1.09833	-7.04767
DENR_+_123237630.23-P1P2	-2.34023	-4.48543
DENR_+_123237664.23-P1P2	-1.27012	-3.36639
DNAJC2_-_102984919.23-P1P2	-2.44365	-4.33923
DNAJC2_-_102985202.23-P1P2	-2.19708	-3.24826
EIF2AK1_+_6098754.23-P1P2	0.436541	-0.0645035
EIF2AK1_+_6098764.23-P1P2	0.135996	0.218865
EIF2AK2_-_37384096.23-P1P2	0.176298	-1.00514
EIF2AK2_+_37384040.23-P1P2	0.0975187	-0.444393
EIF2AK4_+_40226372.23-P1P2	0.612296	-0.162706
EIF2AK4_+_40226377.23-P1P2	0.624756	0.00816696
EIF4E2_-_233415408.23-P1P2	-0.137561	-1.69113
EIF4E2_-_233415423.23-P1P2	-0.0565478	-0.584963
GIGYF2_+_233562110.23-P1P2	0.2447	-0.602115
GIGYF2_+_233562115.23-P1P2	-0.924461	-1.37154
GTPBP1_-_39102165.23-P1P2	0.425671	-3.6401
GTPBP1_+_39102388.23-P1P2	0.646356	-1.06464
GTPBP2_+_43596750.23-P1P2	-0.0329205	-1.05377
GTPBP2_+_43596960.23-P1P2	0.313108	-0.292949
HBS1L_+_135375920.23-P1P2	-2.85484	-5.08198
HBS1L_+_135375943.23-P1P2	-1.31138	-1.05384
HSPA14_-_14880317.23-P1P2	-2.13275	-2.42684
HSPA14_+_14880330.23-P1P2	-0.329451	-3.35364
LTN1_+_30365073.23-P1P2	-2.1454	-5.96041
LTN1_+_30365121.23-P1P2	-0.218012	0.211693
MCTS1_+_119737979.23-P1P2	-0.166122	-1.51937
MCTS1_+_119738047.23-P1P2	-1.05735	0.139471
PELO_-_52084090.23-P2	-0.671875	-1.51893
PELO_-_52095976.23-P1	-0.803711	-5.21034
ZNF598_+_2059741.23-P1P2	-2.24572	-4.8809
ZNF598_+_2059762.23-P1P2	-1.8667	-3.09157

## Sheet: Ext.Fig.2f
	HEK293i_LFC	NPC_LFC	Neuron_LFC	CM_LFC
ASCC3	0	-0.260416	-0.601487	0.161202
DDX3X	0	0	0	-0.339607
DENR	0	0	0	0
DNAJC2	0	0	0	-1.18325
EIF2AK2	0	0	0	0
EIF2AK4	-0.518644	-0.171804	0	0
EIF2D	0	0	0	0
EIF2S1	0	0	0	0
EIF4E2	0	0	0	0
GIGYF2	0.494791	0	-0.536237	-0.614378
GTPBP1	0	0	0	-0.234892
GTPBP2	0	0	0	-0.711211
HBS1L	0	0	0	-0.965146
HBS1L	0	0	0	-0.329059
HBS1L	0	0	0	-0.965146
HBS1L	0	0	0	-0.329059
HSPA14	0	-0.958482	-1.0897	0
LTN1	0	-0.469424	0	0
MCTS1	0	0	0	0.460475
NEMF	0	0	0	0
PELO	0	0	0	0.693219
ZNF598	0	0	0	0
ZNF598	1.75263	0	0	0
