# Supplementary material for: Comparative CRISPRi screens reveal a human stem cell dependence on mRNA translation-coupled quality control
Source: Nat Struct Mol Biol. 2025 Jul 11;32(10):1932–46. doi: 10.1038/s41594-025-01616-3 (PMC12527931; doi:10.1038/s41594-025-01616-3)
Supplement: Supplementary file 16 — Statistical source data. [file 41594_2025_1616_MOESM16_ESM.xlsx]

## Sheet: Ext.Fig.3
	hiPSCi_rep1	hiPSCi_rep2	NPC_rep1	NPC_rep2	Neuron_rep1	Neuron_rep2	CM_rep1	CM_rep2
ABCE1	1.33023	1.35731	0.347948	0.33018	-1.12355	-1.12797	-0.519754	-0.594388
ABCF1	1.46152	1.44888	0.0788459	0.207926	-0.94954	-1.04324	-0.602877	-0.601515
ANGEL2	1.17539	1.20185	-0.248877	0.971237	-0.256389	-0.426229	-1.22401	-1.19297
ANKZF1	-0.0983564	-0.402691	-1.16465	-1.49036	0.848686	1.47857	0.433047	0.395748
APEH	1.48275	1.2351	0.526523	-0.294413	-1.10114	-1.17124	-0.56036	-0.11723
ASCC2	-0.280939	-0.597725	-0.548569	-0.350138	-0.550863	-0.859316	1.49848	1.68907
ASCC3	-0.01095	0.0555438	-0.195876	-0.257428	-1.17094	-1.23888	1.49339	1.32514
BAG6	-0.683666	-0.85068	0.275568	-0.376464	1.40609	1.6134	-0.855047	-0.529194
CARHSP1	1.52661	1.26861	-2.60359e-05	-0.309673	0.107733	-0.192518	-1.33033	-1.0704
CHAT	-0.685323	-0.685323	0.206224	-0.618619	1.77689	1.28728	-0.626913	-0.654215
CIRBP	-1.16168	-1.3122	-0.296983	0.255345	1.47161	1.24879	-0.223104	0.0182355
CPEB1	-0.721055	1.60152	0.636493	-0.0462479	0.979035	-0.346128	-0.722385	-1.38123
CPEB2	-0.973387	-0.950627	-0.806584	-0.893139	1.27883	1.17007	0.642004	0.532833
CSDE1	1.01129	1.46061	0.403592	-1.05689	0.392605	-0.0668942	-0.841572	-1.30275
DCP1A	-1.52792	-1.06815	0.776129	0.902082	0.934632	0.893497	-0.349739	-0.560531
DDX3X	1.48801	1.72343	-0.606669	-0.635972	-0.303803	-0.476367	-0.500839	-0.687788
DENR	1.36574	1.69275	-0.432685	-0.139641	-0.926008	-1.02838	-0.210378	-0.321411
DHX29	0.726868	1.24106	-1.90225	-0.438017	0.657223	0.561947	-0.33761	-0.509219
DHX36	0.808713	1.18219	-0.497772	-0.510483	1.00478	0.520163	-1.16469	-1.3429
DHX9	1.1222	1.18603	0.514308	0.737097	-0.565344	-0.620131	-1.14419	-1.22997
DNAJC2	1.54483	1.61387	-0.675588	-0.445658	-0.694556	-0.871958	-0.223087	-0.247846
DND1	-0.552639	-0.795346	-1.16059	-0.239099	0.691472	1.98542	-0.307632	0.378411
DRG1	1.14706	0.585197	0.503568	0.860299	-1.22828	-1.64391	-0.348539	0.124601
EEF1A1	0.823404	0.58362	1.09192	0.843512	-1.2584	-1.50771	-0.453645	-0.1227
EEF1A2	-0.886107	-0.912603	-0.851545	-1.04506	0.707162	0.948848	1.22573	0.813571
EEF1B2	1.15645	1.00309	0.213438	0.311013	-1.46821	-1.52006	0.180768	0.123516
EEF1D	0.440162	0.361983	1.03003	1.4348	-1.31145	-1.26171	-0.30745	-0.386362
EEF1E1	1.37091	1.65482	-0.113186	0.141938	-0.680922	-0.721977	-0.810157	-0.841419
EEF1G	-0.353553	-0.353553	2.47487	-0.353553	-0.353553	-0.353553	-0.353553	-0.353553
EEF2	0.181232	0.0366333	2.10858	0.442134	-0.778481	-1.09234	-0.695847	-0.201912
EEF2K	0.713841	0.818617	1.69772	-0.655901	-1.01463	-1.17863	-0.28165	-0.0993777
EEFSEC	-0.473215	-0.901897	1.7169	0.905355	0.510343	0.134101	-1.19855	-0.69303
EFTUD1	1.01094	1.16254	0.816116	0.659931	-1.20508	-1.0469	-0.70796	-0.689583
EIF1	-1.03829	-1.00305	-0.240524	-0.968585	0.926306	-0.0633456	0.87147	1.51602
EIF1AD	0.368929	0.561551	-0.696046	2.07859	-0.459115	-0.9755	-0.126656	-0.751748
EIF1AX	1.41733	1.54005	-0.0815369	0.185556	-0.460726	-0.643531	-0.842973	-1.11416
EIF1AY	0.446068	0.501164	-0.0835854	-0.341755	-1.36265	-1.36453	1.47391	0.731379
EIF1B	-0.465744	-0.394793	-0.930016	-1.56339	1.02358	0.731821	1.27737	0.32118
EIF2A	1.31378	1.19945	0.337419	0.389757	-1.05764	-1.42874	-0.126641	-0.627389
EIF2AK1	0.744943	-0.0764003	-0.56905	-1.45839	1.57163	0.913586	-0.720574	-0.40574
EIF2AK2	1.42551	1.3643	-0.531944	-0.360163	-1.18734	-1.07639	0.354112	0.0119
EIF2AK4	1.42611	1.48456	-0.266975	-0.274022	-1.10734	-1.17727	-0.0507768	-0.0342865
EIF2B1	1.12632	1.05598	-0.267654	1.25088	-0.521192	-1.31738	-0.448497	-0.878458
EIF2B2	-1.32215	-1.29712	1.32943	1.00275	0.128687	0.534716	0.271855	-0.648174
EIF2B3	0.693603	0.14493	0.900887	1.33796	-1.53584	-1.21335	-0.239243	-0.0889521
EIF2B4	0.785733	0.929638	0.35316	1.29798	-1.13279	-1.44381	-0.274278	-0.515635
EIF2B5	-0.199569	-0.0523704	1.24575	1.72303	-0.122655	-1.16034	-0.870715	-0.563133
EIF2D	0.104713	-0.0564282	1.55623	0.86154	-1.29887	-1.35077	-0.291102	0.474689
EIF2S1	0.792256	1.0307	0.726964	0.546934	-1.42772	-1.52585	0.158032	-0.301323
EIF2S2	1.33084	1.47285	-0.0713681	-0.562696	-1.14555	-1.18625	0.132296	0.0298781
EIF2S3	1.04731	0.984926	1.04812	0.15422	-1.31655	-1.39241	-0.247216	-0.278406
EIF3A	1.31728	1.32093	0.103154	0.0957644	-1.31552	-1.307	0.0309915	-0.245592
EIF3B	1.41567	1.35186	0.180431	0.132021	-1.16764	-1.23512	-0.330268	-0.346953
EIF3C	1.89859	0.937728	0.438848	-0.328467	-0.749154	-0.835187	-0.80108	-0.561282
EIF3CL	0.409978	-0.194477	0.737785	0.404524	0.765259	0.0578886	-2.33925	0.158295
EIF3D	0.894919	0.536883	0.952142	0.281225	-1.47661	-1.62198	0.116524	0.316902
EIF3E	1.11604	1.0304	0.985172	0.364837	-1.20891	-1.26797	-0.515899	-0.503678
EIF3F	-0.480019	-1.01302	0.413669	0.445181	1.34277	1.24168	-1.22759	-0.722676
EIF3G	1.16032	1.22438	0.311557	0.0676618	-1.38643	-1.44069	0.194577	-0.131374
EIF3H	0.133878	0.0810998	2.13589	0.518477	-0.687068	-0.962712	-0.642341	-0.577222
EIF3I	1.25489	1.04251	0.476276	0.30959	-1.35393	-1.40169	-0.450388	0.122746
EIF3J	0.910996	0.870732	0.0790342	0.4714	-1.55755	-1.49483	0.723151	-0.00292867
EIF3K	1.47667	0.822005	0.284863	-0.203999	-1.12938	-1.61879	0.0154132	0.353221
EIF3L	-0.060914	-0.32172	1.86621	0.851263	0.0632353	-0.0855851	-1.14503	-1.16746
EIF3M	1.13019	0.866725	0.843656	0.186292	-1.37933	-1.52035	-0.101502	-0.0256771
EIF4A1	0.273944	0.376503	-0.13798	2.03117	-1.19085	-0.983283	-0.48911	0.119606
EIF4A2	0.181393	0.16523	-0.381323	-1.80768	1.51631	0.974512	-0.140429	-0.508019
EIF4A3	1.30829	1.49822	0.26546	0.312194	-0.811171	-0.943084	-0.808207	-0.821699
EIF4B	1.06056	0.948512	1.37645	0.0263985	-1.02357	-1.08858	-0.612415	-0.687368
EIF4E	1.35154	1.08299	0.0276301	-0.512822	0.49464	0.183036	-1.25046	-1.37656
EIF4E1B	1.65509	1.54851	-0.498303	-0.680016	-0.387275	-0.277967	-0.680016	-0.680016
EIF4E2	0.98477	1.16985	-1.41365	-0.00289162	0.163946	-1.55638	0.328212	0.326134
EIF4E3	-0.0777558	0.211668	-1.28801	0.550992	1.1046	1.39938	-0.922541	-0.978323
EIF4EBP1	0.972064	0.543748	1.16105	-0.341995	-1.42009	-1.44782	0.12598	0.407067
EIF4EBP2	0.428946	0.850282	1.32924	1.01058	-0.784228	-0.942009	-0.871749	-1.02105
EIF4EBP3	0.129633	0.771091	1.48849	-0.223233	-1.30037	-0.464485	-1.234	0.83288
EIF4ENIF1	-1.13383	-1.25831	1.19561	0.886037	1.08107	0.333048	-0.669881	-0.433753
EIF4G1	1.23813	1.19996	-0.0227144	0.149902	-1.39212	-1.42576	0.15291	0.0996869
EIF4G2	-0.184341	0.01736	-1.37463	-0.957531	1.62407	1.20839	-0.220923	-0.112395
EIF4G3	-1.03487	-0.896166	-0.796416	0.339467	1.60176	1.29584	-0.225497	-0.284123
EIF4H	1.11158	1.16709	0.0419209	0.254748	-1.46433	-1.44758	0.0282083	0.30837
EIF5	0.897211	0.910973	1.08829	0.80923	-0.895948	-1.18297	-0.79652	-0.830265
EIF5A	1.41919	1.44903	-0.131817	-0.128821	-1.15537	-1.21932	-0.158361	-0.0745204
EIF5A2	-0.631902	-0.185039	-0.140403	0.37159	-0.729064	-1.3389	0.796127	1.85759
EIF5AL1	0.969956	0.273362	-1.12853	0.0688186	-1.12853	-1.12853	0.968429	1.10503
EIF5B	1.38218	1.53395	-0.773396	-0.351832	-1.0465	-0.914104	0.271245	-0.101548
EIF6	1.56834	1.03667	0.0750007	-0.313719	-1.36566	-1.21228	0.0581389	0.153504
ERI1	0.634808	1.18041	0.427238	1.10854	-1.32685	-1.33468	-0.424431	-0.265039
ETF1	1.48894	1.58159	-0.23515	-0.314246	-0.913243	-1.05752	-0.166117	-0.384254
FAU	1.39115	1.02232	-0.0642151	0.5487	-1.37624	-1.26618	-0.431466	0.17593
FMR1	-0.961317	-0.951296	-1.30817	-0.36931	0.973194	1.08503	0.878839	0.653028
FOXA2	-0.408894	-0.405123	2.46427	-0.40731	-0.183836	-0.23082	-0.420112	-0.408172
FXR2	-1.19077	-1.25684	-0.367491	-0.584876	1.23735	1.25118	0.53758	0.373867
GEMIN5	1.20945	1.41341	0.534163	0.365618	-0.775581	-0.933401	-0.946003	-0.867652
GIGYF2	-0.137001	-0.466357	0.059451	0.0286655	1.50977	1.29766	-0.855442	-1.43675
GNB2L1	0.6136	0.477086	1.58654	0.74508	-1.10946	-1.22015	-0.605486	-0.487211
GSPT1	1.30182	1.76498	0.0161365	-0.968134	-0.413651	-0.295599	-0.6466	-0.758948
GSPT2	1.38971	1.54032	-0.759274	-0.590201	0.275103	-0.01529	-0.950845	-0.889526
GTPBP1	1.47907	1.2883	-0.225888	-1.53244	-0.012417	0.186295	-0.494768	-0.688157
GTPBP2	0.28512	0.49578	-0.650629	-1.41883	-0.581234	-0.645839	0.859466	1.65617
HBS1L	0.725821	1.32912	-0.818846	-0.659744	0.807733	0.766483	-0.919621	-1.23094
HSPA14	1.37371	1.41245	0.0472377	0.296133	-0.957282	-1.32326	-0.415251	-0.433734
IGF2BP2	-0.559582	-0.353687	1.68488	0.0215594	-0.961661	-1.30312	0.827376	0.644233
IGF2BP3	1.17982	1.28274	0.624995	0.326309	-1.22556	-1.22244	-0.446033	-0.519821
IGHMBP2	-0.247141	-0.841958	0.882593	1.6387	-0.247084	0.459453	-1.57769	-0.0668749
IMPACT	1.31412	1.60733	-0.139979	0.10155	-1.05947	-1.12307	-0.473878	-0.226609
ISL1	-0.818432	-0.791838	1.57771	-0.53451	-0.696163	-0.674497	0.732961	1.20477
LARP1	1.62878	1.55384	-0.274352	-0.306858	-0.75281	-0.811692	-0.525465	-0.511436
LARP4	1.38232	1.3741	-0.14359	0.183538	-1.26119	-1.19402	0.0195414	-0.360702
LARP4B	0.775965	1.27808	-0.154907	-0.140154	-1.48947	-1.37276	0.483879	0.619371
LIN28A	1.44998	1.49486	0.237686	0.0442576	-0.825648	-0.825957	-0.786473	-0.788706
LSG1	1.53515	1.48133	-0.345746	0.118517	-0.989791	-1.01248	-0.371983	-0.414997
LTN1	-1.36312	-0.671079	-1.12136	-0.296556	1.07531	0.404047	1.1873	0.785462
LTV1	1.76144	1.14864	-0.0108204	0.230974	-0.720284	-0.879191	-0.590603	-0.940155
MCTS1	-0.908739	-0.89294	-0.456157	-0.494005	1.54916	1.55723	-0.0412475	-0.313303
MTOR	1.53341	1.22841	0.421073	0.0746229	-0.428965	-0.746704	-1.19612	-0.885726
NAA10	0.655797	0.326261	0.54012	-0.931045	-0.779738	-1.6857	0.714844	1.15946
NAA11	-0.873246	-0.873246	-0.873246	1.18256	-0.873246	1.29799	0.92695	0.0854885
NAA15	1.34422	1.63209	-0.0579969	0.173873	-0.916796	-0.940268	-0.552848	-0.682274
NAA16	0.415831	0.576917	0.0869074	0.781543	0.69988	0.606148	-1.54505	-1.62218
NACA	0.526067	0.251414	1.38807	1.2649	-0.961517	-1.16563	-0.672073	-0.631235
NACA2	-1.5235	-0.162092	0.696668	0.802042	0.264857	0.932625	0.5129	-1.5235
NACAD	-0.618841	-0.602936	-0.482938	-0.602205	1.47737	1.74711	-0.487628	-0.429929
NANOG	1.65304	1.58681	-0.534862	-0.534494	-0.542622	-0.542622	-0.542622	-0.542622
NCK1	-0.125814	0.433727	1.04149	0.301512	-1.64081	-1.39329	0.568512	0.814681
NEMF	-1.16144	-0.616884	-1.32497	-0.421376	0.820514	0.716858	1.28996	0.697342
NES	-0.580803	-0.579165	0.436082	1.69294	-1.11169	-1.09279	0.814986	0.420444
NOB1	1.38947	1.35464	0.501099	0.154539	-0.879367	-1.04932	-0.773904	-0.697165
OLA1	0.280454	0.367141	1.57953	1.13156	-0.510677	-0.789805	-0.963686	-1.09451
OLIG2	-0.358562	-0.358562	2.47469	-0.358562	-0.323315	-0.358562	-0.358562	-0.358562
PABPC1	1.03703	1.07158	0.512008	0.950484	-1.19938	-1.23567	-0.572297	-0.56375
PABPC3	1.75429	1.34446	-0.730519	-0.494222	-0.730519	-0.730519	0.0971497	-0.510122
PABPC4	1.07883	1.08454	0.473783	0.38232	-1.36705	-1.55415	-0.0595449	-0.0387309
PAIP1	-0.611544	-0.63258	-0.477813	-1.14766	-0.0676382	-0.0974446	1.69298	1.34171
PAIP2	1.43008	0.744527	-0.832313	-1.28546	0.833382	0.531403	-0.526419	-0.895195
PARN	1.56694	1.40749	-0.627231	-0.418186	-1.03768	-0.925008	0.193438	-0.15976
PAX6	-0.489537	-0.487441	0.525187	2.31846	-0.446792	-0.475684	-0.47075	-0.473447
PDRG1	0.0674835	-0.986317	1.85559	0.961069	-0.96393	-0.842041	-0.12766	0.0358096
PELO	-0.391152	-0.372761	-0.575229	-0.587118	-0.640875	-0.651677	1.5181	1.70071
PFDN2	-0.081949	-1.00234	1.10416	-0.708721	1.26343	1.09226	-0.622862	-1.04398
PFDN5	-0.566764	-0.661626	0.449366	-0.157159	1.46833	-1.66252	0.087929	1.04245
POU5F1	1.63906	1.60114	-0.539367	-0.539808	-0.54013	-0.540644	-0.539766	-0.540488
PRMT3	1.1968	1.245	0.705511	0.387168	-1.19186	-1.05884	-0.688221	-0.595557
RBM24	-0.613218	-0.607442	-0.566114	-0.534275	-0.45386	-0.408252	1.91571	1.26745
RBM3	0.561619	0.0983005	-1.87522	1.0851	-0.394311	-0.891294	0.587748	0.82806
RICTOR	-0.81677	-0.75736	-1.10756	-1.02114	0.988827	0.748286	1.08318	0.88254
RIOK2	0.952958	1.27923	-0.384174	0.238509	-1.39626	-1.4197	0.46434	0.265101
RPL10	-0.491276	-0.509232	1.25371	1.59912	-0.99016	-1.04692	-0.279679	0.46444
RPL10A	0.733121	0.502491	1.352	0.843243	-1.28196	-1.28603	-0.403778	-0.459082
RPL10L	-0.353553	-0.353553	-0.353553	-0.353553	2.47487	-0.353553	-0.353553	-0.353553
RPL11	1.01232	0.740027	1.09547	0.745733	-1.24747	-1.20219	-0.483372	-0.660533
RPL12	0.851771	0.692922	1.28126	0.686673	-1.26432	-1.26423	-0.482012	-0.502069
RPL13	-0.0735076	-0.0763733	1.73612	1.30774	-0.930319	-0.891906	-0.656572	-0.415187
RPL13A	0.827724	0.573077	1.41426	0.73576	-1.04262	-1.24211	-0.715486	-0.550603
RPL14	1.2798	1.10277	0.968614	0.194416	-0.756365	-0.919978	-0.887293	-0.981967
RPL15	0.391234	0.224755	1.65391	-0.181453	0.518042	0.0868945	-1.5967	-1.09669
RPL17	1.28987	1.1051	0.119535	0.699502	-1.2454	-1.27532	-0.0355063	-0.657776
RPL18	-0.157336	-0.123689	1.34536	1.65279	-0.969747	-1.06131	-0.583989	-0.102078
RPL18A	0.596629	0.429546	1.40829	1.00545	-1.22218	-1.16238	-0.705965	-0.34939
RPL19	1.25224	0.749053	1.04372	0.410756	-1.24224	-1.25224	-0.340276	-0.621019
RPL21	0.940483	0.8248	0.818044	0.837474	-1.38711	-1.37806	-0.212533	-0.443093
RPL22	0.04709	-0.135899	1.51754	1.40999	-0.210036	-0.407413	-1.18533	-1.03595
RPL22L1	1.47559	1.55839	0.0592437	-0.168878	-0.992428	-0.940031	-0.523466	-0.468424
RPL23	1.14167	0.989816	0.63475	0.77926	-1.17157	-1.34054	-0.556275	-0.47711
RPL23A	1.08082	0.818993	0.971941	0.54427	-1.3602	-1.34851	-0.327304	-0.380006
RPL24	1.59631	1.19828	0.474006	-0.193869	-1.022	-1.13416	-0.437348	-0.481216
RPL26	1.34839	1.13148	0.579768	0.283507	-1.15697	-1.33309	-0.374038	-0.479054
RPL26L1	1.13638	0.265634	-0.48281	0.273471	-1.24053	-1.42784	0.161779	1.31392
RPL27	1.01215	0.451762	1.02	0.779193	-1.34873	-1.46679	-0.386875	-0.0607006
RPL27A	1.58692	1.35474	0.147944	-0.134597	-1.05027	-1.06815	-0.339577	-0.497007
RPL28	0.828548	0.522097	1.42637	0.797619	-1.08235	-1.11554	-0.631046	-0.745695
RPL29	0.152883	0.137521	1.6551	1.18348	-0.972493	-1.11382	-0.730878	-0.311789
RPL3	0.678246	0.505062	1.47884	0.790664	-1.16223	-1.26218	-0.507373	-0.521036
RPL30	1.09292	0.872051	0.872745	0.817739	-1.28159	-1.02443	-0.596461	-0.752977
RPL31	0.370125	0.113633	1.73512	0.945307	-1.03666	-1.18872	-0.562831	-0.375975
RPL32	0.485076	0.160642	1.74103	0.928904	-0.943998	-1.00598	-0.750583	-0.615097
RPL34	0.143519	0.209103	1.63345	1.10602	-0.620323	-1.39475	-0.797453	-0.27957
RPL35	0.998876	0.737571	1.37219	0.324922	-1.14973	-1.26075	-0.379154	-0.643928
RPL35A	0.954706	0.414799	1.25241	0.820945	-1.32862	-1.19732	-0.292929	-0.623995
RPL36	1.08016	0.479927	1.38268	0.588451	-1.08403	-1.12829	-0.543415	-0.775485
RPL36A	0.576493	1.09554	0.821555	1.15385	-1.04904	-0.874627	-0.627418	-1.09636
RPL36AL	1.05886	1.29798	-0.456892	-0.569016	-1.29388	-1.13766	0.759418	0.341191
RPL37	0.228205	0.0328591	1.57443	1.1893	-0.342717	-0.332695	-0.993501	-1.35588
RPL37A	0.751372	0.484559	1.24793	0.98813	-1.23647	-1.28758	-0.598283	-0.349654
RPL38	0.979471	0.34189	1.14458	1.06558	-1.22944	-1.08975	-0.457381	-0.754947
RPL39	0.55723	0.561505	1.32053	1.10702	-1.29125	-0.829304	-0.842242	-0.583488
RPL39L	1.56761	1.28041	0.147128	-0.463842	-1.12297	-1.15552	-0.264387	0.011565
RPL3L	1.25805	1.88546	-0.100234	-0.608655	-0.608655	-0.608655	-0.608655	-0.608655
RPL4	0.651177	0.350491	1.73368	0.680071	-0.782124	-1.08048	-0.786845	-0.765972
RPL41	0.718393	0.486028	0.735748	1.20404	-1.47549	-1.36385	0.141691	-0.44656
RPL5	0.180708	0.139602	1.65589	1.14804	-1.02655	-1.18739	-0.525495	-0.384804
RPL6	0.518489	0.294788	1.43289	1.1797	-0.976705	-1.21946	-0.580927	-0.64877
RPL7	0.699017	0.697629	1.23149	0.675406	-1.3561	-1.43212	-0.136853	-0.378477
RPL7A	0.363495	0.0283661	1.75509	0.960249	-0.999365	-1.1859	-0.592459	-0.32947
RPL7L1	1.36564	1.72544	-0.426371	-0.117274	-0.866193	-0.982458	-0.312759	-0.386021
RPL8	0.873094	0.754393	1.15049	0.730753	-1.33534	-1.27405	-0.438621	-0.460721
RPL9	0.152673	0.410382	1.46545	1.18835	-1.06386	-1.31135	-0.567363	-0.274287
RPLP0	0.189115	0.188639	1.63936	1.14377	-1.08837	-1.14274	-0.536698	-0.393075
RPLP1	0.624182	0.700887	0.837199	0.841039	-1.56729	-1.50066	0.0470979	0.0175471
RPLP2	0.667862	0.865724	0.93766	0.873608	-1.41876	-1.42117	-0.284114	-0.220807
RPN2	0.486342	0.499052	-0.239401	-0.190435	-1.35626	-1.42634	0.930404	1.29664
RPS10	0.569622	1.61328	0.283705	0.979826	-0.841459	-0.887119	-1.03465	-0.683204
RPS11	0.476271	-0.0533079	1.62887	0.527251	0.205744	-0.0401656	-1.25273	-1.49193
RPS12	1.18662	1.09245	0.833909	0.273556	-1.18081	-1.36674	-0.503185	-0.335803
RPS13	0.913996	0.803747	1.02184	0.959497	-1.10727	-1.10032	-0.696752	-0.794738
RPS14	0.728784	0.314526	1.26789	0.734369	-1.41791	-1.44338	-0.329112	0.144829
RPS15	0.19282	0.124996	1.38358	1.4923	-0.986668	-1.05857	-0.736018	-0.412442
RPS15A	0.487274	0.214547	1.64228	1.03859	-0.653641	-0.766771	-0.968723	-0.993559
RPS16	0.961451	0.666762	1.11719	0.869999	-1.16192	-1.21797	-0.738718	-0.496796
RPS17	0.715878	0.606071	1.14771	1.15149	-1.2065	-1.03051	-0.719601	-0.66454
RPS18	0.499459	0.237621	1.46325	0.755745	-1.42903	-1.3819	0.0262544	-0.171399
RPS19	-0.125426	-0.0444789	1.09641	1.63848	-1.17397	-1.26231	-0.304827	0.176127
RPS2	0.497793	0.416571	1.08181	1.3699	-1.31857	-1.19286	-0.377325	-0.477315
RPS20	1.25918	0.857062	0.993808	0.448157	-1.06301	-1.24986	-0.731807	-0.513525
RPS21	0.937517	0.290554	1.17867	0.925379	-1.18989	-1.44209	-0.508997	-0.191146
RPS23	0.637669	0.609162	1.25333	1.06265	-1.05863	-1.27446	-0.717786	-0.511931
RPS24	1.24528	1.10127	0.816349	0.323874	-1.23726	-1.12262	-0.423577	-0.703315
RPS25	0.86323	1.08408	0.856302	0.830974	-1.20864	-1.1747	-0.498535	-0.752711
RPS26	1.76449	1.27444	-0.541164	-0.140118	-0.916153	-0.997159	-0.315728	-0.128609
RPS27	0.903231	0.215861	1.26407	1.10813	-0.590407	-0.809356	-0.799933	-1.2916
RPS27A	1.06868	0.938516	0.845138	0.60963	-1.22653	-1.43738	-0.364912	-0.43314
RPS27L	-0.495566	-0.490174	0.0957972	-0.279437	-0.896009	-0.985271	1.52152	1.52914
RPS28	1.0746	0.609871	1.49131	0.215761	-0.9898	-1.23316	-0.4854	-0.683179
RPS29	0.937073	0.70567	0.265454	-0.523625	0.840294	0.637737	-1.61734	-1.24526
RPS3	0.222938	0.361179	1.3543	1.36639	-1.03499	-1.15819	-0.765852	-0.34577
RPS3A	0.166733	0.366492	1.44867	1.30057	-1.03086	-1.17324	-0.655672	-0.422698
RPS4X	0.329664	0.286144	1.56656	1.1752	-0.861694	-1.14621	-0.734597	-0.615056
RPS4Y1	-0.44061	-0.393078	1.28046	1.24567	-1.07182	-1.36881	0.0932487	0.654948
RPS4Y2	0	0	0	0	0	0	0	0
RPS5	0.942079	0.736654	1.08995	0.87005	-1.06654	-1.22148	-0.879224	-0.471494
RPS6	0.654727	0.496869	1.30345	1.08459	-1.13611	-1.19104	-0.557298	-0.655184
RPS6KA2	-1.14489	-1.19571	0.688245	-0.798644	1.3885	1.09033	-0.138114	0.110276
RPS6KB2	-0.405623	-0.15397	-1.335	-0.443237	-0.556621	-0.0169355	1.07829	1.8331
RPS6KL1	-0.444077	-0.424742	-0.238433	-0.539186	1.62725	1.56104	-0.797277	-0.744573
RPS7	0.86461	0.40165	1.23331	0.93859	-1.29299	-1.28264	-0.422545	-0.439979
RPS8	0.327711	0.347308	1.27027	1.42086	-1.00576	-1.20775	-0.626444	-0.526197
RPS9	1.24678	0.639085	1.10243	0.53303	-1.11238	-1.29683	-0.562824	-0.549292
SBDS	-0.601287	-0.618579	-0.610538	-0.703546	-0.243227	-0.429227	1.55756	1.64885
SEC61A1	-0.267913	-0.218609	-0.815431	-0.312108	-0.738263	-0.765373	1.3066	1.81109
SEC61A2	-0.922273	-0.955516	-0.514584	-0.488225	1.50865	1.55907	-0.0264713	-0.160653
SKIV2L	-0.390128	-1.35318	-0.0256943	1.65223	-0.721969	-0.626331	0.345603	1.11947
SLFN14	0.16112	-0.430399	-0.430399	-0.430399	-0.430399	2.42128	-0.430399	-0.430399
SMG1	0.752239	0.791375	0.723005	1.37578	-0.90268	-1.13529	-0.829795	-0.774634
SMG5	1.17912	1.16788	-0.320561	0.602458	-1.31468	-1.42352	-0.04344	0.152744
SMG6	-1.37173	-1.36988	0.63001	1.58371	-0.11038	-0.0573142	0.148579	0.547003
SMG7	0.949345	1.0261	0.435439	0.81708	-0.070715	-0.294864	-1.43713	-1.42526
SMG8	1.18048	1.4862	-0.733325	0.781167	-0.580265	-0.800773	-1.10415	-0.229329
SMG9	-0.74653	-1.22605	0.900318	1.83179	-0.588381	0.444385	-0.449805	-0.165729
SRP19	0.135972	0.29703	-2.33592	-0.25495	0.376553	0.700634	0.818853	0.26183
SRP68	0.674517	0.882225	0.3218	0.36607	-1.6242	-1.55486	0.331323	0.603124
SRP72	0.874054	0.867883	1.06855	0.815998	-0.410727	-0.90279	-1.06559	-1.24738
SRP9	0.886992	1.24602	0.723923	0.762498	-0.700028	-0.609059	-1.04258	-1.26777
SYVN1	-1.0583	-1.11509	-1.1848	-0.106393	0.465981	1.04406	0.931441	1.0231
TARDBP	0.713787	0.751242	0.776469	1.36102	-0.616374	-0.736471	-1.21983	-1.02984
TCF25	-1.26872	-1.43643	-0.00647886	-0.302065	0.293529	0.258989	1.06659	1.39459
TH	-0.551861	-0.548751	-0.544253	-0.493417	1.59729	1.64223	-0.551861	-0.549384
TNPO1	0.980642	1.40283	-0.299366	1.09477	-0.59256	-0.627215	-0.735934	-1.22317
TRIP4	-0.830837	-1.02097	-0.802721	-1.0127	1.10322	0.658424	1.20889	0.696686
TTC37	-1.43394	-1.2006	-0.0220787	-0.407049	0.404252	0.157922	1.34847	1.15302
UBA52	1.16816	0.795269	1.12977	0.554337	-0.71897	-0.819464	-0.996784	-1.11232
UBE4A	-0.828	-0.401111	-1.47404	-0.749936	0.825001	0.337763	1.12484	1.16548
UPF1	1.04694	1.12587	-0.0771264	0.754006	-1.37794	-1.46771	-0.068853	0.0648171
UPF2	1.49468	1.61991	-0.58805	0.0521647	-0.891293	-0.702873	-0.391794	-0.592748
UPF3A	-0.460843	-0.487276	0.538837	-0.0234494	1.5084	1.1626	-0.866684	-1.37158
UPF3B	1.53147	1.42241	-0.562865	0.389675	-0.408222	-0.548223	-1.03773	-0.786511
VBP1	-0.785884	-0.302562	1.07849	0.765096	1.08841	0.536975	-0.846818	-1.53371
VCP	0.861852	0.833603	-0.369058	-0.384486	-1.31038	-1.40702	0.836194	0.939293
WDR61	1.24268	1.14636	-0.31739	1.00142	-0.966841	-1.34718	-0.391303	-0.367748
WIBG	1.49778	1.45026	0.00421474	0.238404	-0.856414	-0.953624	-0.672381	-0.70824
YAE1D1	1.29445	0.739162	0.475173	0.385586	0.12496	-0.154037	-1.07261	-1.79269
YBX1	1.28423	0.809612	0.93724	0.468956	-0.75121	-0.51072	-0.753518	-1.48459
ZC3H12A	0.706644	0.489175	-0.751896	-0.745726	-1.15375	-0.929152	0.966493	1.41821
ZNF598	0.358019	0.405422	1.11923	1.3047	-1.4491	-1.23533	-0.259059	-0.243879
