# Supplementary material for: Comparative CRISPRi screens reveal a human stem cell dependence on mRNA translation-coupled quality control
Source: Nat Struct Mol Biol. 2025 Jul 11;32(10):1932–46. doi: 10.1038/s41594-025-01616-3 (PMC12527931; doi:10.1038/s41594-025-01616-3)
Supplement: Supplementary file 17 — Statistical source data. [file 41594_2025_1616_MOESM17_ESM.xlsx]

## Sheet: Ext.Fig.4a_b_growth
timpepoint	hiPSCi_sgN4BP2_rep1	hiPSCi_sgN4BP2_rep2	HEK293i_sgN4BP2_rep1	HEK293i_sgN4BP2_rep2	hiPSCi_sgEDF1_rep1	hiPSCi_sgEDF1_rep2	HEK293i_sgEDF1_rep1	HEK293i_sgEDF1_rep2
0	100	100	100	100	100	100	100	100
4	118.605	106.25	97.1751	110.078	94.7	98.7	94.2	89.7
8	95.1613	96	100	97.3684	110.1	114.7	98.6	98.6
12	88.1356	89.5833	106.122	97.5	82.8	96.9	95.9	113.6
16	90.1961	81.3953	104.082	97.3684	85.7	108.6	98.5	101.8
20	94.1176	90.6977	113.043	91.8919	78.2	98.2	94.4	89.4

## Sheet: Ext.Fig.4a_b_PCR
	hiPSCi_sgNT	hiPSCi_sgN4BP2	hiPSCi_sgEDF1	HEK293i_sgNT	HEK293i_sgN4BP2	HEK293i_sgEDF1
rep1	0	98.4667	99.14	2.06	95.08	96.1733
rep2	0.133333	96.7733	97.77	0.7	94.8233	96.0733

## Sheet: Ext.Fig.4c
timepoint	hiPSCi_sgZNF598_rep1	hiPSCi_sgZNF598_rep2	hiPSCi_sgZNF598_rep3	HEK293i_sgZNF598_rep1	HEK293i_sgZNF598_rep2	HEK293i_sgZNF598_rep3	NPC_sgZNF598_rep1	NPC_sgZNF598_rep2	NPC_sgZNF598_rep3	hiPSCi_sgASCC3_rep1	hiPSCi_sgASCC3_rep2	hiPSCi_sgASCC3_rep3	HEK293i_sgASCC3_rep1	HEK293i_sgASCC3_rep2	HEK293i_sgASCC3_rep3	NPC_sgASCC3_rep1	NPC_sgASCC3_rep2	NPC_sgASCC3_rep3	hiPSCi_sgHBS1L_rep1	hiPSCi_sgHBS1L_rep2	hiPSCi_sgHBS1L_rep3	HEK293i_sgHBS1L_rep1	HEK293i_sgHBS1L_rep2	HEK293i_sgHBS1L_rep3	NPC_sgHBS1L_rep1	NPC_sgHBS1L_rep2	NPC_sgHBS1L_rep3	hiPSCi_sgPELO_rep1	hiPSCi_sgPELO_rep2	hiPSCi_sgPELO_rep3	HEK293i_sgPELO_rep1	HEK293i_sgPELO_rep2	HEK293i_sgPELO_rep3	NPC_sgPELO_rep1	NPC_sgPELO_rep2	NPC_sgPELO_rep3
0	100	100	100	100	100	100	100	100	100	100	100	100	100	100	100	100	100	100	100	100	100	100	100	100	100	100	100	100	100	100	100	100	100	100	100	100
3	83.3	68.6	60.4	103.2	102.6	101.4	87.3	88.6	85.9	70.9	65.4	63	101	100.3	101	93.4	96.1	94.5	97.7	101.8	108.5	101	102.4	97.4	62.6	53.6	60.1	99.9	100	99.9	103.3	103.6	103.6	93.1	94.4	93.6
6	39.2	34.3	42.2	103.6	99.2	100.7	33.2	31.4	30.4	71.3	53.2	53.2	92.3	95.5	94.9	55.1	59.1	52.6	90	88.6	89.3	100.8	101.9	100.2	25.3	23.6	22.9	18.8	19.7	21.6	97.2	98.4	96.8	39.5	33.2	36.6
9	14.1	9.7	18.4	105.5	102.5	102.2	20.3	26.2	21.3	0	0	0	68.5	75.9	70.7	49.1	50.7	48.4	61.6	44.8	54.2	97.8	95	98.1	4.5	14.5	13.9	7.1	17.2	6.3	81	89.4	84.2	27.2	20.7	20
12	0	0	0	102.5	97.4	98	18.4	19.1	18.7	0	0	0	54.6	62.1	67.6	23.5	12.3	10.4	0	0	0	99.9	97	100.5	0	6.9	6.9	0	0	0	79.9	80.6	76.5	22.6	13.2	0
15	0	0	0	101.1	91.9	96.9	11.4	12.3	5	0	0	0	81.4	69.8	74.5	11.2	7.5	5.4	0	0	0	98.2	93.5	105	0	0	0	0	0	0	49.4	62.4	70.3	13.7	1.3	0

## Sheet: Ext.Fig.4d
replicate	sgHBS1L	sgHBS1L_HBS1L_wt	sgHBS1L_HBS1l_mut
1	18.7	98.6	21.1
2	37.7	83.3	32.1
3	21.1	85.3	15.7

## Sheet: Ext.Fig.4e
	HEK293I_LFC	NPC_LFC	Neuron_LFC	CM_LFC
AVEN	0	0	-1.20876	0
FOCAD	0	0	0	0.927356
SKIV2L	0	-0.285319	0	0.406799
TTC37	0	-0.204826	0	0
WDR61	0	0	0	0
