# Supplementary material for: Comparative CRISPRi screens reveal a human stem cell dependence on mRNA translation-coupled quality control
Source: Nat Struct Mol Biol. 2025 Jul 11;32(10):1932–46. doi: 10.1038/s41594-025-01616-3 (PMC12527931; doi:10.1038/s41594-025-01616-3)
Supplement: Supplementary file 18 — Statistical source data. [file 41594_2025_1616_MOESM18_ESM.xlsx]

## Sheet: Ext.Fig.5a_growth
timepoint	hiPSCi_rep1	hiPSCi_rep2	HEK293i_rep1	HEK293i_rep2
0	100	100	100	100
4	0.549	1.807	62.5	54.93
8	0	0	14.49	8.333
12	0	0	6.452	3.846
16	0	0	1.754	2.128
20	0	0	0	0

## Sheet: Ext.Fig.5a_qPCR
target	HEK293i_rep1	HEK293i_rep2	hiPSCi_rep1	hiPSCi_rep2	NPC_rep1	NPC_rep2
sgEIF2S1	88.2	100	80.5	100	99.8	81

## Sheet: Ext.Fig.5b
hiPSCi_sgZNF598_upreg	hiPSCi_sgZNF598_downreg	hiPSCi_sgHBS1L_upreg	hiPSCi_sgHBS1L_downreg	HEK293i_sgZNF598_upreg	HEK293i_sgZNF598_downreg	HEK293i_sgHBS1L_upreg	HEK293i_sgHBS1L_downreg
ODC1	SERPINB9	SLC7A5	KDR	FGFR3	ZNF598	FGFR3	HBS1L
SLC7A5	KDR	SLC7A1	HBS1L	PLEC	INSIG1	KRT8	INSIG1
SLC30A1	COL6A1	SLC7A11	B3GNT7	CALB1	SRSF5	AHNAK	SRSF5
VIM	PDK1	PSAT1	HSPA8	KRT8	CCND2	PLEC	NEFM
NPM1	P3H2	ASNS	PKM	STMN2	SPEN	EEF1A2	CCND2
SLC7A1	EEF1A1	SESN2	SERPINB9	EEF1A2	NEFM	TUG1	SRSF6
PSAT1	ZNF598	PCK2	COL6A1	PRPH	MT-CO3	CALB1	HMGCS1
MTHFD2	LAMC1	GARS1	TERF1	AHNAK	SRSF6	ZNF134	HSP90AA1
RPS3A	B3GNT7	MTHFD2	LDHA	NRARP	HMGCS1	RPL9	DDX3X
MDM2	LEFTY1	CHAC1	P3H2	ZNF426	DDX3X	NRARP	MT-ND4
RPL7	ALPK3	GPT2	COL6A2	NABP1	HSP90AA1	NOTCH1	NCL
NARS1	EDIL3	STC2	SOX2	ZNF134	PTMA	MORC2	PTMA
HSP90AB1	IRAK1	WARS1	ROBO1	MYEF2	SCD	STMN2	SPEN
SRSF5	LAMC3	ODC1	MARCKS	ZNF26	DDX21	TACC3	DDX21
LDLR	ROBO1	SLC1A5	LAMC1	DHRS2	NCL	OBSCN	SCD
ZNF850	FZD5	NIBAN1	HMCN1	HSPA8	NPM1	ZNF776	EIF5B
CDC6	MGAT4C	MARS1	FAT3	MOSPD1	HSPD1	PRPH	HMGA1
HSP90AA1	COL6A2	SARS1	TNFRSF8	RYR2	MT-ND4	BCL9L	MT-CO3
HSPD1	ID1	VIM	OLFML3	PLEKHA7	PEG10	ZNF426	GLUL
TAF7	ADGRV1	NARS1	TRIM24	NSD2	HMGA1	H4C2	HSPD1
SLC7A11	FAT3	TRIB3	SFRP2	MGA	MARCKS	NOTCH3	MARCKS
SERPINH1	FAM102B	SHMT2	RORB	CSTF3	GLUL	HSPA8	NPM1
CCT3	CDH1	NHSL1	PTMA	RUFY3	CCN2	ZNF551	MYC
GARS1	PTPN4	MAP1B	PGK1	MORC2	NOLC1	ARID3A	PEG10
ATF4	PTAR1	ASS1	ZMYND8	TUG1	NEFL	C12orf57	ATF4
SLC1A5	TRIM24	ATF4	PLPP2	ZNF776	SET	CBX2	NEFL
PABPC4	ABCA1	ALDH1L2	KRT8	ZNF226	EIF5B	CEP170B	NOLC1
SSRP1	RORB	CARS1	PDK1	DNAH6	MT-CO2	CTBP1	MT-CO1
ASNS	BNC2	INHBE	SEMA6A	PLEKHA6	MDN1	ZC3H6	MDN1
MT1X	PLPP2	NFE2L1	DNAJA1	ZNF227	TUBA1B	HMOX1	PRRC2C
USO1	PRDM14	ATF5	JARID2	PAN2	TPR	NECTIN4	SET
UBC	PGK1	FLNC	DNMT3B	RBM47	ATF4	DNAH6	MT-ND5
WARS1	PITX2	EIF4EBP1	TRIML2	SHROOM3	EIF5	CNN2	SMARCC1
RPL10	UBE2G1	H4C2	ARID3A	OGA	MYC	COL7A1	PPIG
HMGCR	C9orf135	LIN28A	IER3	NECTIN4	NASP	AGPAT4	GAS1
MARS1	ATP1B2	ATF3	LRAT	CEP170B	TOP1	DNAJB2	TPR
EIF2S2	PLAAT3	MDN1	PTMS	ZNF84	PA2G4	ABCD1	NASP
POMK	MEGF10	CALD1	SLC39A10	TACC3	SERBP1	PAN2	MT-CYB
LIN28A	SALL3	MTHFD1L	MYO6	ZNF850	SMARCC1	RXRA	PA2G4
STIP1	GNA14	UHRF1BP1	HSPA1B	ZNF551	HNRNPA2B1	ZNF850	ROBO1
MSMO1	FGF8	TAGLN	TMEM132B	DNAH17	SRSF7	SHROOM3	SERBP1
AARS1	THBS2	PMAIP1	SALL2	CTBP1	NOP56	NCR3LG1	YBX1
AMOTL2	APELA	XPOT	PDZD4	KDM5B	EIF4G1	RFX3	SYNE2
PCK2	SLC24A2	PTPN13	HHLA1	WDFY3	KTN1	RPL37A	RIF1
SDC2	HBD	AKNA	DSP	COBL	PRRC2C	HEMK1	PUM3
SP1	PTMS	ADM2	ATP1B2	NOTCH1	KHDRBS1	H2AC11	KTN1
RPL21	RYR3	ADAM19	SRRT	ARC	NOP58	CSNK1D	SLC7A1
MT-ND3	DDIT4	EPRS1	BEND3	NKD2	GAS1	ZNF549	STC2
CCT7	PGM1	AARS1	NASP	OBSCN	SYNCRIP	ZNF226	YBX3
RPS27	TERF1	RPL10	ARRB1	ULK1	CCN1	DHRS2	KHDRBS1
SESN2	USP9X	HERPUD1	UBTF	SAT1	MAT2A	KDM5B	CYP51A1
CKAP5	OLFML3	FTH1	CD24	H1-0	HNRNPU	PPP4R3B	TARS1
RPL37	C9orf64	RYR2	SLC22A23	HEMK1	DDX5	ZNF121	MT-CO2
SF3A1	BAZ2B	IARS1	ID2	DTX3L	MT-ND1	CDC20	METAP2
ANXA2	ZFP36L2	PSPH	GJA1	IKZF3	MT-CYB	NABP1	HNRNPA3
RANBP1	SHISA3	GRPEL2	HSPA1A	ZNF256	HDGF	RBM47	TOP1
TMA7	ATRNL1	CDC6	HSPH1	LONRF2	SQLE	USP22	DDX5
EPRS1	FN1	ITGB5	SYNGAP1	AKNA	HNRNPA1	ZNF227	SLC7A5
HK1	PDK3	TENM4	THY1	UNKL	EIF1AX	IGF1R	EIF5
CARS1	KMT2E	TSEN15	ZFHX2	GATA2	TOMM40	UCHL1	THRAP3
RPS26	PKM	VEGFA	KRT18	ZNF549	SEPTIN2	MBD5	MTHFD1
CCT8	GPC6	YARS1	PGM1	DDR1	MT-CO1	ZNF614	NOP58
EEF1B2	LDHA	SLC3A2	ITPR2	GSE1	ANP32A	STMN3	HNRNPR
FLNC	SYT6	MAP2	ALPK3	ATP9A	SSB	INPP5D	CSE1L
YARS1	GPR176	TPM1	SFPQ	ZNF264	EPRS1	NEMP1	MAPK1IP1L
RPL37A	CASP3	SLC7A3	DNAJB1	MXD4	IVNS1ABP	ZNF550	CCN2
EIF4G1	MARCKS	SMARCA2	HSP90AA1	SVEP1	XRCC5	SNX19	HNRNPA2B1
INSIG1	SYNE2	SH2B3	RBM14	ZNF559	DNMT1	CD59	SEC62
DDX1	GJA1	CBX5	PHC1	ZNF772	HNRNPA3	SYNE1	ANP32B
TPX2	OBSCN	HSPA9	VASH2	TBC1D14	SLC16A1	ZNF772	DYNC2H1
U2SURP	EBF2	ZBED3	STAT6	SLC12A7	NAP1L1	HIC2	HNRNPU
TUBA1B	LEFTY2	EIF1	PDGFA	NEMP1	CYP51A1	CSTF3	MTHFD1L
HMGN2	IFITM1	SEC16A	SLC2A3	LSR	ROBO1	NEK9	SSRP1
TFRC	PDPN	SRM	IQGAP2	RFX3	CSDE1	MYEF2	UTRN
HSPA5	ZIC2	TRIM28	PTPRB	RPL9	PPIG	CSRNP3	SYNCRIP
SLC39A14	TMEM64	BACH2	NLGN4X	ZC3H6	ANP32B	ZNF229	HNRNPC
SACS	MACC1	MAL2	IGLON5	ZBTB20	THRAP3	SLC12A7	TUBA1B
PRMT5	DBNDD1	SLC6A9	PYGL	FOXF2	HSPE1	ZNF891	RUNX1T1
CCT4	UGP2	TTC39C	PODXL	PERP	CCT6A	SEL1L3	YWHAE
AKAP12	CFLAR	ZNF850	PMEL	PCF11	RSL1D1	SVEP1	RSL1D1
RPL22L1	COL1A2	HRK	PSIP1	PPP4R3B	MT-ND5	GSE1	C1QBP
CHAC1	PTPRB	H2AC11	HES3	OVGP1	RRP15	LAMA5	TOMM40
TMSB10	ENO2	KIF1A	EDIL3	ZNF229	HSP90AB1	TNK2	AKAP9
HMGCS1	ZFHX2	TSC22D3	FAM102B	MBD5	MTHFD1	ZNF559	SRSF7
ADNP2	APOBEC3C	JDP2	ZNF608	AP5B1	YBX1	SLCO4A1	HDGF
ACSL4	TBCD	PRUNE2	ERRFI1	E2F2	ACLY	RYR2	RRP15
EIF5A	KCNG3	UBR4	BNIP3	CXXC5	CCT5	FN1	EIF4G1
HEATR1	ZNF577	CTH	LCK	CELSR3	SSRP1	TAF7	MT-ND1
NUTF2	LAMA5	SLC43A1	FN1	MMS22L	HK2	LPCAT1	IVNS1ABP
HNRNPM	SLC17A9	CEBPG	NTS	ABCD1	ANP32E	BAIAP2	THOC2
KPNA2	RBPJ	SLC1A4	MED14	COL7A1	LDLR	IRF2BPL	SLC16A1
FKBP4	SCN8A	POMK	PLOD2	ACBD7	MT-ND4L	ATP9A	SQLE
DHCR24	SFPQ	HMOX1	CYP2B6	CASZ1	SMARCA4	ZNF329	SSB
CENPE	CNMD	XBP1	SLC16A1	GPR50	SRSF2	C18orf54	SMARCA4
DUSP6	STC1	PHGDH	CCNG1	ARL10	TUFM	ATP8B2	XRCC5
KARS1	TNFRSF8	HAX1	EDNRB	SYNE1	UTRN	KIF26A	PFN1
RPL7L1	NBEA	LRRN1	PSPC1	RHOU	METAP2	ZNF274	NOP56
EIF4A2	EDNRB	FOXL2NB	UTF1	TNKS	TARS1	ZNF26	NSRP1
RPS12	BNIP3	ATP5F1B	CTBP2	FOSL2	HMGB1	PINK1	EBNA1BP2
BMS1	PCSK5	MOCOS	PRDM14	AGPAT4	CSE1L	ARC	PRPF40A
RPL10A	PSPC1	EPS15	RABGAP1L	DNAJC6	HNRNPM	ZNF264	GSPT1
EIF1	TMEM63A	URB1	NUDCD1	NCR3LG1	YWHAE	ADGRG6	EPB41L2
HNRNPK	CBX6	BCAT1	MAGI2	ARFGEF3	YBX3	ID1	MAT2A
RPL14	IER3	IDH1	PFKFB4	ZNF382	VDAC1	DDR1	SMC3
HSPA4	BICD1	HSPA13	SLC5A3	GAS2L3	RUNX1T1	MGA	PNN
TRIM28	TRABD2B	DDIT3	SPEN	GPAT3	STIP1	KIF1A	SRSF4
ASS1	CALB1	RGS16	CXXC5	ZNF268	HNRNPC	COL9A3	RO60
SLC7A2	KCNN2	SRSF5	SYT6	SPANXN3	ID4	ULK1	ANP32A
SLIRP	MYO15B	RIMS3	PPP1R9B	PLAAT3	TPM3	GSN	U2SURP
YWHAZ	DPPA4	LRATD2	HSPA2	ZNF234	VCAN	TBC1D14	HNRNPA1
PANK3	SETD1B	CDC42EP1	JADE1	LAMA2	KHSRP	RAP1GAP2	VDAC1
RPS24	TRPM3	PRMT1	VWC2	AFF1	PFN1	TRIM44	GDAP1
TOMM22	DNAJA4	RGMB	UBE2G1	TGFB1	MAPK1IP1L	ZNF586	ANP32E
ACAT2	KCNC3	EBF2	APOBEC3C	IRF2BPL	DDX46	SORL1	EIF1AX
OAZ1	PBX1	SLC38A1	USP9X	CSNK1D	DHX9	RUFY3	DDX46
RANBP6	SMAD7	TMEM200A	PNPLA6	SYT14	STC2	MXD4	GPATCH4
SHISAL1	PFKFB4	ATXN2L	SYNE2	SEL1L3	SLC7A5	CCNB1	RAD23B
LZTS1	GLI2	NCOR2	SLC7A8	VARS2	HNRNPR	CARD8	FSCN1
KLHDC7A	PLOD2	SIPA1L2	RBM25	ZNF638	EPB41L2	AP5B1	HMGB1
UBB	KDM4C	SGPL1	GPR176	PLEKHG4	MT-ATP6	SMG5	MIA3
SARS1	LGI4	MDM4	GRIK5	HIC2	NME4	SRGAP3	CCT6A
CBX5	PYGL	GRB10	IGFBP2	LAMC3	PUM3	LONRF2	DNMT1
MTHFD1L	ARHGEF10L	CDK6	IFITM1	ZNF585A	DKC1	CASTOR2	DNAJC2
PTPN11	ANK2	RNF41	NIN	ZNF586	TUBB	SAMD12	TUFM
CCT2	SFMBT2	SLC16A9	ZNF770	ADGRG6	HCFC1	MAP1A	IDI1
MRFAP1	SMIM10L2A	SPARC	TCF4	PINK1	OLA1	DNASE1L2	MT-ND4L
COL26A1	TCF4	SLC39A14	CELSR3	NTN4	U2SURP	CXXC5	KIF5B
COPB2	BICD2	THBS1	HACD3	LPCAT1	LRATD2	ZMIZ1	ECM2
SEPTIN9	UTF1	HEATR1	DSE	LRIF1	DAZAP1	ZNF382	PPM1G
HNRNPA3	RBPMS	NHLRC2	KMT2C	DLG5	LDHA	ZNF154	CACYBP
SHMT2	TBX15	RPS5	SFRP1	ZCCHC24	RIF1	EPPK1	MT-ND6
FOXL2NB	ARHGAP42	CDH2	PPFIA4	TASOR	SF3A1	PWWP3B	TPM3
PPA1	PPP1R12B	GOT1	FGFR1	C18orf54	DBI	TET3	BCLAF1
TANC1	OBSL1	MCM6	PTPRS	LMOD1	RAD23B	CD151	HNRNPDL
RPL11	PRTG	GPC4	MEX3D	ARID3A	VPS13A	GRAMD4	GAL
TXNRD1	UBTF	PCBP2	KMT2E	TRIM56	DYNC2H1	ZNF594	NUDC
RPL12	SLC16A3	PNMA2	RASGRP2	DNASE1L2	RSRC2	PHLDB1	LDLR
IDI1	CACNA2D1	MCM5	CBR1	TRIM2	FADS1	TGFB1	PPRC1
NOP56	SYNGAP1	SCARA3	PTPN4	HIRIP3	PPRC1	FAM114A1	PSIP1
HNRNPU	FAM83H	PINK1	BMPR1A	MED22	GSPT1	NKD2	CSDE1
DDX21	TUBB6	RBM3	TET1	GADD45B	C1QBP	PLEKHA6	EPRS1
RSL1D1	SYT11	FYN	RASL11B	SALL4	FDFT1	TRIM56	CLSPN
GTPBP4	COL18A1	ATR	BNC2	DNAJB2	SEC62	ZNF567	STIP1
CDKN1A	PLBD1	PPP1R16B	DSEL	BCL9L	TMEM123	CRIP2	SEC63
TCP1	PNPLA6	RSL24D1	MT1G	CFAP44	SREBF1	SMUG1	MT-ATP6
ZNF766	NODAL	MMP2	HES1	GSN	BEX3	TXNRD2	RSRC2
DSG2	NOTCH3	EIF4G2	SLC25A29	STON1	RPL24	CHST15	LDHA
MT2A	PCNX2	FLNA	IGFBP4	TENT5C	PDCD5	LAMA2	MPHOSPH10
CALR	LRFN5	CAD	EFS	FN1	PRPF40A	SALL4	ESF1
PRICKLE1	MED14	DDX3X	NOTCH1	ZNF404	ASCC3	SLC5A3	YARS1
POLR2A	BCL6B	CLIC4	SALL3	UPP1	SMARCA5	ZNF318	PABPC1
CANX	PLEC	CEBPB	TMSB4X	ZNF329	SNRPA1	NSD2	HELLS
ME2	GSDMD	EIF5A	CACNG8	MDC1	HYOU1	ZCCHC24	CCT5
RSL24D1	PLAAT5	TAF7	SLC2A1	ZNF891	SF3A3	UPF1	ID4
DTL	BRSK1	SHISAL1	RPL13A	NAT8L	NUCKS1	INSR	ERBB4
SF3B1	SAMHD1	MEST	SERINC5	OPRD1	PPM1G	ARMCX3	CHAMP1
RPRD1A	DNMT3B	ATXN7L3B	ZNF589	KLF13	RPS2	H4C4	NAP1L1
TUBB2B	EVC2	ACLY	ZFP36L2	RGS12	PSIP1	SIX4	MAK16
RPS29	MAGI2	MKX	RNF213	AURKA	YWHAB	ARL10	HNRNPH2
HNRNPC	FASN	CEP120	CCND1	SQSTM1	RO60	ZNF224	PLBD2
CDCA7	FBN3	EIF2S2	LGALS3BP	IER2	NSA2	RALGPS2	CHCHD10
DBI	PPFIA4	SLCO2A1	SULF1	SMG5	GTPBP4	CACNA1H	HNRNPM
MT-CO2	NIPA1	PEX5L	COL1A2	LRPAP1	SLC30A7	SIX5	HMGN1
RPL35	CCND2	LSS	PPP1R3B	CD59	IPO7	ZNF234	SREBF1
SRSF6	GRIK5	KMT5A	PFKFB3	NBR1	PABPC1	AURKA	SF3A1
SPATS2L	PCSK9	GDAP1	RGL3	KANSL3	PAICS	EPS8L2	ACLY
RAN	FBXO41	NRP2	PTPRZ1	NSD1	CHAMP1	ZNF84	SLC4A7
NCL	SLC39A10	H2BC21	ITGB1	ZNF140	DDX18	AKR1B1	OLA1
HSPA8	NPY1R	TMEM167A	SGSM2	ZNF530	GNL2	ZNF862	KIAA1586
TENM4	ABHD12B	SSRP1	SHISA3	CORO2A	CACYBP	HOXC4	ERO1A
EPHB2	SERPINB1	SAMD4A	TCIRG1	SRGAP3	S100A10	ZNF749	GNL2
RPS5	FLT1	ANXA3	GLTP	METRNL	MORF4L2	ID2	TCP1
CCT5	CYP2B6	PCBD2	SMARCA1	SAMD11	SRRM1	STON1	GOLIM4
CSE1L	B3GALT5	CALN1	HAS3	PHLDB1	PHGDH	LRPAP1	PER2
CYP51A1	LIN28B	NFASC	MYCN	ZNF532	KIF5B	ZNF417	LTV1
DMTF1	MDN1	PANK3	BCORL1	RXRA	TALDO1	H1-0	LUC7L3
EPC1	ANKRD12	SDC2	HDAC1	ANXA1	AASS	LRRC41	AHSA1
MYL6	NECAB1	U2SURP	PLPPR3	KLC3	EBNA1BP2	MYORG	ACACA
RPL27A	SERINC5	PYCR1	SLC16A3	RAP1GAP2	RAB7A	UBL4A	HK2
CCNT2	SOS1	RNF187	ATP11A	SRGAP2	RRP1B	BEX1	DBI
IDH1	TMTC1	H3C2	SBK1	CNTN1	GATAD2A	MAP2K6	RPL36AL
JDP2	BMPR1A	GPX8	QSER1	KIF1A	ITGA4	SAT1	SNRPF
CPNE2	CBARP	GHITM	QPRT	PWWP3B	SLC30A1	ZNF605	SRRM1
GNL3	FKBP8	LZTS1	APELA	IL6R	ENO1	OGFR	SMC6
RPS2	ASPH	WIPI1	GDF3	S100PBP	YARS1	COL6A2	ACTN4
AEN	TMEM259	TEAD1	INTS6	SH3YL1	EEF1B2	CASZ1	SMARCA5
RPS27A	NR2F6	TES	STC1	ATP2B4	ARPC2	LRRC75A	EIF2S1
ACLY	TJP3	CAV1	SYT1	HES2	GAPDH	ZNF256	CHD3
RPL34	HHLA1	HEG1	PPP1R10	RASGEF1B	PKM	ZNF140	TXLNG
UTP20	CLDN7	ORC1	INPP5D	CASTOR2	HNRNPDL	PLEKHA7	LRRFIP1
ZNF24	NOP53	SLC34A2	MTA3	EVC	MAK16	SUN2	MTHFD2
BTF3	LGR4	PXN	S100A11	TMEM129	TRA2B	RNF187	TCEAL4
POLR1F	SLC5A3	IPO5	ERVMER34-1	TMEM107	SRSF1	ZNF606	RAB7A
UTP14A	FAM20A	TOMM22	HIVEP1	INSR	CYCS	ZNF136	SLC30A7
TBC1D5	BMPR2	HNRNPK	ENO2	TOR4A	PPP1R12C	APAF1	KHSRP
RANBP2	NIN	CAPN1	IRAK1	RYR1	TLE4	NAT8L	SRSF2
HYOU1	FGFR1	ADAM9	RPP25	SLC5A3	CHD3	MT1G	TEX15
RNF20	KCNMB4	LRP8	MFGE8	NEK9	LTV1	PYGO2	RPF1
CEP85L	KDM6B	RAD21	MAML2	THBS2	NSUN2	TMEM129	S100A10
DEPDC1	BEND4	H4C9	PNN	SPHK1	TCP1	DTX3L	TMEM123
RPL19	ARID2	TTC39B	TRIP10	LMTK2	PMAIP1	TNKS	ZC3H15
THRAP3	FGD4	PPP1CC	PIPOX	PTCH2	MIA3	ZNF530	SEPTIN2
BTG2	SETD4	VLDLR	ATP8B3	HECTD4	SUPT16H	SECISBP2	PWP1
HJURP	COL9A3	SDC3	EIF3A	COL6A1	CCNG1	UNKL	EMSY
EIF4EBP1	CALCRL	TSN	PRRT2	SAMD12	RPL23	EIF1	SREK1IP1
UCHL1	ZYX	CDC16	CRYBG3	ZBTB46	PTBP3	HES2	NFIA
MAP2	ETS1	C1orf226	ZNF217	PCLO	SMC3	ZNF529	SNRPA1
DHX9	SNTG2	LRP1	UGP2	MYO15B	SRM	H2AC20	ASCC3
ASCC3	SGSM2	FERMT2	CA11	ZNF318	HSDL2	ZNF585B	ANKRD12
NAV1	LIMCH1	HIPK2	PUM1	CARHSP1	FKBP4	KCNC4	VCAN
CYCS	CDC26	PRICKLE1	JADE2	ZNF550	AZIN1	SLC25A36	HSPE1
ABCE1	AMIGO2	DESI2	GNG4	SFXN3	TOP2B	TMEM184A	TIMP3
IWS1	SCARA3	ZZEF1	ERVH48-1	CTDSP2	HSPA4	NES	UTP14A
IQGAP1	NQO2	TNKS1BP1	INPP5F	MT1G	ILF3	REPIN1	ITGA4
HMMR	TBC1D16	CIRBP	SCRN1	LYST	ERO1A	THRA	PMAIP1
RPL6	SLC4A8	HERC1	ZIC1	KIF26A	EIF5A	HINT3	EIF4G3
NAE1	YAP1	PRPF19	LGI4	CARD8	YWHAG	LAMC3	HMGN5
SMC3	PRRC2B	TBC1D5	CALM3	TYSND1	PRPF4B	CDCA5	TTLL12
PGD	PTPRS	DTX4	FRYL	MYORG	ERBB4	ZCCHC12	WDR43
XRCC6	ZNF649	SLC5A6	VRTN	REPIN1	GOLIM4	AMOTL2	ATP6V1G1
EIF3D	SREBF1	SCN4A	SRSF7	ZNF516	MAGOH	SRGAP2	MYO10
P2RY1	DNASE1	RPL22L1	KDM3A	TXNRD2	ACSL3	DMPK	EIF3J
RPL23	NPFFR2	FOXO4	PEAK1	NHSL2	DNAJC2	ZNF773	TLE4
ATP1A1	SNRPN	PDCD2	MEX3A	STX3	PFKP	ATF7IP	SF3A3
NOL8	UBE2H	TFAP2C	HSD11B2	PRRC2B	TEX15	ARHGEF17	PAPOLA
SESN1	PRRT2	LARP1	ARID2	RAB3IP	TMED2	DLG5	HCFC1
CKAP2	KCND2	NUP188	RBMXL1	ZNF568	SLC7A1	FOXF2	PRPF4B
AHNAK	KCNK12	TP53	OBSL1	PLCB2	SRSF4	FLYWCH1	KIF20B
PAPOLA	JAG1	CD55	PCYT1B	CXADR	FBN2	ZNF8	USP36
GBX2	CELSR3	HS6ST2	BAZ2B	ZNF875	PAPOLA	HLA-B	GATAD2A
PTPN14	ACTN3	PPP1R15B	SLC17A9	RACGAP1	ATP6V1G1	OGA	MAP1B
NOLC1	GNAS	IGF1R	SLC4A7	FGD4	PNN	RPS27	IGF2R
RPL24	PHTF1	EIF6	TOP1	TMEM184A	HMGN1	OPRD1	PCSK5
ELK4	NCOA2	SNTB1	BEND4	CSRP1	NACA	FOXN4	PTBP2
PCYOX1	CDKN1C	STK40	NR2F6	SLC7A11	SUB1	GDF7	PTBP3
SLC29A1	JADE2	GAN	RPS18	KLHL24	TUBB4B	MED22	FBN2
HNRNPA2B1	DTNA	TNPO1	PHF14	SIX4	TCEAL4	LASP1	PABPC4
YBX1	ZDBF2	GCNT4	C19orf54	CBFA2T3	RANBP1	ZNF607	DKC1
NCOR2	H1-3	DMTF1	CDH1	ALOX5	ACTN4	FOXK1	NFAT5
DNAJA1	RABGAP1L	C12orf57	RBM12	ATRNL1	KPNB1	ADGRE5	NME4
SUPT16H	GTF2E1	SP1	ATXN7L1	AKAP6	TTLL12	SLITRK5	PHF14
KDM5B	SRPK3	RBL1	CD74	DOT1L	PABPC4	TMSB10	TRA2B
ATAD2	USP32	FGF2	MACC1	ZMIZ1	AGPS	ATP2B4	SRM
EDF1	SULF1	SELENOI	NOTCH3	CDCA5	LUC7L3	CSRNP1	TMED2
ILF2	RPRM	AGRN	GPX4	ANKRD17	EIF2S2	MDK	PHC3
GLYR1	FAM83F	EIF4G1	H2AC12	ZNF154	RAN	EXTL3	TOP2B
RPS20	PCLO	DDX21	HEXIM1	FOXO4	GPI	LTBP4	HNRNPUL1
VSNL1	PWWP3A	MTO1	USP32	IGF1R	SNRPF	WDFY3	BAZ1A
CDH2	PPP1R10	RARRES2	CCND2	KRBA2	CANX	LZTS2	NDUFA10
BCLAF1	VWDE	DHCR24	L1CAM	PLXNA3	NUDC	SMAD3	EXT1
XPOT	IRX4	YME1L1	AP5B1	ATXN1	DDX39A	INA	IQGAP2
STEAP3	NKX1-2	ARFGEF3	AMD1	N4BP3	TTYH3	DNMT3A	HNRNPAB
TPR	RBM14	H2AC8	SKIDA1	TET3	HNRNPH1	CNTNAP2	HSP90AB1
RPS27L	NFIA	LRP1B	STON2	TMSB15A	SMC6	MGAT4B	VPS13A
PTPN13	IQGAP2	ZNF592	AHDC1	C12orf57	CCT4	PERP	NUCKS1
OLA1	LZTS3	ATP9A	C9orf135	PTPDC1	DEK	NTN4	REV3L
NSUN2	FA2H	CS	ADGRA2	UPF1	LARS1	RASGEF1A	SMC4
RPS7	SLC25A29	TIMM44	PDK3	TUBB2A	LRPPRC	NEBL	CDC42EP1
SLIT2	DDHD1	CDH11	PLXND1	TACC2	SEC63	UPP1	PES1
MEST	DIDO1	PRPF8	WFIKKN1	ZNF136	CLNS1A	MGLL	CCN1
C1QBP	LGALS3BP	SLC25A13	PPP3CA	SMAD3	CAPRIN1	GTPBP3	RPL36
EIF5B	ZDHHC11	UTP4	RBPJ	ZNF76	HNRNPUL1	NAV2	SBDS
AGRN	GCNT1	LMX1B	ASPH	DUSP8	BTG2	WDR1	STK26
KIF20A	MLLT10	ZCCHC8	RAP2B	TKFC	PFAS	DNAJC22	MCM9
SBF2	MYSM1	SNRNP200	FAM162A	KANK2	BAZ1A	TMSB15A	SPRYD4
CTPS1	HOMER3	ANAPC1	MT-CYB	LMX1B	EIF2B3	COL6A1	MT-ATP8
PLK2	PLPPR3	USO1	AQR	CHRM3	RPL11	MSL1	SUGT1
LMX1B	NBEAL2	NAV3	BTBD2	MVB12B	MTHFD1L	STX3	EWSR1
CLNS1A	CGAS	LARS1	KDM4C	USP22	RPS4X	FTL	HYOU1
UTP4	DMXL1	XRCC6	MMP16	RERG	PWP1	EFNA1	DAZAP1
VDAC1	VASH2	SCD	CD9	YPEL3	RB1	GADD45B	HTATSF1
NOC2L	KCTD15	HMGN2	ZBTB40	ZNF274	HDLBP	ATXN7L3B	GTPBP4
DNAJC13	NTS	ADNP2	LARP7	POLN	CARNMT1	KLF11	DGKH
ARPC2	ISLR2	H1-5	TNNT1	ABCA3	NAE1	RHOU	KNOP1
ATP5PB	CRYBG3	EEF1A1	HNRNPF	CRIP2	HSPA9	H4C9	LUC7L2
HSPA9	CXXC5	NOS1AP	ZNF281	NOTCH3	ACACA	MDC1	HIF1A
PPP1CC	YPEL4	PTPN14	PBX2	PARP9	WDR43	ARNT2	BEX3
SART1	CACNG8	TELO2	ACTN3	PDE11A	PNPT1	LRIF1	EIF2S2
ARRDC3	SYN3	CSTF3	CEP250	ZNF577	TTC3	KIAA1522	NSUN2
TMEM200A	GRAMD1A	EFTUD2	SLC6A6	KLHL36	ESF1	ZNF266	PDXP
E2F8	PPP1R3B	NODAL	MGA	NEBL	CSTB	ZNF638	EPHA7
PRR36	PREX2	ZNF283	NIPSNAP1	UVSSA	PTGES3	PDCD6-AHRR	YWHAB
EPCAM	TESK1	NUP155	MANF	RANGAP1	COL4A2	ZC3H4	GOLM1
CLSPN	IRF2BPL	FOSL2	PSME1	SH3BP2	CEBPZ	AKAP6	DHCR24
TIMM8B	RND2	ARHGAP1	EHD2	CARMIL2	TPM1	OVGP1	PKM
UHMK1	IGLON5	ARSG	CTNNA2	ZNF749	ZC3H15	TEAD4	SPRED2
LMBR1	ATP11A	MRPL37	SETX	NEDD4L	MPHOSPH10	ZNF32	AGPS
CCN2	KCNC4	CNOT1	UBN2	KLF3	RWDD1	H3C2	TLE1
PKP4	VAT1	TIMM8B	WFDC2	PARD6G	PDZD8	ZNF429	TCERG1
ATF7IP	HSPG2	POLD2	NLGN2	SUN2	MT-ND6	ZNF268	LEO1
L1TD1	FBXW11	CEP68	RPRM	LONRF3	SYNE2	GATA2	DDX18
RBPMS2	PCF11	DTL	TMPRSS11E	IL12RB2	EIF3J	ZNF561	HNRNPH1
CLDN6	TOX	MYL9	GLS	BCORL1	NOL10	SEC31A	CCT4
FDFT1	SKIDA1	ADAMTS5	HSPG2	ITGA6	TCERG1	CAMSAP3	NAMPT
SLC5A6	DDR1	ATP6V1B2	KIAA1549	RNF14	ANXA2	KANSL3	DBF4
ZNF507	PLCL2	MED24	MMP14	DSP	KNOP1	IFT46	SEPTIN7
TSR1	JUN	CPSF6	GJC1	COL6A2	TMED5	ZFP90	ZC3H13
EBNA1BP2	STON2	TCF19	CCDC136	FAM114A1	SPRED2	CSRP1	DIAPH2
HMGA1	NPY5R	DLGAP3	PHTF1	ZNF180	SSBP1	IER2	RIOK1
KIF1A	PLIN2	ZNF805	CDC14B	TNK2	SREK1IP1	NPTX2	GOLGA4
MT-ATP6	RAB12	LITAF	EARS2	DUSP3	BCCIP	ZNF568	PHGDH
PA2G4	AMH	PLXNA1	ABHD12B	GP1BA	CDK16	HMCN1	PLOD2
SUMO1	KCNQ2	ESRP1	DNAJB6	NES	SBDS	ZNF875	DDX42
KIF1C	BICRA	LRPPRC	CAPG	FRMD5	CCAR1	CTSB	SLC30A1
CCT6A	HS3ST5	FZD5	LMO7	PUM1	HNRNPK	FURIN	NLN
HDLBP	MXRA8	GNAO1	PIEZO2	GRIP2	IDI1	MDM4	EEF1B2
AHSA1	PMEPA1	UCHL1	IRX2	MGAT4A	CHCHD10	SAPCD2	HSPA4
HSPH1	HCN1	SPP1	EPS8L2	SLC22A5	TMPO	SMTN	DCUN1D5
PABPC1	MAML2	SBF1	CHEK2	ZNF569	BCLAF1	FLNC	RPL23
DLGAP3	MIF	SART1	DDX17	IGSF9B	NCAPD3	HSD17B11	LARS1
TLN1	ADGRG2	GCC2	SATB2	MAFK	SLC6A15	NA	LRATD2
MDC1	FRYL	LAMB1	LUC7L	FOXN4	TBCA	NA	CEBPZ
ADI1	GRIN3B	EXPH5	KCNQ2	KRT18	MAP1B	NA	GPR135
ZHX2	RESF1	UHMK1	CBX1	QRICH2	MRPS7	NA	GAN
ERBB2	ATP8B3	RNF138	PDIA4	DCLRE1A	PNP	NA	AASS
DNMT1	ARID3A	MXRA5	SELENOW	PIGV	EIF3M	NA	UCHL5
PBRM1	CPXM1	NOL7	ZC3H13	HLA-B	RBM8A	NA	POM121
CGN	MRS2	PLRG1	MFAP1	HOXC4	NONO	NA	BACE2
EIF4G2	NUDCD1	CALCOCO2	KLKB1	SEMA4D	UCHL5	NA	DHCR7
ZNF22	MFGE8	WDR5	C1QTNF6	SLC12A6	MTHFD2	NA	UPF3B
RPL32	FAM124A	SZT2	MAT2A	ZBTB4	STK26	NA	MBNL1
DDX24	ZNF512B	ZFAND1	CEP128	ZNF607	MT-ATP8	NA	DEK
TSEN15	HES3	PBRM1	TLE5	NA	LYAR	NA	RPL11
HIPK2	KIF13A	H4C5	PRKCG	NA	NAMPT	NA	ZFR
NUP188	MIXL1	TMEM268	MKI67	NA	RPL36AL	NA	HERPUD1
NME1	NNAT	MRPS35	NETO1	NA	RPF1	NA	CARM1
RPS21	TSPYL5	UBXN2B	SORBS2	NA	ATP1A1	NA	PFKP
ZNF100	VCL	YTHDC2	DFFA	NA	SDC2	NA	TDG
LPIN1	RASGRP2	LRRN2	LRFN5	NA	DDX10	NA	NDUFAF2
ARCN1	FBXL5	BOP1	PCF11	NA	HTATSF1	NA	CACNA2D1
PAICS	ATL3	C4orf46	HAS2	NA	NT5DC2	NA	PAICS
SET	TCIRG1	RPS6KA2	ZNF521	NA	FARSB	NA	GNL3
RAD21	WDFY3	KARS1	CBLC	NA	TIMP3	NA	HNRNPH3
ZFR	RIMS2	H2AC6	CDKN1C	NA	ELOVL2	NA	BCCIP
RPS4X	HES1	DYNC2H1	COA7	NA	ETF1	NA	POLA1
YWHAB	PHF21B	SYT10	CRABP2	NA	CAP1	NA	ANKRD18A
GRIK3	SOCS2	GAPDH	ARID1A	NA	HELLS	NA	NAE1
CCNB1	HIVEP1	FTL	ZMAT3	NA	MRPL42	NA	PRKAA1
SLC25A5	ZIC5	CCNL2	SIX3	NA	PTBP2	NA	CSTB
SQLE	ARHGEF40	ZNF264	HDAC4	NA	TLE1	NA	SIGMAR1
CFL1	H1-6	SACS	UNC13A	NA	IGF2R	NA	CDK12
EIF4E2	VARS2	H2BC17	PIP5K1B	NA	DNAJC8	NA	IPO7
ADAM9	VSIG10	RNF141	HSPE1	NA	DHCR7	NA	CLNS1A
NUCKS1	BHLHE40	FOXO3	GOLGA4	NA	EMSY	NA	CCDC34
RNF6	ARHGAP4	EIF2S3	PRPF38B	NA	PPIA	NA	AZIN1
ZC3H15	NFE2L3	UTP20	CPT1C	NA	SFPQ	NA	RASEF
DHX29	ETS2	AUNIP	ZBTB46	NA	MOB1A	NA	ATP1A1
TAF15	ACTG1	TUBB6	PRRC2B	NA	CDCA7	NA	FAM222B
YWHAQ	ATN1	CYC1	FOXD3	NA	TSR1	NA	TBCA
TMEM167A	MYH14	SF3B3	MYH14	NA	H2AC6	NA	SRSF1
GTF3C1	KMT2C	ETF1	CPT1A	NA	SRSF3	NA	MAGOH
RPAP1	SLC6A6	NAA50	PRPF4B	NA	SOD1	NA	CLU
HIF1A	CRLS1	TUFT1	IVNS1ABP	NA	CLSPN	NA	SLIT2
CAPRIN1	FAM83G	PKDCC	MBD5	NA	TDG	NA	SACS
HAX1	EFS	HOMER2	MAS1	NA	GNL3	NA	USF3
SNX5	SHPRH	CCNT2	APOE	NA	NOP16	NA	PDCD5
ZNF143	STAT6	WIZ	H1-1	NA	STRAP	NA	TUBG1
SDC3	RCOR1	PPARGC1B	ANKRD12	NA	EIF3G	NA	FAM98A
CYP2S1	CD1D	NUP205	IL17RD	NA	G3BP1	NA	HDAC8
E2F7	HTR7	FUT1	LDB2	NA	CCT3	NA	NACA
PHLDA3	SEMA4A	EXOSC8	C9orf64	NA	SND1	NA	ELOVL2
RFWD3	MTA3	RYR1	PBX3	NA	EIF3B	NA	APLP2
KDM1A	CLK3	TRMT1	LZTS3	NA	EIF4G3	NA	TUBB
ORC1	ECHDC2	CEMIP2	USP44	NA	POM121	NA	PPARGC1B
SSR3	SLC1A3	EMD	PLEKHG5	NA	EIF3E	NA	UBALD1
COX7B	IGFBP2	RPS12	LMO3	NA	TUBG1	NA	REEP5
KIF3B	FZD8	WDR77	RPS11	NA	TYW3	NA	ASPN
NCAPG	FAM227A	ARRDC3	CHST6	NA	UHRF1	NA	FDFT1
GART	NID1	ATP1A1	SOGA1	NA	DDX1	NA	NR4A3
NUP160	POU3F4	ERBB2	COL9A3	NA	HMGN5	NA	HNRNPF
SRBD1	ACADVL	ZNF22	NARF	NA	SUMO3	NA	SOX9
H2AZ1	AJAP1	DACT1	BCL6B	NA	THOC2	NA	ZNHIT6
SPTLC1	SLC22A23	IFRD1	PDP2	NA	SUGT1	NA	GARS1
GLRX3	BCOR	SLC1A1	SYT11	NA	HDAC1	NA	NSA2
CHAF1B	SMARCA2	SEMA5B	CFDP1	NA	RPS7	NA	CMPK1
TACC3	GIGYF1	RNF126	DTX2	NA	APLP2	NA	UTP15
TMED2	HEBP2	TRAPPC4	PLEKHA8	NA	KIAA1586	NA	OTUD3
POLR2G	SEMA3A	H2AC4	EVL	NA	MYH10	NA	BDP1
SARAF	RAPGEF5	NSUN2	NEFM	NA	DNTTIP2	NA	UBE2S
API5	CAVIN4	ALDH2	LTBP1	NA	SRPRA	NA	C11orf58
MYL9	TSPAN18	CAMK2D	NT5DC2	NA	DDX42	NA	CCT8
TPM3	RUNDC1	MRS2	PLEKHA2	NA	H4C5	NA	CDK16
ABCF1	TENT4A	KANSL2	MEGF10	NA	UTP11	NA	TRA2A
MAP4K4	CBLC	RGS7BP	FSBP	NA	ZFR	NA	PFAS
SF3B3	RYR1	ZNF460	PLEKHG2	NA	RPL5	NA	PNP
MICAL3	H3C3	POLR1F	DEAF1	NA	CALM3	NA	RND3
CCDC141	HTR2C	EIF4EBP2	GTF2E1	NA	RPS23	NA	CCAR1
TTK	DST	AKAP8L	BRWD3	NA	GLO1	NA	ILF3
NOVA2	MGMT	ARL8B	HSP90B1	NA	HMGN3	NA	RRP8
SAAL1	DMWD	CREB5	PWWP3A	NA	EPHA7	NA	CARNMT1
MPHOSPH6	RGL3	TBL1XR1	SFMBT2	NA	CDC37	NA	EIF2B3
SIPA1L2	FST	SPTAN1	CAMKV	NA	RPL36	NA	MRPL42
CHAMP1	MGAT4B	SLC30A1	FOXK2	NA	IBTK	NA	RNF165
ETF1	DPYSL3	DDX18	GLUL	NA	NAA50	NA	LRRC58
NET1	GPC4	ANAPC5	DYNLL1	NA	RBM19	NA	CTHRC1
PRMT1	SESN3	ATXN10	HEPH	NA	CNN3	NA	MORF4L2
M6PR	ETNK1	MPRIP	CCNJL	NA	FSCN1	NA	NAA15
RPS14	ZNF853	ABLIM1	SLC8A2	NA	CCT8	NA	HSPA9
TIMMDC1	SLC2A1	MTOR	GRIA4	NA	NUP155	NA	KIF23
CAD	LRP4	TXNRD1	ISYNA1	NA	CHMP2B	NA	ITPR2
RIOK1	RNF213	LPGAT1	RARG	NA	PLOD2	NA	CPLX2
MORC2	RBMS3	RAN	NECTIN2	NA	RPL27	NA	RBM19
SRM	PPP1R26	GCN1	PCDH10	NA	MCM9	NA	CD2AP
CDC37	PRKG1	ACSL4	HNRNPR	NA	NAA15	NA	EFCAB14
HSPE1	AACS	TARS1	ERO1A	NA	SOX9	NA	PPIA
RPL30	MEX3A	PIGG	IGF2R	NA	PTP4A2	NA	CAPRIN1
ZMPSTE24	AP1G2	SLC38A9	MT-CO1	NA	FASN	NA	ACSL3
POLR3B	LRP10	H3C10	TNIP1	NA	ABCF1	NA	CTPS1
ZNF551	P4HA1	OGFOD1	BAZ1B	NA	DHX37	NA	CYCS
ATR	UBR3	IQSEC2	PGAP6	NA	EI24	NA	ARL5A
TARDBP	ABCD1	NCDN	ZIC2	NA	CCDC47	NA	RBM25
PHAX	WDR76	EIF5	LAMA1	NA	PARK7	NA	FTH1
SNRPF	RFX5	SEMA3C	ZNF385A	NA	REV3L	NA	SLC38A7
PES1	FBXL19	MT1X	FAM83H	NA	CDC42	NA	SUMO1
EMC2	ATXN1	PSME3	MUC4	NA	EIF4G2	NA	HOMER1
SERF2	BLACAT1	AGO1	ADAMTS7	NA	PRELID3B	NA	SREK1
ZNF75A	PTPRF	PLK2	RLF	NA	TLK1	NA	PRKAR2A
RHOB	AP5B1	RPL7	PROM1	NA	UTP14A	NA	SEPHS2
TLN2	BSG	MVB12B	ZDHHC11	NA	AKAP9	NA	RPL24
COPB1	HIVEP2	ZNF43	ZNF483	NA	ACTR2	NA	ASPH
SMIM12	TBC1D23	EIF3M	MIDN	NA	KDM1A	NA	HDLBP
TUFT1	HTR1D	SLC25A3	SALL1	NA	LRRC58	NA	KCNG3
CTCF	MTCL1	ARMH4	TUBB4B	NA	PTBP1	NA	EFHD2
PDCD11	JUND	PIEZO1	PHIP	NA	RPS15A	NA	TMF1
NASP	NME2	NOS1	GNAS	NA	NME1	NA	ANKRD11
TCAF1	USP44	LAPTM4B	TTYH3	NA	POLE3	NA	CTH
BCCIP	MMP14	FRAS1	HOMER3	NA	HNRNPF	NA	CHD1
MRPS9	RUFY3	KNTC1	TMC6	NA	HNRNPH2	NA	TYW1
TCOF1	NANOG	SEC61A1	SMC1A	NA	NFIA	NA	RWDD1
WDR77	PLEKHG4B	TMEM63A	G2E3	NA	GNL3L	NA	DDX39A
PPP2R2C	THRB	CDCA7	CCDC88C	NA	COL4A1	NA	ELOA
AKAP8	HSD17B1	LONRF2	RFX7	NA	ADAMTS1	NA	SRSF8
TP53INP1	FGD6	RPLP2	LRRCC1	NA	EXT1	NA	GPATCH11
UAP1	KMT5C	ATAD2	UBE2H	NA	HERPUD1	NA	ALKBH6
SF3B2	SNTG1	PDCD11	PHF3	NA	RNASEH1	NA	UHRF1
TMA16	PCDH15	PTPN1	CTTNBP2	NA	SUPV3L1	NA	OSBPL9
RPL36AL	CBR1	YJU2	DNMT3A	NA	PPP6C	NA	ENO1
RPL7A	C1QL2	CLTC	ADAM22	NA	GNAS	NA	SMC1A
PKDCC	PGGHG	PKD1	SEMA5A	NA	AK2	NA	HMGB2
PSPH	CCDC102A	NFKBIZ	RCOR2	NA	MBNL1	NA	NCAPD3
MCM10	PIWIL2	TCEA1	UPF3B	NA	IQGAP1	NA	SAMHD1
RBL1	TBC1D8	SLC12A9	CYB5A	NA	ARRB2	NA	IK
HSP90B1	PMEL	PKP4	L1TD1	NA	NDUFAF2	NA	RAD18
SOD1	PIP5K1C	FARSB	PAK1	NA	POLR2F	NA	PCNX4
RDX	LTBP1	PEX26	GGA2	NA	TUBA1A	NA	TUBE1
ECE1	IRF2	TSR1	BHLHE40	NA	HIF1A	NA	FSBP
TRIAP1	TIGD5	GTF2IRD1	ACADVL	NA	ENAH	NA	HES4
MRPL11	PINK1	COQ3	SHROOM3	NA	MT-ND3	NA	COL10A1
RB1CC1	FOXB1	OGT	LDLR	NA	SNRNP70	NA	DNTTIP2
RPL29	PRR15	ADGRB2	MBP	NA	PRKAR2A	NA	ZNF703
AMER1	LDHD	PPTC7	TJP3	NA	TRA2A	NA	BCAT1
MRTO4	NRXN1	STOX2	CORO1C	NA	HNRNPH3	NA	MXD1
KIAA0930	HDAC9	PARM1	P4HA1	NA	SLIRP	NA	SRRM2
STXBP1	CDKL5	CNTNAP2	MSN	NA	MRTO4	NA	NOL10
TPM1	NBEAL1	FAM189A2	GSPT2	NA	PALB2	NA	POLR2F
EIF3M	AGO3	H2AW	UNC5D	NA	SHMT2	NA	ATR
CDT1	SSBP2	GTF2H3	CARMIL1	NA	EIF4A1	NA	USP15
INTS13	SNX25	H2AC20	SSB	NA	UPF3B	NA	NONO
ZNF721	ROR1	CSRP1	CCDC117	NA	PSMA4	NA	RPS6KA5
HMGB1	CCND1	YPEL5	CD200	NA	CCDC34	NA	TRMT6
ATF3	STXBP5	RTCB	TOR4A	NA	DBF4	NA	ARRB2
HNRNPD	GDF3	RBM5	TRIB2	NA	POLR3G	NA	AMMECR1
CPNE3	MEX3D	NCOA7	GABRB3	NA	MYO10	NA	HSDL2
PPIA	TNRC18	COL6A3	ORAI3	NA	SEPTIN7	NA	CCNG1
FAM168B	FGF4	EIF3D	SAMHD1	NA	NR4A3	NA	DDX24
TOMM70	PROM1	KCMF1	RGL2	NA	GPATCH4	NA	CNTN2
ANO6	CDH9	POLA1	YEATS2	NA	MTA1	NA	ELOVL5
YME1L1	PDGFA	ATG13	TBX15	NA	TPI1	NA	CAMKMT
BOP1	ADAMTS7	RARS1	ACOT13	NA	RASEF	NA	KLHL15
UBA52	ZBTB12	NTN1	KCNK12	NA	RHOA	NA	RCN2
KIF21B	NRBP2	PALM2AKAP2	PXDN	NA	SMC4	NA	ITGB1
UQCRFS1	TMEM165	POLR2G	FZD3	NA	TRIB1	NA	GNL3L
C11orf58	VWA1	RPL29	C15orf39	NA	ILF2	NA	DDX10
C1orf226	KNDC1	CHMP1B	KPNB1	NA	SF3B4	NA	FADS1
ETV5	CTDSP1	EIF4A2	ZNF165	NA	CACNA2D1	NA	SARS1
ATP6V0E1	GAD2	CSNK2B	CKB	NA	SLC4A7	NA	PMM2
RPAP3	NKAIN3	MYL6	NELL2	NA	GDAP1	NA	TTC3
DNTTIP2	PFKFB3	SNX5	TMSB15A	NA	NDUFA10	NA	POLE3
VDAC3	ZDHHC22	HNRNPM	CXCL12	NA	TRMT6	NA	CLK2
DHX57	MSI2	PCM1	IRX4	NA	EWSR1	NA	G3BP1
SDAD1	RECQL4	ZC3H7B	LIN28B	NA	AMMECR1	NA	BTAF1
POLD2	MBD3	PPP2R2C	UHRF1	NA	RADX	NA	TMEM50A
TAFA5	MKNK2	PWP1	CACNB3	NA	SMC1A	NA	TNRC6A
METAP2	ZNF160	SMURF1	NQO2	NA	RBIS	NA	PRELID3B
CALN1	KDM3A	ZNF263	CLK3	NA	NUDT21	NA	CFAP20
ZNF107	KLF13	CYP51A1	APP	NA	AP3D1	NA	NDUFAF8
SPATA13	ZDHHC23	USP53	S100A13	NA	SRRT	NA	NAA50
RPS19	PER3	ARHGAP28	UBAP2L	NA	RBBP7	NA	CALU
PCBD2	RIN1	LANCL2	FOXN3	NA	PSMB2	NA	NPIPB4
NPAT	AGO1	ZNF469	UST	NA	PCSK5	NA	PEBP1
MRPL1	FZD4	RRP12	IL4R	NA	TAF15	NA	TNFRSF13C
ATP5MC3	DMPK	BET1L	CHD3	NA	DFFA	NA	YWHAG
GSTCD	LOXHD1	ST3GAL1	GPR161	NA	USP15	NA	MYBL2
SLC25A13	AP1S2	HUWE1	HTR7	NA	SAAL1	NA	PGP
ARMH4	GAS8	PRTFDC1	TOP2A	NA	HNRNPL	NA	TALDO1
GAR1	LRFN4	H2BC12	ADCY6	NA	PLBD2	NA	SFPQ
OSTC	TAS2R4	TBL1X	OBSCN	NA	ITGB1	NA	ENAH
ZNF146	KIAA1549	PSMF1	CD82	NA	PRPF38B	NA	RTRAF
MRGBP	GALNT17	KCTD12	NPR1	NA	TNPO2	NA	STUB1
PHB	SENP7	EIF1B	ANXA6	NA	CHD1	NA	POLR3G
CALM1	WDR90	TUBE1	IGF2BP2	NA	KPNA6	NA	TTYH3
RPN2	LETMD1	REEP4	SLC24A2	NA	MARS1	NA	TRIM33
FARSB	PLPP1	CAPZA2	CDS2	NA	ST13	NA	GPI
DDX23	CPZ	RPAP1	FSCN1	NA	FBL	NA	R3HDM1
SRP14	SPEN	TOMM70	CNPY3	NA	TXLNG	NA	ANKRD52
TOPORS	KCNT2	TTC28	ATP5PD	NA	DNAJC11	NA	LSM14A
AGAP1	LMNTD2	TBRG4	ITPRIPL1	NA	PER2	NA	CCDC138
POLR3G	SPOCK3	RHNO1	RTP1	NA	ACTR3	NA	CDKN2B
IARS1	ALPG	MAN1C1	CRLF1	NA	HDAC2	NA	CCT7
PSMC6	FIGNL2	SERINC1	PRAC1	NA	DHCR24	NA	NOL8
ARF1	ZBTB8B	GGNBP2	WSB1	NA	LSM14A	NA	OSTM1
PGM2L1	TESMIN	IPO11	MYO1C	NA	IQGAP2	NA	MAP7D3
UQCRB	PPP1R3F	H2AC17	IRF2BPL	NA	AKT1S1	NA	DHX9
SNRPG	SLCO5A1	TLN1	MCL1	NA	ASPH	NA	SUPT16H
CALD1	ZBTB40	RPL10A	PAPSS2	NA	SNX3	NA	SSBP1
FTL	PHF13	PTPRK	SRSF2	NA	TTPAL	NA	CTU1
CKAP2L	SHC2	PRMT5	TRABD2B	NA	WLS	NA	DROSHA
RLIM	DNM1	RPLP0	GSTA4	NA	PSME3	NA	PITPNB
MAVS	SSH3	ZNF664	GSDMD	NA	TRAP1	NA	WARS2
LASP1	DR1	HTT	RBM7	NA	DDX41	NA	MRPS34
AMOTL1	SLC37A1	PLEKHG3	RPA2	NA	EIF2S1	NA	PNPT1
OGDH	NPRL3	SSU72	DBNDD1	NA	PPIH	NA	SHPRH
TTLL4	FUBP1	MRPL11	NME4	NA	STT3B	NA	TCEAL9
SMARCD1	LTBP4	LIN7C	RPS24	NA	SPRYD4	NA	WDR75
DHX38	EIF2AK3	ARHGEF17	BICD2	NA	ZC3H13	NA	RRP1B
SEPTIN11	WDR6	MMP24	MAGI3	NA	HMGCR	NA	ANO6
RPF1	STXBP5L	RIOX2	NR5A2	NA	RIOK1	NA	CYP19A1
LARS1	ZBTB4	CDCA8	RAB3A	NA	SF3B1	NA	LGR4
SKA1	PDZD4	PDE3B	TRIM56	NA	M6PR	NA	LRPPRC
MORF4L2	DYNC2I1	ASB13	TSPAN14	NA	ZWINT	NA	EIF3E
EPB41	SBK1	CSDE1	PCBP1	NA	DDX24	NA	MLYCD
THUMPD1	TTN	CNTNAP3	ADGRA3	NA	CDC5L	NA	RBM26
ZNF134	SLC16A5	TARBP1	PTPN6	NA	MATK	NA	TSR1
HERPUD1	INSYN2A	RBBP7	NSD2	NA	PRPF19	NA	NEMF
CRYBG1	CCDC136	NXN	NNAT	NA	PBX1	NA	PSMD12
PSME4	GAA	RPL37	NID1	NA	DCUN1D5	NA	CCNT2
RND3	TMEM250	PABPC4	GDF11	NA	FDPS	NA	CALD1
WDR75	DOCK6	XYLT1	IDH2	NA	LDHB	NA	PRDM6
RPLP0	RMND5B	MRPL9	HECTD1	NA	GNB1	NA	DNAJC8
SEC61A1	PDE4D	SOCS7	KDM2B	NA	COPB2	NA	EIF3M
KRT18	GSTO2	SURF2	CHMP2A	NA	DUS3L	NA	OR10A2
SREK1	HEPH	NUCKS1	ID3	NA	WBP11	NA	CCDC88A
UBXN2B	HSPB1	CACNA2D3	KAT6B	NA	PLEKHA3	NA	BOLA3
GRPEL2	FREM2	ESYT1	TMEM123	NA	SETD1A	NA	RANBP1
PSMF1	H1-1	ADD1	DCP2	NA	PDE3B	NA	DONSON
RAB2A	CROCC	H6PD	ZNF248	NA	NSRP1	NA	COA7
RARS1	PITPNC1	PTCH1	GPR162	NA	SNRPD1	NA	PTGES3
GPX8	MAP4K3	PPP2R1B	MTAP	NA	SIGMAR1	NA	PHRF1
NDUFB10	LRAT	DUSP3	H2AX	NA	SRSF9	NA	PRPF38B
UHRF1BP1	SMAD6	SLC29A1	STMN1	NA	PCNA	NA	CNOT4
EPB41L2	PVRIG	DYNC1H1	NANOG	NA	GOLM1	NA	FABP5
NDUFS5	HELZ2	EPM2AIP1	ZNF473	NA	EIF3I	NA	EIF3G
TRAPPC4	INTS6	OPLAH	PBX1	NA	EPB41	NA	ZNF644
CDC5L	NYAP1	RLIM	SLMAP	NA	NOL8	NA	SMC5
LPGAT1	SRRT	SLC25A36	MMP17	NA	TFAM	NA	DDX1
NT5DC1	CNTLN	H2BC11	ABCA7	NA	ZNF711	NA	EI24
CERS6	ADCY6	NQO1	CTSC	NA	CBX1	NA	ZSCAN12
GNB1	COL20A1	TLN2	FAT1	NA	HOMER1	NA	NUDT21
CDC20	UNC79	HMGCS1	ZNF649	NA	TMF1	NA	ATG3
INHBE	CDC42EP4	PRIMA1	MT-CO3	NA	CNKSR3	NA	EIF4A1
POLR2L	DAZL	ECHDC1	CHD8	NA	CRABP2	NA	SNRPD1
SHANK2	MYL5	LRRC47	SOS1	NA	SUMO2	NA	ZNF292
DDX3X	GLI3	PSMD13	CNP	NA	BCAT1	NA	CEP290
LETM1	RAP1GAP2	SCCPDH	ASF1B	NA	BNIP2	NA	SNX3
FAM114A1	CXADR	DDX1	ADAM10	NA	DYRK2	NA	DDX27
SLC1A1	BST2	OGA	ST6GAL1	NA	SIRT1	NA	RBM8A
GINS4	CCDC91	MCM3AP	SHC3	NA	GSR	NA	NPAT
CACYBP	LRP2BP	CBX4	TNRC6B	NA	RAP2C	NA	SF3B2
CAVIN1	ZNF75D	SERPINH1	DYNC2I1	NA	RND3	NA	TRMT11
DIRAS1	ESPN	CDC20	HIVEP2	NA	ADK	NA	YWHAH
WDR43	PPP2R2B	PLD3	FBRS	NA	USP1	NA	CA2
ADIPOR1	KLKB1	U2AF2	ADGRL1	NA	AP3B1	NA	IPO9
MORF4L1	CLU	SKA1	RPS29	NA	WDR3	NA	BEX4
TENT5C	CAPG	TRIP13	SLC39A8	NA	FAM189B	NA	AGAP9
MTOR	FAM174B	STK39	PRICKLE3	NA	SAMHD1	NA	MTA1
TSG101	PHF21A	MRPL2	NBEAL1	NA	RBM3	NA	NXF1
SPP1	SLC39A8	HGS	AMH	NA	ACAT2	NA	SNX9
MVD	ITM2A	TNS1	VENTX	NA	CA2	NA	STRAP
AURKA	MRC2	YIPF6	BRSK1	NA	AHSA1	NA	GEN1
USF3	SMAD2	CACNG4	AP1M2	NA	H4C8	NA	MEGF8
MT-CO3	PCDHGC3	SPTLC1	TLE4	NA	UQCRH	NA	MTREX
ZNF845	NARF	TAF15	H1-0	NA	HEATR3	NA	ANKRD26
DPYSL5	ZNF521	SMOX	GPSM3	NA	SNU13	NA	DIMT1
ADCY2	SCUBE3	YTHDF1	COL11A2	NA	STUB1	NA	UBE4B
DCTN1	TOX3	TMEM131L	PLEKHA4	NA	RUVBL1	NA	HYPK
MRPS12	PPP1R3E	NUP93	TMTC1	NA	SEPHS2	NA	ZNF711
SLC3A2	PPP1R9A	GATAD2A	RPS8	NA	CDC73	NA	ALDH1A2
H2BC18	PAK1	PCID2	DOCK2	NA	KIF23	NA	FASN
NGFR	AC124312.1	ERN1	TUBA1C	NA	PANK3	NA	ZNF746
MMP2	DIP2A	MRFAP1	CALR	NA	SLC20A1	NA	NUDT5
AC015802.6	CCDC150	NUP160	SRSF3	NA	MPV17L2	NA	EIF5A
CDCA7L	ITGB5	ZNF451	MT-ND4	NA	USP36	NA	AGO1
PI4K2B	AGO4	UBIAD1	KCNMB4	NA	MTFR2	NA	RB1
ZMYM4	NFIB	VEPH1	WDR76	NA	RAB18	NA	ABCF1
BOLA3	AP2A2	CKAP5	NKX1-2	NA	CTCF	NA	H2AC6
RRP9	ANKRD52	CFL2	CA14	NA	TOE1	NA	SLC12A2
OAT	LRBA	CPNE3	KCND2	NA	ELOA	NA	SLK
HM13	ZYG11A	BSN	HPN	NA	ADGRL1	NA	COX6B1
ZNF480	DLG4	IFFO2	NECTIN1	NA	ANKRD52	NA	PLP2
NCAPD3	ANOS1	ABCE1	COL7A1	NA	CITED2	NA	SPIDR
SOX9	MUC6	CDH4	FUT11	NA	PTPN11	NA	FARSB
PPM1E	GPR161	FANCE	SORT1	NA	MYBL2	NA	PPP1R14B
NUP62	PCDH1	ARFGAP2	EGLN1	NA	PAFAH1B2	NA	TXLNA
WDR3	FEZ1	ESPL1	EZR	NA	PAK2	NA	IBTK
SCCPDH	PCDHAC1	ACAT2	PIK3AP1	NA	LMAN1	NA	MOB1A
RPS6	ADRA2A	IQGAP1	MRGPRF	NA	MXD1	NA	DHX37
COA4	CHD3	FAM107B	KCNN2	NA	ATP5PB	NA	VRK1
SNRPA1	IGSF9B	NDUFA10	TSHZ3	NA	SON	NA	PM20D2
PNRC2	PSME1	H2AZ1	NDUFB4	NA	TIMM23	NA	LYAR
VDAC2	ROBO2	SRD5A1	RND3	NA	MRPL19	NA	CRLS1
FGFRL1	TRAF5	ACSS2	ZNF638	NA	LONP1	NA	HSPA14
GOT1	FAM149A	FANCG	PNMA8B	NA	XPOT	NA	WRN
KRT8	HSPA1B	RNMT	MT-ND3	NA	ALYREF	NA	OMD
GEMIN5	HAS2	PRODH	HIP1	NA	TKT	NA	CHMP4B
JPH4	ZNF827	AP2M1	EP300	NA	TRIP12	NA	CMSS1
CSDE1	ZC3HAV1L	VCAN	RAPGEF5	NA	HMGB2	NA	KDM1A
PTBP3	FAM200B	EAF1	DBT	NA	EFCAB14	NA	SF3B4
RIPOR2	OGDHL	PHKA1	ADAMTS19	NA	GNB4	NA	PSAT1
XBP1	RCC2	CDCA5	BAZ1A	NA	PRPS2	NA	SLC8A1
ZNF85	PLXDC2	PCBP4	PLA2G3	NA	PMM2	NA	DNAL1
TMEM88	DOT1L	RELCH	CGNL1	NA	RARS1	NA	OXNAD1
LRRN1	DENND4B	DPP8	PTPN12	NA	PPARGC1B	NA	MAP4K5
ABCC4	CNST	RPL4	ZNF462	NA	COLEC12	NA	DAZAP2
FMNL2	TET1	MRPL20	RAB25	NA	PPP1CB	NA	SLC6A15
SSR1	CEMIP2	KIF26A	KCNH8	NA	RPL14	NA	ARL13B
PPP1R15B	TPSG1	BMS1	MYO15B	NA	CDC42EP1	NA	OR2AG1
NUP155	TLK1	STYXL1	TAOK3	NA	CD2AP	NA	LSM12
NUP37	PHIP	SLC9A8	FADS1	NA	AGO1	NA	GFOD1
CDH11	EPHB4	STOM	SOX4	NA	TCEAL9	NA	LIN7C
CHD7	LCK	CEBPZ	ZNF467	NA	PSMA3	NA	WDPCP
PALB2	TXNIP	MAFG	PLCD1	NA	CARM1	NA	SLC20A2
GRPEL1	CLDN3	PES1	CACNA1A	NA	API5	NA	TMED5
PLCD3	ADAMTS13	INSM1	GNAI2	NA	KCTD3	NA	CAP1
LRRC8A	COL7A1	COPB1	ARGLU1	NA	SLK	NA	RPL5
CHCHD3	H2AC12	STAT5B	RGS14	NA	NDUFB10	NA	TGS1
YJU2	WRNIP1	SUPV3L1	FOSL1	NA	TUBA1C	NA	BOD1L1
ESPL1	USP22	NUAK1	PNISR	NA	COPS3	NA	PUS7
GDF15	S100A11	ZFR	PPP1R18	NA	MYBBP1A	NA	NCSTN
MCM4	BMT2	ZNF268	DDX58	NA	SNAPC1	NA	HBD
ZNF253	GALNT3	FERMT1	PLIN2	NA	MTF1	NA	CHERP
ZW10	PROB1	FKTN	PTTG1	NA	TGS1	NA	RAB18
DHX36	FZR1	FECH	PHLPP1	NA	YWHAQ	NA	TMPO
EPM2AIP1	GLTP	RAB11FIP1	KCNC3	NA	RAB5C	NA	AK2
ZRANB2	C12orf45	RHBDD1	LPCAT1	NA	SNAI2	NA	TTC19
PDIA3	APCDD1	FKBP1A	ADGRL2	NA	ZBTB7A	NA	ATP6V0E1
NR6A1	THBS3	ARHGAP19	FKBP1B	NA	CTPS1	NA	DST
TIMM44	TRIP10	SMPD4	EML3	NA	RNF165	NA	GTF3C1
EFTUD2	MUC4	TMBIM6	HELZ2	NA	CCDC88A	NA	CRYBG3
U2AF2	TRIM56	EMC1	GLI3	NA	ZNF512B	NA	NRIP2
SF3A3	ZNF467	FANCD2	NCOA2	NA	IARS1	NA	BASP1
ERCC6L	IPMK	HS3ST3A1	BNIP3L	NA	OSBPL9	NA	CNKSR3
RIMS3	IGSF8	EMG1	SOCS1	NA	DCTPP1	NA	ATAD3B
MDM4	SLC25A1	ATPAF1	FKBP5	NA	UTP6	NA	CDCA7
SLFN5	HPN	FOXL2	EMSY	NA	DLC1	NA	EPB41
TNS1	TNRC6C	DOP1B	GRPR	NA	DACH1	NA	CCDC66
PIMREG	EMILIN2	MAP4	SRRM1	NA	NARS1	NA	CDC37
ANXA3	MALT1	FGFR2	TRIM13	NA	VMA21	NA	BRCC3
CIZ1	ZNF331	NCAM1	H2AJ	NA	PILRB	NA	FUS
ZNF84	FKBP10	GABPB1	MT-ND5	NA	CEP290	NA	RPL27
COX4I1	SLC16A4	CCT7	RBM12B	NA	CELF1	NA	C9orf78
NAV3	RALGPS2	C11orf58	CHST11	NA	SSR3	NA	GPR18
TNFRSF10B	CPE	LCOR	NA	NA	NSMF	NA	NRDC
FHOD3	RSRP1	NBR1	NA	NA	NOL6	NA	LENG8
NCBP1	ERF	RANGAP1	NA	NA	BACE2	NA	RPF2
NQO1	CDS2	VPS52	NA	NA	CDC6	NA	MRPL17
IPO5	GPR87	XPO5	NA	NA	SAE1	NA	SH3GL1
PSMD2	COA7	MLX	NA	NA	DCTN1	NA	TTLL5
SUMO2	ZBTB7A	YWHAQ	NA	NA	SEC61G	NA	RRP36
EML4	CSPP1	DNAH11	NA	NA	ADSS2	NA	LMNB1
POU5F1B	CA11	TGFBR1	NA	NA	ARL5A	NA	SNRNP70
URB1	PRAG1	CDC25A	NA	NA	LRRFIP1	NA	CDK11B
FAM83D	PHF23	PELP1	NA	NA	RPS6KB1	NA	MT-ND2
AATF	GPRC5B	RAB2A	NA	NA	RPS3	NA	LIX1L
IBTK	C1QTNF6	ITPK1	NA	NA	SACS	NA	STRN
SAR1B	NA	PGAP2	NA	NA	C11orf58	NA	FTSJ3
KANSL2	NA	LIMK2	NA	NA	MATR3	NA	MARS1
TPM2	NA	PLXNA2	NA	NA	NIFK	NA	ATP13A1
NDUFS2	NA	MDC1	NA	NA	POLA1	NA	NA
DEF8	NA	LASP1	NA	NA	CDK12	NA	NA
HS6ST2	NA	CCT3	NA	NA	PITPNB	NA	NA
ARL6IP4	NA	AFF2	NA	NA	STT3A	NA	NA
SAE1	NA	GTPBP4	NA	NA	TPM4	NA	NA
ANAPC5	NA	ADAMTS1	NA	NA	DPYSL5	NA	NA
EIF1AY	NA	ADI1	NA	NA	PSMD14	NA	NA
ANAPC1	NA	EEF1B2	NA	NA	AMD1	NA	NA
RAB11FIP1	NA	UPP1	NA	NA	EIF2S3	NA	NA
SRSF4	NA	RAB3GAP1	NA	NA	RPS21	NA	NA
PCNA	NA	POLR2B	NA	NA	PSMA5	NA	NA
LYN	NA	TIMM50	NA	NA	CFL1	NA	NA
RGS5	NA	PPP1CA	NA	NA	GPX4	NA	NA
ZNF260	NA	NDFIP1	NA	NA	ISG20L2	NA	NA
NAP1L1	NA	PELI2	NA	NA	CLK2	NA	NA
ZNF430	NA	H2BC8	NA	NA	PPA1	NA	NA
UQCRQ	NA	ATP6V1A	NA	NA	DLAT	NA	NA
THAP12	NA	CPNE1	NA	NA	PRMT1	NA	NA
EIF5AL1	NA	MYO5B	NA	NA	WDR12	NA	NA
LDAH	NA	SH3BP2	NA	NA	CCDC18	NA	NA
GALNT16	NA	ENTR1	NA	NA	PDP2	NA	NA
LDHB	NA	SMG5	NA	NA	MOCS3	NA	NA
TRAF6	NA	IQSEC1	NA	NA	RPS27A	NA	NA
WNT5B	NA	NA	NA	NA	EFHD2	NA	NA
MAFB	NA	NA	NA	NA	RCC2	NA	NA
LSS	NA	NA	NA	NA	GAN	NA	NA
R3HDM1	NA	NA	NA	NA	CALD1	NA	NA
PLEKHG3	NA	NA	NA	NA	PAXBP1	NA	NA
ADM2	NA	NA	NA	NA	SH3GL1	NA	NA
ARPC3	NA	NA	NA	NA	STRBP	NA	NA
DAG1	NA	NA	NA	NA	CNBP	NA	NA
KRT19	NA	NA	NA	NA	PRPF8	NA	NA
BMERB1	NA	NA	NA	NA	BDP1	NA	NA
KIF20B	NA	NA	NA	NA	CCNT2	NA	NA
KNOP1	NA	NA	NA	NA	PRPF31	NA	NA
JUP	NA	NA	NA	NA	ELOVL5	NA	NA
SRGAP3	NA	NA	NA	NA	FADS2	NA	NA
EIF4B	NA	NA	NA	NA	MRPL3	NA	NA
MAP7D3	NA	NA	NA	NA	ATP6V0E1	NA	NA
ZBTB24	NA	NA	NA	NA	CAPZA1	NA	NA
CSNK2A1	NA	NA	NA	NA	RBM28	NA	NA
PSME3	NA	NA	NA	NA	PAK1IP1	NA	NA
BAIAP2L1	NA	NA	NA	NA	ATAD3A	NA	NA
MTREX	NA	NA	NA	NA	WDR46	NA	NA
GOLM1	NA	NA	NA	NA	LAMC1	NA	NA
MAK16	NA	NA	NA	NA	TM9SF3	NA	NA
PRKAA1	NA	NA	NA	NA	CCDC59	NA	NA
KREMEN1	NA	NA	NA	NA	COA7	NA	NA
MNT	NA	NA	NA	NA	LMNB1	NA	NA
NDUFB1	NA	NA	NA	NA	CLTC	NA	NA
ANXA5	NA	NA	NA	NA	HNRNPAB	NA	NA
CDK11B	NA	NA	NA	NA	SLC39A10	NA	NA
SEM1	NA	NA	NA	NA	NLN	NA	NA
NIP7	NA	NA	NA	NA	GALNT13	NA	NA
EDA2R	NA	NA	NA	NA	RRP36	NA	NA
LIN7C	NA	NA	NA	NA	NRDC	NA	NA
SLC7A3	NA	NA	NA	NA	MCMBP	NA	NA
TASOR2	NA	NA	NA	NA	UTP15	NA	NA
RTCB	NA	NA	NA	NA	UBAP2L	NA	NA
FAM136A	NA	NA	NA	NA	CCT7	NA	NA
ZNF304	NA	NA	NA	NA	NFE2L2	NA	NA
IMPDH1	NA	NA	NA	NA	BAX	NA	NA
MAPRE1	NA	NA	NA	NA	SRSF11	NA	NA
PUM3	NA	NA	NA	NA	THUMPD1	NA	NA
CTDSPL	NA	NA	NA	NA	RHOB	NA	NA
ZNF180	NA	NA	NA	NA	DAZAP2	NA	NA
HACD1	NA	NA	NA	NA	PUS7	NA	NA
GPCPD1	NA	NA	NA	NA	NDUFA5	NA	NA
NT5DC3	NA	NA	NA	NA	GNG4	NA	NA
RPL4	NA	NA	NA	NA	EXOSC6	NA	NA
DIS3L	NA	NA	NA	NA	BMS1	NA	NA
RBBP7	NA	NA	NA	NA	TPGS2	NA	NA
COPS3	NA	NA	NA	NA	CENPJ	NA	NA
NA	NA	NA	NA	NA	PHF14	NA	NA
NA	NA	NA	NA	NA	SRSF8	NA	NA
NA	NA	NA	NA	NA	TUBE1	NA	NA
NA	NA	NA	NA	NA	PEBP1	NA	NA
NA	NA	NA	NA	NA	MCM7	NA	NA
NA	NA	NA	NA	NA	ERGIC2	NA	NA
NA	NA	NA	NA	NA	UBXN1	NA	NA
NA	NA	NA	NA	NA	PRMT6	NA	NA
NA	NA	NA	NA	NA	ELAVL1	NA	NA
NA	NA	NA	NA	NA	PPP6R1	NA	NA
NA	NA	NA	NA	NA	FAM222B	NA	NA
NA	NA	NA	NA	NA	SNRPG	NA	NA
NA	NA	NA	NA	NA	CDKN2A	NA	NA
NA	NA	NA	NA	NA	DGKH	NA	NA
NA	NA	NA	NA	NA	PSMD6	NA	NA
NA	NA	NA	NA	NA	DHX36	NA	NA
NA	NA	NA	NA	NA	NOC2L	NA	NA
NA	NA	NA	NA	NA	IMP4	NA	NA
NA	NA	NA	NA	NA	CUTC	NA	NA
NA	NA	NA	NA	NA	ZNF777	NA	NA
NA	NA	NA	NA	NA	DGKE	NA	NA
NA	NA	NA	NA	NA	MT-ND2	NA	NA
NA	NA	NA	NA	NA	MED4	NA	NA
NA	NA	NA	NA	NA	PRKDC	NA	NA
NA	NA	NA	NA	NA	PSMD12	NA	NA
NA	NA	NA	NA	NA	LRRC59	NA	NA
NA	NA	NA	NA	NA	PFDN2	NA	NA
NA	NA	NA	NA	NA	UCK2	NA	NA
NA	NA	NA	NA	NA	SLC38A7	NA	NA
NA	NA	NA	NA	NA	MTREX	NA	NA
NA	NA	NA	NA	NA	POU3F3	NA	NA
NA	NA	NA	NA	NA	TPT1	NA	NA
NA	NA	NA	NA	NA	NDUFV1	NA	NA
NA	NA	NA	NA	NA	TIMM8A	NA	NA
NA	NA	NA	NA	NA	ZNF275	NA	NA
NA	NA	NA	NA	NA	PRKCSH	NA	NA
NA	NA	NA	NA	NA	PSMB4	NA	NA
NA	NA	NA	NA	NA	GTF3A	NA	NA
NA	NA	NA	NA	NA	SRP54	NA	NA
NA	NA	NA	NA	NA	NXF1	NA	NA
NA	NA	NA	NA	NA	DSC3	NA	NA
NA	NA	NA	NA	NA	TYMS	NA	NA
NA	NA	NA	NA	NA	FKBP3	NA	NA
NA	NA	NA	NA	NA	ANKDD1A	NA	NA
NA	NA	NA	NA	NA	ACADM	NA	NA
NA	NA	NA	NA	NA	NEMF	NA	NA
NA	NA	NA	NA	NA	PDCD2	NA	NA
NA	NA	NA	NA	NA	FARSA	NA	NA
NA	NA	NA	NA	NA	PSME4	NA	NA
NA	NA	NA	NA	NA	NAT10	NA	NA
NA	NA	NA	NA	NA	PES1	NA	NA
NA	NA	NA	NA	NA	UAP1	NA	NA
NA	NA	NA	NA	NA	TPP1	NA	NA
NA	NA	NA	NA	NA	CCDC124	NA	NA
NA	NA	NA	NA	NA	POLD1	NA	NA
NA	NA	NA	NA	NA	EXOSC10	NA	NA
NA	NA	NA	NA	NA	PHB2	NA	NA
NA	NA	NA	NA	NA	NOL11	NA	NA
NA	NA	NA	NA	NA	NFATC2IP	NA	NA
NA	NA	NA	NA	NA	RAB2A	NA	NA
NA	NA	NA	NA	NA	ATAD3B	NA	NA
NA	NA	NA	NA	NA	LBR	NA	NA
NA	NA	NA	NA	NA	LIN7C	NA	NA
NA	NA	NA	NA	NA	OSBPL8	NA	NA
NA	NA	NA	NA	NA	RTRAF	NA	NA
NA	NA	NA	NA	NA	PHC3	NA	NA
NA	NA	NA	NA	NA	CAD	NA	NA
NA	NA	NA	NA	NA	PRDM6	NA	NA
NA	NA	NA	NA	NA	ARHGEF12	NA	NA
NA	NA	NA	NA	NA	ARL13B	NA	NA
NA	NA	NA	NA	NA	RBM25	NA	NA
NA	NA	NA	NA	NA	TNC	NA	NA
NA	NA	NA	NA	NA	GAL	NA	NA
NA	NA	NA	NA	NA	WARS2	NA	NA
NA	NA	NA	NA	NA	PRKAA1	NA	NA
NA	NA	NA	NA	NA	BRIX1	NA	NA
NA	NA	NA	NA	NA	LENG8	NA	NA
NA	NA	NA	NA	NA	DEPP1	NA	NA
NA	NA	NA	NA	NA	YTHDC2	NA	NA
NA	NA	NA	NA	NA	BPNT2	NA	NA
NA	NA	NA	NA	NA	CHERP	NA	NA
NA	NA	NA	NA	NA	CLU	NA	NA
NA	NA	NA	NA	NA	EIF3A	NA	NA
NA	NA	NA	NA	NA	MLYCD	NA	NA
NA	NA	NA	NA	NA	POGK	NA	NA
NA	NA	NA	NA	NA	GART	NA	NA
NA	NA	NA	NA	NA	KDELR1	NA	NA
NA	NA	NA	NA	NA	OPA1	NA	NA
NA	NA	NA	NA	NA	KRI1	NA	NA
NA	NA	NA	NA	NA	TBX18	NA	NA
NA	NA	NA	NA	NA	STYX	NA	NA
NA	NA	NA	NA	NA	ATP5PF	NA	NA
NA	NA	NA	NA	NA	UBE4A	NA	NA
NA	NA	NA	NA	NA	MYH9	NA	NA
NA	NA	NA	NA	NA	SLC38A1	NA	NA
NA	NA	NA	NA	NA	WASHC5	NA	NA
NA	NA	NA	NA	NA	CHCHD2	NA	NA
NA	NA	NA	NA	NA	DVL2	NA	NA
NA	NA	NA	NA	NA	EDF1	NA	NA
NA	NA	NA	NA	NA	MORF4L1	NA	NA
NA	NA	NA	NA	NA	NAA10	NA	NA
NA	NA	NA	NA	NA	UQCRB	NA	NA
NA	NA	NA	NA	NA	DROSHA	NA	NA
NA	NA	NA	NA	NA	CKS2	NA	NA
NA	NA	NA	NA	NA	SLC8A1	NA	NA
NA	NA	NA	NA	NA	MTOR	NA	NA
NA	NA	NA	NA	NA	ATP5IF1	NA	NA
NA	NA	NA	NA	NA	GLUD1	NA	NA
NA	NA	NA	NA	NA	PPP1R14B	NA	NA
NA	NA	NA	NA	NA	UGGT1	NA	NA
NA	NA	NA	NA	NA	EIF4B	NA	NA
NA	NA	NA	NA	NA	HSPA14	NA	NA
NA	NA	NA	NA	NA	PM20D2	NA	NA
NA	NA	NA	NA	NA	ABCE1	NA	NA
NA	NA	NA	NA	NA	ATP6V1F	NA	NA
NA	NA	NA	NA	NA	HEY1	NA	NA
NA	NA	NA	NA	NA	GPATCH11	NA	NA
NA	NA	NA	NA	NA	UBLCP1	NA	NA
NA	NA	NA	NA	NA	ECPAS	NA	NA
NA	NA	NA	NA	NA	SFXN1	NA	NA
NA	NA	NA	NA	NA	MRPL47	NA	NA
NA	NA	NA	NA	NA	JPT1	NA	NA
NA	NA	NA	NA	NA	TMCO1	NA	NA
NA	NA	NA	NA	NA	HBS1L	NA	NA
NA	NA	NA	NA	NA	TRAK2	NA	NA
NA	NA	NA	NA	NA	FASTKD3	NA	NA
NA	NA	NA	NA	NA	CALU	NA	NA
NA	NA	NA	NA	NA	KCTD12	NA	NA
NA	NA	NA	NA	NA	TXLNA	NA	NA
NA	NA	NA	NA	NA	APEX1	NA	NA
NA	NA	NA	NA	NA	ARGLU1	NA	NA
NA	NA	NA	NA	NA	BNIP3	NA	NA
NA	NA	NA	NA	NA	PDCD11	NA	NA
NA	NA	NA	NA	NA	REEP5	NA	NA
NA	NA	NA	NA	NA	SLC20A2	NA	NA
NA	NA	NA	NA	NA	GCC2	NA	NA
NA	NA	NA	NA	NA	IGF2BP3	NA	NA

## Sheet: Ext.Fig.5c
Condition	ID	Description	p.adjust	geneID	Count	FoldEnrichment
hiPSCi_sgHBS1L_up	GO:0043039	tRNA aminoacylation	1.93236e-09	WARS1/GARS1/SARS1/CARS1/MARS1/NARS1/AARS1/YARS1/EPRS1/IARS1/FARSB/RARS1/LRRC47/KARS1/LARS1/TARS1	16	10.024
hiPSCi_sgHBS1L_up	GO:0036003	positive regulation of transcription from RNA polymerase II promoter in response to stress	0.00024974	SESN2/ATF3/DDIT3/CEBPB/VEGFA/ATF4/TP53/GCN1	8	9.18866
hiPSCi_sgHBS1L_up	GO:0006413	translational initiation	6.46023e-10	EIF4EBP1/ATF4/EIF1/EIF6/POLR2G/PPP1R15B/UHMK1/EIF2S2/EIF1B/YTHDF1/RPS5/PPP1CA/EIF3M/DDX3X/EIF3D/MTOR/DDX1/ABCE1/EIF2S3/EIF4A2/EIF4G2/EIF5/EIF4EBP2/LARP1/EIF4G1/CSDE1	26	5.97263
hiPSCi_sgHBS1L_up	GO:1902475	L-alpha-amino acid transmembrane transport	0.000166169	SLC7A11/SLC1A4/SLC7A5/SLC1A1/SLC7A1/SLC43A1/SLC6A9/SLC1A5/SLC7A3/SLC3A2/SLC38A9/SLC25A13/SLC38A1	13	5.34862
hiPSCi_sgHBS1L_up	GO:0070059	intrinsic apoptotic signaling pathway in response to endoplasmic reticulum stress	0.000390442	CHAC1/TRIB3/DDIT3/HERPUD1/CEBPB/ERN1/PMAIP1/ATF4/XBP1/PTPN1/TP53/TMBIM6	12	5.25066
hiPSCi_sgHBS1L_up	GO:0034250	positive regulation of cellular amide metabolic process	1.34191e-05	NIBAN1/VIM/SAMD4A/PINK1/THBS1/EIF6/POLR2G/UHMK1/RBM3/LIN28A/YTHDF1/CIRBP/SP1/EIF5A/DDX3X/EIF3D/ERBB2/MTOR/EIF2S3/EIF4G2/LARP1/EIF4G1/CSDE1	23	3.79651
hiPSCi_sgHBS1L_up	GO:0016241	regulation of macroautophagy	0.00024548	SESN2/WIPI1/HMOX1/LZTS1/ERN1/CALCOCO2/PINK1/RNF41/ATP6V1B2/CAPN1/TP53/RAB3GAP1/SPTLC1/ATP6V1A/UCHL1/SNX5/MTOR/HTT/LARP1/GAPDH	20	3.48936
hiPSCi_sgHBS1L_up	GO:0006913	nucleocytoplasmic transport	1.14893e-05	BACH2/PRICKLE1/XPOT/EIF6/EMD/SMURF1/PCID2/UHMK1/AKAP8L/PKD1/FERMT1/TP53/TRIM28/HSPA9/IPO11/NUP188/PPP1CC/NUP93/PTPN14/NSUN2/NUP155/MCM3AP/TNPO1/CPSF6/ABCE1/IPO5/XPO5/NUP205/RANGAP1/FLNA/SMG5/NUP160/RAN	33	2.9535
hiPSCi_sgHBS1L_up	GO:0051169	nuclear transport	1.14893e-05	BACH2/PRICKLE1/XPOT/EIF6/EMD/SMURF1/PCID2/UHMK1/AKAP8L/PKD1/FERMT1/TP53/TRIM28/HSPA9/IPO11/NUP188/PPP1CC/NUP93/PTPN14/NSUN2/NUP155/MCM3AP/TNPO1/CPSF6/ABCE1/IPO5/XPO5/NUP205/RANGAP1/FLNA/SMG5/NUP160/RAN	33	2.9535
hiPSCi_sgHBS1L_up	GO:0022613	ribonucleoprotein complex biogenesis	1.29921e-06	RIOX2/ATR/YJU2/EIF6/EXOSC8/URB1/RSL24D1/RPL10/MDN1/SRSF5/EIF2S2/UTP4/BOP1/PWP1/EMG1/SART1/HEATR1/PRPF19/RBM5/RRP12/MRPL20/RPS5/TSR1/PRMT5/DDX18/DDX3X/PES1/UTP20/DDX1/CPSF6/BMS1/ABCE1/GTPBP4/PDCD11/EIF2S3/PELP1/DDX21/EIF5/SNRNP200/PRPF8/RPL10A/RPL7/RPLP0/RAN	44	2.70737
hiPSCi_sgHBS1L_up	GO:0034470	ncRNA processing	1.33368e-05	TSEN15/SARS1/MTO1/AARS1/EIF6/ZCCHC8/EXOSC8/URB1/TARBP1/MDN1/TSN/UTP4/BOP1/TRMT1/PWP1/TP53/EMG1/SART1/HEATR1/LIN28A/RTCB/NCOR2/RRP12/KARS1/TSR1/NSUN2/DDX18/ZC3H7B/DDX3X/PES1/UTP20/DDX1/BMS1/GTPBP4/PDCD11/PELP1/DDX21/AGO1/RPL10A/RPL7	40	2.60056
hiPSCi_sgHBS1L_up	GO:0032386	regulation of intracellular transport	0.00029882	SLC1A1/MAP2/FYN/ATP9A/HAX1/PINK1/STOM/ZFAND1/MAP1B/EMD/UHMK1/ARHGAP1/PTPN1/AKAP8L/FERMT1/ATG13/TRIM28/GCC2/FZD5/PPP1CC/PTPN14/NSUN2/ERBB2/CPSF6/IPO5/RANGAP1/FLNA/PCM1/RAN/DYNC1H1/HUWE1	31	2.57393
hiPSCi_sgHBS1L_up	GO:1901653	cellular response to peptide	0.00024548	TRIB3/PCK2/CAV1/VIM/ASS1/FYN/MARS1/XBP1/GOT1/FOXO4/CDC6/MAP1B/FOXO3/EPRS1/PDE3B/RARRES2/GRB10/PXN/SRD5A1/PTPN1/STAT5B/SRSF5/TP53/SLC39A14/SP1/USO1/OGT/SNX5/IGF1R/LRP1/RANGAP1/EIF4EBP2/NUCKS1	33	2.51988
hiPSCi_sgHBS1L_up	GO:0072594	establishment of protein localization to organelle	0.000119325	DDIT3/HERPUD1/PEX5L/CACNG4/HAX1/GRPEL2/RYR2/PINK1/PRICKLE1/GDAP1/TIMM8B/SMURF1/TOMM22/TIMM44/FERMT1/ATG13/TP53/TRIM28/IPO11/RAB3GAP1/GCC2/NUP188/PEX26/FZD5/TIMM50/HGS/NUP93/TOMM70/NUP155/SEC61A1/TNPO1/IPO5/H1-5/FLNA/CCT7/RAN/CCT3/HUWE1	38	2.43041
hiPSCi_sgHBS1L_up	GO:1901652	response to peptide	0.000166169	TRIB3/SESN2/PCK2/STC2/CAV1/VIM/ZBED3/ASS1/FYN/MARS1/XBP1/GOT1/MMP2/FOXO4/CDC6/MAP1B/FOXO3/EIF6/EPRS1/PDE3B/RARRES2/GRB10/PXN/SRD5A1/PTPN1/EPM2AIP1/STAT5B/SRSF5/TP53/SLC39A14/CYC1/SP1/USO1/OGT/SNX5/MTOR/IGF1R/LRP1/RANGAP1/EIF4EBP2/NUCKS1	41	2.30184
hiPSCi_sgZNF598_up	GO:1904816	positive regulation of protein localization to chromosome, telomeric region	6.9988e-09	CCT3/CCT7/CCT8/CCT4/GNL3/CCT2/TCP1/CCT5/CCT6A	9	19.6927
hiPSCi_sgZNF598_up	GO:0002181	cytoplasmic translation	1.50339e-41	RPL22L1/EIF2S2/RPS3A/AARS1/RPL7/RPL21/RPS26/DHX29/RPL10/EIF4A2/ZC3H15/EIF3D/RPL35/RPS27/RPL10A/RPL37A/RPL34/RPL14/RPS12/RPL12/RPL37/EIF3M/RPS29/LIN28A/RPS27A/RPS7/RPL6/EIF4G1/RPS5/RPS21/RPL32/RPS24/DHX36/RPL23/RPL27A/UBA52/ETF1/RPL30/MTOR/RPL19/RPL24/DHX9/RPL11/RPL29/RPS14/RPS20/YBX1/RPS4X/RPS2/HNRNPU/RPL7A/RPS19/PABPC1/HNRNPD/RPLP0/EIF4B/CSDE1/RPS6/RPL4	59	10.6107
hiPSCi_sgZNF598_up	GO:0042255	ribosome assembly	1.84479e-08	RPS27L/NPM1/DHX29/RPL10/NIP7/MRTO4/BOP1/RPS27/RPL6/C1QBP/RPS5/RPL24/RPL11/RPS14/RPS19/RPLP0/DDX3X	17	7.1995
hiPSCi_sgZNF598_up	GO:0006364	rRNA processing	4.80742e-18	MPHOSPH6/GAR1/UTP14A/MRPL1/RIOK1/NOL8/RPL7L1/RPF1/RPL7/RRP9/BMS1/UTP4/GTPBP4/EBNA1BP2/SART1/HEATR1/MRTO4/BOP1/RSL1D1/TSR1/MAK16/WDR3/PES1/UTP20/RPL35/RPS27/RPL10A/NOP56/RPL14/WDR75/PA2G4/MTREX/NOLC1/RPS7/DDX21/RPS21/URB1/RPS24/PDCD11/WDR43/RPL11/RPS14/RPL7A/RPS19/CHD7/RPS6	46	5.34434
hiPSCi_sgZNF598_up	GO:0016072	rRNA metabolic process	1.11166e-20	CAVIN1/MPHOSPH6/GAR1/UTP14A/MRPL1/MARS1/RIOK1/NOL8/RPL7L1/RPF1/RPL7/RRP9/BMS1/UTP4/GTPBP4/EBNA1BP2/SART1/HEATR1/MRTO4/BOP1/DIS3L/RSL1D1/TSR1/MAK16/WDR3/PES1/UTP20/RPL35/RPS27/RPL10A/NOP56/RPL14/WDR75/PA2G4/MTREX/NOLC1/RPS7/DDX21/RPS21/URB1/GTF3C1/RPS24/PDCD11/TCOF1/MTOR/WDR43/RPL11/RPS14/NCL/RPL7A/RPS19/CHD7/RPS6	53	5.27129
hiPSCi_sgZNF598_up	GO:0022613	ribonucleoprotein complex biogenesis	9.95988e-31	RPS27L/MPHOSPH6/GAR1/SRSF5/UTP14A/MRPL1/EIF2S2/YJU2/RIOK1/NOL8/PRMT5/RPL7L1/RPF1/RPL7/NPM1/RRP9/RSL24D1/ATR/DDX1/SF3A1/BMS1/UTP4/DHX29/GTPBP4/RPL10/EBNA1BP2/SART1/CLNS1A/SNRPG/SRSF6/HEATR1/NIP7/MRTO4/BOP1/HSP90AA1/ABCE1/RSL1D1/SDAD1/HSP90AB1/TSR1/AATF/SNRPF/NOC2L/MAK16/WDR3/PES1/UTP20/GEMIN5/RPL35/RPS27/RPL10A/NOP56/RPL14/WDR75/DDX23/NCBP1/PA2G4/MTREX/NOLC1/RPS7/RPL6/C1QBP/DDX21/RPS5/RPS21/URB1/S…	83	4.86458
hiPSCi_sgZNF598_up	GO:0072331	signal transduction by p53 class mediator	4.91031e-10	CDKN1A/SESN2/PLK2/PHLDA3/EDA2R/RPS27L/MDM2/TRIAP1/YJU2/PRMT5/AEN/E2F7/ATR/TOPORS/BOP1/AURKA/ZMPSTE24/UBB/COPS3/HIPK2/EIF5A/RPL37/MDM4/RPS7/RPL23/HNRNPK/KDM1A/MTOR/RPL11/RPS20	30	4.63359
hiPSCi_sgZNF598_up	GO:0022618	ribonucleoprotein complex assembly	9.99708e-11	RPS27L/SRSF5/EIF2S2/YJU2/PRMT5/ATR/DDX1/SF3A1/DHX29/RPL10/SART1/CLNS1A/SNRPG/SRSF6/MRTO4/BOP1/HSP90AA1/HSP90AB1/SNRPF/GEMIN5/RPS27/DDX23/NCBP1/RPL6/RPS5/SF3B1/RPL24/DHX9/RPL11/RPS14/SF3A3/RPS19/RPLP0/EIF4B	34	4.46369
hiPSCi_sgZNF598_up	GO:0006403	RNA localization	1.94666e-10	EIF5AL1/NUP37/NPM1/ATR/IWS1/NUTF2/CKAP5/CCT3/PHAX/CCT7/CCT8/CCT4/NSUN2/NUP62/CCT2/NUP188/NCBP1/TCP1/EIF5A/HNRNPA3/XPOT/NUP160/RANBP2/TPR/DHX36/CCT5/RAN/DHX9/YBX1/NUP155/HNRNPA2B1/CCT6A/HNRNPU	33	4.42082
hiPSCi_sgZNF598_up	GO:0071826	ribonucleoprotein complex subunit organization	1.94666e-10	RPS27L/SRSF5/EIF2S2/YJU2/PRMT5/ATR/DDX1/SF3A1/DHX29/RPL10/SART1/CLNS1A/SNRPG/SRSF6/MRTO4/BOP1/HSP90AA1/HSP90AB1/SNRPF/GEMIN5/RPS27/DDX23/NCBP1/RPL6/RPS5/SF3B1/RPL24/DHX9/RPL11/RPS14/SF3A3/RPS19/RPLP0/EIF4B	34	4.29201
hiPSCi_sgZNF598_up	GO:0033044	regulation of chromosome organization	3.16271e-10	CDC6/ZNF304/ZW10/ATR/CCT3/CCT7/CENPE/CDT1/NCAPG/TTK/CCT8/CCT4/GNL3/ESPL1/ANAPC5/ATF7IP/ANAPC1/CCT2/MORC2/TCP1/CTCF/TRIM28/CCNB1/RAD21/TACC3/TPR/DHX36/CCT5/DNMT1/HNRNPC/HNRNPA2B1/CCT6A/HNRNPU/HNRNPD	34	4.21103
hiPSCi_sgZNF598_up	GO:0006457	protein folding	2.39405e-08	GRPEL1/AHSA1/CCT3/HSPE1/CCT7/SACS/GRPEL2/FKBP4/CCT8/HSPD1/CCT4/HSP90AA1/HSP90AB1/HSPA5/CCT2/DNAJA1/TCP1/HSPA4/CDC37/HSPH1/RANBP2/CCT5/CALR/CANX/CSNK2A1/CCT6A/HSPA9/PPIA/PDIA3/HSPA8/HSP90B1	31	3.83946
hiPSCi_sgZNF598_up	GO:0034504	protein localization to nucleus	1.94666e-10	CDKN1A/NGFR/SESN2/TFRC/PRICKLE1/RANBP6/SOX9/MDM2/NOL8/INTS13/NUTF2/TOPORS/CCT3/CCT7/CCT8/MAVS/CCT4/HSP90AB1/SUMO1/NUP62/TARDBP/CIZ1/CCT2/NUP188/CSE1L/TCP1/TRIM28/KPNA2/NOLC1/RANBP2/TPR/RPL23/CCT5/CALR/JUP/RAN/RPL11/NUP155/CCT6A/HNRNPU/IPO5	41	3.66169
hiPSCi_sgZNF598_up	GO:0006913	nucleocytoplasmic transport	2.9519e-08	CDKN1A/PRICKLE1/RANBP6/UHMK1/NPM1/IWS1/NUTF2/PHAX/MAVS/ABCE1/PTPN11/SDAD1/HSP90AB1/SUMO1/NSUN2/NUP62/TARDBP/PTPN14/NUP188/CSE1L/NCBP1/TRIM28/KPNA2/PPP1CC/NOLC1/XPOT/NUP160/RANBP2/TPR/RPL23/CALR/JUP/RAN/DHX9/NUP155/HNRNPA2B1/HSPA9/IPO5	38	3.2395
hiPSCi_sgZNF598_up	GO:0072594	establishment of protein localization to organelle	1.94666e-10	CDKN1A/PRICKLE1/HERPUD1/RANBP6/TIMM8B/HAX1/TSG101/GRPEL1/TOMM22/HK1/PRKAA1/NUTF2/CCT3/M6PR/CCT7/GRPEL2/CCT8/HSPD1/MAVS/CCT4/HSP90AA1/HSP90AB1/SUMO1/HSPA5/TIMM44/NUP62/TARDBP/TOMM70/SSR3/CCT2/DNAJA1/NUP188/CSE1L/TCP1/TRIM28/KPNA2/HSPA4/NOLC1/RANBP2/SRP14/SEC61A1/TPR/RPL23/CCT5/JUP/RAN/SAE1/NUP155/CCT6A/HSPA8/IPO5	51	3.10697
hiPSCi_sgZNF598_down	GO:0060389	pathway-restricted SMAD protein phosphorylation	0.000784503	LEFTY1/LEFTY2/AMH/SMAD6/SNX25/NODAL/GDF3/SMAD7/PMEPA1/BMPR2/BMPR1A/RBPMS	12	5.41709
hiPSCi_sgZNF598_down	GO:0007492	endoderm development	0.000308899	FGF8/MIXL1/APELA/COL6A1/LAMC1/NODAL/COL7A1/GDF3/FN1/BMPR1A/MMP14/NANOG/SMAD2/ITGB5	14	5.34764
hiPSCi_sgZNF598_down	GO:0003151	outflow tract morphogenesis	0.000308899	FGF8/PITX2/NPY5R/SMAD6/JUN/ROBO1/HES1/NPY1R/ROBO2/BMPR2/JAG1/BMPR1A/RYR1/RBPJ	14	5.21395
hiPSCi_sgZNF598_down	GO:0060840	artery development	0.000952165	FGF8/SMAD6/ROBO1/HES1/ROBO2/SMAD7/NPRL3/BMPR2/JAG1/BMPR1A/RBPJ/ARID2/NOTCH3/GLI3/FKBP10	15	4.21613
hiPSCi_sgZNF598_down	GO:0071772	response to BMP	0.000768696	LEFTY1/LEFTY2/KDR/SULF1/SMAD6/FST/NODAL/HES1/GDF3/SMAD7/SCUBE3/FAM83G/BMPR2/BMPR1A/ADAMTS7/HIVEP1/RBPJ/FKBP8/USP9X/SMAD2	20	3.44439
hiPSCi_sgZNF598_down	GO:0071773	cellular response to BMP stimulus	0.000768696	LEFTY1/LEFTY2/KDR/SULF1/SMAD6/FST/NODAL/HES1/GDF3/SMAD7/SCUBE3/FAM83G/BMPR2/BMPR1A/ADAMTS7/HIVEP1/RBPJ/FKBP8/USP9X/SMAD2	20	3.44439
hiPSCi_sgZNF598_down	GO:0030323	respiratory tube development	0.00120213	FGF8/KDR/THRB/NODAL/HES1/PCSK5/PDPN/GLI2/NFIB/BMPR2/SREBF1/BMPR1A/MMP14/RBPJ/LAMA5/YAP1/GLI3/PDGFA/DPPA4/SMAD2	20	3.25617
hiPSCi_sgZNF598_down	GO:0003007	heart morphogenesis	0.000308899	LEFTY1/FGF8/PITX2/NPY5R/SMAD6/JUN/ROBO1/NODAL/HES1/NPY1R/ROBO2/CPE/HAS2/SMAD7/BMPR2/SOS1/JAG1/GAA/BMPR1A/RYR1/RBPJ/ARID2/YAP1/GJA1/TTN/EPHB4	26	3.04978
hiPSCi_sgZNF598_down	GO:0072001	renal system development	0.000308899	FGF8/EDNRB/SULF1/SMAD6/CFLAR/PCSK9/GCNT1/MAGI2/CALB1/HES1/CDKN1C/ROBO2/PCSK5/HAS2/SMAD7/NID1/NFIA/GLI2/JAG1/LGR4/LRP4/LAMA5/PBX1/NOTCH3/YAP1/GLI3/PROM1/PDGFA/FREM2/SMAD2	30	2.86481
hiPSCi_sgZNF598_down	GO:0001822	kidney development	0.000308899	FGF8/EDNRB/SULF1/SMAD6/CFLAR/PCSK9/GCNT1/MAGI2/CALB1/HES1/CDKN1C/ROBO2/PCSK5/HAS2/SMAD7/NID1/GLI2/JAG1/LGR4/LRP4/LAMA5/PBX1/NOTCH3/YAP1/GLI3/PROM1/PDGFA/FREM2/SMAD2	29	2.85157
hiPSCi_sgZNF598_down	GO:0007178	transmembrane receptor protein serine/threonine kinase signaling pathway	0.000308899	LEFTY1/LEFTY2/KDR/AMH/SULF1/SMAD6/ID1/FST/JUN/COL1A2/MAGI2/SNX25/NODAL/HES1/CDKN1C/GDF3/SMAD7/LTBP4/SCUBE3/FAM83G/PMEPA1/BMPR2/ZBTB7A/BMPR1A/HIVEP1/RBPJ/FKBP8/RBPMS/ZYX/RBM14/LTBP1/USP9X/SMAD2/ITGB5	34	2.7527
hiPSCi_sgZNF598_down	GO:0001655	urogenital system development	0.000308899	FGF8/EDNRB/AMH/SULF1/SMAD6/CFLAR/PCSK9/GCNT1/MAGI2/CALB1/HES1/CDKN1C/ROBO2/PCSK5/HAS2/SMAD7/NID1/NFIA/GLI2/FOXB1/JAG1/LGR4/LRP4/LAMA5/PBX1/NOTCH3/YAP1/GLI3/PROM1/PDGFA/FREM2/SMAD2	32	2.70854
hiPSCi_sgZNF598_down	GO:0001503	ossification	0.00145937	ACTN3/RORB/TCIRG1/SMAD6/COL6A1/STC1/COL1A2/ADGRV1/TMEM64/SMAD7/SCUBE3/IFITM1/GLI2/JUND/BMPR2/EIF2AK3/MRC2/JAG1/THBS3/ZBTB40/BMPR1A/ADAMTS7/RYR1/LGR4/LRP4/MMP14/RBPJ/PBX1/YAP1/GJA1/GLI3/BCOR/FASN	33	2.34096
hiPSCi_sgZNF598_down	GO:0034329	cell junction assembly	0.00145937	CDH9/ACTN3/KDR/LIMCH1/AMIGO2/CLDN3/LRFN5/SEMA4A/FZD5/NRXN1/CLDN7/GPC6/LAMC1/THBS2/ROBO2/SMAD7/PCLO/FN1/CDH1/TBCD/OBSL1/LRFN4/PIP5K1C/LRP4/MMP14/ANK2/GJA1/GPC4/PLEC/VCL/DST/RCC2/ACTG1	33	2.34096
hiPSCi_sgZNF598_down	GO:0061564	axon development	0.00145937	SEMA4A/ISLR2/BRSK1/NRXN1/JUN/ARHGAP4/ROBO1/ROBO2/FEZ1/CASP3/FN1/GLI2/NFIB/BMPR2/RND2/CDKL5/SOS1/FOXB1/SEMA3A/RUFY3/NIN/LRP4/LAMA5/SYNGAP1/USP9X/NOTCH3/ANOS1/GLI3/DDR1/PTPRS/EPHB4/VASH2/PAK1/VCL/PTPRF/BSG	36	2.23921
hiPSCi_sgHBS1L_down	GO:0042026	protein refolding	0.00276642	HSPA1A/HSPA1B/HSPA2/HSPA8/FKBP1B/DNAJA1/HSP90AA1	7	8.78739
hiPSCi_sgHBS1L_down	GO:0051085	chaperone cofactor-dependent protein refolding	0.000563894	HSPA1A/HSPA1B/HSPA2/CD74/DNAJB1/HSPA8/HSPH1/ERO1A/HSPE1	9	8.47356
hiPSCi_sgHBS1L_down	GO:0006458	'de novo' protein folding	0.000563894	HSPA1A/HSPA1B/HSPA2/CD74/DNAJB1/HSPA8/FKBP1B/HSPH1/ERO1A/HSPE1	10	7.34834
hiPSCi_sgHBS1L_down	GO:0061077	chaperone-mediated protein folding	0.000287248	HSPA1A/HSPA1B/HSPA2/CD74/DNAJB1/HSPA8/FKBP1B/HSPH1/ERO1A/HSPE1/FKBP5/DFFA/DNAJB6/PDIA4	14	6.02564
hiPSCi_sgHBS1L_down	GO:0007492	endoderm development	0.00276642	GDF3/COL6A1/APELA/COL7A1/SOX2/LAMC1/HDAC1/FN1/MMP14/BMPR1A/NOTCH1/NANOG	12	4.63511
hiPSCi_sgHBS1L_down	GO:0019827	stem cell population maintenance	0.000353041	HES1/SOX2/KDM3A/KDM4C/PRDM14/LDB2/SRRT/MED14/ZFP36L2/BMPR1A/NOTCH1/SFRP1/TET1/RBPJ/ZC3H13/NANOG/KDM2B/SMC1A/SOX4	19	4.11824
hiPSCi_sgHBS1L_down	GO:0098727	maintenance of cell number	0.000353041	HES1/SOX2/KDM3A/KDM4C/PRDM14/LDB2/SRRT/MED14/ZFP36L2/BMPR1A/NOTCH1/SFRP1/TET1/RBPJ/ZC3H13/NANOG/KDM2B/SMC1A/SOX4	19	4.05983
hiPSCi_sgHBS1L_down	GO:0045664	regulation of neuron differentiation	0.00260569	VWC2/EDNRB/ID2/HES1/HES3/ZFHX2/SOX2/SIX3/SFRP2/TCF4/NOTCH1/GDF11/CXCL12/SFRP1/FGFR1/NOTCH3/GLI3/PBX1/APP/CALR	20	3.13835
hiPSCi_sgHBS1L_down	GO:0006338	chromatin remodeling	0.00276642	H1-1/ASF1B/HDAC4/KDM4C/HDAC1/CFDP1/SATB2/JARID2/SMARCA1/BAZ2B/MTA3/NASP/ARID2/H1-0/CHD3/TOP1/YEATS2/KAT6B/PAK1/BAZ1A/BAZ1B/H2AX/ARID1A/CHD8	24	2.71833
hiPSCi_sgHBS1L_down	GO:0001666	response to hypoxia	0.00297045	PDK1/EGLN1/BNIP3/HSD11B2/SLC2A1/STC1/PLOD2/IRAK1/FAM162A/KCND2/ITPR2/PDGFA/PGK1/ERO1A/MMP14/BNIP3L/NOTCH1/PDK3/CXCL12/SFRP1/CD24/RBPJ/DNMT3A/HSP90B1/EP300	25	2.63358
hiPSCi_sgHBS1L_down	GO:0050767	regulation of neurogenesis	0.00219654	BHLHE40/ID2/HES1/HES3/L1CAM/MBP/ROBO1/RGS14/SEMA5A/PLXND1/THY1/NIN/SRRT/HDAC1/SYNGAP1/FN1/CRABP2/BMPR1A/PPP3CA/OBSL1/NOTCH1/SEMA6A/SPEN/CXCL12/PTPRS/PTPRZ1/GLI3/GOLGA4/LDLR/FZD3	30	2.50373
hiPSCi_sgHBS1L_down	GO:0061564	axon development	0.000563894	CTNNA2/RAB3A/L1CAM/MBP/ROBO1/FKBP1B/SEMA5A/PLXND1/BRSK1/THY1/NIN/SYNGAP1/FN1/UNC5D/CRABP2/UST/VASH2/NOTCH1/CNP/SEMA6A/CXCL12/LAMA1/PTPRS/INPP5F/SOS1/ITGB1/HSP90AA1/PTPRZ1/NOTCH3/GLI3/GOLGA4/USP9X/PAK1/FZD3/NECTIN1/APOE/STMN1/APP	38	2.39013
hiPSCi_sgHBS1L_down	GO:0051960	regulation of nervous system development	0.00219654	LGI4/BHLHE40/ID2/HES1/HES3/L1CAM/MBP/ROBO1/RGS14/SEMA5A/PLXND1/RARG/THY1/NIN/SRRT/HDAC1/SYNGAP1/FN1/CRABP2/BMPR1A/NLGN2/PPP3CA/OBSL1/NOTCH1/SEMA6A/SPEN/CXCL12/PTPRS/PTPRZ1/GLI3/GOLGA4/LDLR/FZD3/CTSC	34	2.32809
hiPSCi_sgHBS1L_down	GO:0048568	embryonic organ development	0.00275963	KDR/HPN/ID2/HES1/GDF3/MYO6/APELA/TBX15/CDKN1C/SIX3/RARG/PDGFA/MMP16/CHST11/PBX3/SATB2/MMP14/DYNC2I1/BMPR1A/ID3/ZIC1/VASH2/NOTCH1/PBX2/GJA1/ARID2/DNAJB6/RBPJ/SALL1/GLI3/FZD3/KDM2B/HECTD1/PBX1	34	2.28142
hiPSCi_sgHBS1L_down	GO:0060284	regulation of cell development	0.00219654	EDNRB/ACTN3/BHLHE40/ID2/HES1/HES3/L1CAM/MBP/HAS2/ADGRA2/ROBO1/RGS14/SEMA5A/PLXND1/THY1/NIN/SRRT/HDAC1/SYNGAP1/FN1/CRABP2/BMPR1A/PPP3CA/OBSL1/NOTCH1/SEMA6A/SPEN/CXCL12/CARMIL1/PTPRS/CORO1C/PTPRZ1/GLI3/GOLGA4/LDLR/FZD3/CALR	37	2.22949

## Sheet: Ext.Fig5d
Condition	ID	Description	p.adjust	geneID	Count	FoldEnrichment
HEK293i_sgHBS1L_down	GO:1904816	positive regulation of protein localization to chromosome, telomeric region	2.36419e-09	DKC1/GNL3L/CCT6A/TCP1/CCT5/GNL3/CCT4/CCT8/CCT7	9	22.381
HEK293i_sgHBS1L_down	GO:0008380	RNA splicing	1.66482e-34	SRSF5/SRSF6/NSRP1/PPIG/MPHOSPH10/LUC7L2/IVNS1ABP/NCL/MAGOH/SREK1IP1/PSIP1/SNRPA1/KHDRBS1/SRSF4/HNRNPH2/SRSF7/SRSF8/THRAP3/SNRPF/C9orf78/YBX1/C1QBP/SRRM1/THOC2/HNRNPR/PTBP2/HNRNPA3/PRPF40A/HTATSF1/DDX46/PNN/DDX39A/SF3A1/CLK2/SRSF2/HNRNPC/TGS1/RBM19/ZC3H13/TRA2A/SYNCRIP/SF3B4/DDX5/HNRNPA2B1/LUC7L3/CLNS1A/PRPF4B/SF3A3/MBNL1/HNRNPH3/SNRPD1/IK/HNRNPU/HNRNPA1/RTRAF/DAZAP1/SREK1/TRA2B/PRPF38B/SRSF1/HNRN…	82	5.58672
HEK293i_sgHBS1L_down	GO:0016072	rRNA metabolic process	3.89375e-20	ESF1/MPHOSPH10/MAK16/NCL/DIMT1/DDX21/RRP15/RPF1/UTP14A/RRP8/EBNA1BP2/PA2G4/NOP58/SBDS/UTP15/NOLC1/PWP1/RIOK1/RRP36/MDN1/RSL1D1/NOP56/GTPBP4/DDX10/PES1/NOL10/USP36/SMARCA4/ZNHIT6/NSA2/WDR43/LYAR/DDX27/WDR75/DKC1/NOL8/DDX18/DHX37/RPF2/TSR1/MARS1/FTSJ3/MTREX/DROSHA/RPL11/GTF3C1/RRP1B/RPL5/RPL27	49	5.53872
HEK293i_sgHBS1L_down	GO:0000723	telomere maintenance	2.64072e-09	HDAC8/HSP90AA1/RIF1/MYC/SMC6/HNRNPC/WRN/SMC5/XRCC5/HNRNPA2B1/DKC1/ATR/GNL3L/CCT6A/HNRNPU/HNRNPA1/TCP1/CCT5/GNL3/CCT4/CCT8/HSP90AB1/CCT7/PTGES3	24	5.42569
HEK293i_sgHBS1L_down	GO:0006403	RNA localization	1.3418e-13	HNRNPAB/NOP58/KHDRBS1/NPM1/SRSF7/UPF3B/SSB/PEG10/YBX1/THOC2/TPR/HNRNPA3/DDX39A/POM121/ZNHIT6/NXF1/HNRNPA2B1/NSUN2/DKC1/ATR/CCT6A/HNRNPU/HNRNPA1/RTRAF/PNPT1/SRSF1/KHSRP/TCP1/CCT5/CCT4/CCT8/LRPPRC/CCT7/DHX9/EIF5A	35	5.3288
HEK293i_sgHBS1L_down	GO:0006413	translational initiation	8.92152e-08	EIF5B/ATF4/DDX3X/EIF4A1/KHDRBS1/EIF3J/NPM1/EIF5/EIF2S1/EIF2B3/EIF2S2/EIF1AX/TPR/TMED2/EIF4G3/EIF4G1/DDX1/EIF3G/CSDE1/EIF3M/EIF3E	21	5.22222
HEK293i_sgHBS1L_down	GO:0022613	ribonucleoprotein complex biogenesis	1.20074e-30	SRSF5/SRSF6/ESF1/MPHOSPH10/LUC7L2/MAK16/LTV1/DDX3X/DIMT1/DDX21/HSP90AA1/RRP15/RPF1/UTP14A/GLUL/GPATCH4/PSIP1/RRP8/EBNA1BP2/PA2G4/NOP58/SBDS/UTP15/NPM1/NOLC1/EIF5/PWP1/RIOK1/SNRPF/EIF2S2/RRP36/MDN1/C1QBP/RSL1D1/PTBP2/NOP56/GTPBP4/GNL2/DDX10/PES1/NOL10/SF3A1/USP36/ZNHIT6/TGS1/NSA2/WDR43/XRCC5/LYAR/LUC7L3/CLNS1A/DDX27/WDR75/DKC1/SF3A3/ATR/SNRPD1/NOL8/GNL3L/DDX18/DHX37/SRSF1/RPF2/TSR1/DDX1/FTSJ3/MTRE…	78	5.19558
HEK293i_sgHBS1L_down	GO:0022618	ribonucleoprotein complex assembly	1.46854e-09	SRSF5/SRSF6/LUC7L2/HSP90AA1/PSIP1/EIF5/SNRPF/EIF2S2/MDN1/PTBP2/SF3A1/ZNHIT6/TGS1/XRCC5/LUC7L3/CLNS1A/SF3A3/ATR/SNRPD1/SRSF1/RPF2/DDX1/NUDT21/STRAP/RPL11/HSP90AB1/RPL24/PTGES3/DHX9/RPL5	30	4.47619
HEK293i_sgHBS1L_down	GO:0071826	ribonucleoprotein complex subunit organization	8.19153e-10	SRSF5/SRSF6/LUC7L2/HSP90AA1/PSIP1/EIF5/SNRPF/EIF2S2/MDN1/PTBP2/SF3A1/ZNHIT6/TGS1/XRCC5/LUC7L3/CLNS1A/SF3A3/ATR/SNRPD1/KIF5B/SRSF1/RPF2/DDX1/NUDT21/STRAP/RPL11/HSP90AB1/RPL24/PTGES3/DHX9/RPL5	31	4.4475
HEK293i_sgHBS1L_down	GO:0032200	telomere organization	1.27365e-07	HDAC8/HSP90AA1/RIF1/MYC/SMC6/HNRNPC/WRN/SMC5/XRCC5/HNRNPA2B1/DKC1/ATR/GNL3L/CCT6A/HNRNPU/HNRNPA1/TCP1/CCT5/GNL3/CCT4/CCT8/HSP90AB1/CCT7/PTGES3	24	4.42093
HEK293i_sgHBS1L_down	GO:0050657	nucleic acid transport	3.79115e-07	KHDRBS1/NPM1/SRSF7/UPF3B/SSB/PEG10/YBX1/THOC2/TPR/HNRNPA3/DDX39A/POM121/NXF1/HNRNPA2B1/NSUN2/HNRNPA1/RTRAF/PNPT1/SRSF1/KHSRP/LRPPRC/DHX9/EIF5A	23	4.31666
HEK293i_sgHBS1L_down	GO:0050658	RNA transport	3.79115e-07	KHDRBS1/NPM1/SRSF7/UPF3B/SSB/PEG10/YBX1/THOC2/TPR/HNRNPA3/DDX39A/POM121/NXF1/HNRNPA2B1/NSUN2/HNRNPA1/RTRAF/PNPT1/SRSF1/KHSRP/LRPPRC/DHX9/EIF5A	23	4.31666
HEK293i_sgHBS1L_down	GO:0033044	regulation of chromosome organization	1.02122e-07	HDAC8/MYC/RB1/TPR/DNMT1/HNRNPC/SMARCA5/UCHL5/SMC5/XRCC5/HNRNPA2B1/GEN1/DKC1/ATR/GNL3L/IK/CCT6A/HNRNPU/HNRNPA1/SSBP1/TCP1/CCT5/GNL3/SMC4/CCT4/CCT8/SFPQ/CCT7	28	3.9413
HEK293i_sgHBS1L_down	GO:0006457	protein folding	1.12863e-06	HSPE1/PPIG/HSPA14/CLU/HSP90AA1/DNAJC2/HSPD1/NUDC/AHSA1/ERO1A/TBCA/PDCD5/CCT6A/TCP1/CCT5/HSPA4/CCT4/CDC37/SNRNP70/PPIA/CCT8/SACS/HSP90AB1/HSPA9/CCT7/PTGES3	26	3.65978
HEK293i_sgHBS1L_down	GO:0006401	RNA catabolic process	5.95062e-07	HNRNPAB/MAGOH/YBX3/NPM1/UPF3B/SSB/THRAP3/YBX1/GSPT1/HNRNPC/SYNCRIP/DDX5/SERBP1/TNRC6A/NSUN2/DKC1/HNRNPU/PNPT1/HNRNPM/PABPC4/KHSRP/RBM8A/CSDE1/MTREX/DROSHA/PABPC1/EIF3E/LRPPRC/AGO1/FUS/DHX9	31	3.30385
HEK293i_sgZNF598_down	GO:1904816	positive regulation of protein localization to chromosome, telomeric region	3.48332e-10	DKC1/CCT6A/GNL3L/CCT5/CCT4/TCP1/GNL3/CCT3/CCT8/CCT7	10	18.4967
HEK293i_sgZNF598_down	GO:0002181	cytoplasmic translation	3.12467e-18	EIF4A1/EIF5/EIF2B3/RPS15A/YBX3/EIF2S2/RWDD1/SYNCRIP/ZC3H15/YBX1/EIF4G1/HNRNPU/EIF3M/CSDE1/DHX9/NEMF/RPL24/ETF1/RPS2/PKM/EIF3I/RPL23/RPS7/MTOR/DHX36/RPS23/RPL11/PABPC1/RPL36/RPS21/RPL5/RPL27/RPS4X/EIF2S3/CNBP/RPL14/RPS3/EIF4B/RPS27A/EIF3A	40	6.08109
HEK293i_sgZNF598_down	GO:0022613	ribonucleoprotein complex biogenesis	2.08036e-53	SRSF5/SRSF6/MPV17L2/LTV1/DDX3X/RBIS/MAK16/RRP15/NOP16/EIF5/ESF1/NOP58/NPM1/NOLC1/NOP56/DDX21/GLUL/PA2G4/MPHOSPH10/HSP90AA1/PSIP1/NSA2/GTPBP4/MRPS7/SBDS/EIF2S2/NOL10/RPF1/DDX10/MDN1/LYAR/PAK1IP1/UTP11/UTP14A/RSL1D1/RRP36/PWP1/EBNA1BP2/HEATR3/SRSF9/SNRPF/DKC1/MRTO4/SF3A1/XRCC5/GNL2/DDX18/CLNS1A/SF3A3/TGS1/NOL6/SRSF1/UTP15/RIOK1/DHX37/PTBP2/C1QBP/NIFK/GTF3A/TSR1/WDR46/GNL3L/DDX1/WDR43/EXOSC6/SNRPD1/…	117	5.79672
HEK293i_sgZNF598_down	GO:0016072	rRNA metabolic process	3.72893e-29	MAK16/RRP15/ESF1/NCL/NOP58/NOLC1/NOP56/DDX21/PA2G4/MPHOSPH10/NSA2/GTPBP4/SBDS/NOL10/RPF1/DDX10/MDN1/LYAR/UTP11/UTP14A/RSL1D1/RRP36/PWP1/EBNA1BP2/DKC1/MRTO4/DDX18/SMARCA4/NOL6/UTP15/RIOK1/DHX37/NIFK/GTF3A/TSR1/WDR46/WDR43/EXOSC6/NOL8/MARS1/WBP11/UTP6/RRP1B/IMP4/BRIX1/WDR12/SNU13/WDR3/USP36/RPS7/KRI1/BMS1/MTOR/FBL/RPL11/PES1/NOL11/EXOSC10/NAT10/MTREX/RPS21/RPL5/RPL27/DROSHA/PDCD11/RPL14/PRKDC	67	5.63307
HEK293i_sgZNF598_down	GO:0006403	RNA localization	3.56057e-18	SRSF7/NOP58/NPM1/PEG10/KHDRBS1/SSB/DDX39A/HNRNPAB/TPR/UPF3B/DKC1/HNRNPA2B1/PNPT1/HNRNPA1/HNRNPA3/NSUN2/YBX1/NOL6/SRSF1/CCT6A/POM121/IGF2BP3/HNRNPU/KHSRP/CCT5/NXF1/DHX9/ALYREF/RUVBL1/LRPPRC/CCT4/SRSF3/TCP1/THOC2/RTRAF/NUP155/DHX36/EIF5A/FBL/CCT3/RAN/KPNB1/EXOSC10/CCT8/XPOT/CCT7	46	5.20926
HEK293i_sgZNF598_down	GO:0008380	RNA splicing	8.66423e-40	SRSF5/SRSF6/MAGOH/IVNS1ABP/SRSF7/PPIG/SNRPA1/NCL/MPHOSPH10/KHDRBS1/PSIP1/SREK1IP1/SRSF2/DDX39A/SRRM1/THRAP3/SRSF9/SNRPF/HNRNPA2B1/SF3A1/PPIH/SF3B4/SYNCRIP/NSRP1/DAZAP1/DDX41/HNRNPA1/DDX46/HNRNPA3/SRSF4/ZBTB7A/CLNS1A/SF3A3/YBX1/RBM19/TGS1/SRSF8/SRSF1/PTBP2/C1QBP/HTATSF1/DDX5/HNRNPM/PRPF40A/TRA2A/HNRNPR/HNRNPU/DDX1/KHSRP/RBM8A/HNRNPC/HNRNPH2/PRPF4B/SNRPD1/SNRPG/CLK2/TRA2B/PRPF31/PRPF38B/WBP11/STRAP…	100	5.06758
HEK293i_sgZNF598_down	GO:0022618	ribonucleoprotein complex assembly	1.56375e-15	SRSF5/SRSF6/EIF5/HSP90AA1/PSIP1/MRPS7/EIF2S2/MDN1/SRSF9/SNRPF/MRTO4/SF3A1/XRCC5/CLNS1A/SF3A3/TGS1/SRSF1/PTBP2/DDX1/SNRPD1/SNRPG/PRPF31/CDC73/HSP90AB1/STRAP/DHX9/LUC7L3/RPL24/RUVBL1/BRIX1/SNU13/NUDT21/PRPF19/RPL11/PTGES3/CELF1/RPL5/SF3B1/EIF2S3/EIF4B/PRPF8/PRKDC/EIF3A	43	4.77214
HEK293i_sgZNF598_down	GO:0071826	ribonucleoprotein complex subunit organization	1.30387e-15	SRSF5/SRSF6/EIF5/HSP90AA1/PSIP1/MRPS7/EIF2S2/MDN1/SRSF9/SNRPF/MRTO4/SF3A1/XRCC5/CLNS1A/SF3A3/TGS1/SRSF1/PTBP2/DDX1/SNRPD1/SNRPG/PRPF31/CDC73/HSP90AB1/STRAP/DHX9/LUC7L3/RPL24/RUVBL1/BRIX1/SNU13/KIF5B/NUDT21/PRPF19/RPL11/PTGES3/CELF1/RPL5/SF3B1/EIF2S3/EIF4B/PRPF8/PRKDC/EIF3A	44	4.6953
HEK293i_sgZNF598_down	GO:0034250	positive regulation of cellular amide metabolic process	2.11786e-11	CCN1/MPV17L2/DDX3X/NPM1/KHDRBS1/FASTKD3/YBX3/NFE2L2/UPF3B/SYNCRIP/CLU/YBX1/C1QBP/EIF4G1/HNRNPU/CSDE1/DHX9/RPS6KB1/PKM/EIF3E/RBM3/MTOR/DHX36/EIF5A/ELAVL1/PABPC1/NAT10/RHOA/RPL5/RPS4X/EIF2S3/EIF4G2/CNBP/PRKDC	34	4.51894
HEK293i_sgZNF598_down	GO:0050657	nucleic acid transport	6.665e-10	SRSF7/NPM1/PEG10/KHDRBS1/SSB/DDX39A/TPR/UPF3B/HNRNPA2B1/PNPT1/HNRNPA1/HNRNPA3/NSUN2/YBX1/NOL6/SRSF1/POM121/IGF2BP3/KHSRP/NXF1/DHX9/ALYREF/LRPPRC/SRSF3/THOC2/RTRAF/NUP155/EIF5A/RAN/KPNB1/XPOT	31	4.32752
HEK293i_sgZNF598_down	GO:0050658	RNA transport	6.665e-10	SRSF7/NPM1/PEG10/KHDRBS1/SSB/DDX39A/TPR/UPF3B/HNRNPA2B1/PNPT1/HNRNPA1/HNRNPA3/NSUN2/YBX1/NOL6/SRSF1/POM121/IGF2BP3/KHSRP/NXF1/DHX9/ALYREF/LRPPRC/SRSF3/THOC2/RTRAF/NUP155/EIF5A/RAN/KPNB1/XPOT	31	4.32752
HEK293i_sgZNF598_down	GO:0006457	protein folding	2.15111e-10	HSPE1/PPIG/HSPD1/HSPA14/HSP90AA1/PDCD5/DNAJC2/TBCA/PPIH/CLU/ERO1A/FKBP4/NUDC/CCT6A/PFDN2/CCT5/HSP90AB1/HSPA4/DFFA/ST13/CDC37/CCDC47/SNRNP70/CCT4/TRAP1/AHSA1/TCP1/HSPA9/PPIA/LMAN1/CCT3/PTGES3/CANX/CCT8/UGGT1/SACS/CCT7	37	3.87383
HEK293i_sgZNF598_down	GO:0006401	RNA catabolic process	7.43379e-11	BTG2/MAGOH/NPM1/SSB/FASTKD3/RNASEH1/HNRNPAB/YBX3/THRAP3/SUPV3L1/UPF3B/DKC1/MRTO4/PNPT1/SYNCRIP/SLIRP/SERBP1/NSUN2/YBX1/GSPT1/DDX5/HNRNPM/HNRNPU/KHSRP/RBM8A/EXOSC6/HNRNPC/SND1/CSDE1/DHX9/LRPPRC/ETF1/TAF15/PABPC4/EIF3E/DHX36/ELAVL1/APEX1/PABPC1/EXOSC10/MTREX/CELF1/AGO1/DROSHA	44	3.48794
HEK293i_sgZNF598_down	GO:0006417	regulation of translation	8.68055e-17	ZNF598/PER2/MPV17L2/PUM3/EIF5B/BTG2/MAGOH/ATF4/DDX3X/EIF5/NCL/NPM1/NOLC1/PA2G4/KHDRBS1/FASTKD3/YBX3/TPR/UPF3B/PNPT1/TYMS/SYNCRIP/YBX1/TMED2/EPRS1/GSPT1/C1QBP/EIF4G1/IGF2BP3/HNRNPU/DDX1/KHSRP/RBM8A/CSDE1/DHX9/RPS6KB1/EIF2S1/LSM14A/LRPPRC/ETF1/SHMT2/PUS7/TRAP1/PKM/EIF4G3/GAPDH/EIF3E/RBM3/CAPRIN1/ILF3/MTOR/DHX36/EIF3B/ABCE1/EIF5A/ELAVL1/PABPC1/HBS1L/NAT10/RHOA/CELF1/RPL5/AGO1/RPS4X/EIF2S3/EIF4G2/CNB…	70	3.35576
HEK293i_sgZNF598_down	GO:0072594	establishment of protein localization to organelle	1.43789e-09	SREBF1/HK2/TOMM40/GDAP1/HERPUD1/SEC62/NOLC1/HSPD1/HSP90AA1/M6PR/PDCD5/BAX/TPR/RAB7A/HEATR3/DKC1/VPS13A/CLU/SRPRA/TIMM8A/CCT6A/SEC61G/POM121/CSE1L/TIMM23/AP3B1/SEC63/CCT5/SRP54/HSP90AB1/KPNA6/HSPA4/CALM3/CCT4/ATP5IF1/TNPO2/GCC2/IPO7/PRKAA1/TCP1/AP3D1/USP36/RPL23/SSR3/NUP155/LMAN1/CCT3/RAN/ELAVL1/KPNB1/CCT8/SAE1/PHB2/CCT7	54	2.78094

## Sheet: Ext.Fig.5g
replicate	sgNT_DOX	sgNT_DOX_GNC2i	sgNT_DOX_p38i	sgNT_DOX_PERKi	sgNT_DOX_ISRIB
1	106.6	97.6	96.6	99.9	98.4
2	100.7	101.3	98.6	97.5	97.2
3	103	97.5	97	95	95.8
