# Supplementary material for: Comparative CRISPRi screens reveal a human stem cell dependence on mRNA translation-coupled quality control
Source: Nat Struct Mol Biol. 2025 Jul 11;32(10):1932–46. doi: 10.1038/s41594-025-01616-3 (PMC12527931; doi:10.1038/s41594-025-01616-3)
Supplement: Supplementary file 19 — Statistical source data. [file 41594_2025_1616_MOESM19_ESM.xlsx]

## Sheet: Ext.Fig.6b
Replicate	hiPSCi	hiPSCi_ZNF598_RING	hiPSCi_ZNF598_WT_OE
1	0.975976	1.54005	0.896085
2	1.05483	1.18778	0.867524
3	0.969192	1.34857	0.863548

## Sheet: Ext.Fig.6c
Replicate	hiPSCi	hiPSCi_ZNF598_RING
1	1.01238	0.679271
2	0.98762	0.70595
3	1.03489	0.817124
4	0.965108	0.783964
5	1.00594	0.893674
6	0.99406	0.74354

## Sheet: Ext.Fig.6d
Replicate	hiPSCi	hiPSCi_ZNF598_RING
Rep1_tech1	1.06875	1.43269
Rep1_tech2	1.0704	1.92178
Rep1_tech3	1.10992	2.0387
Rep1_tech4	1.05393	1.55126
Rep2_tech1	0.885961	1.24166
Rep2_tech2	0.932071	1.3734
Rep2_tech3	1.02264	1.27295
Rep2_tech4	0.856319	1.1725
Rep3_tech1	1.38409	1.82297
Rep3_tech2	0.818182	1.94319
Rep3_tech3	0.797727	1.81803
Rep3_tech4	1.12668	1.82297
Rep4_tech1	0.869022	2.25278
Rep4_tech2	1.26957	2.32359
Rep4_tech3	0.873707	2.42898
Rep4_tech4	0.9065	2.2956
Rep5_tech1	0.798751	1.38409
Rep5_tech2	0.819832	1.36364
Rep5_tech3	1.18524	1.875
Rep5_tech4	0.819832	1.68409

## Sheet: Ext.Fig.6e
Gene	hiPSCi_sgZNF598	hiPSCi_ZNF598_RING
A2ML1	0	0.557842
AACS	-0.359754	-0.594691
AARS1	0.443582	0
AASS	0	-0.166383
AATF	0.287305	0.592487
ABCA1	-1.01951	-0.450012
ABCC4	0.714129	0
ABCC5	0	-0.450481
ABCD1	-1.02937	0
ABCE1	0.298488	0
ABCF1	0.220779	0
ABHD12B	-2.05021	0
ABL2	0	0.370566
ABRACL	0	-0.611535
ABRAXAS2	0	0.710399
AC015802.6	0.225124	-0.307912
AC022415.2	0	-0.483548
AC124312.1	-0.20917	0
ACACA	0	-0.357484
ACAD8	0	-0.448181
ACADSB	0	-0.496437
ACADVL	-0.346551	0
ACAT2	0.448338	0
ACIN1	0	0.408768
ACLY	0.207848	-0.268125
ACSL3	0	-0.250738
ACSL4	0.480305	0
ACTG1	-0.128751	0
ACTN3	-1.4253	0
ADAM10	0	-0.254146
ADAM19	0	-0.355921
ADAM22	0	-0.479758
ADAM9	0.45087	0
ADAMTS1	0	-0.402896
ADAMTS12	0	-0.758843
ADAMTS13	-0.899776	0
ADAMTS5	0	-0.851251
ADAMTS7	-0.353875	-0.434944
ADCY2	0.250691	0
ADCY6	-0.59636	0
ADCY8	0	0.816077
ADGRG2	-0.70866	-0.580431
ADGRL2	0	0.283146
ADGRL3	0	0.531702
ADGRV1	-0.605457	-0.440974
ADI1	0.482104	0
ADIPOR1	0.337099	0
ADIPOR2	0	-0.321234
ADM	0	0.855475
ADM2	0.782461	0
ADNP2	0.408775	0
ADRA2A	-1.3685	0
AEBP2	0	0.296547
AEN	0.418793	0.391046
AFF4	0	0.304856
AGAP1	0.275006	0
AGO1	-0.171558	-0.412969
AGO3	-0.382242	0
AGO4	-0.499159	0
AGPS	0	0.255354
AGRN	0.286588	0
AHCY	0	-0.173656
AHNAK	0.468616	0.423741
AHSA1	0.379635	0
AIF1L	0	-0.5712
AIMP1	0	0.29564
AJAP1	-0.721139	0
AJUBA	0	1.54519
AKAP12	0.277382	0
AKAP8	0.348635	0
AKAP8L	0	0.378668
AKAP9	0	0.329293
AKIRIN1	0	0.252307
AKIRIN2	0	0.278836
AKTIP	0	-0.655088
ALDH3A2	0	-0.358208
ALDH7A1	0	-0.31633
ALDOC	0	0.505165
ALKBH1	0	0.952434
ALPG	-1.09761	0
ALPK3	-1.80993	0
ALPL	0	-0.416245
AMER1	0.446066	0
AMH	-1.2765	0
AMIGO2	-1.24467	0
AMOTL1	0.228366	0.466648
AMOTL2	0.685968	1.52284
ANAPC1	0.265944	0
ANAPC5	0.27249	0
ANK1	0	0.892918
ANK2	-0.335082	-0.247424
ANK3	0	0.256948
ANKLE2	0	0.380658
ANKRD12	-0.38235	0.255062
ANKRD17	0	0.25629
ANKRD18A	0	0.761114
ANKRD33B	0	-1.12182
ANKRD52	-0.278121	0
ANKZF1	0	0.757381
ANO5	0	-0.609939
ANO6	0.264077	0
ANOS1	-0.276937	0
ANTXR1	0	-0.453015
ANXA2	0.768153	0
ANXA3	0.633656	1.08463
ANXA5	0.208963	0
ANXA6	0	-0.375948
AOC3	0	1.0111
AP1G2	-0.472603	0
AP1S2	-0.285054	-0.226884
AP2A2	-0.290167	0
AP5B1	-0.635574	0.585472
APC2	0	1.0216
APCDD1	-0.680093	0
APELA	-1.0516	0
APEX1	0	-0.277717
APH1A	0	-0.359093
API5	0.24203	0
APLP2	0	-0.273042
APMAP	0	-0.406144
APOBEC3C	-0.854611	0
APOE	0	-0.744255
APP	0	-0.352886
AR	0	-0.644907
ARC	0	1.29588
ARCN1	0.245381	0
ARF1	0.22354	0
ARHGAP11A	0	0.259857
ARHGAP19	0	0.612965
ARHGAP21	0	-0.405833
ARHGAP28	0	-0.703759
ARHGAP4	-0.691827	0
ARHGAP42	-0.507328	0
ARHGEF1	0	0.405631
ARHGEF10L	-0.680846	0
ARHGEF19	0	-0.424951
ARHGEF40	-0.312018	0
ARHGEF9	0	-0.405374
ARID1A	0	0.200565
ARID1B	0	0.211189
ARID2	-0.315351	0.333106
ARID3A	-0.281793	0
ARID5A	0	-0.75425
ARL4A	0	-0.626898
ARL4C	0	-0.825735
ARL6IP4	0.371983	0
ARMCX1	0	-0.827347
ARMH4	1.00249	-1.42292
ARNTL2	0	-0.453533
ARPC2	0.299802	0
ARPC3	0.276242	0
ARRDC3	1.07921	-1.68706
ARRDC4	0	1.05084
ASCC3	0.305993	0.354449
ASH1L	0	0.2162
ASNS	0.655136	0
ASPH	-0.375625	0
ASPM	0	0.328788
ASRGL1	0	-0.682228
ASS1	0.538701	0
ATAD2	0.37675	0
ATAD2B	0	0.320474
ATF3	0.880656	0
ATF4	0.468626	0
ATF7IP	0.272279	0.31396
ATG12	0	0.400075
ATL2	0	0.369735
ATL3	-0.483089	0
ATN1	-0.233014	0
ATP11A	-0.274972	0
ATP13A1	0	0.277361
ATP1A1	0.213692	-0.563338
ATP1A2	0	-0.88145
ATP1B1	0	-0.620953
ATP1B2	-0.86254	0
ATP2A1	0	0.835089
ATP2A2	0	-0.186622
ATP5MC3	0.253132	-0.265933
ATP5PB	0.335139	0
ATP6AP2	0	-0.34594
ATP6V0E1	0.485959	-0.645305
ATP6V1B2	0	0.2835
ATP8A1	0	-0.591018
ATP8A2	0	-0.766591
ATP8B3	-2.21371	0
ATR	0.391958	0.310699
ATRNL1	-0.870343	-0.351389
ATRX	0	0.252143
ATXN1	-0.834924	0
ATXN2	0	0.346136
AUP1	0	0.397028
AURKA	0.311829	0.385699
AZIN1	0	0.55977
B3GALT5	-0.29517	0.362206
B3GNT7	-0.653169	-0.257317
BAG1	0	-0.531029
BAG4	0	0.362112
BAHCC1	0	0.28974
BAIAP2L1	0.422707	0
BARX1	0	1.05303
BASP1	0	-0.295538
BAZ1A	0	-0.488154
BAZ2B	-0.560977	0
BBS9	0	0.776424
BBX	0	0.352391
BCAR1	0	0.553955
BCAT1	0	-0.164178
BCCIP	0.299944	0.255951
BCL2L13	0	0.507421
BCL6B	-2.57814	0
BCL9L	0	0.329981
BCLAF1	0.238386	0
BCOR	-0.261382	0.231215
BDH1	0	-0.597406
BEND4	-0.48079	0.332235
BEX3	0	-0.210436
BHLHE40	-1.12377	0
BHLHE41	0	1.53932
BICD1	-0.423613	0
BICD2	-0.452235	0
BICRA	-0.47064	0
BIRC6	0	0.149042
BLACAT1	-0.646901	0
BLMH	0	-0.312416
BMERB1	1.04037	0
BMPR1A	-0.35829	0
BMPR2	-0.456742	0
BMS1	0.36297	0
BMT2	-0.916943	0
BNC2	-0.878646	0
BNIP3	-0.714112	1.34216
BNIP3L	0	0.719442
BOLA3	0.513929	0
BOP1	0.314458	0
BORA	0	0.511763
BRAF	0	0.298881
BRD2	0	0.240503
BRD3OS	0	-0.614256
BRI3BP	0	-0.386345
BRIX1	0	0.532151
BRSK1	-0.844505	0
BRWD1	0	0.308919
BSG	-0.15924	-0.179128
BST2	-1.15141	0
BTBD2	0	0.273994
BTF3	0.229997	0
BTG2	2.06196	0
BUB1	0	0.398946
BUB1B	0	0.246526
BUB3	0	0.234138
C11orf24	0	-0.427572
C11orf58	0.243623	0
C11orf95	0	-0.340279
C12orf45	-0.22783	0.415479
C14orf132	0	-0.639154
C1orf198	0	0.354569
C1orf21	0	-0.557665
C1orf226	0.701405	0
C1orf43	0	0.293731
C1QBP	0.227231	0
C1QL2	-1.32336	0
C1QTNF6	-1.44591	0
C2orf74	0	0.956412
C4orf3	0	0.626165
C6orf132	0	-0.370413
C6orf141	0	-0.806466
C8orf33	0	0.347738
C8orf58	0	0.689116
C9orf135	-1.63266	0
C9orf64	-2.76643	0
CA11	-0.397535	0
CACNA1A	0	0.819979
CACNA1B	0	0.491548
CACNA2D1	-0.458541	0
CACNA2D2	0	-0.497293
CACNG7	0	0.441011
CACNG8	-0.529146	0.384399
CACYBP	0.273501	0
CAD	0.201698	0
CALB1	-0.658533	-0.932779
CALCRL	-1.92107	0
CALD1	0.192295	0
CALM1	0.195213	-0.369021
CALM3	0	-0.263594
CALN1	0.647012	0
CALR	0.204962	-0.922745
CALU	0	-0.241029
CANX	0.200178	-0.333403
CAPG	-0.547742	0
CAPN1	0	-0.234449
CAPN2	0	0.378757
CAPRIN1	0.155482	0
CAPZA1	0	0.380202
CARS1	0.536985	0
CASC3	0	0.43845
CASP2	0	-0.280258
CASP3	-0.533779	0
CASP6	0	-0.615921
CASTOR2	0	-0.4696
CAVIN1	0.645499	0
CAVIN3	0	-0.564844
CAVIN4	-0.836983	0
CBARP	-1.1498	0
CBL	0	0.334384
CBLC	-1.21845	0
CBLL1	0	0.40867
CBR1	-0.483707	0
CBX2	0	-0.33947
CBX5	0.202947	0
CBX6	-0.641782	0.413104
CCAR1	0	0.38938
CCDC102A	-0.918022	0
CCDC136	-0.468691	0
CCDC14	0	-0.316281
CCDC141	1.04704	0
CCDC150	-0.463923	0
CCDC186	0	-0.287934
CCDC25	0	-0.318981
CCDC43	0	0.414787
CCDC58	0	0.36388
CCDC59	0	0.482237
CCDC69	0	-0.855922
CCDC8	0	-0.367361
CCDC86	0	0.30209
CCDC91	-0.507548	0
CCN1	0	0.757319
CCN2	0.518553	0.981205
CCNB1	0.239707	-0.199115
CCND1	-0.166311	-0.178689
CCND2	-0.226369	0
CCND3	0	-0.510653
CCNE1	0	-0.699938
CCNF	0	0.304535
CCNK	0	0.420099
CCNL2	0	0.252433
CCNT2	0.390787	0
CCT2	0.261023	0
CCT3	0.351562	0
CCT4	0.302811	0.188644
CCT5	0.212339	0
CCT6A	0.180162	0
CCT7	0.341917	0
CCT8	0.30734	0.185495
CD1D	-1.88901	0
CD24	0	-0.350281
CD276	0	-0.585393
CD63	0	-0.476567
CD81	0	-0.340171
CD83	0	-0.898515
CDC20	0.236132	0.35006
CDC23	0	0.702031
CDC26	-1.58828	0
CDC37	0.2346	0
CDC42EP4	-0.57391	-0.785852
CDC5L	0.265583	0
CDC6	0.594352	0
CDCA2	0	0.271109
CDCA7	0.428866	-0.331189
CDCA7L	0.247491	0
CDH1	-0.466814	-0.32512
CDH11	0.936778	0
CDH2	0.560801	-0.498642
CDH3	0	-0.205984
CDH6	0	-1.033
CDH9	-1.64881	0
CDK11B	0.360141	0
CDK2AP1	0	-0.383462
CDK5RAP2	0	0.255016
CDKL5	-0.448148	0
CDKN1A	1.65329	0
CDKN1C	-0.643561	-0.579218
CDS2	-0.24346	0
CDT1	0.320329	0
CDYL	0	0.602111
CEBPZ	0	0.613333
CECR2	0	0.267205
CELSR2	0	-0.402207
CELSR3	-0.402257	0.357332
CEMIP2	-0.258747	0
CENPE	0.336159	0
CEP20	0	0.457965
CEP350	0	0.20968
CEP85L	0.781309	1.17093
CERS6	0.323171	0
CERT1	0	0.28114
CFL1	0.161068	0
CFLAR	-0.898112	0
CGAS	-1.3985	0
CGN	0.306389	0
CGNL1	0	-0.249413
CHAC1	1.12933	0
CHAF1B	0.488051	0
CHAMP1	0.327843	0
CHCHD3	0.266347	0
CHCHD7	0	-0.383808
CHD2	0	0.222483
CHD3	-0.263012	0
CHD5	0	0.894869
CHD7	0.151844	0.205657
CHDH	0	-0.61492
CHERP	0	0.315432
CHRNB4	0	-0.751514
CHST15	0	-0.538179
CHST6	0	-0.495362
CHST9	0	-0.477341
CHSY1	0	0.231382
CIZ1	0.265509	0
CKAP2	0.360267	0
CKAP2L	0.391606	0.408517
CKAP4	0	-0.6356
CKAP5	0.354234	0.181731
CLCC1	0	-0.460779
CLDN3	-0.982221	0
CLDN6	0.209644	-0.300959
CLDN7	-0.703636	0
CLK3	-0.598679	0.575471
CLNS1A	0.33417	0
CLPX	0	0.307848
CLSPN	0.290704	-0.248456
CLSTN3	0	-0.546709
CLU	-0.280246	-0.635901
CMAS	0	0.26784
CMTM3	0	-0.599604
CNMD	-0.58943	0
CNOT10	0	0.4721
CNOT3	0	0.220146
CNPY3	0	-0.399965
CNST	-0.418023	0
CNTLN	-0.364343	0
CNTN1	0	-1.04481
CNTNAP2	0	-0.494896
COA4	0.365661	0
COA7	-0.329008	0
COBL	0	1.5068
COG4	0	0.317609
COG8	0	0.670259
COL18A1	-0.315656	-0.507095
COL1A2	-0.691578	-1.1827
COL20A1	-1.84109	0
COL21A1	0	-0.702547
COL26A1	0.507838	-0.447296
COL2A1	0	-0.643285
COL4A1	0	-0.905137
COL4A2	0	-0.598823
COL5A1	0	-0.658956
COL5A2	0	-0.777268
COL6A1	-0.896794	-0.27735
COL6A2	-0.953217	0
COL7A1	-0.631468	0.621838
COL9A3	-0.535235	0
COPB1	0.328177	0
COPB2	0.341025	0
COPS2	0	0.223535
COPS3	0.268582	0
COPS8	0	-0.317728
COQ5	0	0.495114
COX4I1	0.192131	0
COX7B	0.335848	0
CPE	-0.583925	0
CPNE1	0	0.59536
CPNE2	1.0399	0
CPNE3	0.384622	0
CPSF2	0	0.513421
CPSF3	0	0.277985
CPVL	0	-0.558629
CPXM1	-0.406405	-0.658629
CPZ	-0.598675	-0.724514
CRABP1	0	-0.232931
CREB1	0	-0.229594
CREB3L2	0	-0.341963
CREB5	0	1.27941
CRELD2	0	-0.852457
CRISPLD1	0	-0.64692
CRLS1	-1.11354	0
CRMP1	0	-0.407369
CROCC	-0.278085	0
CRTC1	0	0.464733
CRYBG1	0.538616	0.467257
CRYBG3	-0.442668	0
CSDE1	0.135242	0
CSE1L	0.252359	0
CSNK1A1	0	0.205616
CSNK1D	0	0.299899
CSNK1G2	0	-0.285859
CSNK2A1	0.182072	0
CSPP1	-0.350108	0
CSTF1	0	0.309781
CSTF2	0	0.385076
CTBP2	0	0.180803
CTCF	0.245003	0
CTDSP1	-0.695402	0
CTDSPL	0.46936	0
CTDSPL2	0	0.236203
CTPS1	0.308474	0
CTSA	0	-0.458711
CTSB	0	-0.42408
CTSC	0	-0.380077
CTSD	0	-0.535728
CTSL	0	-0.596369
CTTNBP2NL	0	0.360612
CUX1	0	0.253134
CWC22	0	0.429885
CWF19L2	0	0.371751
CXADR	-0.184477	0
CXCL12	0	-0.509303
CXXC5	-0.31877	0
CYCS	0.264563	0
CYLD	0	-0.620502
CYP2B6	-1.2103	0
CYP2S1	0.255889	0
CYP51A1	0.306568	-0.338644
CYYR1	0	-0.735997
DAG1	0.172758	0
DAPK3	0	0.37548
DARS1	0	0.39318
DAXX	0	0.364847
DAZL	-1.51342	0
DBF4	0	-0.270714
DBI	0.40146	-0.466055
DBNDD1	-0.627297	0
DCAF15	0	0.434307
DCBLD2	0	-0.256559
DCHS1	0	-0.429063
DCP1A	0	0.560972
DCP1B	0	1.06178
DCTN1	0.212764	0
DCTN4	0	0.273614
DDAH1	0	0.569958
DDB2	0	0.858136
DDHD1	-0.47124	0
DDIT4	-2.11544	0
DDOST	0	-0.317741
DDR1	-0.261776	0
DDX1	0.391669	0
DDX17	0	0.167715
DDX20	0	0.357188
DDX21	0.226093	0.183035
DDX23	0.252125	0
DDX24	0.288354	0
DDX27	0	0.397656
DDX28	0	0.657493
DDX3X	0.149891	0
DDX41	0	0.317256
DDX47	0	0.434841
DDX50	0	0.442412
DDX56	0	0.524428
DEF6	0	0.952665
DEF8	0.399775	0
DENND2B	0	-0.438409
DENND4B	-0.268524	0
DEPDC1	0.456627	0.38815
DFFA	0	0.532655
DGCR2	0	-0.328935
DHCR24	0.253729	-0.570036
DHFR	0	-0.362269
DHX29	0.351041	0
DHX30	0	0.223636
DHX36	0.214192	0
DHX38	0.275226	0
DHX57	0.37569	0
DHX9	0.195936	0
DIAPH2	0	0.408655
DIAPH3	0	0.366805
DIDO1	-0.225557	0.240642
DIP2A	-0.427484	0
DIRAS1	0.623638	0
DIS3L	0.310834	0
DKK3	0	-0.773109
DLAT	0	-0.283141
DLG4	-0.418174	0
DLGAP3	0.767189	0
DMPK	-0.555947	0
DMTF1	0.388672	0
DMWD	-0.501036	0
DMXL1	-0.341189	0
DNAH1	0	0.936171
DNAJA1	0.257848	0
DNAJA2	0	0.243578
DNAJA3	0	0.356507
DNAJA4	-1.79763	0
DNAJC10	0	-0.212003
DNAJC11	0	0.252443
DNAJC13	0.332702	0
DNAJC3	0	-0.456766
DNASE1	-0.694571	0
DNHD1	0	0.574869
DNM1	-0.408121	0
DNMBP	0	0.759215
DNMT1	0.206698	0
DNMT3B	-0.175059	-0.180356
DNTTIP2	0.285326	0.396013
DOCK5	0	-0.407027
DOCK6	-0.362887	0
DOT1L	-0.223462	0.331257
DPF2	0	0.710202
DPH2	0	0.33504
DPPA4	-0.233213	0.30568
DPY19L3	0	-0.288207
DPYSL2	0	-0.197686
DPYSL3	-0.188201	0
DPYSL5	0.555724	0
DR1	-0.255757	0
DRAXIN	0	-0.455071
DSC2	0	-0.305505
DSEL	0	-0.399014
DSG2	0.286938	-0.235811
DST	-0.168512	0.30304
DTL	0.42954	0
DTNA	-0.997035	1.40577
DUSP16	0	0.365869
DUSP6	0.467864	0
DUSP8	0	1.41655
DUT	0	-0.429961
DVL3	0	0.307468
DYNC1H1	0	-0.177616
DYNC2I1	-0.430528	0
DYNLL2	0	-0.489195
DYRK1A	0	0.304486
DYRK2	0	-0.353693
DZIP1	0	-0.554168
E2F1	0	-0.392819
E2F2	0	-0.633007
E2F7	0.397837	0
E2F8	0.519601	-0.473989
EBF2	-1.64544	-0.482335
EBNA1BP2	0.343793	0
ECE1	0.387624	0
ECHDC2	-1.40066	0
ECT2	0	0.338632
EDA2R	0.871178	0
EDF1	0.291245	0
EDIL3	-0.958213	0
EDNRB	-1.35974	0.715834
EEF1A1	-0.423688	0
EEF1B2	0.313701	0
EFEMP1	0	-1.04347
EFS	-0.524145	0
EFTUD2	0.211085	0
EGLN1	0	0.888963
EGR1	0	2.4194
EIF1	0.407653	0
EIF1AX	0	-0.232452
EIF1AY	0.49499	0
EIF2AK2	0	0.205877
EIF2AK3	-0.449534	0.444612
EIF2B4	0	0.480956
EIF2B5	0	0.442077
EIF2S1	0	0.306463
EIF2S2	0.510783	0
EIF2S3	0	-0.179857
EIF3A	0	0.159445
EIF3B	0	0.16692
EIF3D	0.294355	0.451602
EIF3M	0.238513	0
EIF4A2	0.312393	0.198488
EIF4B	0.139821	0.184753
EIF4E	0	0.263753
EIF4E2	0.355716	0
EIF4EBP1	0.468643	0
EIF4G1	0.22841	0
EIF4G2	0.139647	0
EIF5A	0.24959	0
EIF5AL1	1.59508	0
EIF5B	0.243521	0
EIF6	0	0.336085
ELAPOR2	0	0.361349
ELK3	0	-0.5973
ELK4	0.398987	0
ELL	0	0.702899
ELMO1	0	0.642841
ELOVL5	0	-0.236806
ELOVL6	0	-0.505692
ELP2	0	0.325886
EMC2	0.53182	0
EMG1	0	0.400633
EMILIN2	-1.00623	0
EML2	0	0.725415
EML4	0.188504	0
ENC1	0	-0.503142
ENO1	0	0.51844
ENO2	-0.646242	0.507417
ENPP2	0	-0.671415
ENTPD6	0	-0.431973
EP300	0	0.332471
EPB41	0.245667	-0.326445
EPB41L1	0	-0.500316
EPB41L2	0.224518	0
EPC1	0.499544	0
EPCAM	0.245305	0
EPHA2	0	0.433141
EPHA4	0	-0.56279
EPHB2	0.811052	-0.431027
EPHB4	-0.232098	0
EPM2AIP1	0.373363	-0.348677
EPRS1	0.34001	-0.263196
EPS15L1	0	0.434844
ERBB2	0.244784	-0.447658
ERBB3	0	-0.248304
ERCC4	0	0.534018
ERCC6L	0.35686	0
ERF	-0.308099	0
ERG28	0	-0.401084
ERGIC1	0	-0.3544
ERRFI1	0	0.565811
ESPL1	0.280075	0
ESPN	-0.841029	0
ETAA1	0	0.417638
ETF1	0.208067	0
ETNK1	-0.320049	0
ETS1	-0.478184	0
ETS2	-0.343198	0
ETV4	0	0.220694
ETV5	0.302677	0.318376
EVC2	-1.05807	0
EVL	0	-0.542016
EXO1	0	-0.318954
EXOC4	0	0.285863
EXOC6B	0	0.285683
EXOSC10	0	0.47223
EXOSC2	0	0.564479
EXOSC9	0	0.364173
EXPH5	0	-0.64243
EXTL2	0	-0.389183
EZR	0	0.18401
F12	0	1.12079
F2R	0	-0.462855
FA2H	-1.26409	0
FABP3	0	-0.863051
FABP5	0	-0.353212
FADS1	0	-0.268979
FADS2	0	-0.438895
FAM102A	0	-0.463457
FAM102B	-0.879679	-0.328727
FAM107B	0	-0.497052
FAM111B	0	-0.460528
FAM114A1	1.18235	0
FAM120A	0	-0.234361
FAM124A	-0.369029	0.271791
FAM136A	0.248229	0
FAM149A	-0.751785	0
FAM162A	0	0.829316
FAM168B	0.253801	0
FAM171A1	0	-0.466787
FAM174B	-0.610832	0
FAM200B	-0.510059	0
FAM20A	-1.07836	0
FAM216A	0	0.82105
FAM217B	0	-0.524805
FAM227A	-0.809943	0
FAM53B	0	-0.653415
FAM83D	0.31535	0.357577
FAM83F	-0.424164	0
FAM83G	-0.492434	0
FAM83H	-0.4433	0
FANCI	0	0.239259
FARP1	0	-0.23785
FARSA	0	0.557437
FARSB	0.321877	0
FASN	-0.178927	-0.341395
FAT3	-0.650317	0
FAT4	0	-0.35057
FBLN1	0	-0.475834
FBLN2	0	-0.587014
FBN2	0	-0.563263
FBN3	-0.333183	-0.392857
FBRSL1	0	-0.376354
FBXL12	0	0.449665
FBXL19	-0.30359	0
FBXL5	-0.42512	0
FBXO28	0	0.625276
FBXO36	0	0.909366
FBXO41	-0.75108	0
FBXW11	-0.413325	0
FDFT1	0.208008	0
FECH	0	-0.635633
FEM1A	0	0.394165
FERMT1	0	-0.305488
FEZ1	-0.584778	0
FGD4	-0.353565	0
FGD5	0	0.562108
FGD6	-0.326986	-0.281188
FGF11	0	1.23777
FGF19	0	-0.54793
FGF2	0	0.440797
FGF4	-1.6603	0
FGF8	-2.37527	-1.12421
FGFBP3	0	-0.885394
FGFR1	-0.221093	0
FGFRL1	0.565151	0
FHOD3	0.986164	0
FIGNL2	-0.602316	0
FILIP1	0	0.793246
FKBP10	-0.250136	0
FKBP4	0.314546	0
FKBP8	-0.33765	0
FLNC	0.874046	0
FLOT1	0	0.2549
FLRT2	0	-0.50606
FLT1	-0.298485	0
FMNL2	0.291809	0
FN1	-0.496879	-0.576056
FNBP4	0	0.309004
FNIP1	0	0.368157
FNIP2	0	-0.680937
FOSL1	0	1.73349
FOSL2	0	1.23753
FOXB1	-0.428019	0
FOXD3	0	0.635285
FOXJ3	0	0.258625
FOXK1	0	0.492294
FOXL2NB	1.30782	0
FOXM1	0	-0.327664
FOXN2	0	-0.432275
FOXO1	0	0.39317
FRAS1	0	-0.235973
FREM1	0	-1.2697
FREM2	-0.239892	-0.769265
FRYL	-0.35714	0
FSBP	0	-0.401116
FST	-0.793436	0
FTL	0.153394	-0.193452
FUBP1	-0.190059	0
FXR1	0	0.29068
FZD3	0	-0.247019
FZD4	-0.656113	-0.632188
FZD5	-0.765676	0
FZD8	-0.772593	0
FZR1	-0.351551	0
G3BP2	0	-0.304564
GAA	-0.364042	0
GAD2	-1.23959	0
GADD45B	0	-1.01348
GADD45GIP1	0	0.356187
GALNT10	0	-0.476371
GALNT16	0.808619	0
GALNT17	-0.30135	0
GALNT3	-0.526158	0
GAN	0	0.281602
GAPDH	0	0.217684
GAR1	0.543407	0
GARS1	0.455458	0
GART	0.267259	-0.210975
GAS2L1	0	-0.553001
GAS8	-0.667999	0
GATAD2B	0	0.322769
GBE1	0	0.91997
GBX2	0.521713	0
GCNT1	-0.72545	0
GDE1	0	-0.332729
GDF15	1.98463	0
GDF3	-0.617887	-0.910068
GDPD2	0	-0.826016
GEMIN2	0	0.755122
GEMIN5	0.270486	0
GFPT2	0	0.423494
GGCT	0	-0.536501
GGH	0	-0.67558
GGPS1	0	0.508466
GHITM	0	-0.232193
GIGYF1	-0.217283	0
GINS1	0	-0.264254
GINS2	0	-0.405901
GINS4	0.343845	0
GJA1	-0.280688	0
GJC1	0	0.288926
GLB1L3	0	-0.448595
GLI2	-0.466444	0
GLI3	-0.275114	0
GLRX3	0.336816	0
GLTP	-0.495442	0.616097
GLYR1	0.294341	0
GMEB1	0	0.450741
GMNN	0	-0.636691
GNA14	-1.58716	0
GNAI2	0	-0.190306
GNAS	-0.177946	0
GNB1	0.186606	0
GNB1L	0	0.886502
GNG2	0	-0.627245
GNL3	0.286788	0
GNPTAB	0	-0.404418
GOLGA2	0	0.354754
GOLGA8A	0	0.756723
GOLIM4	0	-0.618802
GOLM1	0.209048	-0.420348
GOSR1	0	0.39095
GOT1	0.353171	0
GPATCH2L	0	0.273232
GPATCH4	0	0.434196
GPATCH8	0	0.29048
GPC4	-0.252608	0
GPC6	-0.684076	0
GPCPD1	0.463597	-0.934431
GPI	0	0.262485
GPKOW	0	0.669614
GPR161	-0.501657	0
GPR176	-0.502823	0
GPR50	0	-0.861983
GPR87	-1.46782	0
GPRC5B	-0.216554	-0.267591
GPX8	0.414063	0
GRAMD1A	-0.315397	0
GRAMD2B	0	-0.926331
GRB7	0	0.467782
GRHL2	0	-0.271783
GRID2	0	0.516235
GRIK3	0.772532	-0.762015
GRIK5	-0.494378	0
GRIN2A	0	0.603543
GRIN2D	0	0.91876
GRIN3B	-1.44903	0
GRN	0	-0.530121
GRPEL1	0.407394	0
GRPEL2	0.331561	0
GRWD1	0	0.329062
GSDMD	-2.57894	0
GSE1	0	0.199422
GSTCD	0.465889	0
GSTO2	-0.946522	0
GSTP1	0	-0.151708
GTF2E1	-0.424093	0.30572
GTF3C1	0.217308	0.23362
GTPBP1	0	0.431533
GTPBP4	0.347549	0.523068
GUCD1	0	-0.299584
GUCY1A2	0	1.09446
GULP1	0	0.556028
GYG2	0	-0.395681
GYPC	0	-0.753963
H1-0	0	0.307244
H1-1	-0.895407	-0.769213
H1-2	0	0.636471
H1-3	-0.380362	0.767893
H1-4	0	0.678917
H1-5	0	0.435087
H1-6	-1.51334	0
H2AC11	0	0.312983
H2AC12	-0.42636	0.397468
H2AC13	0	0.434495
H2AC14	0	0.380573
H2AC16	0	0.397668
H2AC17	0	0.331179
H2AC20	0	0.378475
H2AC6	0	0.349289
H2AC8	0	0.39453
H2AW	0	-0.416636
H2AX	0	-0.406015
H2AZ1	0.200124	-0.411193
H2AZ2	0	-0.29008
H2BC12	0	0.245061
H2BC14	0	0.237491
H2BC18	0.211364	0.33868
H2BC5	0	0.287317
H2BC7	0	0.248283
H2BU1	0	-0.526265
H3C1	0	-0.382826
H3C11	0	0.537042
H3C12	0	0.360858
H3C2	0	0.377116
H3C3	-1.10316	0
H3C6	0	0.364361
H3C7	0	0.316728
H3C8	0	0.381231
H4C3	0	0.207924
H4C5	0	0.332417
HACD1	0.784285	0
HAS2	-0.578144	-0.885287
HAS3	0	-0.40921
HASPIN	0	0.468339
HAUS2	0	0.391167
HAX1	0.46958	0
HBD	-3.33373	0
HBP1	0	0.54394
HCFC1	0	0.199859
HCN1	-1.49035	0
HDAC4	0	0.35658
HDAC9	-0.499355	-0.648874
HDLBP	0.170824	0
HEATR1	0.318623	0
HEBP2	-0.488156	0
HEG1	0	-0.647993
HELZ	0	0.467989
HELZ2	-0.660685	0
HEPH	-0.438412	0
HERC2	0	-0.194572
HERPUD1	0.669481	-0.819328
HES1	-0.656283	0.835424
HES3	-0.537994	0
HES6	0	-0.689062
HEXIM1	0	-0.343126
HEY2	0	0.484881
HGS	0	0.305801
HHLA1	-0.622519	-0.572969
HIBADH	0	-0.456773
HIC2	0	0.334661
HIF1A	0.207408	0
HIF1AN	0	0.331295
HIP1	0	-0.2263
HIPK2	0.251281	-0.337876
HIVEP1	-0.351885	0
HIVEP2	-0.517671	0
HJURP	0.384326	0
HK1	0.380134	0.579095
HK2	0	0.518764
HLA-E	0	0.489596
HM13	0.254084	0
HMCN1	0	-0.407324
HMGA1	0.144091	0
HMGB1	0.174528	-0.157452
HMGB3	0	-0.37026
HMGCL	0	0.81996
HMGCR	0.394251	0
HMGCS1	0.267326	0
HMGN2	0.342224	-0.334535
HMGN5	0	-0.313116
HMGXB4	0	0.283066
HMMR	0.374149	0.240503
HNRNPA0	0	-0.289102
HNRNPA2B1	0.181179	0
HNRNPA3	0.237095	0
HNRNPAB	0	-0.23901
HNRNPC	0.199368	0
HNRNPD	0.156012	0
HNRNPDL	0	-0.266844
HNRNPK	0.208407	0
HNRNPM	0.238219	0.185951
HNRNPU	0.178228	0.15677
HOMER3	-1.06035	0
HPDL	0	-0.681444
HPN	-0.971224	0
HS3ST5	-0.892207	0
HS6ST2	0.886811	0
HSD11B2	0	-0.459698
HSD17B1	-0.788832	0
HSF1	0	0.347125
HSP90AA1	0.299983	0
HSP90AB1	0.288784	0
HSP90B1	0.138536	-0.879099
HSPA14	0	0.437989
HSPA1B	-0.507665	0
HSPA4	0.235671	0
HSPA5	0.283558	-1.13908
HSPA8	0.155257	0
HSPA9	0.178631	0
HSPB1	-0.346632	0
HSPD1	0.306231	0
HSPE1	0.34467	-0.264261
HSPG2	-0.312564	-0.459649
HSPH1	0.222581	0
HTR1D	-1.5789	0
HTR2C	-1.15662	0
HTR7	-1.04609	0
HYAL2	0	-0.409178
HYOU1	0.226317	-0.576156
IARS1	0.157326	0
IBA57	0	0.47469
IBTK	0.303047	0
ICMT	0	-0.211845
ID1	-0.820676	-0.949286
ID3	0	0.34542
IDH1	0.251378	-0.657942
IDI1	0.395337	-0.798857
IER2	0	0.359361
IER3	-0.633374	0
IFITM1	-0.471518	0.278832
IFITM3	0	0.324652
IFT74	0	0.491962
IGDCC3	0	-0.49694
IGF2BP2	0	0.270517
IGF2R	0	-0.392922
IGFBP2	-0.267999	0.667241
IGFBP4	0	-0.369791
IGLON5	-0.511147	0
IGSF3	0	-0.36225
IGSF8	-0.330142	0
IGSF9	0	-0.743913
IGSF9B	-0.237767	0
IKZF5	0	0.619492
ILF2	0.219392	0
IMPDH1	0.363689	0
INCENP	0	0.226797
INHBE	1.06596	0
INPP5D	0	1.00715
INPP5F	0	-0.238734
INSIG1	0.634444	-1.32804
INSYN2A	-0.866691	0
INTS13	0.402327	0.427403
INTS3	0	0.302417
INTS6	-0.247445	0.224777
IPMK	-0.406572	0
IPO5	0.134509	0
IPO8	0	0.28738
IQCB1	0	0.49697
IQGAP1	0.238857	0
IQGAP2	-0.314485	0
IQSEC2	0	-0.456837
IRAK1	-1.44246	0
IRF2	-0.852576	0
IRF2BPL	-0.290568	0
IRX2	0	0.258501
IRX4	-0.980255	0
ISLR2	-0.884401	0
IST1	0	0.378772
ITGA6	0	-0.405502
ITGAV	0	-0.463706
ITGB5	-0.189652	0
ITM2A	-0.471083	0
ITM2C	0	-0.235646
ITPK1	0	-0.252152
ITPR2	0	-0.408869
ITSN2	0	0.481705
IVNS1ABP	0	-0.439893
IWS1	0.359033	0.260277
JADE1	0	0.300017
JADE2	-0.39859	0
JAG1	-0.410224	0
JAG2	0	0.749061
JARID2	0	0.223269
JDP2	1.12684	0
JMJD1C	0	0.369369
JPH4	0.607011	0.483899
JUN	-0.702275	1.44408
JUND	-0.461952	0
JUP	0.204498	0
KANSL2	0.399887	0
KARS1	0.352074	0
KAT6A	0	0.515321
KCMF1	0	0.328695
KCNC3	-0.80097	0
KCNC4	-0.828889	0
KCND2	-0.781307	0
KCNG3	-1.10748	0
KCNK12	-0.771806	0
KCNMA1	0	1.26142
KCNMB4	-0.582003	-0.457108
KCNN2	-0.912317	0
KCNQ2	-0.499686	0
KCNS3	0	-0.75368
KCNT2	-0.577348	0
KCTD12	0	0.602132
KCTD15	-0.412046	-0.299636
KCTD20	0	-0.433615
KDELR2	0	-0.290911
KDM1A	0.207863	0
KDM2B	0	0.553708
KDM3A	-0.422805	0.978165
KDM3B	0	0.221275
KDM4B	0	0.711656
KDM4C	-0.6494	0
KDM5B	0.231189	0.401348
KDM5C	0	0.50714
KDM5D	0	0.292657
KDM6B	-0.699945	0.661617
KDM7A	0	0.824928
KDM8	0	-0.792217
KDR	-1.38282	0
KIAA0930	0.462576	0
KIAA1549	-0.312116	0
KIF13A	-0.344296	0
KIF1A	0.169173	0
KIF1C	0.270895	0
KIF20A	0.340607	0
KIF20B	0.228596	0.212683
KIF21B	0.472596	-0.531164
KIF22	0	0.509462
KIF23	0	0.278097
KIF26A	0	-0.510077
KIF2C	0	0.38717
KIF3B	0.30423	0
KIF3C	0	-0.463821
KIFC1	0	0.394495
KIT	0	-0.562007
KLF10	0	0.703951
KLF11	0	0.701496
KLF13	-0.441265	0
KLF6	0	-0.46932
KLHDC7A	0.939648	1.21268
KLHL14	0	-1.0331
KLKB1	-0.724114	0
KMT2A	0	0.382163
KMT2B	0	0.295903
KMT2C	-0.238206	0
KMT2E	-0.533374	0
KMT5C	-0.758685	0
KNDC1	-0.515636	0
KNOP1	0.207008	0
KPNA2	0.241635	0
KPNA3	0	-0.265544
KRAS	0	0.232986
KREMEN1	1.24425	0
KRT18	0.171825	0.225954
KRT19	0.268113	0.436291
KRT8	0.161079	0
L1TD1	0.175375	0
LAMA1	0	-1.04803
LAMA5	-0.331326	0
LAMB1	0	-0.694591
LAMC1	-0.676423	-0.445267
LAMC3	-1.42424	-0.687199
LAMP1	0	-0.434279
LAMP2	0	-0.421759
LAPTM4A	0	-0.292999
LARP1	0	0.17079
LARP4B	0	0.307291
LARS1	0.169131	0
LASP1	0.196753	0
LATS1	0	0.302727
LATS2	0	0.744674
LBH	0	-0.690046
LBR	0	-0.344579
LCK	-0.547959	0
LCOR	0	0.201823
LDAH	0.470585	0
LDHA	-0.361772	1.00904
LDHB	0.209396	0
LDHD	-1.32189	0
LDLR	0.583454	-0.851115
LEFTY1	-2.58887	-0.443589
LEFTY2	-2.35864	-1.43203
LETM1	0.270656	0
LETMD1	-0.647563	0
LGALS3BP	-0.742569	-0.732955
LGI4	-2.02972	1.31293
LGMN	0	-0.394312
LGR4	-0.351488	-0.371318
LIMCH1	-1.25621	0
LIMK1	0	-0.376114
LIN28A	0.234327	0
LIN28B	-0.293799	0.326051
LIN7C	0.231118	0
LINGO1	0	-0.234853
LIPA	0	-0.838506
LIPG	0	-0.596067
LMAN1	0	0.237042
LMBR1	0.335398	0
LMNB2	0	-0.171181
LMNTD2	-1.39372	0
LMX1B	0.616009	0
LONP1	0	0.300511
LONRF1	0	-0.410563
LOXHD1	-1.32217	0
LOXL2	0	-0.598997
LPAR2	0	-0.53599
LPAR3	0	-0.953981
LPAR4	0	-0.899428
LPCAT1	0	-0.383444
LPGAT1	0.422784	0
LPIN1	0.769482	0
LPP	0	0.238068
LRAT	-0.243922	-0.275565
LRBA	-0.176762	0
LRFN4	-0.404965	-0.37858
LRFN5	-0.96834	-0.572886
LRIG1	0	0.279608
LRIG2	0	0.27596
LRP1	0	-0.360395
LRP10	-0.505762	0
LRP2BP	-1.01912	0
LRP3	0	-0.518377
LRP4	-0.34998	0
LRP8	0	-0.326348
LRRC41	0	0.436598
LRRC47	0	0.452688
LRRC59	0	-0.229812
LRRC8A	0.240635	0
LRRFIP1	0	0.287389
LRRN1	0.175809	-0.272001
LRRTM3	0	-1.08338
LSM11	0	0.758211
LSM14A	0	0.233199
LSS	0.197192	-0.474514
LTBP1	-0.312976	-0.364949
LTBP4	-0.524929	0
LYN	0.349131	0
LYSMD4	0	-0.943742
LZTS1	1.07286	-0.809535
LZTS3	-0.581115	0
M6PR	0.34406	0
MACC1	-0.849041	0.492111
MAFB	0.652139	0
MAGED2	0	-0.379873
MAGI1	0	0.261906
MAGI2	-0.676278	0
MAIP1	0	0.412848
MAK16	0.27848	0.296942
MALT1	-0.413162	0
MAML1	0	0.306541
MAML2	-0.47612	-0.434183
MAN2A1	0	-0.356492
MAP1A	0	-0.681033
MAP1B	0	-0.611917
MAP1S	0	0.626155
MAP2	0.841144	0
MAP2K3	0	-0.553627
MAP2K6	0	-1.06294
MAP3K1	0	0.575264
MAP3K4	0	-0.235377
MAP4K3	-0.2851	0
MAP4K4	0.197184	-0.182154
MAP7D3	0.412459	0
MAPRE1	0.184316	0
MARCHF7	0	0.362124
MARCHF8	0	-0.510626
MARCKS	-0.408806	-0.261573
MARCKSL1	0	-0.261056
MARK2	0	0.280372
MARK3	0	0.266344
MARS1	0.44513	0
MARVELD1	0	-0.423893
MAST3	0	-0.766192
MAT2A	0	-0.405948
MATN2	0	-0.770274
MAU2	0	0.572833
MAVS	0.305552	0
MBD3	-0.38018	0
MBNL3	0	-0.566594
MCL1	0	0.273367
MCM10	0.294745	0
MCM3	0	-0.175491
MCM4	0.147666	0
MCM5	0	-0.185059
MCU	0	0.412098
MDC1	0.254545	0.234823
MDFIC	0	-0.573195
MDK	0	-0.188774
MDM2	0.55515	0.281365
MDM4	0.233091	0.361555
MDN1	-0.20341	0
ME2	0.480685	0
MECOM	0	-0.589847
MED1	0	0.324947
MED12	0	0.267562
MED13	0	0.287264
MED13L	0	0.237336
MED14	-0.348805	0
MED15	0	0.329505
MED19	0	0.561139
MEGF10	-0.893013	0
MEST	0.304206	0
METAP2	0.232529	0.201947
METTL16	0	0.414243
METTL7A	0	-0.778587
MEX3A	-0.247901	0
MEX3C	0	0.495987
MEX3D	-0.413672	0
MFAP2	0	-0.365585
MFGE8	-0.313111	-0.392104
MGA	0	0.332739
MGAT4B	-0.350668	0
MGAT4C	-1.60436	0
MGMT	-0.976304	0
MGST1	0	-0.224563
MICAL3	0.447163	0
MID1IP1	0	-0.262581
MIER1	0	0.257798
MIER3	0	0.382116
MIF	-0.301018	0.226918
MIXL1	-1.35356	-0.847939
MKI67	0	0.15242
MKLN1	0	0.488185
MKNK2	-0.287483	-0.473045
MKRN1	0	-0.244758
MLEC	0	-0.392835
MLLT10	-0.353626	0
MLLT11	0	-0.667704
MMAB	0	-0.524708
MMADHC	0	0.242433
MMD	0	-0.597413
MMP14	-0.347662	-0.500148
MMP16	0	0.337842
MMP2	0.362094	-0.505001
MNT	0.435715	0
MOB4	0	0.28376
MORC2	0.258503	0
MORF4L1	0.176092	0
MORF4L2	0.209346	0
MPHOSPH6	0.547915	0
MPLKIP	0	0.487625
MRC2	-0.431902	-0.455419
MRFAP1	0.303221	-0.194028
MRGBP	0.555202	0
MRM3	0	0.754523
MRPL1	0.516335	0
MRPL10	0	0.339076
MRPL11	0.348058	0
MRPL16	0	-0.366812
MRPL38	0	0.454869
MRPL42	0	0.243491
MRPL44	0	0.302787
MRPL50	0	0.385547
MRPL58	0	0.539115
MRPL9	0	0.399277
MRPS10	0	0.499089
MRPS12	0.418553	0
MRPS18B	0	0.515939
MRPS25	0	-0.308929
MRPS30	0	0.599486
MRPS35	0	0.318609
MRPS9	0.325075	0.363202
MRS2	-0.302844	-0.253349
MRTO4	0.314572	0
MSANTD3	0	-0.471391
MSH2	0	0.471988
MSI2	-0.282769	0
MSMO1	0.642382	-1.11852
MT-ATP6	0.283973	-0.380173
MT-ATP8	0	-0.364298
MT-CO1	0	-0.41956
MT-CO2	0.181682	-0.377693
MT-CO3	0.117905	-0.424757
MT-CYB	0	-0.312999
MT-ND1	0	-0.684892
MT-ND2	0	-0.42806
MT-ND3	0.267099	-0.56873
MT-ND4	0	-0.364113
MT-ND4L	0	-0.325229
MT-ND5	0	-0.213722
MT-ND6	0	-0.283032
MT1F	0	-0.617411
MT1X	1.02643	0
MT2A	0.844976	0
MTA3	-0.279824	0
MTCL1	-0.359178	0.525788
MTERF4	0	0.383261
MTF2	0	0.381924
MTHFD1L	0.383742	0
MTHFD2	0.729461	0
MTMR4	0	-0.434463
MTOR	0.204607	0
MTPN	0	-0.215886
MTREX	0.237056	0.306141
MUC4	-0.594019	0
MUC6	-0.846992	0
MVD	0.412887	0
MVK	0	-1.06965
MXRA8	-0.95433	0
MYCN	0	-0.305276
MYG1	0	0.412893
MYH10	0	-0.209292
MYH14	-0.611259	0
MYH9	0	-0.163653
MYL5	-0.64287	0
MYL6	0.270906	0
MYL9	0.697798	0
MYO15B	-1.40594	0
MYO1E	0	0.532763
MYORG	0	-0.793713
MYSM1	-0.261354	0.161787
NAA25	0	0.308926
NAA50	0	-0.24498
NAALAD2	0	-1.02013
NAE1	0.326519	0
NAGK	0	-0.564802
NANOG	-0.252389	0
NAP1L1	0.127955	0
NARF	-0.405988	0
NARS1	0.505607	0
NASP	0.154042	-0.230411
NATD1	0	-0.79385
NAV1	0.263003	-0.255097
NAV3	1.47402	0
NBEA	-0.433483	0
NBEAL1	-0.528547	0
NBEAL2	-0.365201	0
NCAM1	0	-1.00865
NCAPD3	0.277743	0
NCAPG	0.319105	0.219405
NCBP1	0.25176	0
NCK2	0	-0.314366
NCL	0.1802	0
NCLN	0	-0.29899
NCOA2	-0.367119	0
NCOR1	0	0.388588
NCOR2	0.208226	0
NCS1	0	-0.456346
NDC80	0	0.542958
NDST1	0	-0.319365
NDUFAF7	0	0.371428
NDUFB1	0.395978	0
NDUFB10	0.249266	0
NDUFS2	0.357709	0
NDUFS5	0.223509	0
NECAB1	-1.02578	0
NEFL	0	0.340301
NELFA	0	1.02695
NEMP1	0	0.601595
NES	0	0.297691
NET1	0.304637	0.342535
NETO2	0	-0.772585
NEU1	0	-0.498333
NF1	0	0.262053
NFAT5	0	0.475962
NFE2L1	0	-0.367691
NFE2L3	-0.428396	-0.34101
NFIA	-0.473139	0
NFIB	-0.457059	0
NFKB2	0	1.09066
NFYA	0	-0.418634
NGDN	0	0.548708
NGFR	1.05759	0
NGLY1	0	0.625605
NHSL2	0	0.541799
NID1	-0.481782	0
NIFK	0	0.308459
NIN	-0.383162	-0.399767
NINL	0	-0.369488
NIP7	0.316852	0
NIPA1	-0.646309	0
NIPBL	0	0.275235
NKAIN1	0	-0.365599
NKAIN3	-0.759418	0
NKX1-2	-0.373106	-0.672625
NLN	0	-0.225996
NLRX1	0	0.590802
NME1	0.490349	0
NME2	-0.977569	0
NME4	0	-0.221129
NNAT	-0.428631	0
NNT	0	-0.378013
NOB1	0	0.500984
NOC2L	0.281166	0.31676
NOCT	0	0.370167
NODAL	-0.65988	0
NOL11	0	0.379783
NOL7	0	0.250117
NOL8	0.426438	0
NOL9	0	0.374257
NOLC1	0.234936	0.269641
NOM1	0	0.365072
NOP10	0	-0.303154
NOP14	0	0.272622
NOP53	-0.317453	0.201882
NOP56	0.25846	0
NOTCH1	0	0.429424
NOTCH2	0	0.188999
NOTCH3	-0.293077	0
NOVA1	0	-0.514719
NOVA2	1.06317	0
NPAT	0.377183	0
NPC1	0	-0.438813
NPDC1	0	0.626382
NPFFR2	-1.12192	0
NPM1	0.398643	0
NPRL3	-0.459474	0
NPTN	0	-0.297166
NPY1R	-0.641071	0
NPY5R	-1.07285	0
NQO1	0.429035	0
NQO2	-0.585735	-0.379866
NR2F6	-0.468202	0
NR6A1	0.14836	0
NRARP	0	-0.376072
NRBP2	-0.629343	0
NREP	0	-0.427505
NRK	0	0.860217
NRXN1	-0.744019	0
NSL1	0	0.27367
NSRP1	0	0.342239
NSUN2	0.284545	0
NSUN5	0	0.573362
NSUN7	0	0.657835
NT5DC1	0.344462	0
NT5DC3	0.416583	0
NTS	-0.744593	0
NUAK2	0	0.978183
NUCB1	0	-0.30069
NUCKS1	0.159263	0
NUDCD1	-0.351309	0.288806
NUFIP1	0	0.372525
NUFIP2	0	0.206467
NUP155	0.184711	0
NUP160	0.225072	0
NUP188	0.254675	0
NUP205	0	0.286678
NUP210	0	-0.337214
NUP37	0.484311	0
NUP50	0	0.275132
NUP54	0	0.289109
NUP62	0.278613	0
NUP88	0	0.464067
NUP98	0	0.260974
NUTF2	0.35657	0
NYAP1	-1.34629	0
OAT	0.295719	-0.631438
OAZ1	0.327696	0
OBSCN	-0.396394	0.23291
OBSL1	-0.434104	0.536299
OCLN	0	0.541955
OCRL	0	-0.372088
ODC1	0.977362	0
OGDH	0.259811	-0.306369
OGDHL	-0.419544	0
OLA1	0.317578	0
OLFML3	-0.815592	0
ONECUT1	0	0.550663
OPTN	0	0.541227
ORC1	0.336686	0
ORMDL3	0	-0.495031
OSBP	0	0.239538
OSBPL10	0	0.273975
OSTC	0.331751	0
OTUD7B	0	0.336045
OTULINL	0	-0.785905
OXA1L	0	0.278145
P2RY1	0.434386	0
P3H2	-1.84574	1.20068
P4HA1	-0.501941	0.974519
P4HA2	0	1.35461
P4HB	0	-0.295113
PA2G4	0.246716	0.213982
PABPC1	0.156296	0
PABPC4	0.421376	0
PAFAH1B1	0	0.207986
PAICS	0.164991	0
PAK1	-0.214165	0
PALB2	0.330046	0
PANK1	0	-0.419607
PANK3	0.308284	0
PAPOLA	0.232751	0
PARD3B	0	0.907291
PARP1	0	-0.231862
PARP2	0	0.533804
PARP8	0	-0.337467
PAWR	0	0.303705
PBRM1	0.253217	0
PBX1	-0.311083	0
PCBD2	0.575442	0
PCDH1	-0.185446	0.280901
PCDH11X	0	0.610674
PCDH15	-1.43329	0
PCDH18	0	1.03805
PCDHA9	0	-0.774687
PCDHAC1	-0.604435	0
PCDHB2	0	-0.412992
PCDHB5	0	-0.742133
PCDHGC3	-0.652822	0
PCF11	-0.324051	0
PCIF1	0	0.385512
PCK2	0.837361	0
PCLO	-0.553042	0
PCM1	0	0.373313
PCNA	0.204468	-0.399536
PCNX2	-0.367579	0.288195
PCSK5	-0.58262	-0.429706
PCSK9	-0.882945	-0.704308
PCYOX1	0.372308	-0.517905
PCYT2	0	-0.680391
PDCD11	0.215803	0
PDE4D	-0.749788	0
PDE5A	0	0.375136
PDGFA	-0.250147	0
PDHX	0	0.395031
PDIA3	0.156994	-0.6124
PDIA4	0	-0.863075
PDIA6	0	-0.500746
PDK1	-2.05986	0.702596
PDK3	-0.519947	0.265691
PDP2	0	-0.659488
PDPN	-0.478757	-0.860943
PDZD4	-0.303003	0.238758
PEAK1	0	0.514087
PEBP1	0	-0.249882
PEG10	0	-0.247165
PELP1	0	0.53266
PER3	-0.855638	0
PES1	0.273486	0
PEX14	0	0.705346
PEX19	0	0.409412
PFDN1	0	0.333939
PFDN2	0	0.352007
PFKFB3	-0.498002	0
PFKFB4	-1.10817	0.993713
PFKP	0	0.438607
PGAM1	0	0.398296
PGAP1	0	-0.475285
PGBD5	0	-0.356441
PGD	0.241285	-0.256845
PGGHG	-0.482062	0
PGK1	-0.448662	0.974795
PGM1	-0.82534	0.46364
PGM2L1	0.417612	0
PGPEP1	0	-0.483596
PGRMC1	0	-0.292753
PHAX	0.342728	0.408216
PHB	0.231529	0
PHC1	0	0.285333
PHC3	0	0.286426
PHF13	-0.361199	0
PHF21A	-0.397061	0
PHF21B	-0.527568	0
PHF23	-0.296246	0
PHF3	0	0.217352
PHIP	-0.161213	0.316833
PHLDA1	0	1.62211
PHLDA3	0.921493	1.12822
PHLDB2	0	-0.297849
PHLPP2	0	0.352409
PHTF1	-0.545509	-0.681364
PI4K2B	0.474459	0
PIAS1	0	0.47117
PICALM	0	0.238425
PIK3C2B	0	-0.38543
PIMREG	0.320498	-0.504852
PINK1	-0.501072	-0.542723
PIP5K1A	0	0.329419
PIP5K1C	-0.354825	0
PITPNB	0	0.262505
PITPNC1	-0.386972	0
PITPNM2	0	-0.625329
PITX2	-1.30579	0
PIWIL2	-1.34755	0
PKDCC	0.72453	0
PKM	-0.281734	0.455691
PKP4	0.299356	0
PLA2G3	0	-0.742683
PLAAT3	-1.12661	0
PLAAT5	-1.47238	0
PLAGL2	0	0.304927
PLAU	0	0.69338
PLBD1	-0.839594	-0.418576
PLCD3	0.648554	0
PLCL2	-0.664041	0
PLD3	0	-0.490844
PLEC	-0.245264	0
PLEKHG3	0.285539	0
PLEKHG4B	-0.311364	0
PLEKHO1	0	-0.801937
PLIN2	-0.825204	0
PLK1	0	0.523341
PLK2	0.953888	0.989534
PLOD2	-0.631318	0.280357
PLP1	0	-0.489202
PLPP1	-0.627958	0
PLPP2	-1.26123	0
PLPPR3	-0.779334	0
PLTP	0	-0.56574
PLXDC2	-0.258256	0
PLXNB1	0	-0.217702
PMAIP1	0	-0.275334
PMEL	-0.714873	-0.778461
PMEPA1	-0.479605	0
PMPCA	0	0.372341
PNMA2	0	0.535421
PNPLA6	-0.582314	0
PNRC1	0	0.915643
PNRC2	0.270278	0
PODXL	0	0.163892
POGLUT2	0	-0.47921
POLD2	0.312119	0
POLR1F	0.522412	0.48263
POLR2A	0.219232	0.261155
POLR2G	0.463466	0.558555
POLR2L	0.286436	0
POLR3A	0	0.313391
POLR3B	0.445227	0
POLR3D	0	0.443751
POLR3E	0	0.307433
POLR3G	0.279057	-0.245826
POLRMT	0	0.496746
POMK	0.433294	0
POU2F1	0	0.291714
POU3F4	-1.2434	0
POU5F1B	1.37272	0
PPA1	0.403197	0
PPFIA4	-1.71986	0
PPIA	0.173915	0
PPIB	0	-0.744352
PPIF	0	-0.456187
PPIL4	0	0.265419
PPIP5K2	0	-0.307174
PPM1E	0.566591	0
PPME1	0	0.565882
PPP1CC	0.239741	0
PPP1R10	-0.339462	0.613197
PPP1R12A	0	0.408974
PPP1R12B	-0.641115	0
PPP1R13L	0	0.853425
PPP1R15A	0	0.708163
PPP1R15B	0.3024	0
PPP1R16B	0	-0.443032
PPP1R1B	0	0.604197
PPP1R26	-0.410619	0
PPP1R3B	-0.620118	0.51603
PPP1R3E	-1.35808	0
PPP1R3F	-0.898218	0
PPP1R9A	-0.294821	0
PPP2R2B	-0.504095	-0.48331
PPP2R2C	0.953679	0
PPP2R3A	0	-0.342013
PPP2R5C	0	0.352618
PPP4R2	0	0.247748
PPP4R3A	0	0.267864
PPP4R3B	0	0.447497
PPP5C	0	0.337074
PPP6R3	0	0.332511
PPRC1	0	0.353145
PRAG1	-0.29006	0
PRDM14	-0.713043	0
PRDX6	0	-0.294874
PREX2	-0.345878	0
PRICKLE1	0.742989	0.56874
PRKAA1	0.369831	0
PRKAA2	0	0.597415
PRKCA	0	-0.323333
PRKCSH	0	-0.419382
PRKG1	-0.449173	0.57019
PRKX	0	-0.339784
PRMT1	0.221458	0
PRMT5	0.421219	0.463263
PROB1	-1.20546	0
PROM1	-0.259453	-0.331841
PROSER1	0	0.255702
PRPF40A	0	0.214201
PRPF6	0	0.250353
PRPS2	0	-0.435255
PRR15	-0.874949	0
PRR36	0.463817	0
PRRC2A	0	0.177906
PRRC2B	-0.193863	0.168008
PRRC2C	0	0.134958
PRRT2	-1.15268	0
PRSS8	0	-0.447646
PRTG	-0.916247	0
PRUNE2	0	-0.474314
PSAP	0	-0.389153
PSAT1	0.628551	0
PSMC6	0.317033	0.343019
PSMD2	0.190213	0
PSME1	-0.441253	0
PSME3	0.183203	0
PSME4	0.199417	0
PSMF1	0.306203	0
PSPC1	-0.424019	0
PSPH	0.464233	0
PTAR1	-0.593112	0.223632
PTBP1	0	0.306659
PTBP3	0.20258	0
PTCD2	0	0.623608
PTCD3	0	0.417537
PTCH1	0	-0.389126
PTGFRN	0	-0.355922
PTK7	0	-0.265129
PTMA	0	-0.286842
PTMS	-0.581135	-0.255271
PTN	0	-0.51022
PTPN11	0.295237	0
PTPN13	0.268537	0
PTPN14	0.271112	0.437698
PTPN23	0	0.358248
PTPN4	-0.798269	0
PTPRB	-1.43368	0
PTPRF	-0.182374	0
PTPRM	0	0.632089
PTPRS	-0.243309	0
PTPRZ1	0	-0.300208
PUF60	0	0.363953
PUM1	0	0.211879
PUM3	0.227524	0
PVRIG	-0.894445	0
PWWP2A	0	0.335189
PWWP3A	-0.484368	0
PXDN	0	-0.298045
PXN	0	0.432642
PYGB	0	-0.357257
PYGL	-0.582861	0
QRICH1	0	0.311588
QSOX1	0	-0.432418
R3HDM1	0.235319	0
RAB11FIP1	0.326968	0
RAB12	-0.458991	0
RAB15	0	-0.66047
RAB19	0	-0.676313
RAB2A	0.342865	0
RAB3B	0	-0.204861
RAB5A	0	0.254811
RAB8A	0	0.34191
RABGAP1L	-0.357055	0
RACGAP1	0	0.430816
RAD21	0.2271	0
RAD23A	0	0.532825
RAD23B	0	0.230292
RAD54L	0	-0.38036
RAE1	0	0.422547
RALGPS2	-0.268139	0
RAN	0.196363	0
RANBP1	0.340545	-0.198044
RANBP2	0.221185	0
RANBP6	0.652602	0
RAP1GAP2	-0.279204	0.350743
RAP2A	0	-0.374131
RAPGEF5	-0.622527	0
RARS1	0.292855	0
RASAL2	0	-0.341567
RASEF	0	0.689501
RASGRF2	0	0.565219
RASGRP2	-1.09993	0
RASL11B	0	0.550722
RASSF4	0	-0.70049
RB1CC1	0.280278	0
RBBP4	0	-0.181439
RBBP7	0.238998	0
RBL1	0.484414	0
RBM10	0	0.266565
RBM12	0	-0.218244
RBM14	-0.318838	0
RBM15	0	0.489122
RBM26	0	0.221329
RBM3	0	-0.193926
RBM33	0	0.314749
RBM38	0	-0.377329
RBMS2	0	0.845775
RBMS3	-0.955604	0
RBP1	0	-0.690776
RBPJ	-0.344394	0.218161
RBPMS	-0.335161	0
RBPMS2	0.243578	0
RCAN3	0	-0.395927
RCC2	-0.129584	0
RCN1	0	-0.43648
RCN2	0	-0.281734
RCOR1	-0.376626	0
RDH11	0	-0.288827
RDX	0.260708	0
RECQL4	-0.333818	0
REPS1	0	0.360342
RERE	0	-0.184473
RESF1	-0.251742	-0.201477
RFWD3	0.25388	0
RFX3	0	0.507303
RFX5	-0.487245	0.399465
RFX7	0	-0.299291
RGL3	-0.530132	0
RGS5	0.61077	0
RHBDL3	0	-0.613335
RHOB	0.661248	0
RHOBTB1	0	-0.718754
RHOU	0	1.07489
RICTOR	0	0.364829
RIMKLA	0	1.43325
RIMS2	-0.376959	0
RIMS3	0.468092	0
RIN1	-1.65094	0
RIOK1	0.432001	0
RIOK3	0	0.366373
RIPK1	0	0.486933
RIPOR2	0.870775	0
RIT1	0	0.601273
RLF	0	0.471634
RLIM	0.263048	0.351219
RMND5B	-0.363003	0
RND2	-0.453048	-0.326209
RND3	0.255398	0
RNF114	0	0.480762
RNF169	0	0.364661
RNF187	0	-0.452255
RNF20	0.379559	0
RNF213	-0.227264	0
RNF38	0	-0.234201
RNF40	0	0.448623
RNF6	0.552938	0
RNMT	0	0.279976
ROBO1	-0.675063	0
ROBO2	-0.612716	0
ROCK1	0	0.219512
ROR1	-0.262062	0
RORA	0	0.843247
RORB	-1.26196	0
RPAP1	0.374437	0.641023
RPAP2	0	0.456729
RPAP3	0.367465	0
RPF1	0.410134	0.333144
RPL10	0.345972	0
RPL10A	0.263218	0
RPL11	0.195637	0
RPL12	0.252852	0
RPL14	0.254912	0
RPL19	0.202139	0
RPL21	0.394685	0
RPL22L1	0.559328	-0.272557
RPL23	0.212794	0
RPL24	0.197191	0
RPL27A	0.211519	0
RPL29	0.194066	0
RPL30	0.206956	0
RPL32	0.221758	0
RPL34	0.257884	0
RPL35	0.270199	0
RPL36AL	0.297021	0
RPL37	0.249144	0
RPL37A	0.259275	0
RPL4	0.111506	0
RPL6	0.229785	0
RPL7	0.4025	0
RPL7A	0.165754	0
RPL7L1	0.419977	0.355417
RPLP0	0.152351	0
RPN1	0	-0.229844
RPN2	0.209578	0
RPP30	0	0.371578
[truncated: 752 more rows]

## Sheet: Ext.Fig.6f
Gene	hiPSCi_sgZNF598	hiPSCi_ZNF598_RING
ASNS	0.655136	0
ATF3	0.880656	0
ATF4	0.468626	0
ATF5	0	0
CALR	0.204962	-0.922745
CHAC1	1.12933	0
DDIT3	0	0
DNAJC3	0	-0.456766
EIF1	0.407653	0
EIF4EBP1	0.468643	0
GARS1	0.455458	0
HSP90B1	0.138536	-0.879099
HSPA5	0.283558	-1.13908
MTDH	0	0
MTHFD2	0.729461	0
NANS	0	0
PDIA4	0	-0.863075
PDIA6	0	-0.500746
PPIB	0	-0.744352
PSPH	0.464233	0
SEC61A1	0.219517	-0.575614
SESN2	0.9649	0
SSR1	0.240326	0
SSR2	0	0
SSR3	0.263917	0
TMED9	0	0
TMEM50B	0	0
WARS1	0.600377	0

## Sheet: Ext.Fig.6h
Condition	ID	Description	p.adjust	geneID	Count	FoldEnrichment
hiPSCi_ZNF598-RING_up	GO:0006096	glycolytic process	1.54265e-07	LDHA/PGK1/TIGAR/PRKAA2/HK1/HK2/ENO1/ENO2/ALDOC/FOXK1/PGM1/PKM/PFKP/PGAM1/NCOR1/HDAC4/EIF6/EP300/GPI/GAPDH	20	5.26898
hiPSCi_ZNF598-RING_up	GO:0006090	pyruvate metabolic process	1.38375e-07	LDHA/PGK1/PDK1/TIGAR/PRKAA2/HK1/HK2/ENO1/ENO2/ALDOC/FOXK1/PGM1/PKM/PFKP/PGAM1/PDHX/NCOR1/HDAC4/EIF6/EP300/PDK3/GPI/GAPDH	23	4.63024
hiPSCi_ZNF598-RING_up	GO:0006334	nucleosome assembly	1.67516e-07	H1-3/H1-4/H1-2/H3C11/KAT6A/RSF1/SART3/H1-5/H3C8/H3C2/DAXX/H3C6/H3C12/H2BC18/H4C5/GRWD1/H3C7/H1-0/H2BC5/ATRX/H2BC7/H2BC12/BRD2/H2BC14/H4C3	25	4.23401
hiPSCi_ZNF598-RING_up	GO:0006364	rRNA processing	6.78083e-13	MRM3/ZCCHC4/NSUN5/EXOSC2/WDR43/NGDN/PELP1/BRIX1/DDX56/GTPBP4/UTP18/NOB1/RPUSD3/EXOSC10/DDX47/RSL1D1/WDR75/METTL16/EMG1/DDX27/WBP11/UTP4/MTERF4/NOL11/NOL9/RPP30/RIOK3/EXOSC9/YTHDF2/RPUSD4/RPL7L1/EIF6/RPF1/NIFK/MTREX/MAK16/WDR74/NOP14/NOLC1/PA2G4/CHD7/NOP53/DDX21/DDX17	44	4.15457
hiPSCi_ZNF598-RING_up	GO:0034728	nucleosome organization	1.90186e-08	CHD5/H1-3/H1-4/H1-2/H3C11/KAT6A/RSF1/SART3/H1-5/H3C8/H3C2/DAXX/H3C6/H3C12/H2BC18/ARID2/H4C5/GRWD1/H3C7/H1-0/H2BC5/SMARCD2/ATRX/H2BC7/H2BC12/BRD2/H2BC14/CHD2/H4C3/ARID1A	30	4.0263
hiPSCi_ZNF598-RING_up	GO:0016072	rRNA metabolic process	1.92293e-12	MRM3/ZCCHC4/NSUN5/EXOSC2/WDR43/NGDN/PELP1/BRIX1/DDX56/GTPBP4/UTP18/NOB1/RPUSD3/EXOSC10/DDX47/RSL1D1/WDR75/METTL16/EMG1/DDX27/WBP11/UTP4/MTERF4/NOL11/NOL9/RPP30/RIOK3/EXOSC9/YTHDF2/RPUSD4/RPL7L1/EIF6/RPF1/NIFK/MTREX/MRPL44/MAK16/TCOF1/WDR74/NOP14/NOLC1/GTF3C1/PA2G4/CHD7/NOP53/DDX21/DDX17	47	3.79906
hiPSCi_ZNF598-RING_up	GO:0006403	RNA localization	1.32628e-08	ARC/SMG1/TNKS/EXOSC10/THOC2/NUP88/CASC3/RAE1/ZC3H3/PHAX/AKAP8L/HSF1/ATXN2/UPF3B/SMG7/TSC1/ATR/UPF1/NUP54/NUP205/ZFP36L1/SMG5/NUP50/IGF2BP2/NUP98/IWS1/FLOT1/PRPF6/UPF2/RUVBL1/CCT4/CCT8/CKAP5/HNRNPU	34	3.70173
hiPSCi_ZNF598-RING_up	GO:0006338	chromatin remodeling	1.26232e-10	CHD5/H1-3/KDM4B/H1-4/KDM6B/H1-2/H3C11/KAT6A/KDM5C/RSF1/SART3/H1-5/KDM5B/H3C8/H3C2/DAXX/H3C6/H3C12/HDAC4/H2BC18/ARID2/H4C5/GRWD1/GATAD2B/H3C7/H1-0/KDM5D/H2BC5/SMARCD2/CECR2/MIER1/ATRX/H2BC7/H2BC12/BRD2/H2BC14/JARID2/CHD2/RUVBL1/H4C3/CHD7/ARID1A/HCFC1/MYSM1	44	3.52982
hiPSCi_ZNF598-RING_up	GO:0140014	mitotic nuclear division	7.93249e-11	ABRAXAS2/CDC23/MAU2/NDC80/OBSL1/PLK1/BORA/TNKS/KIF22/USP44/HASPIN/PRMT5/SGO2/RACGAP1/BUB1/KIFC1/KIF2C/AURKA/ANKLE2/AKAP8L/DAPK3/SPDL1/GOLGA2/SGO1/CDC20/PHIP/TPX2/KIF23/TACC3/NIPBL/NSL1/CDCA2/UBE2C/BCCIP/CDK5RAP2/ATRX/SPAG5/BUB1B/STAG2/UBE2S/BUB3/LSM14A/NCAPG/KIF20B/SMC3/HNRNPU/MKI67	47	3.42304
hiPSCi_ZNF598-RING_up	GO:0071824	protein-DNA complex subunit organization	1.17678e-08	CHD5/H1-3/H1-4/H1-2/H3C11/KAT6A/TAF3/HEY2/RSF1/SART3/H1-5/H3C8/H3C2/DAXX/H3C6/H3C12/PSMC6/H2BC18/ARID2/H4C5/GRWD1/H3C7/ATF7IP/RRN3/H1-0/GTF2E1/H2BC5/SMARCD2/TAF7/ATRX/H2BC7/H2BC12/BRD2/H2BC14/TCF4/CHD2/H4C3/ARID1A	38	3.42151
hiPSCi_ZNF598-RING_up	GO:0022613	ribonucleoprotein complex biogenesis	4.661e-16	GEMIN2/MRM3/DDX28/XAB2/ZCCHC4/AATF/NSUN5/EXOSC2/WDR43/NGDN/PELP1/BRIX1/DDX56/GTPBP4/UTP18/NOB1/RPUSD3/EXOSC10/NUP88/PRMT5/SF3A2/SART3/DDX47/GPATCH4/RSL1D1/WDR75/METTL16/EMG1/DDX27/WBP11/UTP4/MTERF4/SURF6/NOL11/NOL9/NUFIP1/RPP30/RIOK3/NOM1/EXOSC9/PUF60/YTHDF2/DDX20/RPUSD4/RPL7L1/EIF6/RPF1/SFSWAP/NOC2L/TSC1/ATR/NIFK/RRN3/MTREX/MAK16/SRPK2/WDR74/NOP14/NOLC1/PRPF6/SF3B1/DHX30/RUVBL1/PA2G4/SF3A3/CHD7/…	71	3.38191
hiPSCi_ZNF598-RING_up	GO:0006401	RNA catabolic process	2.50977e-08	SAMD4A/DCP1B/TENT5B/EXOSC2/DCP1A/POLR2G/SMG1/SMG9/EXOSC10/CNOT10/VIM/CACNG7/CASC3/GTPBP1/ZC3H18/METTL16/PHAX/NOCT/EXOSC9/YTHDF2/UPF3B/ZCCHC8/LIN28B/SMG7/LARP4B/MTREX/MRPL44/UPF1/FXR1/ZFP36L1/SMG5/RBM10/TUT4/UPF2/CNOT3/ROCK1/PUM1/HNRNPM/LARP1/HNRNPU/SERBP1	41	3.1247
hiPSCi_ZNF598-RING_up	GO:0006397	mRNA processing	6.78083e-13	SNW1/LSM11/GEMIN2/GPKOW/XAB2/PTCD2/SCNM1/CPSF2/RBM15/RPUSD3/SNRPA/THOC2/SF3B4/PRMT5/SF3A2/SART3/RNF40/CASC3/DDX47/CWC22/METTL16/ZC3H3/ACIN1/WBP11/WDR33/CSTF2/SCAF4/AKAP8L/CWF19L2/PUF60/DDX20/HSF1/SAFB/NSRP1/ZCCHC8/SAFB2/SFSWAP/DDX41/RPRD1A/SON/SNRNP40/CSTF1/PTBP1/MTREX/DYRK1A/SF3B3/SF3B2/FXR1/ZFP36L1/SRPK2/RNMT/CPSF3/RBM10/SLTM/NUP98/IWS1/PRPF6/RPRD2/PPP4R2/SF3B1/RBM26/PRPF40A/SCAF8/SF3A3/TCERG1/…	69	2.94484
hiPSCi_ZNF598-RING_up	GO:0006417	regulation of translation	3.7896e-10	ZNF598/SAMD4A/DCP1B/ALKBH1/PPP1R15A/ZCCHC4/THBS1/TENT5B/NSUN5/EXOSC2/DCP1A/POLR2G/NGDN/RPUSD3/EIF2B4/CNOT10/GRB7/VIM/PKM/EIF3D/EIF2AK3/EIF2B5/CASC3/PTCD3/METTL16/PCIF1/DAPK3/NOCT/EXOSC9/YTHDF2/UHMK1/RPUSD4/ATXN2/UPF3B/EIF6/DPH2/TSC1/LARP4B/EIF2S1/UPF1/FXR1/SOX4/ZFP36L1/TCOF1/IGF2BP2/NOLC1/EIF4E/TUT4/LSM14A/CNOT3/ROCK1/GAPDH/PA2G4/PUM1/EIF2AK2/EIF4A2/EIF4B/LARP1/EIF3B/HNRNPU	60	2.76536
hiPSCi_ZNF598-RING_up	GO:0016570	histone modification	1.37064e-08	NELFA/KDM3A/CHD5/DDB2/KDM7A/SNW1/H1-3/KDM4B/H1-4/KDM6B/H1-2/PRKAA2/KDM2B/PARP2/KAT6A/KDM5C/RLF/HASPIN/PRMT5/SART3/RNF40/PPP4R3B/H1-5/UBR5/KDM5B/AURKA/ZNF335/KMT2A/MTF2/AKAP8L/JMJD1C/HDAC4/EP300/DOT1L/GATAD2B/NOC2L/SIRT1/JADE1/KMT2B/SF3B3/KDM5D/WAC/PHC1/UTY/NIPBL/TAF7/IWS1/MIER1/ZNF451/ATRX/PPP4R2/BCOR/INCENP/JARID2/KDM3B/RUVBL1/ASH1L/HCFC1/MYSM1	59	2.54863
hiPSCi_ZNF598-RING_down	GO:0034975	protein folding in endoplasmic reticulum	6.95288e-07	HSPA5/CALR/HSP90B1/PDIA3/DNAJC3/CANX/P4HB/DNAJC10	8	19.3665
hiPSCi_ZNF598-RING_down	GO:0016126	sterol biosynthetic process	3.79818e-05	INSIG1/MSMO1/MVK/IDI1/APOE/SQLE/DHCR24/TM7SF2/LSS/ERG28/SREBF1/LBR/CYP51A1/ACLY	14	5.73545
hiPSCi_ZNF598-RING_down	GO:0061387	regulation of extent of cell growth	0.000127898	LPAR3/APOE/MAP1B/WNT5A/FN1/SPP1/SEMA5A/SEMA3A/CXCL12/DRAXIN/SHTN1/RTN4/LIMK1/TTL/RND2/SPART/DPYSL2	17	4.19159
hiPSCi_ZNF598-RING_down	GO:0016125	sterol metabolic process	2.99299e-05	INSIG1/MSMO1/MVK/LDLR/LIPA/IDI1/APOE/PCSK9/SQLE/DHCR24/TM7SF2/LSS/ABCA1/NPC1/TSKU/ERG28/SREBF1/NFE2L1/APP/LBR/CYP51A1/ACLY	22	3.80413
hiPSCi_ZNF598-RING_down	GO:1902652	secondary alcohol metabolic process	6.40423e-05	INSIG1/MSMO1/MVK/LDLR/IDI1/APOE/PCSK9/SQLE/IDH1/DHCR24/TM7SF2/LSS/ABCA1/NPC1/TSKU/SREBF1/NFE2L1/APP/LBR/CYP51A1/ACLY	21	3.75307
hiPSCi_ZNF598-RING_down	GO:0061564	axon development	7.27908e-10	LAMA1/CNTN1/NCAM1/LPAR3/TUBB3/SLITRK3/ATP8A2/APOE/IGSF9/MAP1A/MAP1B/WNT5A/FN1/SPP1/EPHA4/SEMA5A/SEMA3A/GRN/PTN/CXCL12/FLRT2/MMP2/CDH2/PLP1/DRAXIN/ERBB2/SHTN1/EPHB2/NREP/TSKU/CRMP1/UCHL1/NIN/TIAM1/RTN4/PTCH1/SMO/LIMK1/STMN1/DHFR/APP/TTL/RND2/SPART/PTPRZ1/NPTN/PGRMC1/APLP2/FZD3/INPP5F/CREB1/PLXNB1/TUBB2B/DPYSL2/BSG	55	3.0576
hiPSCi_ZNF598-RING_down	GO:0051962	positive regulation of nervous system development	1.65687e-05	LRRTM3/LPAR3/THBS2/SLITRK3/SERPINF1/SERPINE2/MAP1B/FN1/EPHA4/KIT/CLSTN3/SEMA5A/PTN/CXCL12/FLRT2/SHTN1/EPHB2/NIN/E2F1/TIAM1/SMO/LIMK1/MAN2A1/LRP8/RND2/PTPRZ1/NPTN/LRRN1/FZD3/PLXNB1/MDK	31	3.05739
hiPSCi_ZNF598-RING_down	GO:0030198	extracellular matrix organization	4.71414e-06	COL1A2/COL4A1/HAS2/PDPN/ADAMTS5/COL5A2/ADAMTS12/LAMB1/COL5A1/COL2A1/LOXL2/COL4A2/FBLN2/COL18A1/FLRT2/MMP2/MMP14/SMAD3/FBLN1/ANTXR1/LAMC1/ADAMTS7/QSOX1/SERPINH1/HAS3/HMCN1/ADAMTS1/LRP1/APP/FERMT1/PXDN/PHLDB2/TGFBR1/SFRP2/ADAM10	35	3.03587
hiPSCi_ZNF598-RING_down	GO:0043062	extracellular structure organization	4.71414e-06	COL1A2/COL4A1/HAS2/PDPN/ADAMTS5/COL5A2/ADAMTS12/LAMB1/COL5A1/COL2A1/LOXL2/COL4A2/FBLN2/COL18A1/FLRT2/MMP2/MMP14/SMAD3/FBLN1/ANTXR1/LAMC1/ADAMTS7/QSOX1/SERPINH1/HAS3/HMCN1/ADAMTS1/LRP1/APP/FERMT1/PXDN/PHLDB2/TGFBR1/SFRP2/ADAM10	35	3.02601
hiPSCi_ZNF598-RING_down	GO:0031346	positive regulation of cell projection organization	1.49224e-05	HSPA5/CNTN1/LPAR3/CDC42EP4/ATP8A2/APOE/PLA2G3/SERPINF1/ENPP2/FZD4/MAP1B/WNT5A/FN1/EPHA4/KIT/DZIP1/SEMA5A/GRN/PTN/CXCL12/ENC1/SHTN1/EPHB2/ITGA6/NIN/TIAM1/LIMK1/SRC/CREB3L2/LRP8/RND2/NPTN/TGFBR1/PTK7/PLXNB1/MDK	36	2.81126
hiPSCi_ZNF598-RING_down	GO:0001655	urogenital system development	2.44989e-05	FGF8/CALB1/COL4A1/HAS2/FREM2/SDC1/PCSK9/SERPINF1/AR/WNT5A/CDKN1C/SEC61A1/EPHA4/SFRP1/MMP2/SMAD3/SMAD7/EPHB2/PCSK5/DCHS1/STRA6/WFS1/HYAL2/ADAMTS1/PSAP/PTCH1/SMO/LGR4/APH1A/CD24/PRKX/PROM1/BASP1/TGFBR1/PTK7/FRAS1	36	2.72341
hiPSCi_ZNF598-RING_down	GO:0050767	regulation of neurogenesis	8.40674e-05	LPAR3/ID1/LDLR/SERPINF1/HES6/SERPINE2/MAP1B/WNT5A/FN1/SPP1/EPHA4/KIT/SEMA5A/SEMA3A/PTN/CXCL12/DRAXIN/SHTN1/EPHB2/NIN/E2F1/TIAM1/RTN4/SMO/LIMK1/MAN2A1/LRP8/RND2/SPART/PTPRZ1/NPTN/YWHAH/FZD3/PLXNB1/MDK	35	2.58175
hiPSCi_ZNF598-RING_down	GO:0051960	regulation of nervous system development	1.65687e-05	LRRTM3/LPAR3/ID1/THBS2/LDLR/SLITRK3/SERPINF1/HES6/SERPINE2/MAP1B/WNT5A/FN1/SPP1/EPHA4/KIT/CLSTN3/SEMA5A/SEMA3A/PTN/CXCL12/FLRT2/DRAXIN/SHTN1/EPHB2/NIN/E2F1/TIAM1/RTN4/SMO/CTSC/LIMK1/MAN2A1/LRP8/RND2/SPART/PTPRZ1/NPTN/YWHAH/LRRN1/FZD3/PLXNB1/MDK	42	2.54185
hiPSCi_ZNF598-RING_down	GO:0034329	cell junction assembly	6.62284e-05	LRRTM3/CDH6/THBS2/SLITRK3/PCDHB5/HEG1/MAP1B/WNT5A/FN1/LRFN5/CLSTN3/SFRP1/FLRT2/MMP14/CDH2/CNTNAP2/SMAD3/LAMC1/SMAD7/EPHB2/DCHS1/PCDHB2/ITGA6/LRFN4/SRC/APP/CDH1/PRKCA/UGT8/CLDN6/PHLDB2/NPTN/LRRN1/GRHL2/ANK2/FARP1/PLXNB1/TBCD/MAP4K4	39	2.47268
hiPSCi_ZNF598-RING_down	GO:0060284	regulation of cell development	0.0001048	LPAR3/ID1/CALR/HAS2/LDLR/SERPINF1/HES6/HDAC9/SERPINE2/MAP1B/WNT5A/FN1/SPP1/EPHA4/KIT/SEMA5A/SEMA3A/GRN/PTN/CXCL12/FBLN1/DRAXIN/SHTN1/SMAD7/EPHB2/DOCK5/NIN/E2F1/TIAM1/RTN4/SMO/LIMK1/MAN2A1/LRP8/RND2/SPART/PTPRZ1/NPTN/P4HB/YWHAH/FZD3/PLXNB1/MDK	43	2.29008
