# Supplementary material for: Comparative CRISPRi screens reveal a human stem cell dependence on mRNA translation-coupled quality control
Source: Nat Struct Mol Biol. 2025 Jul 11;32(10):1932–46. doi: 10.1038/s41594-025-01616-3 (PMC12527931; doi:10.1038/s41594-025-01616-3)
Supplement: Supplementary file 21 — Statistical source data. [file 41594_2025_1616_MOESM21_ESM.xlsx]

## Sheet: Ext.Fig.7i
Gene	hiPSCi_tpm	HEK293i_tpm
DPM1	126.62	100.038
LASP1	111.069	21.1935
HCCS	25.3136	14.4295
SLC25A5	426.547	504.478
LAMP2	9.61296	16.4041
REX1BD	78.4164	43.2024
RALA	57.9295	33.3828
PROM1	61.4154	3.02136
LUC7L	96.6321	76.8023
DNAJC11	88.4073	86.0662
JARID2	161.63	19.8566
MGST1	368.089	16.0362
VTA1	18.668	28.6645
CD9	288.251	10.0674
UTP18	72.7787	88.3179
MATR3	194.262	166.877
AQR	34.3237	15.6129
RTF2	39.426	54.139
VIM	22.3687	523.357
ABCF2	25.6269	43.4975
ADSS2	71.1205	100.477
METTL1	30.0158	38.0763
MTREX	79.355	89.6941
CAPG	40.3282	1.67291
ATP6V1H	42.533	37.3214
POLR2B	80.0203	92.8754
MRPS10	43.6407	51.8197
MRTO4	83.6759	104.698
ALDH18A1	59.1458	77.9464
NCKAP1	26.048	21.2854
MRPS35	60.6773	77.6069
CDH3	70.0687	1.24344
WAPL	52.2942	49.1752
MED29	30.7278	25.5247
TNPO3	83.8082	56.4134
CNN2	260.754	10.7726
TAF11	47.6957	47.9977
IPO5	169.298	164.952
WDR3	20.3207	36.608
WDR18	67.105	63.6382
KARS1	174.86	159.47
ZC3H15	123.37	142.467
PKM	569.413	626.676
KIF2A	39.0061	38.193
PFN2	131.016	97.4998
PABPC1	1317.01	1179.12
HMMR	81.3632	50.166
XRCC1	29.0828	30.8539
CLNS1A	73.3705	116.221
ENO1	1249.64	1887.18
TIMM21	22.5472	18.4657
FSCN1	429.423	241.303
EXOSC7	62.1764	51.066
MCM6	126.593	88.985
MLH1	48.1238	6.58289
UNG	122.769	101.694
GPC4	68.5517	7.89901
SNRPA	143.322	118.77
EPB41L2	73.8824	102.931
ARG2	18.5654	10.6043
APLP2	256.188	305.266
WBP11	71.2001	66.3854
HADHA	93.914	111.361
AKR1B1	76.4933	80.1416
SRRT	160.593	118.803
ADD1	79.1976	37.0568
SF3B2	196.359	210.933
DNM1L	49.1876	58.8342
DDX18	93.6721	118.933
TPX2	185.638	133.93
FKBP1A	144.792	162.339
XRN2	153.343	60.9224
ANAPC5	76.3128	114.393
TMEM230	58.1726	51.0902
PEBP1	397.83	252.863
ERP29	121.822	70.6717
SPTLC1	74.0572	56.7586
CCNK	47.0772	44.729
NDUFB2	177.596	263.212
FH	73.3858	77.1217
SPAG7	108.168	48.8845
HNRNPC	596.774	498.787
GEMIN2	20.1374	35.7175
CDC6	68.1983	50.71
CDC23	31.2691	46.7484
CBX5	139.213	83.3309
MRPS18A	70.501	49.8255
CDC5L	37.8199	49.1858
DSP	88.6212	106.676
TIMM13	167.998	231.504
MTAP	38.6707	23.047
SF3A1	91.3362	110.996
SNRPD3	117.444	121.777
EIF3L	224.695	189.756
GTPBP1	40.4691	32.8345
MYH9	155.875	138.572
ACO2	57.5919	32.2361
CNIH1	22.8481	45.6932
TIMM9	40.6996	37.6031
EIF5	86.2643	125.489
MTHFD1	112.549	180.532
PSMB5	228.377	241.106
SRP54	64.8732	67.695
PRORP	12.0085	15.238
PSMA6	245.649	207.096
PFDN4	88.1774	54.3576
TPD52L2	80.0925	76.8022
EEF1A2	18.769	12.6948
MYL9	7.91655	0.81731
CRNKL1	25.0252	15.8337
IDH3B	110.989	80.1885
RPRD1B	21.1591	24.1572
VAPA	26.2299	26.0547
MYL12A	245.001	84.7944
PGRMC1	208.583	160.945
PLS3	69.2083	381.176
MAGED2	69.8115	13.1552
RBM3	92.6369	112.981
NME3	44.2728	35.7345
HCFC1R1	77.0494	44.5879
UBFD1	49.5636	39.322
EARS2	32.3338	31.3804
BCKDK	46.9445	53.6972
RAB11A	63.5175	43.4898
CALB1	65.1381	1.54262
EIF3E	362.334	362.627
ESRP1	106.086	0.0867205
UBR5	96.6585	55.6339
SQLE	131.468	89.7086
SLC39A14	100.943	56.3182
GSR	65.6951	80.9612
MCM4	264.319	211.372
SF3A2	109.325	118.264
OAZ1	487.955	769.756
SGTA	109.618	93.0507
FAM32A	91.3765	62.0316
RPS16	2526.97	2392.3
TIMM50	44.8567	44.3056
BABAM1	83.0126	79.0917
LIG1	61.9569	48.5455
COPE	116.657	166.004
DDX49	36.2493	87.7636
LSR	110.095	11.6342
DNAJC2	74.933	106.869
OGDH	46.9621	19.3046
HSPB1	249.514	62.0779
EIF3B	212.992	233.319
NUDT1	101.26	64.0879
AIMP2	75.7763	79.754
RBM28	19.7845	30.2517
LSM5	52.815	44.7178
MRPL32	155.393	141.405
RHEB	106.348	88.1624
EDF1	498.104	424.484
EXOSC3	53.1262	39.7817
PDLIM1	139.052	96.4485
NPM3	148.089	88.6456
GTPBP4	72.2229	59.374
BCCIP	141.736	160.386
TFAM	61.3764	85.6705
C1QBP	511.793	713.633
CCDC47	82.0795	130.139
UTP6	38.2717	54.9571
DDX5	372.38	479.166
MRPL27	92.6769	108.865
ALDOC	55.3343	7.49277
DHX15	191.448	175.956
CTSC	246.888	38.2376
CCND1	225.589	51.5508
CCDC86	67.9866	116.459
EIF4G2	644.357	490.545
DDX6	120.016	63.8186
C11orf58	97.2098	98.5182
RPS13	2227.22	2770.84
NUP98	46.2309	58.3993
ATP5F1B	641.601	571.673
MAGOHB	21.6963	29.3088
SCNN1A	66.9125	0.145107
KRR1	18.9662	26.287
GOLT1B	22.5035	23.6034
COX6A1	500.592	569.608
MRPL18	103.835	189.287
MCM3	242.552	166.668
ACOT13	29.2544	13.6886
GMNN	142.591	120.054
SNX3	72.3059	210.349
EXOC2	29.9885	21.1526
COX7A2	633.792	766.452
SLC29A1	96.4316	42.2302
MRPS30	65.1873	63.5557
HSPA9	314.887	233.394
MRPS27	74.9547	88.1603
PFDN1	69.1642	89.6433
LMNB1	241.852	182.271
GOLPH3	80.6571	68.1047
SEC24A	27.5217	25.7466
MACROH2A1	119.012	171.741
CSNK1A1	91.906	68.3873
FXR1	52.4053	41.7245
COMMD2	30.8828	32.2512
RRP9	47.717	50.4255
SSR3	71.1186	89.0242
SPCS1	42.4549	51.7523
DGUOK	76.6933	59.6104
NCL	1008.31	958.157
EIF2B4	39.9819	37.7578
PPM1G	234.44	221.065
RTN4	103.317	62.8554
CCT4	235.129	345.416
SF3B1	130.983	129.568
PPP1R7	32.6589	43.6221
GORASP2	83.442	81.1257
DARS1	66.9158	75.5326
COX7A2L	65.6269	53.7989
PNO1	56.6521	58.9532
RND3	107.994	50.099
FARSB	27.7373	37.2971
PARK7	243.606	290.632
ATP5PB	119.784	151.841
CAPZA1	113.982	193.077
SFPQ	457.417	509.827
LAMTOR2	58.2772	90.5152
SRSF11	113.78	143.506
OLFML3	43.0386	0.396736
TMEM9	29.5695	39.1385
KDM5B	59.0035	17.8045
CD46	49.7354	66.1112
DR1	27.4272	43.0016
PRRC2C	204.932	219.413
PRDX6	271.836	292.707
SYF2	52.4692	54.8085
MYL12B	205.881	104.328
CCND2	165.932	39.8793
CPSF3	85.349	73.1371
PTBP3	63.1763	109.751
SET	945.658	477.531
DLST	74.7691	64.2338
SLIRP	1371.09	995.164
MRPS14	19.799	36.505
CLU	76.2943	41.3029
LRAT	90.3307	6.11156
DPPA4	450.29	1.94844
KHDRBS1	234.7	226.854
MRPS2	102.938	131.44
SMU1	27.8107	26.3758
CLTA	235.7	122.93
CALD1	123.343	38.5249
ECD	41.3817	39.9026
TRIR	236.072	228.57
GIPC1	40.2726	59.4712
NLN	62.3562	28.6564
MORF4L2	209.869	538.307
EXOSC9	82.76	64.8838
PIGT	52.0369	59.8098
CSE1L	239.696	244.34
RNF114	47.6766	40.9226
DDX27	75.5704	100.823
MPHOSPH10	78.9554	89.6442
USP9X	72.308	112.157
RRP36	131.322	106.318
H1-1	57.7272	87.5811
H2BC11	441.228	823.011
TBCC	23.3856	18.9942
EEF1E1	99.2196	86.8685
GOT2	152.594	138.03
NDUFA1	305.497	480.216
GTF3C4	32.1517	31.4588
RRBP1	84.4711	24.9338
ITPA	61.9365	53.6655
MRPS26	108.172	99.0786
CHURC1-FNTB	4.378	8.46304
CAPNS1	155.676	144.262
TRAP1	175.463	220.656
EMG1	19.6102	19.544
COX7C	1021.65	947.485
ECHS1	85.3779	92.8732
EMC4	104.229	74.2288
PRKRIP1	26.5117	27.7715
IVD	33.9063	33.2302
ARPP19	113.612	55.9646
COPB1	56.4154	62.9406
TXNDC17	55.2591	31.4052
AP1M2	79.2724	1.10884
REEP5	42.2396	58.1547
GNL3L	43.3756	38.5186
PRKCSH	194.117	202.846
ZSCAN10	166.066	0.0235966
APOE	412.969	1.00667
MRPL34	94.4249	80.2987
LRRC47	36.6403	23.1665
EIF3G	247.12	351.768
DNMT1	96.4372	136.498
NOL11	77.6954	122.243
AAR2	26.7222	30.5339
ATP6V1E1	90.9295	93.2109
CAP1	172.529	163.483
PPT1	93.1732	132.102
MRPS25	32.1163	53.7325
TOP2A	190.565	172.314
LIN28A	842.217	6.17044
PTCD3	38.5284	33.9826
UBE2G1	88.3853	33.0479
TMEM128	28.0966	18.9397
ZRANB2	103.016	137.482
RIDA	47.9299	47.3013
VPS4A	43.3399	48.4877
PCNA	361.824	234.708
NXT1	29.2477	26.9022
TPT1	421.284	239.904
RFC3	53.8308	66.5686
HSPBP1	40.2689	46.9445
WDR74	92.8451	90.6926
HSD17B4	139.428	64.0336
SARAF	85.0914	110.135
PRPF38B	53.4246	64.8748
ARF3	102.871	54.9472
TIMM17A	64.5811	111.442
RBM17	72.9871	45.9372
STK26	65.4372	67.7688
CDCA8	59.1031	56.1566
PRPF38A	39.5395	61.078
RNF138	67.3765	44.5026
ELP2	22.6953	16.176
ARGLU1	72.5635	66.8441
TPP2	43.5502	45.1843
STT3A	68.1848	78.2595
SYNCRIP	256.2	281.28
AKIRIN2	76.7312	68.1963
NAT10	66.7044	80.3775
CAPRIN1	225.817	160.064
SMYD5	33.2246	24.0868
MRPL44	68.456	48.1895
COX5B	352.239	324.657
MRPS9	110.32	83.0122
USP44	48.2782	1.73418
CKAP2	63.1236	110.027
ITM2B	20.4449	13.4915
NUDT15	63.3725	39.1469
RAC1	224.214	190.8
TBRG4	68.4867	64.653
IREB2	56.0185	57.8903
SRSF1	176.873	168.887
LIMD2	30.8187	3.262
MRPL47	105.219	79.6414
MARCHF7	47.9562	35.538
SKIL	178.022	27.0377
WDR33	30.7537	33.5784
STAM	21.9903	12.7942
PRPF4	42.449	85.5922
ATP6V1G1	205.167	235.602
TUBB2A	245.768	35.8023
TUBB2B	573.974	82.7485
HMGA1	2516.45	350.741
C11orf1	16.5398	15.5655
SLTM	99.3054	56.1051
NUSAP1	96.6718	94.2963
SELENOI	30.0064	39.5671
PPM1B	83.6512	23.6032
RAB1A	84.7936	69.4597
LRPPRC	153.826	114.918
ATIC	171.451	173.12
SSB	346.243	431.806
PPIG	62.7412	51.9958
IDH1	383.816	28.5389
APH1B	8.42576	1.31332
PPA2	34.544	43.8559
AEBP2	24.9521	22.5088
NDUFA9	38.0684	43.0744
ESYT1	42.9308	43.1998
CUL4A	51.0558	43.851
TMX1	45.5416	64.8928
SRP14	428.515	261.065
UNC45A	36.2208	38.1898
SEC11A	162.732	105.909
GLYR1	78.8252	71.4506
TXNL4B	10.2276	12.1987
COPS3	98.5674	134.382
NOB1	86.3691	112.325
CLTC	154.956	102.486
ARHGDIA	167.803	216.174
FKBP10	87.4008	77.2386
PFKL	61.4648	77.9617
IFITM3	494.752	8.31081
BCL10	18.3511	19.2789
PSMA5	49.8036	48.3811
ALDH9A1	44.3157	62.0852
UFC1	77.6936	137.244
SDHC	77.0734	104.93
ISG20L2	47.5324	79.1518
CRABP2	152.793	17.7034
HDGF	257.755	448.07
SF3B4	134.649	125.594
ENSA	203.447	214.274
MRPL9	64.7329	94.1723
DTL	51.5211	53.9963
JTB	74.0165	195.407
UBAP2L	177.76	198.856
DEGS1	28.1243	188.744
PDIA6	292.586	202.061
EML4	75.6953	50.4697
SNRNP200	142.938	168.783
SRPRB	30.2291	70.0105
EIF2A	50.7169	52.1749
FIP1L1	42.1348	43.6504
OCIAD2	71.3689	4.66481
ENOPH1	69.8589	49.7309
ATG12	22.1093	22.0953
G3BP1	138.682	75.079
ZMAT2	90.2927	85.1775
ARMT1	74.5795	49.414
MDH2	178.323	250.523
NDUFB11	190.673	162.174
SNX12	33.157	19.9063
ERLIN2	30.3668	15.9777
MRPS28	78.6277	74.1283
EIF3H	94.2278	91.7312
NDUFB9	297.224	322.013
GLUD1	73.9942	79.543
HSD17B12	111.836	90.4883
SERPINH1	304.274	23.9763
TAGLN	5.43878	2.13176
VPS51	49.0809	46.5919
SAP18	77.0221	69.9571
EIF4E	126.913	55.7106
NDUFC2	49.6227	108.469
OBI1	32.9464	25.8129
ATP5F1A	188.805	110.187
TGOLN2	39.7527	41.4372
SMARCA5	119.076	58.796
HNRNPU	426.103	472.411
CXADR	112.861	21.5252
MRPL39	41.5191	90.7357
KLF10	19.4509	44.5344
AZIN1	184.154	80.3607
OTUD6B	29.3578	31.0723
MMS19	48.4794	44.4773
OXA1L	165.53	173.452
VBP1	53.764	110.803
CCT8	365.452	436.866
UQCRB	41.2105	40.0493
HK1	104.993	68.1557
NODAL	95.2887	0.809178
ZIC3	63.1369	0.0647313
MALSU1	29.0201	24.2744
CCNB2	111.359	66.1024
MRPL17	45.4092	44.8665
H2BC5	850.818	1008.26
CCAR2	89.8611	72.901
GART	95.0717	162.353
PRAC1	154.709	0.9434
PSMB4	375.245	393.164
TMEM69	67.9124	57.6247
MIX23	140.332	131.564
CSTB	279.656	450.748
PIERCE1	22.0949	10.5474
SAFB	152.557	172.239
PMF1	130.047	140.091
FOXH1	88.7335	0.300586
SRSF2	524.497	477.744
PEX19	36.6846	34.736
MAIP1	31.9684	31.3277
MRPS18C	60.0636	55.8623
CCT3	412.658	646.523
U2SURP	75.4788	112.717
MEAF6	21.2585	34.2578
RPN1	140.761	187.298
WDR82	71.6181	69.1617
GRPEL2	38.2594	31.8263
SERINC5	45.169	10.6202
CASP3	111.969	20.0974
UTP15	24.4255	30.6413
RAD21	140.503	125.639
ALDH7A1	45.5684	30.8665
PSIP1	436.011	101.608
HNRNPK	558.611	596.139
NDUFB6	52.3526	52.617
RPUSD4	30.295	40.6878
ARF6	63.365	63.428
OTX2	15.3488	0.238135
DDX21	265.209	431.516
ARL5B	41.2914	18.1557
TAF1D	143.899	119.145
TRMT61A	14.4995	18.8117
NOLC1	194.429	269.093
COPS2	32.5377	33.2988
TRIM44	13.9044	13.1382
CRABP1	484.659	0.563885
WEE1	61.3381	32.361
TMED3	40.7336	75.9847
PLK1	147.885	142.314
MRPL16	90.8633	88.1769
MARS1	148.596	111.487
URM1	28.0498	14.8962
ATP5MG	226.389	205.892
RRM1	71.6749	151.792
RAB8A	71.6658	67.9832
CDT1	85.0255	76.4804
RPL13	718.674	925.72
GLOD4	62.248	69.771
ENSG00000167774	28.1157	66.2175
MRPL58	68.9711	93.978
SRP68	55.8445	86.1914
TK1	81.6092	89.4587
DDB1	143.784	150.714
SPINDOC	65.3845	23.396
NUDT16L1	25.3576	14.7273
PDHB	100.081	120.017
H1-4	913.441	1888.05
ARF4	146.658	116.174
ATXN2L	119.873	103.88
FEN1	109.823	99.8637
GFM1	32.855	39.0075
MAT2A	273.985	248.469
CNBP	209.484	252.154
UGP2	237.212	30.7325
HNRNPF	327.803	269.07
CDK1	107.075	103.115
KRT8	672.055	36.7019
ARL6IP1	224.834	117.254
IRX2	70.1523	0.152178
HSPA4	329.669	202.697
TRIAP1	54.0508	51.9077
LSM3	54.4551	51.1949
EXOSC1	56.3569	49.9627
RSL1D1	87.5748	116.242
PPID	63.7591	31.4192
CLSTN1	70.551	49.788
HDAC3	54.6895	60.5565
EXOSC10	75.6218	113.293
RRM2	183.412	155.869
RPS21	3803.13	5444.7
MRM3	28.7349	36.8713
QARS1	163.13	129.148
ZNF24	57.2096	29.3504
MRPL52	38.2775	39.8694
TRMT112	308.221	265.182
ZNF483	39.3071	17.0865
ZNRD2	75.2682	96.9255
SMARCC1	169.915	146.121
NET1	40.6576	37.1632
GNG5	162.071	199.002
FGFBP3	41.2229	1.91623
DHX36	47.5583	42.9687
UBE2C	305.371	200.721
MARCKSL1	467.511	137.411
ARHGAP1	39.6213	24.8023
LRRN1	68.3935	0.33476
CSTF3	33.2255	28.8207
COX8A	736.382	427.404
TALDO1	250.79	219.994
C18orf32	9.256	8.04987
CSTF2T	31.1974	22.8336
ARL6IP6	21.7318	17.8879
NDUFV2	202.302	114.797
COX5A	251.219	276.12
PFAS	87.8686	89.5112
SELENOW	314.565	50.0692
AURKB	155.619	143.357
MRFAP1	364.312	354.541
GADD45GIP1	88.4686	97.2001
OAZ2	127.938	23.1419
PAK2	40.2549	54.5731
H2AC6	940.209	929.312
H2BC4	1029.7	962.321
PPA1	185.829	465.716
MRPL14	65.3931	92.1269
PJA1	40.8011	13.7005
SOX2	224.097	14.7501
COPG1	67.962	62.7612
MRPS11	19.8648	21.6418
SNRPE	136.089	194.876
SHMT2	180.328	169.084
NGRN	123.361	93.4595
HMGN4	27.1897	38.6799
PYCR1	60.118	18.1687
SELENOF	96.2518	181.968
SFXN4	25.9758	50.0375
DIABLO	42.758	36.2279
NIPSNAP1	106.516	33.2415
H2AC20	855.218	1407.81
H2AC21	530.168	347.949
H1-5	1624.63	0.303459
H2BC21	181.002	272.361
CLDN6	606.465	1.40985
UBE2G2	77.7997	124.062
H1-10	141.078	102.16
H2BC13	598.298	522.336
RAB11B	99.1603	64.3726
MRPL30	28.8105	31.8777
P4HB	239.88	201.835
PSMD13	102.665	75.4438
YTHDF3	72.4823	43.3347
MORF4L1	425.538	265.515
ATP6V0C	231.47	255.755
POLR3C	21.9026	34.5234
POLR1D	143.934	104.829
SPIN4	20.7154	7.81701
RPS19BP1	114.106	123.802
FOXD3	27.4241	1.14369
MT1X	647.158	405.354
SPRY4	93.31	0.188741
H1-2	935.266	1538.1
UBQLN2	29.7477	15.2859
H2AX	222.294	205.275
SRSF10	67.4365	67.6929
PTAR1	34.3702	15.3537
NDUFA4	181.757	97.4761
H1-0	94.3484	11.5515
JPT1	222.063	161.59
RRP7A	57.9136	58.6067
SPATS2L	28.3488	17.1526
LONP1	112.803	83.3115
XRCC6	425.887	447.38
TOMM7	1023.38	754.217
H2AC13	1113.32	1242.98
H2AC11	949.1	1295.28
H2AC7	1086.06	990.835
FLNA	265.582	773.558
AP2A1	58.2058	43.8846
PCBP2	353.487	279.507
H3C12	756.703	1.67761
H3C4	409.291	183.226
STMN3	43.8634	21.1034
PSAP	160.649	124.142
H2BC12	1551.25	2722.24
PRIM1	71.8653	71.3263
DDX42	125.872	111.856
TPM2	115.38	9.33858
SELENOT	31.4589	41.0072
TOP1	129.492	165.676
APRT	166.999	226.214
KIFBP	44.9898	53.5691
MRPL38	51.4748	79.9057
RACK1	1722.57	2363.7
IPO7	141.928	187.562
LCMT1	54.7773	36.7407
TSN	65.6115	67.724
TMX2	95.9153	117.388
RPS29	10332.2	8656.15
DDX47	57.8773	78.7697
TOMM6	353.123	506.197
ZSWIM7	20.8556	15.8801
PHB2	340.896	328.952
DDX3X	208.142	385.899
RPL17-C18orf32	54.1817	40.1754
RNASEK	193.332	277.651
EXOSC6	37.5095	51.9665
NOL7	90.6494	122.359
H2BC15	411.532	337.707
RBM14	48.8887	51.3368
MRPS17	38.0076	46.3398
L1TD1	815.354	1.45208
MRPL20	245.333	252.667
PRAF2	15.994	14.658
MRPS6	119.278	81.1704
UBE2V1	167.25	139.273
ZCCHC3	48.6878	25.5526
ATP5MF-PTCD1	25.6981	27.0302
TUG1	73.419	34.279
ENSG00000255639	5.18797	1.80144
PDF	19.85	19.3545
ENSG00000258790	21.2814	7.00992
NDUFC2-KCTD14	90.4634	150.473
PMF1-BGLAP	11.8224	8.15756
ENSG00000262660	3.65053	0.370413
MRPL12	95.7039	135.368
RPL17	937.044	687.318
EEF1E1-BLOC1S5	0.000979525	5.56548
ENSG00000266086	177.436	185.371
NDUFA7	142.461	95.3635
ENSG00000269307	5.32501	5.99085
ENSG00000271793	37.2745	49.8397
ENSG00000272822	30.197	14.7331
ENSG00000273155	16.2147	22.2933
H2BC14	1592.95	52.6712
ENSG00000273734	44.8933	51.464
H2BC8	683.701	277.396
H3C8	873.773	0.201378
H2BC6	1281.34	3.39155
ENSG00000274322	89.7547	95.7059
H3C6	781.832	5.72868
H2AC12	190.155	147.911
H2AC15	214.018	104.566
H3C11	1491.12	0.197637
H2BC9	1217.49	437
H3C1	398.874	332.812
H2AC14	1211.35	128.665
H2AC8	1013.22	526.672
H2BC7	1059.36	402.046
MARCKS	101.563	167.861
H2AC4	370.13	172.006
H2BC10	1095	0
H3C10	601.783	690.58
MATR3	80.7258	73.9175
ENSG00000282278	9.73572	0.730788
ENSG00000282988	5.09701	2.83982
ABCF2-H2BK1	17.3723	32.2623
ENSG00000285542	0.372175	0.291884
ENSG00000285901	20.2269	18.863
ENSG00000285920	14.1967	7.4258
ENSG00000286070	23.787	8.71135
H3C2	1211.12	1291.63
H3C3	46.2319	0.792999
ENSG00000288534	55.3113	34.1694

## Sheet: Ext.Fig.7j
Gene	hiPSCi_z_rep1	hiPSCi_z_rep2	HEK293i_z_rep1	HEK293i_z_rep2
H1-0	-1.481	-1.40985	-0.829558	-0.835288
H1-1	-1.54637	-1.50476	-0.704178	-0.715193
H1-10	-1.36975	-1.31856	-0.672796	-0.699196
H1-2	0.377697	0.386399	1.62247	1.63865
H1-4	0.292189	0.379703	2.28548	2.10912
H1-5	1.88553	1.87596	-0.848932	-0.852265
H2AC11	0.400765	0.423993	1.18882	1.28694
H2AC12	-1.27374	-1.20038	-0.628185	-0.597386
H2AC13	0.831448	0.702238	1.09447	1.2121
H2AC14	0.928477	1.03983	-0.643301	-0.643714
H2AC15	-1.19238	-1.18007	-0.689516	-0.675576
H2AC20	0.193956	0.222708	1.45031	1.39196
H2AC21	-0.543435	-0.451341	-0.286581	-0.292641
H2AC4	-0.77821	-0.920644	-0.580853	-0.566606
H2AC6	0.354455	0.433562	0.676813	0.621192
H2AC7	0.633375	0.791668	0.730573	0.764069
H2AC8	0.622192	0.475586	0.0181248	-0.0198906
H2AX	-1.20408	-1.13025	-0.52168	-0.518181
H2BC10	0.75319	0.703567	-0.849252	-0.852917
H2BC11	-0.658889	-0.728246	0.490961	0.46339
H2BC12	1.70545	1.73835	3.51184	3.56983
H2BC13	-0.30329	-0.401761	-0.0331317	0.0155164
H2BC14	1.72218	1.90827	-0.765896	-0.766362
H2BC15	-0.802865	-0.707747	-0.31613	-0.29669
H2BC21	-1.282	-1.23275	-0.420902	-0.402773
H2BC4	0.665641	0.503246	0.728457	0.676006
H2BC5	0.235754	0.158105	0.739615	0.810466
H2BC6	1.06643	1.20725	-0.844237	-0.847006
H2BC7	0.692778	0.607756	-0.191531	-0.212786
H2BC8	-0.14542	-0.186234	-0.399637	-0.407241
H2BC9	1.06385	0.922447	-0.113643	-0.17697
H3C1	-0.724693	-0.848514	-0.340392	-0.288913
H3C10	-0.251826	-0.441202	0.245256	0.280373
H3C11	1.52181	1.66428	-0.849252	-0.852293
H3C12	-0.0319149	0.0209733	-0.84688	-0.849889
H3C2	1.0352	0.924474	1.24866	1.21807
H3C3	-1.60036	-1.4987	-0.847322	-0.85226
H3C4	-0.735337	-0.790189	-0.559468	-0.551643
H3C6	0.0979016	-0.00492563	-0.840781	-0.842932
H3C8	0.263894	0.23135	-0.849252	-0.852281
MACROH2A1	-1.4186	-1.36561	-0.558569	-0.588791

## Sheet: Ext.Fig.7k
	hiPSCi_rep1	hiPSCi_rep2	hiPSCi_rep3	hiPSCi_ZNF598-wt-oe_rep1	hiPSCi_ZNF598-wt-oe_rep2	hiPSCi_ZNF598-wt-oe_rep3
deltaG1	-0.540635	0.502786	0.0378482	0.934139	0.0288408	0.00812181
deltaS	0.45242	0.0918488	-0.544269	-2.32655	-1.44321	-1.30253
deltaG2	0.0882144	-0.594635	0.506421	1.39241	1.41437	1.29441
