# Supplementary material for: Comparative CRISPRi screens reveal a human stem cell dependence on mRNA translation-coupled quality control
Source: Nat Struct Mol Biol. 2025 Jul 11;32(10):1932–46. doi: 10.1038/s41594-025-01616-3 (PMC12527931; doi:10.1038/s41594-025-01616-3)
Supplement: Supplementary file 22 — Statistical source data. [file 41594_2025_1616_MOESM22_ESM.xlsx]

## Sheet: Ext.Fig.8a
gene_id	5_UTR_pauses	av_tpm_pauses	5_UTR_top_motif	av_tpm_top_motif
ENSG00000000419	9	126.62	NA	NA
ENSG00000002834	132	111.069	NA	NA
ENSG00000004961	229	25.3136	NA	NA
ENSG00000005022	72	426.547	NA	NA
ENSG00000005893	127	9.61296	NA	NA
ENSG00000006015	4	78.4164	NA	NA
ENSG00000006451	291	57.9295	NA	NA
ENSG00000007062	258	61.4154	NA	NA
ENSG00000007392	110	96.6321	NA	NA
ENSG00000007923	22	88.4073	NA	NA
ENSG00000008083	471	161.63	NA	NA
ENSG00000008394	88	368.089	NA	NA
ENSG00000008988	NA	NA	123	3576.95
ENSG00000009844	25	18.668	NA	NA
ENSG00000010278	100	288.251	NA	NA
ENSG00000011260	39	72.7787	NA	NA
ENSG00000015479	243	194.262	NA	NA
ENSG00000021776	129	34.3237	NA	NA
ENSG00000022277	71	39.426	NA	NA
ENSG00000026025	431	22.3687	431	22.3687
ENSG00000033050	85	25.6269	NA	NA
ENSG00000035687	92	71.1205	NA	NA
ENSG00000037897	22	30.0158	NA	NA
ENSG00000039123	25	79.355	NA	NA
ENSG00000042493	63	40.3282	NA	NA
ENSG00000047249	247	42.533	NA	NA
ENSG00000047315	90	80.0203	NA	NA
ENSG00000048544	12	43.6407	NA	NA
ENSG00000053372	31	83.6759	NA	NA
ENSG00000059573	143	59.1458	NA	NA
ENSG00000061676	358	26.048	NA	NA
ENSG00000061794	12	60.6773	NA	NA
ENSG00000062038	70	70.0687	NA	NA
ENSG00000062650	450	52.2942	NA	NA
ENSG00000063046	NA	NA	28	461.347
ENSG00000063177	NA	NA	35	1676.76
ENSG00000063322	45	30.7278	NA	NA
ENSG00000064419	341	83.8082	NA	NA
ENSG00000064666	54	260.754	NA	NA
ENSG00000064995	85	47.6957	NA	NA
ENSG00000065150	234	169.298	NA	NA
ENSG00000065183	76	20.3207	NA	NA
ENSG00000065268	9	67.105	NA	NA
ENSG00000065427	26	174.86	NA	NA
ENSG00000065548	123	123.37	NA	NA
ENSG00000067225	88	569.413	NA	NA
ENSG00000068796	267	39.0061	NA	NA
ENSG00000070087	39	131.016	NA	NA
ENSG00000070756	505	1317.01	505	1317.01
ENSG00000071082	NA	NA	27	1181.83
ENSG00000072571	61	81.3632	NA	NA
ENSG00000073050	69	29.0828	NA	NA
ENSG00000074201	80	73.3705	NA	NA
ENSG00000074800	116	1249.64	NA	NA
ENSG00000075336	286	22.5472	NA	NA
ENSG00000075618	121	429.423	NA	NA
ENSG00000075914	34	62.1764	NA	NA
ENSG00000076003	78	126.593	NA	NA
ENSG00000076242	30	48.1238	NA	NA
ENSG00000076248	83	122.769	NA	NA
ENSG00000076716	524	68.5517	NA	NA
ENSG00000077312	206	143.322	NA	NA
ENSG00000079819	105	73.8824	NA	NA
ENSG00000081181	58	18.5654	NA	NA
ENSG00000083845	NA	NA	72	1364.55
ENSG00000084234	84	256.188	NA	NA
ENSG00000084463	172	71.2001	NA	NA
ENSG00000084754	36	93.914	NA	NA
ENSG00000085662	38	76.4933	NA	NA
ENSG00000087087	244	160.593	NA	NA
ENSG00000087274	201	79.1976	NA	NA
ENSG00000087365	21	196.359	NA	NA
ENSG00000087470	63	49.1876	NA	NA
ENSG00000088205	87	93.6721	NA	NA
ENSG00000088325	509	185.638	NA	NA
ENSG00000088832	56	144.792	NA	NA
ENSG00000088930	68	153.343	NA	NA
ENSG00000089009	NA	NA	28	2012.58
ENSG00000089053	71	76.3128	NA	NA
ENSG00000089063	59	58.1726	NA	NA
ENSG00000089157	NA	NA	77	2737.43
ENSG00000089220	86	397.83	NA	NA
ENSG00000089248	40	121.822	NA	NA
ENSG00000090054	43	74.0572	NA	NA
ENSG00000090061	123	47.0772	NA	NA
ENSG00000090266	37	177.596	NA	NA
ENSG00000091483	33	73.3858	NA	NA
ENSG00000091640	13	108.168	NA	NA
ENSG00000092199	207	596.774	NA	NA
ENSG00000092208	16	20.1374	NA	NA
ENSG00000094804	225	68.1983	NA	NA
ENSG00000094880	11	31.2691	NA	NA
ENSG00000094916	157	139.213	NA	NA
ENSG00000096080	12	70.501	NA	NA
ENSG00000096401	118	37.8199	NA	NA
ENSG00000096696	245	88.6212	NA	NA
ENSG00000099800	355	167.998	NA	NA
ENSG00000099810	113	38.6707	NA	NA
ENSG00000099995	102	91.3362	NA	NA
ENSG00000100028	94	117.444	NA	NA
ENSG00000100129	31	224.695	NA	NA
ENSG00000100226	12	40.4691	NA	NA
ENSG00000100316	NA	NA	738	2051.05
ENSG00000100345	180	155.875	NA	NA
ENSG00000100412	30	57.5919	NA	NA
ENSG00000100528	47	22.8481	NA	NA
ENSG00000100575	443	40.6996	NA	NA
ENSG00000100664	441	86.2643	NA	NA
ENSG00000100714	75	112.549	NA	NA
ENSG00000100804	19	228.377	NA	NA
ENSG00000100883	257	64.8732	NA	NA
ENSG00000100890	378	12.0085	NA	NA
ENSG00000100902	95	245.649	NA	NA
ENSG00000101132	14	88.1774	NA	NA
ENSG00000101150	96	80.0925	NA	NA
ENSG00000101210	97	18.769	NA	NA
ENSG00000101335	69	7.91655	NA	NA
ENSG00000101343	124	25.0252	NA	NA
ENSG00000101365	28	110.989	NA	NA
ENSG00000101413	388	21.1591	NA	NA
ENSG00000101558	241	26.2299	NA	NA
ENSG00000101608	124	245.001	NA	NA
ENSG00000101856	79	208.583	NA	NA
ENSG00000102024	95	69.2083	NA	NA
ENSG00000102316	87	69.8115	NA	NA
ENSG00000102317	103	92.6369	NA	NA
ENSG00000103024	9	44.2728	NA	NA
ENSG00000103145	1	77.0494	NA	NA
ENSG00000103353	16	49.5636	NA	NA
ENSG00000103356	7	32.3338	NA	NA
ENSG00000103507	271	46.9445	NA	NA
ENSG00000103769	95	63.5175	NA	NA
ENSG00000104327	182	65.1381	NA	NA
ENSG00000104408	15	362.334	15	362.334
ENSG00000104413	145	106.086	NA	NA
ENSG00000104517	466	96.6585	NA	NA
ENSG00000104529	NA	NA	82	206.795
ENSG00000104549	899	131.468	NA	NA
ENSG00000104635	146	100.943	NA	NA
ENSG00000104687	11	65.6951	NA	NA
ENSG00000104738	88	264.319	NA	NA
ENSG00000104897	115	109.325	NA	NA
ENSG00000104904	65	487.955	NA	NA
ENSG00000104969	64	109.618	NA	NA
ENSG00000105058	33	91.3765	NA	NA
ENSG00000105193	54	2526.97	54	2526.97
ENSG00000105197	16	44.8567	NA	NA
ENSG00000105372	NA	NA	35	748.903
ENSG00000105393	98	83.0126	NA	NA
ENSG00000105486	161	61.9569	NA	NA
ENSG00000105640	NA	NA	47	2709.61
ENSG00000105669	39	116.657	NA	NA
ENSG00000105671	27	36.2493	NA	NA
ENSG00000105699	21	110.095	NA	NA
ENSG00000105821	145	74.933	NA	NA
ENSG00000105953	54	46.9621	NA	NA
ENSG00000106211	40	249.514	NA	NA
ENSG00000106263	95	212.992	NA	NA
ENSG00000106268	43	101.26	NA	NA
ENSG00000106305	111	75.7763	NA	NA
ENSG00000106344	115	19.7845	NA	NA
ENSG00000106355	15	52.815	NA	NA
ENSG00000106591	11	155.393	NA	NA
ENSG00000106615	384	106.348	NA	NA
ENSG00000107223	50	498.104	NA	NA
ENSG00000107371	20	53.1262	NA	NA
ENSG00000107438	88	139.052	NA	NA
ENSG00000107581	NA	NA	141	235.55
ENSG00000107833	56	148.089	NA	NA
ENSG00000107937	46	72.2229	NA	NA
ENSG00000107949	12	141.736	NA	NA
ENSG00000108064	138	61.3764	NA	NA
ENSG00000108107	NA	NA	42	280.912
ENSG00000108298	NA	NA	62	2664.04
ENSG00000108561	82	511.793	NA	NA
ENSG00000108588	205	82.0795	NA	NA
ENSG00000108651	81	38.2717	NA	NA
ENSG00000108654	170	372.38	NA	NA
ENSG00000108826	14	92.6769	NA	NA
ENSG00000109107	107	55.3343	NA	NA
ENSG00000109475	NA	NA	34	1707.44
ENSG00000109606	161	191.448	NA	NA
ENSG00000109861	64	246.888	NA	NA
ENSG00000110092	158	225.589	NA	NA
ENSG00000110104	12	67.9866	NA	NA
ENSG00000110321	308	644.357	NA	NA
ENSG00000110367	334	120.016	NA	NA
ENSG00000110696	132	97.2098	NA	NA
ENSG00000110700	26	2227.22	26	2227.22
ENSG00000110713	183	46.2309	NA	NA
ENSG00000110955	21	641.601	NA	NA
ENSG00000111196	77	21.6963	NA	NA
ENSG00000111319	113	66.9125	NA	NA
ENSG00000111615	12	18.9662	NA	NA
ENSG00000111711	135	22.5035	NA	NA
ENSG00000111775	14	500.592	NA	NA
ENSG00000112110	121	103.835	NA	NA
ENSG00000112118	68	242.552	NA	NA
ENSG00000112304	187	29.2544	NA	NA
ENSG00000112306	NA	NA	82	3495.37
ENSG00000112312	333	142.591	NA	NA
ENSG00000112335	119	72.3059	NA	NA
ENSG00000112685	164	29.9885	NA	NA
ENSG00000112695	67	633.792	NA	NA
ENSG00000112759	98	96.4316	NA	NA
ENSG00000112996	16	65.1873	NA	NA
ENSG00000113013	83	314.887	NA	NA
ENSG00000113048	19	74.9547	NA	NA
ENSG00000113068	28	69.1642	NA	NA
ENSG00000113368	373	241.852	NA	NA
ENSG00000113384	285	80.6571	NA	NA
ENSG00000113615	292	27.5217	NA	NA
ENSG00000113648	203	119.012	NA	NA
ENSG00000113712	475	91.906	NA	NA
ENSG00000114391	NA	NA	42	2573.32
ENSG00000114416	16	52.4053	NA	NA
ENSG00000114744	45	30.8828	NA	NA
ENSG00000114767	37	47.717	NA	NA
ENSG00000114850	28	71.1186	NA	NA
ENSG00000114902	141	42.4549	NA	NA
ENSG00000114942	NA	NA	85	856.231
ENSG00000114956	31	76.6933	NA	NA
ENSG00000115053	131	1008.31	NA	NA
ENSG00000115211	24	39.9819	NA	NA
ENSG00000115241	169	234.44	NA	NA
ENSG00000115268	NA	NA	30	2963.84
ENSG00000115310	151	103.317	NA	NA
ENSG00000115484	149	235.129	NA	NA
ENSG00000115524	29	130.983	NA	NA
ENSG00000115685	29	32.6589	NA	NA
ENSG00000115806	88	83.442	NA	NA
ENSG00000115866	158	66.9158	NA	NA
ENSG00000115944	56	65.6269	NA	NA
ENSG00000115946	47	56.6521	NA	NA
ENSG00000115963	157	107.994	NA	NA
ENSG00000116120	19	27.7373	NA	NA
ENSG00000116251	NA	NA	22	433.391
ENSG00000116288	106	243.606	NA	NA
ENSG00000116459	78	119.784	NA	NA
ENSG00000116489	13	113.982	NA	NA
ENSG00000116560	96	457.417	NA	NA
ENSG00000116586	108	58.2772	NA	NA
ENSG00000116754	257	113.78	NA	NA
ENSG00000116774	43	43.0386	NA	NA
ENSG00000116857	551	29.5695	NA	NA
ENSG00000117139	116	59.0035	NA	NA
ENSG00000117335	159	49.7354	NA	NA
ENSG00000117505	739	27.4272	NA	NA
ENSG00000117523	263	204.932	NA	NA
ENSG00000117592	63	271.836	NA	NA
ENSG00000117614	35	52.4692	NA	NA
ENSG00000118181	NA	NA	59	2944.62
ENSG00000118680	120	205.881	NA	NA
ENSG00000118971	279	165.932	NA	NA
ENSG00000119203	120	85.349	NA	NA
ENSG00000119314	201	63.1763	NA	NA
ENSG00000119335	361	945.658	NA	NA
ENSG00000119689	38	74.7691	NA	NA
ENSG00000119705	9	1371.09	NA	NA
ENSG00000120333	17	19.799	NA	NA
ENSG00000120885	75	76.2943	NA	NA
ENSG00000121207	224	90.3307	NA	NA
ENSG00000121570	29	450.29	NA	NA
ENSG00000121774	128	234.7	NA	NA
ENSG00000122026	NA	NA	40	2484.28
ENSG00000122140	29	102.938	NA	NA
ENSG00000122406	NA	NA	75	1202.38
ENSG00000122692	66	27.8107	NA	NA
ENSG00000122705	136	235.7	NA	NA
ENSG00000122786	245	123.343	NA	NA
ENSG00000122882	156	41.3817	NA	NA
ENSG00000123144	27	236.072	NA	NA
ENSG00000123159	265	40.2726	NA	NA
ENSG00000123213	169	62.3562	NA	NA
ENSG00000123562	336	209.869	NA	NA
ENSG00000123737	102	82.76	NA	NA
ENSG00000124155	16	52.0369	NA	NA
ENSG00000124207	123	239.696	NA	NA
ENSG00000124226	16	47.6766	NA	NA
ENSG00000124228	33	75.5704	NA	NA
ENSG00000124383	32	78.9554	NA	NA
ENSG00000124486	823	72.308	NA	NA
ENSG00000124541	32	131.322	NA	NA
ENSG00000124610	55	57.7272	NA	NA
ENSG00000124614	NA	NA	38	1816.28
ENSG00000124635	45	441.228	NA	NA
ENSG00000124659	37	23.3856	NA	NA
ENSG00000124802	27	99.2196	NA	NA
ENSG00000125166	88	152.594	NA	NA
ENSG00000125356	80	305.497	NA	NA
ENSG00000125484	564	32.1517	NA	NA
ENSG00000125691	NA	NA	11	580.917
ENSG00000125844	313	84.4711	NA	NA
ENSG00000125877	54	61.9365	NA	NA
ENSG00000125901	17	108.172	NA	NA
ENSG00000125954	3	4.378	NA	NA
ENSG00000126247	107	155.676	NA	NA
ENSG00000126602	16	175.463	NA	NA
ENSG00000126749	11	19.6102	NA	NA
ENSG00000127184	115	1021.65	NA	NA
ENSG00000127884	21	85.3779	NA	NA
ENSG00000128463	99	104.229	NA	NA
ENSG00000128563	49	26.5117	NA	NA
ENSG00000128928	33	33.9063	NA	NA
ENSG00000128989	138	113.612	NA	NA
ENSG00000129083	162	56.4154	NA	NA
ENSG00000129235	23	55.2591	NA	NA
ENSG00000129354	81	79.2724	NA	NA
ENSG00000129625	37	42.2396	NA	NA
ENSG00000129824	NA	NA	23	231.665
ENSG00000130119	248	43.3756	NA	NA
ENSG00000130175	149	194.117	NA	NA
ENSG00000130182	172	166.066	NA	NA
ENSG00000130203	69	412.969	NA	NA
ENSG00000130255	NA	NA	35	1643.55
ENSG00000130312	21	94.4249	NA	NA
ENSG00000130764	22	36.6403	NA	NA
ENSG00000130811	40	247.12	NA	NA
ENSG00000130816	54	96.4372	NA	NA
ENSG00000130935	12	77.6954	NA	NA
ENSG00000131043	74	26.7222	NA	NA
ENSG00000131100	114	90.9295	NA	NA
ENSG00000131236	83	172.529	NA	NA
ENSG00000131238	14	93.1732	NA	NA
ENSG00000131368	121	32.1163	NA	NA
ENSG00000131469	NA	NA	55	3078.72
ENSG00000131747	105	190.565	NA	NA
ENSG00000131914	75	842.217	NA	NA
ENSG00000132300	13	38.5284	NA	NA
ENSG00000132388	359	88.3853	NA	NA
ENSG00000132406	21	28.0966	NA	NA
ENSG00000132485	40	103.016	NA	NA
ENSG00000132541	75	47.9299	NA	NA
ENSG00000132612	162	43.3399	NA	NA
ENSG00000132646	160	361.824	NA	NA
ENSG00000132661	332	29.2477	NA	NA
ENSG00000133112	114	421.284	114	421.284
ENSG00000133119	30	53.8308	NA	NA
ENSG00000133265	170	40.2689	NA	NA
ENSG00000133316	20	92.8451	NA	NA
ENSG00000133835	79	139.428	NA	NA
ENSG00000133872	115	85.0914	NA	NA
ENSG00000134186	282	53.4246	NA	NA
ENSG00000134287	271	102.871	NA	NA
ENSG00000134375	24	64.5811	NA	NA
ENSG00000134419	NA	NA	96	515.861
ENSG00000134453	178	72.9871	NA	NA
ENSG00000134602	216	65.4372	NA	NA
ENSG00000134690	175	59.1031	NA	NA
ENSG00000134748	148	39.5395	NA	NA
ENSG00000134758	439	67.3765	NA	NA
ENSG00000134759	35	22.6953	NA	NA
ENSG00000134884	218	72.5635	NA	NA
ENSG00000134900	53	43.5502	NA	NA
ENSG00000134910	102	68.1848	NA	NA
ENSG00000135316	552	256.2	NA	NA
ENSG00000135334	549	76.7312	NA	NA
ENSG00000135372	179	66.7044	NA	NA
ENSG00000135387	141	225.817	NA	NA
ENSG00000135486	NA	NA	82	1005.87
ENSG00000135632	22	33.2246	NA	NA
ENSG00000135900	10	68.456	NA	NA
ENSG00000135940	25	352.239	NA	NA
ENSG00000135972	24	110.32	NA	NA
ENSG00000136014	275	48.2782	NA	NA
ENSG00000136108	79	63.1236	NA	NA
ENSG00000136156	155	20.4449	NA	NA
ENSG00000136159	21	63.3725	NA	NA
ENSG00000136238	209	224.214	NA	NA
ENSG00000136270	105	68.4867	NA	NA
ENSG00000136381	122	56.0185	NA	NA
ENSG00000136450	109	176.873	NA	NA
ENSG00000136490	144	30.8187	NA	NA
ENSG00000136522	14	105.219	NA	NA
ENSG00000136536	243	47.9562	NA	NA
ENSG00000136603	682	178.022	NA	NA
ENSG00000136709	183	30.7537	NA	NA
ENSG00000136738	189	21.9903	NA	NA
ENSG00000136875	86	42.449	NA	NA
ENSG00000136888	70	205.167	NA	NA
ENSG00000136942	NA	NA	45	2903.93
ENSG00000137154	NA	NA	41	1761.32
ENSG00000137267	81	245.768	NA	NA
ENSG00000137285	110	573.974	NA	NA
ENSG00000137309	249	2516.45	NA	NA
ENSG00000137720	20	16.5398	NA	NA
ENSG00000137776	114	99.3054	NA	NA
ENSG00000137804	77	96.6718	NA	NA
ENSG00000137818	NA	NA	131	1044.83
ENSG00000138018	90	30.0064	NA	NA
ENSG00000138032	414	83.6512	NA	NA
ENSG00000138069	191	84.7936	NA	NA
ENSG00000138095	42	153.826	NA	NA
ENSG00000138326	NA	NA	39	4138.24
ENSG00000138363	84	171.451	NA	NA
ENSG00000138385	115	346.243	NA	NA
ENSG00000138398	209	62.7412	NA	NA
ENSG00000138413	223	383.816	NA	NA
ENSG00000138613	19	8.42576	NA	NA
ENSG00000138777	12	34.544	NA	NA
ENSG00000139154	208	24.9521	NA	NA
ENSG00000139180	13	38.0684	NA	NA
ENSG00000139641	53	42.9308	NA	NA
ENSG00000139842	15	51.0558	NA	NA
ENSG00000139921	46	45.5416	NA	NA
ENSG00000140319	65	428.515	NA	NA
ENSG00000140553	40	36.2208	NA	NA
ENSG00000140612	64	162.732	NA	NA
ENSG00000140632	23	78.8252	NA	NA
ENSG00000140830	291	10.2276	NA	NA
ENSG00000140986	NA	NA	58	4.99236
ENSG00000140988	NA	NA	23	4958.44
ENSG00000141030	60	98.5674	NA	NA
ENSG00000141101	16	86.3691	NA	NA
ENSG00000141367	237	154.956	NA	NA
ENSG00000141522	67	167.803	NA	NA
ENSG00000141756	31	87.4008	NA	NA
ENSG00000141959	53	61.4648	NA	NA
ENSG00000142089	47	494.752	NA	NA
ENSG00000142534	NA	NA	23	3782.71
ENSG00000142541	NA	NA	22	2684.66
ENSG00000142676	NA	NA	18	1825.03
ENSG00000142867	280	18.3511	NA	NA
ENSG00000142937	NA	NA	57	2344.01
ENSG00000143106	118	49.8036	NA	NA
ENSG00000143149	4	44.3157	NA	NA
ENSG00000143222	20	77.6936	NA	NA
ENSG00000143252	25	77.0734	NA	NA
ENSG00000143319	469	47.5324	NA	NA
ENSG00000143320	137	152.793	NA	NA
ENSG00000143321	246	257.755	NA	NA
ENSG00000143368	44	134.649	NA	NA
ENSG00000143420	142	203.447	NA	NA
ENSG00000143436	17	64.7329	NA	NA
ENSG00000143476	143	51.5211	NA	NA
ENSG00000143543	422	74.0165	NA	NA
ENSG00000143569	61	177.76	NA	NA
ENSG00000143753	97	28.1243	NA	NA
ENSG00000143870	89	292.586	NA	NA
ENSG00000143924	259	75.6953	NA	NA
ENSG00000143947	NA	NA	38	2666.53
ENSG00000144028	109	142.938	NA	NA
ENSG00000144713	NA	NA	77	500.094
ENSG00000144867	34	30.2291	NA	NA
ENSG00000144895	16	50.7169	NA	NA
ENSG00000145216	198	42.1348	NA	NA
ENSG00000145247	179	71.3689	NA	NA
ENSG00000145293	240	69.8589	NA	NA
ENSG00000145425	NA	NA	25	2227.82
ENSG00000145592	NA	NA	37	203.959
ENSG00000145782	13	22.1093	NA	NA
ENSG00000145907	132	138.682	NA	NA
ENSG00000146007	14	90.2927	NA	NA
ENSG00000146476	80	74.5795	NA	NA
ENSG00000146701	55	178.323	NA	NA
ENSG00000147123	23	190.673	NA	NA
ENSG00000147164	28	33.157	NA	NA
ENSG00000147403	NA	NA	41	607.812
ENSG00000147475	60	30.3668	NA	NA
ENSG00000147586	11	78.6277	NA	NA
ENSG00000147604	NA	NA	21	1611.88
ENSG00000147677	26	94.2278	26	94.2278
ENSG00000147684	64	297.224	NA	NA
ENSG00000148303	NA	NA	26	2395.07
ENSG00000148672	74	73.9942	NA	NA
ENSG00000149084	90	111.836	NA	NA
ENSG00000149257	101	304.274	NA	NA
ENSG00000149273	NA	NA	30	846.695
ENSG00000149591	75	5.43878	NA	NA
ENSG00000149806	NA	NA	53	1270.46
ENSG00000149823	37	49.0809	NA	NA
ENSG00000150459	434	77.0221	NA	NA
ENSG00000151247	21	126.913	NA	NA
ENSG00000151366	118	49.6227	NA	NA
ENSG00000152193	35	32.9464	NA	NA
ENSG00000152234	65	188.805	NA	NA
ENSG00000152291	27	39.7527	NA	NA
ENSG00000153147	462	119.076	NA	NA
ENSG00000153187	236	426.103	NA	NA
ENSG00000154639	87	112.861	NA	NA
ENSG00000154719	6	41.5191	NA	NA
ENSG00000155090	124	19.4509	NA	NA
ENSG00000155096	590	184.154	NA	NA
ENSG00000155100	41	29.3578	NA	NA
ENSG00000155229	38	48.4794	NA	NA
ENSG00000155463	14	165.53	NA	NA
ENSG00000155959	23	53.764	NA	NA
ENSG00000156261	58	365.452	NA	NA
ENSG00000156467	15	41.2105	NA	NA
ENSG00000156482	NA	NA	70	2204.01
ENSG00000156508	NA	NA	63	4448.76
ENSG00000156515	101	104.993	NA	NA
ENSG00000156574	14	95.2887	NA	NA
ENSG00000156925	565	63.1369	NA	NA
ENSG00000156928	14	29.0201	NA	NA
ENSG00000157456	123	111.359	NA	NA
ENSG00000158042	44	45.4092	NA	NA
ENSG00000158373	48	850.818	NA	NA
ENSG00000158941	124	89.8611	NA	NA
ENSG00000159131	808	95.0717	NA	NA
ENSG00000159182	126	154.709	NA	NA
ENSG00000159377	15	375.245	NA	NA
ENSG00000159596	190	67.9124	NA	NA
ENSG00000160124	7	140.332	NA	NA
ENSG00000160213	39	279.656	NA	NA
ENSG00000160345	18	22.0949	NA	NA
ENSG00000160633	123	152.557	NA	NA
ENSG00000160783	9	130.047	NA	NA
ENSG00000160973	93	88.7335	NA	NA
ENSG00000161016	NA	NA	261	1903.8
ENSG00000161547	171	524.497	NA	NA
ENSG00000161970	NA	NA	42	4338.99
ENSG00000162244	NA	NA	47	1171.05
ENSG00000162735	9	36.6846	NA	NA
ENSG00000162972	217	31.9684	NA	NA
ENSG00000163319	20	60.0636	NA	NA
ENSG00000163468	108	412.658	NA	NA
ENSG00000163682	NA	NA	33	2082.16
ENSG00000163714	59	75.4788	NA	NA
ENSG00000163875	20	21.2585	NA	NA
ENSG00000163902	18	140.761	NA	NA
ENSG00000164091	288	71.6181	NA	NA
ENSG00000164284	41	38.2594	NA	NA
ENSG00000164300	126	45.169	NA	NA
ENSG00000164305	235	111.969	NA	NA
ENSG00000164338	253	24.4255	NA	NA
ENSG00000164587	NA	NA	39	520.823
ENSG00000164754	198	140.503	NA	NA
ENSG00000164904	21	45.5684	NA	NA
ENSG00000164985	295	436.011	NA	NA
ENSG00000165119	554	558.611	NA	NA
ENSG00000165264	99	52.3526	NA	NA
ENSG00000165526	12	30.295	NA	NA
ENSG00000165527	557	63.365	NA	NA
ENSG00000165588	287	15.3488	NA	NA
ENSG00000165732	56	265.209	NA	NA
ENSG00000165997	207	41.2914	NA	NA
ENSG00000166012	201	143.899	NA	NA
ENSG00000166166	95	14.4995	NA	NA
ENSG00000166197	22	194.429	NA	NA
ENSG00000166200	21	32.5377	NA	NA
ENSG00000166326	337	13.9044	NA	NA
ENSG00000166426	76	484.659	NA	NA
ENSG00000166441	NA	NA	22	447.49
ENSG00000166483	264	61.3381	NA	NA
ENSG00000166557	138	40.7336	NA	NA
ENSG00000166851	44	147.885	NA	NA
ENSG00000166902	120	90.8633	NA	NA
ENSG00000166986	23	148.596	NA	NA
ENSG00000167118	7	28.0498	NA	NA
ENSG00000167283	60	226.389	NA	NA
ENSG00000167325	214	71.6749	NA	NA
ENSG00000167461	13	71.6658	NA	NA
ENSG00000167513	43	85.0255	NA	NA
ENSG00000167526	51	718.674	51	718.674
ENSG00000167658	NA	NA	83	1351.71
ENSG00000167699	25	62.248	NA	NA
ENSG00000167774	21	28.1157	NA	NA
ENSG00000167862	17	68.9711	NA	NA
ENSG00000167881	26	55.8445	NA	NA
ENSG00000167900	58	81.6092	NA	NA
ENSG00000167986	137	143.784	NA	NA
ENSG00000168005	231	65.3845	NA	NA
ENSG00000168028	NA	NA	78	1948.9
ENSG00000168101	165	25.3576	NA	NA
ENSG00000168291	23	100.081	NA	NA
ENSG00000168298	62	913.441	NA	NA
ENSG00000168374	204	146.658	NA	NA
ENSG00000168488	261	119.873	NA	NA
ENSG00000168496	139	109.823	NA	NA
ENSG00000168827	108	32.855	NA	NA
ENSG00000168906	120	273.985	NA	NA
ENSG00000169714	135	209.484	NA	NA
ENSG00000169764	290	237.212	NA	NA
ENSG00000169813	302	327.803	NA	NA
ENSG00000170312	118	107.075	NA	NA
ENSG00000170421	95	672.055	NA	NA
ENSG00000170540	83	224.834	NA	NA
ENSG00000170561	264	70.1523	NA	NA
ENSG00000170606	238	329.669	NA	NA
ENSG00000170855	12	54.0508	NA	NA
ENSG00000170860	44	54.4551	NA	NA
ENSG00000170889	NA	NA	56	1071.71
ENSG00000171311	21	56.3569	NA	NA
ENSG00000171490	30	87.5748	NA	NA
ENSG00000171497	108	63.7591	NA	NA
ENSG00000171603	232	70.551	NA	NA
ENSG00000171720	59	54.6895	NA	NA
ENSG00000171824	38	75.6218	NA	NA
ENSG00000171848	60	183.412	NA	NA
ENSG00000171858	52	3803.13	52	3803.13
ENSG00000171861	26	28.7349	NA	NA
ENSG00000171863	NA	NA	109	1857.03
ENSG00000172053	24	163.13	NA	NA
ENSG00000172466	144	57.2096	NA	NA
ENSG00000172590	26	38.2775	NA	NA
ENSG00000172809	NA	NA	106	798.212
ENSG00000173113	33	308.221	NA	NA
ENSG00000173258	212	39.3071	NA	NA
ENSG00000173465	15	75.2682	NA	NA
ENSG00000173473	96	169.915	NA	NA
ENSG00000173848	136	40.6576	NA	NA
ENSG00000174021	356	162.071	NA	NA
ENSG00000174444	NA	NA	65	1027.16
ENSG00000174721	167	41.2229	NA	NA
ENSG00000174748	NA	NA	52	888.563
ENSG00000174953	71	47.5583	NA	NA
ENSG00000175063	52	305.371	NA	NA
ENSG00000175130	200	467.511	NA	NA
ENSG00000175220	118	39.6213	NA	NA
ENSG00000175390	NA	NA	16	58.1987
ENSG00000175928	767	68.3935	NA	NA
ENSG00000176102	155	33.2255	NA	NA
ENSG00000176340	61	736.382	NA	NA
ENSG00000177156	18	250.79	NA	NA
ENSG00000177576	215	9.256	NA	NA
ENSG00000177600	NA	NA	74	3647.1
ENSG00000177613	46	31.1974	NA	NA
ENSG00000177917	5	21.7318	NA	NA
ENSG00000177954	NA	NA	35	10069.6
ENSG00000178127	45	202.302	NA	NA
ENSG00000178741	59	251.219	NA	NA
ENSG00000178921	130	87.8686	NA	NA
ENSG00000178980	83	314.565	NA	NA
ENSG00000178999	71	155.619	NA	NA
ENSG00000179010	178	364.312	NA	NA
ENSG00000179271	11	88.4686	NA	NA
ENSG00000180304	233	127.938	NA	NA
ENSG00000180370	322	40.2549	NA	NA
ENSG00000180573	61	940.209	NA	NA
ENSG00000180596	22	1029.7	NA	NA
ENSG00000180817	102	185.829	NA	NA
ENSG00000180992	127	65.3931	NA	NA
ENSG00000181191	149	40.8011	NA	NA
ENSG00000181449	436	224.097	NA	NA
ENSG00000181789	104	67.962	NA	NA
ENSG00000181991	10	19.8648	NA	NA
ENSG00000182004	61	136.089	NA	NA
ENSG00000182199	68	180.328	NA	NA
ENSG00000182768	41	123.361	NA	NA
ENSG00000182774	NA	NA	29	4646.66
ENSG00000182899	NA	NA	64	715.768
ENSG00000182952	216	27.1897	NA	NA
ENSG00000183010	486	60.118	NA	NA
ENSG00000183291	15	96.2518	NA	NA
ENSG00000183605	67	25.9758	NA	NA
ENSG00000184047	38	42.758	NA	NA
ENSG00000184117	31	106.516	NA	NA
ENSG00000184260	57	855.218	NA	NA
ENSG00000184270	49	530.168	NA	NA
ENSG00000184357	59	1624.63	NA	NA
ENSG00000184678	42	181.002	NA	NA
ENSG00000184697	56	606.465	NA	NA
ENSG00000184787	72	77.7997	NA	NA
ENSG00000184897	384	141.078	NA	NA
ENSG00000185130	23	598.298	NA	NA
ENSG00000185236	57	99.1603	NA	NA
ENSG00000185414	93	28.8105	NA	NA
ENSG00000185624	64	239.88	NA	NA
ENSG00000185627	74	102.665	NA	NA
ENSG00000185728	257	72.4823	NA	NA
ENSG00000185787	128	425.538	NA	NA
ENSG00000185883	152	231.47	NA	NA
ENSG00000186141	190	21.9026	NA	NA
ENSG00000186184	92	143.934	NA	NA
ENSG00000186468	NA	NA	31	506.455
ENSG00000186767	513	20.7154	NA	NA
ENSG00000187051	10	114.106	NA	NA
ENSG00000187109	NA	NA	139	145.064
ENSG00000187140	492	27.4241	NA	NA
ENSG00000187193	71	647.158	NA	NA
ENSG00000187678	225	93.31	NA	NA
ENSG00000187837	42	935.266	NA	NA
ENSG00000188021	247	29.7477	NA	NA
ENSG00000188486	71	222.294	NA	NA
ENSG00000188529	72	67.4365	NA	NA
ENSG00000188647	73	34.3702	NA	NA
ENSG00000188846	NA	NA	133	178.19
ENSG00000189043	96	181.757	NA	NA
ENSG00000189060	316	94.3484	NA	NA
ENSG00000189159	115	222.063	NA	NA
ENSG00000189306	18	57.9136	NA	NA
ENSG00000196141	441	28.3488	NA	NA
ENSG00000196365	14	112.803	NA	NA
ENSG00000196419	66	425.887	NA	NA
ENSG00000196683	70	1023.38	NA	NA
ENSG00000196747	37	1113.32	NA	NA
ENSG00000196787	29	949.1	NA	NA
ENSG00000196866	50	1086.06	NA	NA
ENSG00000196924	245	265.582	NA	NA
ENSG00000196961	133	58.2058	NA	NA
ENSG00000197111	350	353.487	NA	NA
ENSG00000197153	34	756.703	NA	NA
ENSG00000197409	36	409.291	NA	NA
ENSG00000197457	79	43.8634	NA	NA
ENSG00000197728	NA	NA	249	1248.89
ENSG00000197746	30	160.649	NA	NA
ENSG00000197756	NA	NA	31	469.208
ENSG00000197903	57	1551.25	NA	NA
ENSG00000197958	NA	NA	89	2476.51
ENSG00000198034	NA	NA	53	821.861
ENSG00000198056	25	71.8653	NA	NA
ENSG00000198231	223	125.872	NA	NA
ENSG00000198242	NA	NA	21	1390.28
ENSG00000198467	108	115.38	NA	NA
ENSG00000198755	NA	NA	34	1828.5
ENSG00000198843	42	31.4589	NA	NA
ENSG00000198900	246	129.492	NA	NA
ENSG00000198918	NA	NA	54	1400.02
ENSG00000198931	29	166.999	NA	NA
ENSG00000198954	30	44.9898	NA	NA
ENSG00000204316	9	51.4748	NA	NA
ENSG00000204628	106	1722.57	106	1722.57
ENSG00000205339	112	141.928	NA	NA
ENSG00000205629	142	54.7773	NA	NA
ENSG00000211460	129	65.6115	NA	NA
ENSG00000213593	26	95.9153	NA	NA
ENSG00000213741	34	10332.2	34	10332.2
ENSG00000213782	22	57.8773	NA	NA
ENSG00000214736	4	353.123	NA	NA
ENSG00000214941	110	20.8556	NA	NA
ENSG00000215021	121	340.896	NA	NA
ENSG00000215301	91	208.142	NA	NA
ENSG00000215472	15	54.1817	NA	NA
ENSG00000219200	60	193.332	NA	NA
ENSG00000223496	40	37.5095	NA	NA
ENSG00000225921	24	90.6494	NA	NA
ENSG00000229117	NA	NA	155	3819.53
ENSG00000231500	NA	NA	45	4039.7
ENSG00000233822	93	411.532	NA	NA
ENSG00000233927	NA	NA	35	715.101
ENSG00000239306	91	48.8887	NA	NA
ENSG00000239789	71	38.0076	NA	NA
ENSG00000240563	277	815.354	NA	NA
ENSG00000241343	NA	NA	33	286.271
ENSG00000242485	76	245.333	NA	NA
ENSG00000243279	15	15.994	NA	NA
ENSG00000243927	494	119.278	NA	NA
ENSG00000244687	22	167.25	NA	NA
ENSG00000247315	17	48.6878	NA	NA
ENSG00000248919	23	25.6981	NA	NA
ENSG00000253352	92	73.419	NA	NA
ENSG00000254772	NA	NA	49	1467.63
ENSG00000255639	26	5.18797	NA	NA
ENSG00000258429	18	19.85	NA	NA
ENSG00000258790	381	21.2814	NA	NA
ENSG00000259112	29	90.4634	NA	NA
ENSG00000260238	9	11.8224	NA	NA
ENSG00000262660	131	3.65053	NA	NA
ENSG00000262814	135	95.7039	NA	NA
ENSG00000265681	35	937.044	35	937.044
ENSG00000265818	9	0.000979525	NA	NA
ENSG00000266086	109	177.436	NA	NA
ENSG00000267855	17	142.461	NA	NA
ENSG00000269307	123	5.32501	NA	NA
ENSG00000271793	194	37.2745	NA	NA
ENSG00000272822	149	30.197	NA	NA
ENSG00000273155	207	16.2147	NA	NA
ENSG00000273703	22	1592.95	NA	NA
ENSG00000273734	74	44.8933	NA	NA
ENSG00000273802	45	683.701	NA	NA
ENSG00000273983	29	873.773	NA	NA
ENSG00000274290	35	1281.34	NA	NA
ENSG00000274322	98	89.7547	NA	NA
ENSG00000274750	20	781.832	NA	NA
ENSG00000274997	23	190.155	NA	NA
ENSG00000275221	36	214.018	NA	NA
ENSG00000275379	31	1491.12	NA	NA
ENSG00000275713	37	1217.49	NA	NA
ENSG00000275714	39	398.874	NA	NA
ENSG00000276368	37	1211.35	NA	NA
ENSG00000277075	54	1013.22	NA	NA
ENSG00000277224	43	1059.36	NA	NA
ENSG00000277443	401	101.563	NA	NA
ENSG00000278463	50	370.13	NA	NA
ENSG00000278588	45	1095	NA	NA
ENSG00000278828	23	601.783	NA	NA
ENSG00000280969	NA	NA	56	0.102797
ENSG00000280987	549	80.7258	NA	NA
ENSG00000282278	0	9.73572	NA	NA
ENSG00000282988	50	5.09701	NA	NA
ENSG00000285292	46	17.3723	NA	NA
ENSG00000285542	438	0.372175	NA	NA
ENSG00000285901	279	20.2269	NA	NA
ENSG00000285920	892	14.1967	NA	NA
ENSG00000286070	91	23.787	NA	NA
ENSG00000286522	39	1211.12	NA	NA
ENSG00000287080	27	46.2319	NA	NA
ENSG00000288534	22	55.3113	NA	NA

## Sheet: Ext.Fig.8b
ID	histones	pauses	well_expressed	detectable
ENST00000000412	NA	NA	-1.75972	NA
ENST00000002125	NA	NA	NA	-1.01385
ENST00000002165	NA	NA	-0.992706	NA
ENST00000003100	NA	NA	-1.24548	NA
ENST00000004982	NA	NA	NA	0.259055
ENST00000005180	NA	NA	NA	0.22167
ENST00000006658	NA	NA	NA	-0.945523
ENST00000006777	NA	NA	NA	-0.904472
ENST00000007510	NA	NA	NA	-0.482039
ENST00000007516	NA	NA	-0.566195	NA
ENST00000008938	NA	NA	NA	0.113561
ENST00000009180	NA	-0.512916	NA	NA
ENST00000009530	NA	NA	NA	-1.85693
ENST00000009589	NA	NA	-0.20823	NA
ENST00000011691	NA	NA	-0.352292	NA
ENST00000012049	NA	NA	NA	0.563582
ENST00000012443	NA	NA	-0.133527	NA
ENST00000013070	NA	NA	NA	-0.748157
ENST00000013222	NA	NA	NA	-0.0481548
ENST00000014914	NA	NA	NA	-0.874325
ENST00000016171	NA	NA	-0.342073	NA
ENST00000017003	NA	NA	NA	-0.235928
ENST00000022615	NA	NA	0.215992	NA
ENST00000025301	NA	NA	NA	-0.41504
ENST00000039989	NA	NA	NA	-0.496319
ENST00000040738	NA	NA	NA	-2.09027
ENST00000042381	NA	NA	NA	-1.30052
ENST00000053468	NA	-0.131037	NA	NA
ENST00000054650	NA	NA	NA	-0.892873
ENST00000054666	NA	NA	NA	-1.46845
ENST00000055077	NA	NA	-0.99831	NA
ENST00000075120	NA	NA	-1.81933	NA
ENST00000075322	NA	NA	NA	-0.132215
ENST00000081029	NA	0.691994	NA	NA
ENST00000155840	NA	NA	NA	-0.817973
ENST00000156109	NA	NA	NA	-0.012927
ENST00000156471	NA	-1.10737	NA	NA
ENST00000157812	NA	NA	NA	-0.17995
ENST00000158762	NA	NA	NA	-1.76742
ENST00000158771	NA	NA	-0.652423	NA
ENST00000160262	NA	NA	NA	0.208513
ENST00000160373	NA	NA	NA	-0.140907
ENST00000162044	NA	NA	NA	-0.795312
ENST00000163416	NA	NA	NA	-1.63252
ENST00000164139	NA	NA	NA	-0.654672
ENST00000164227	NA	NA	NA	0.121426
ENST00000166139	NA	NA	NA	-0.776094
ENST00000170447	NA	NA	NA	-0.536923
ENST00000170564	NA	NA	NA	0.266187
ENST00000173527	NA	NA	NA	-0.444471
ENST00000175091	NA	NA	-1.33746	NA
ENST00000176183	NA	NA	NA	-1.31035
ENST00000179259	NA	NA	-1.26545	NA
ENST00000180173	NA	NA	NA	-1.47047
ENST00000183605	NA	NA	NA	-0.54632
ENST00000184266	NA	NA	-0.571809	NA
ENST00000188312	NA	NA	NA	-0.414012
ENST00000192788	NA	NA	NA	-2.2736
ENST00000194152	NA	NA	NA	-1.27829
ENST00000194155	NA	NA	NA	-1.77318
ENST00000196061	NA	NA	NA	-0.0709132
ENST00000196371	NA	NA	-0.832445	NA
ENST00000197268	NA	NA	NA	-0.2184
ENST00000198767	NA	NA	NA	-0.485081
ENST00000199706	NA	NA	0.362765	NA
ENST00000199708	NA	NA	NA	-0.542684
ENST00000199814	NA	NA	-0.797784	NA
ENST00000200135	NA	NA	NA	-0.497191
ENST00000200457	NA	NA	-0.381575	NA
ENST00000201647	NA	NA	NA	-0.902554
ENST00000202017	NA	NA	0.181863	NA
ENST00000202773	NA	NA	0.705466	NA
ENST00000203166	NA	NA	NA	-1.19236
ENST00000203407	NA	NA	0.272577	NA
ENST00000203630	NA	NA	-2.03982	NA
ENST00000204549	NA	NA	NA	0.14051
ENST00000204679	NA	NA	NA	-0.535906
ENST00000205214	NA	NA	NA	-1.74375
ENST00000205402	NA	NA	-0.718145	NA
ENST00000205636	NA	NA	-1.07542	NA
ENST00000206020	NA	0.651197	NA	NA
ENST00000206380	NA	NA	NA	0.584855
ENST00000206451	NA	NA	NA	-0.97238
ENST00000206542	NA	NA	NA	-0.962959
ENST00000206595	NA	NA	NA	-0.179054
ENST00000207549	NA	NA	NA	-0.261429
ENST00000207870	NA	NA	NA	-0.786049
ENST00000209873	NA	NA	-1.92091	NA
ENST00000210313	NA	NA	-1.25775	NA
ENST00000210444	NA	NA	0.17973	NA
ENST00000211287	NA	NA	NA	-0.999625
ENST00000211314	NA	NA	NA	-0.706771
ENST00000212015	NA	NA	-0.635265	NA
ENST00000214869	NA	NA	-0.97448	NA
ENST00000215071	NA	NA	0.0742779	NA
ENST00000215530	NA	NA	NA	-0.82634
ENST00000215531	NA	NA	NA	0.730283
ENST00000215539	NA	NA	NA	-0.0450745
ENST00000215565	NA	NA	0.211178	NA
ENST00000215570	NA	0.412995	NA	NA
ENST00000215637	NA	NA	NA	-0.999104
ENST00000215727	NA	NA	NA	-0.333176
ENST00000215743	NA	NA	NA	-0.247223
ENST00000215754	NA	NA	NA	-0.142556
ENST00000215770	NA	NA	NA	0.284766
ENST00000215790	NA	NA	NA	-0.762689
ENST00000215829	NA	0.0895395	NA	NA
ENST00000215882	NA	NA	-0.00312471	NA
ENST00000215909	NA	NA	NA	0.866467
ENST00000215917	NA	NA	NA	-0.149012
ENST00000215941	NA	NA	NA	-0.908814
ENST00000215980	NA	NA	-0.914646	NA
ENST00000216027	NA	NA	NA	0.762565
ENST00000216034	NA	NA	-0.371194	NA
ENST00000216038	NA	NA	-0.452607	NA
ENST00000216044	NA	0.589411	NA	NA
ENST00000216075	NA	NA	NA	-0.29851
ENST00000216115	NA	NA	NA	-0.879582
ENST00000216117	NA	NA	NA	0.20308
ENST00000216121	NA	0.358225	NA	NA
ENST00000216122	NA	NA	-0.398935	NA
ENST00000216129	NA	NA	-0.905544	NA
ENST00000216160	NA	NA	NA	-0.816198
ENST00000216185	NA	NA	-1.05446	NA
ENST00000216218	NA	NA	NA	-1.17922
ENST00000216225	NA	NA	0.443305	NA
ENST00000216237	NA	NA	NA	0.224559
ENST00000216252	NA	NA	-0.0841283	NA
ENST00000216286	NA	NA	NA	-0.941782
ENST00000216294	NA	NA	NA	0.124311
ENST00000216297	NA	NA	-0.231695	NA
ENST00000216367	NA	NA	NA	-0.171143
ENST00000216392	NA	NA	-0.69844	NA
ENST00000216410	NA	NA	NA	-1.00913
ENST00000216416	NA	-0.269508	NA	NA
ENST00000216420	NA	NA	NA	-0.753304
ENST00000216442	NA	NA	-0.730853	NA
ENST00000216445	NA	NA	NA	-1.54223
ENST00000216452	NA	NA	NA	-1.39239
ENST00000216455	NA	NA	-0.111656	NA
ENST00000216465	NA	NA	-1.77564	NA
ENST00000216468	NA	NA	NA	-0.265717
ENST00000216479	NA	NA	-0.789829	NA
ENST00000216484	NA	NA	NA	0.0546871
ENST00000216489	NA	NA	NA	-1.44758
ENST00000216540	NA	NA	NA	-0.269279
ENST00000216639	NA	NA	-0.288847	NA
ENST00000216727	NA	NA	-0.0499903	NA
ENST00000216756	NA	NA	NA	-1.56542
ENST00000216802	NA	NA	NA	-0.071346
ENST00000216832	NA	NA	-0.119991	NA
ENST00000216840	NA	NA	NA	-0.987002
ENST00000216962	NA	NA	NA	-2.08666
ENST00000216968	NA	NA	NA	1.50591
ENST00000217182	NA	-0.672357	NA	NA
ENST00000217320	NA	NA	NA	0.144806
ENST00000217426	NA	NA	-0.59926	NA
ENST00000217455	NA	NA	NA	-0.208436
ENST00000217456	NA	NA	-0.256973	NA
ENST00000217740	NA	NA	NA	0.485593
ENST00000217893	NA	NA	NA	-3.13251
ENST00000217901	NA	NA	NA	0.59503
ENST00000217909	NA	NA	NA	-1.41216
ENST00000217939	NA	NA	NA	-1.69985
ENST00000217957	NA	NA	NA	-0.0788381
ENST00000217958	NA	NA	NA	-0.364571
ENST00000217971	NA	0.0529499	NA	NA
ENST00000218008	NA	NA	NA	-0.624482
ENST00000218230	NA	NA	NA	-1.07688
ENST00000218340	NA	NA	NA	-1.55941
ENST00000218364	NA	NA	-0.928127	NA
ENST00000218388	NA	NA	-1.17017	NA
ENST00000218516	NA	NA	0.0766674	NA
ENST00000218652	NA	NA	NA	-0.3734
ENST00000219150	NA	NA	NA	0.85543
ENST00000219169	NA	NA	-0.828344	NA
ENST00000219235	NA	NA	NA	-0.922529
ENST00000219240	NA	NA	NA	-0.382808
ENST00000219252	NA	NA	-0.68037	NA
ENST00000219299	NA	NA	NA	-0.601872
ENST00000219313	NA	NA	-0.802836	NA
ENST00000219315	NA	NA	NA	-0.355543
ENST00000219343	NA	NA	NA	-1.90046
ENST00000219345	NA	NA	NA	0.794758
ENST00000219368	NA	NA	NA	-0.13493
ENST00000219473	NA	NA	-0.349847	NA
ENST00000219479	NA	NA	-1.38364	NA
ENST00000219481	NA	NA	NA	-1.79007
ENST00000219596	NA	NA	NA	0.35936
ENST00000219797	NA	NA	NA	0.27173
ENST00000219837	NA	NA	0.320391	NA
ENST00000220325	NA	NA	NA	-0.469071
ENST00000220496	NA	NA	NA	-0.127617
ENST00000220507	NA	NA	NA	0.527344
ENST00000220514	NA	NA	0.460737	NA
ENST00000220584	NA	NA	NA	-0.678793
ENST00000220659	NA	NA	NA	1.55424
ENST00000220669	NA	NA	NA	0.169412
ENST00000220764	NA	NA	NA	0.297191
ENST00000220809	NA	NA	NA	-1.58106
ENST00000220822	NA	NA	NA	-1.61679
ENST00000220853	NA	NA	NA	-0.195784
ENST00000220876	NA	NA	NA	-0.666044
ENST00000221086	NA	NA	NA	-0.224792
ENST00000221114	NA	NA	0.0881115	NA
ENST00000221130	NA	-0.683706	NA	NA
ENST00000221132	NA	NA	NA	0.821782
ENST00000221166	NA	NA	NA	-0.459725
ENST00000221233	NA	NA	-0.730503	NA
ENST00000221283	NA	NA	NA	-0.151655
ENST00000221418	NA	NA	NA	-0.681031
ENST00000221419	NA	NA	NA	-0.920036
ENST00000221459	NA	NA	NA	-0.376193
ENST00000221480	NA	NA	NA	-0.431108
ENST00000221486	NA	NA	-0.615836	NA
ENST00000221496	NA	NA	NA	0.0113435
ENST00000221543	NA	NA	NA	-0.397719
ENST00000221566	NA	0.0288191	NA	NA
ENST00000221573	NA	NA	NA	0.539567
ENST00000221665	NA	NA	NA	-1.07034
ENST00000221671	NA	NA	NA	-0.0649308
ENST00000221801	NA	NA	NA	-0.267797
ENST00000221855	NA	NA	-0.191146	NA
ENST00000221859	NA	NA	-1.29861	NA
ENST00000221943	NA	NA	0.818721	NA
ENST00000221957	NA	NA	0.00195339	NA
ENST00000222002	NA	NA	NA	-0.367171
ENST00000222008	NA	NA	0.444374	NA
ENST00000222032	NA	NA	NA	-0.0305048
ENST00000222145	NA	NA	NA	-1.03388
ENST00000222219	NA	NA	NA	0.300542
ENST00000222224	NA	NA	NA	0.70212
ENST00000222247	NA	NA	NA	-0.560622
ENST00000222286	NA	NA	NA	-0.945802
ENST00000222307	NA	NA	-1.0618	NA
ENST00000222388	NA	-0.544628	NA	NA
ENST00000222482	NA	NA	NA	-0.555419
ENST00000222511	NA	NA	NA	0.000840193
ENST00000222547	NA	NA	NA	0.712059
ENST00000222567	NA	NA	NA	-0.019923
ENST00000222673	NA	0.23073	NA	NA
ENST00000222693	NA	NA	NA	-1.77962
ENST00000222800	NA	NA	NA	-0.380311
ENST00000222803	NA	NA	NA	-0.91446
ENST00000222812	NA	NA	NA	-1.42985
ENST00000222902	NA	NA	NA	0.42618
ENST00000222982	NA	NA	NA	-0.0866117
ENST00000222990	NA	NA	NA	-1.42314
ENST00000223029	NA	0.259806	NA	NA
ENST00000223061	NA	NA	NA	0.400356
ENST00000223073	NA	-0.708565	NA	NA
ENST00000223095	NA	NA	NA	-0.652473
ENST00000223114	NA	NA	NA	-1.16961
ENST00000223136	NA	NA	NA	-0.70263
ENST00000223208	NA	NA	NA	-0.288326
ENST00000223271	NA	NA	-0.696365	NA
ENST00000223273	NA	NA	NA	-0.382032
ENST00000223321	NA	NA	-0.0261797	NA
ENST00000223324	NA	-0.317638	NA	NA
ENST00000223336	NA	NA	-0.328282	NA
ENST00000223500	NA	NA	-0.236889	NA
ENST00000223641	NA	NA	-0.568027	NA
ENST00000224140	NA	NA	NA	-1.8552
ENST00000224337	NA	NA	NA	-1.49382
ENST00000224356	NA	NA	NA	-1.58682
ENST00000225235	NA	NA	NA	-0.295415
ENST00000225296	NA	NA	-1.46274	NA
ENST00000225298	NA	0.282669	NA	NA
ENST00000225388	NA	NA	-1.05498	NA
ENST00000225430	NA	NA	0.673713	NA
ENST00000225504	NA	NA	1.35704	NA
ENST00000225512	NA	NA	NA	0.377145
ENST00000225519	NA	NA	-0.0466377	NA
ENST00000225525	NA	NA	0.829676	NA
ENST00000225577	NA	NA	NA	-0.299708
ENST00000225609	NA	NA	NA	-0.989659
ENST00000225719	NA	NA	NA	0.377463
ENST00000225728	NA	NA	NA	0.0941653
ENST00000225729	NA	NA	0.0912345	NA
ENST00000225737	NA	NA	NA	0.258693
ENST00000225777	NA	NA	NA	-0.47146
ENST00000225831	NA	NA	NA	-0.788355
ENST00000225916	NA	NA	NA	-2.07978
ENST00000225927	NA	NA	NA	-1.13625
ENST00000225941	NA	NA	NA	-1.17166
ENST00000225969	NA	-0.078864	NA	NA
ENST00000226004	NA	NA	-0.659132	NA
ENST00000226105	NA	NA	-1.40647	NA
ENST00000226225	NA	NA	NA	-1.08409
ENST00000226230	NA	NA	-1.06311	NA
ENST00000226279	NA	NA	NA	-0.71758
ENST00000226317	NA	NA	NA	-0.399411
ENST00000226796	NA	NA	-0.736209	NA
ENST00000226798	NA	NA	NA	-0.70443
ENST00000227135	NA	NA	NA	0.663022
ENST00000227155	NA	NA	NA	-2.02667
ENST00000227322	NA	NA	NA	-0.51819
ENST00000227348	NA	NA	NA	-0.508945
ENST00000227474	NA	NA	NA	0.354177
ENST00000227507	NA	-2.23404	NA	NA
ENST00000227520	NA	-0.0354289	NA	NA
ENST00000227525	NA	NA	-1.47669	NA
ENST00000227618	NA	NA	-1.80172	NA
ENST00000227868	NA	NA	-0.335699	NA
ENST00000228136	NA	-1.12471	NA	NA
ENST00000228347	NA	NA	NA	-1.81818
ENST00000228438	NA	NA	NA	0.976617
ENST00000228506	NA	NA	0.109757	NA
ENST00000228534	NA	NA	NA	-2.34927
ENST00000228740	NA	NA	0.18582	NA
ENST00000228799	NA	NA	NA	-1.62071
ENST00000228820	NA	NA	NA	-0.874361
ENST00000228825	NA	NA	0.54979	NA
ENST00000228916	NA	-1.4226	NA	NA
ENST00000228918	NA	NA	NA	-1.2019
ENST00000228922	NA	NA	NA	0.552896
ENST00000229179	NA	NA	-0.817515	NA
ENST00000229195	NA	NA	-1.70988	NA
ENST00000229214	NA	-0.0177122	NA	NA
ENST00000229238	NA	NA	-0.754377	NA
ENST00000229239	NA	NA	-0.627435	NA
ENST00000229264	NA	NA	NA	-1.45327
ENST00000229268	NA	NA	-0.237757	NA
ENST00000229277	NA	NA	NA	-2.50734
ENST00000229281	NA	NA	-0.923772	NA
ENST00000229314	NA	-1.03089	NA	NA
ENST00000229330	NA	NA	NA	-0.738944
ENST00000229335	NA	NA	NA	-0.589163
ENST00000229379	NA	0.973043	NA	NA
ENST00000229563	NA	NA	NA	-1.5059
ENST00000229708	NA	NA	NA	-0.0368158
ENST00000229729	NA	NA	NA	0.303161
ENST00000229758	NA	NA	0.289054	NA
ENST00000229771	NA	NA	NA	-0.808052
ENST00000229829	NA	NA	NA	-0.234121
ENST00000229903	NA	NA	NA	-1.29065
ENST00000230036	NA	NA	NA	0.574539
ENST00000230048	NA	-0.885277	NA	NA
ENST00000230124	NA	NA	NA	-0.324362
ENST00000230340	NA	NA	0.368652	NA
ENST00000230431	NA	NA	NA	-0.515215
ENST00000230449	NA	-1.06363	NA	NA
ENST00000230582	NA	NA	NA	-0.310698
ENST00000230640	NA	0.212786	NA	NA
ENST00000230771	NA	NA	NA	0.0742652
ENST00000230792	NA	NA	NA	1.28521
ENST00000231061	NA	NA	0.579284	NA
ENST00000231130	NA	NA	NA	-1.58546
ENST00000231134	NA	NA	NA	-1.28711
ENST00000231173	NA	NA	NA	-1.92982
ENST00000231198	NA	NA	NA	0.291167
ENST00000231228	NA	NA	NA	-0.131716
ENST00000231238	NA	NA	-0.574676	NA
ENST00000231368	NA	NA	NA	0.023763
ENST00000231498	NA	NA	-0.836552	NA
ENST00000231524	NA	NA	NA	1.54081
ENST00000231572	NA	NA	0.6591	NA
ENST00000231790	NA	0.1816	NA	NA
ENST00000232375	NA	NA	NA	-0.848039
ENST00000232424	NA	NA	NA	3.44932
ENST00000232496	NA	NA	NA	-0.904195
ENST00000232564	NA	NA	-1.26123	NA
ENST00000232607	NA	NA	-0.0158663	NA
ENST00000232766	NA	NA	NA	-1.09245
ENST00000232854	NA	NA	NA	-2.6896
ENST00000232888	NA	-0.237238	NA	NA
ENST00000232975	NA	NA	NA	0.462402
ENST00000232978	NA	NA	NA	-0.292983
ENST00000233072	NA	NA	NA	-0.731383
ENST00000233099	NA	NA	NA	-0.33862
ENST00000233114	NA	NA	0.333852	NA
ENST00000233143	NA	NA	0.360962	NA
ENST00000233146	NA	NA	0.0957041	NA
ENST00000233190	NA	NA	NA	-0.826264
ENST00000233331	NA	NA	NA	0.615168
ENST00000233468	NA	NA	-0.504656	NA
ENST00000233596	NA	NA	NA	-0.73406
ENST00000233623	NA	NA	NA	-0.707129
ENST00000233627	NA	NA	-0.134868	NA
ENST00000233630	NA	NA	NA	-0.848521
ENST00000233668	NA	NA	NA	-0.917255
ENST00000233735	NA	NA	NA	0.455864
ENST00000233741	NA	NA	NA	0.571356
ENST00000233893	NA	NA	0.0965333	NA
ENST00000234170	NA	NA	0.447923	NA
ENST00000234296	NA	NA	-0.915906	NA
ENST00000234301	NA	-0.0704787	NA	NA
ENST00000234389	NA	NA	NA	-0.0408929
ENST00000234454	NA	NA	NA	-0.414634
ENST00000234590	NA	-1.10947	NA	NA
ENST00000234626	NA	NA	-1.53635	NA
ENST00000234677	NA	NA	-0.132431	NA
ENST00000234827	NA	NA	NA	-2.43064
ENST00000234831	NA	NA	-0.162319	NA
ENST00000234875	NA	NA	NA	0.0629372
ENST00000235090	NA	NA	0.103704	NA
ENST00000235329	NA	NA	-0.0043574	NA
ENST00000235332	NA	NA	NA	-1.23604
ENST00000235345	NA	NA	NA	-0.651726
ENST00000235532	NA	NA	NA	-0.495146
ENST00000235628	NA	NA	NA	-0.219871
ENST00000235835	NA	NA	NA	-0.437352
ENST00000236051	NA	NA	0.463001	NA
ENST00000236192	NA	NA	NA	-0.457823
ENST00000236342	NA	NA	NA	-0.572066
ENST00000236671	NA	NA	-0.283841	NA
ENST00000236959	NA	-0.257877	NA	NA
ENST00000237283	NA	NA	NA	1.0009
ENST00000237380	NA	NA	0.354715	NA
ENST00000237530	NA	NA	-0.877249	NA
ENST00000237696	NA	NA	NA	-0.522154
ENST00000237822	NA	NA	NA	-0.667193
ENST00000237853	NA	NA	NA	-0.014272
ENST00000237858	NA	NA	NA	0.564787
ENST00000238044	NA	NA	NA	0.110979
ENST00000238112	NA	-0.517157	NA	NA
ENST00000238256	NA	NA	NA	0.234345
ENST00000238508	NA	NA	NA	-0.781444
ENST00000238558	NA	NA	NA	-1.26839
ENST00000238561	NA	NA	NA	0.18485
ENST00000238609	NA	NA	NA	-0.28126
ENST00000238616	NA	NA	NA	-1.10418
ENST00000238651	NA	NA	NA	-0.538569
ENST00000238714	NA	NA	NA	-1.20667
ENST00000238788	NA	NA	NA	-1.09871
ENST00000238892	NA	NA	-0.0187822	NA
ENST00000239231	NA	NA	NA	-1.0625
ENST00000239440	NA	NA	NA	0.0816741
ENST00000239446	NA	NA	NA	-2.02423
ENST00000239449	NA	NA	NA	-1.50212
ENST00000239666	NA	NA	0.609047	NA
ENST00000239690	NA	NA	-0.300523	NA
ENST00000239859	NA	NA	NA	0.304985
ENST00000239878	NA	NA	NA	-1.20798
ENST00000239891	NA	NA	NA	-0.297787
ENST00000239906	NA	NA	NA	-1.30782
ENST00000240055	NA	NA	-0.897035	NA
ENST00000240316	NA	NA	NA	1.0397
ENST00000240423	NA	NA	-0.336855	NA
ENST00000240488	NA	NA	-0.0146593	NA
ENST00000240617	NA	NA	NA	-0.909506
ENST00000240651	NA	NA	NA	-0.610982
ENST00000241051	NA	NA	NA	-0.374568
ENST00000241052	NA	NA	NA	0.86643
ENST00000241261	NA	NA	NA	-0.0756318
ENST00000241416	NA	NA	NA	0.81298
ENST00000241436	NA	NA	NA	-0.787218
ENST00000241463	NA	NA	NA	-1.91244
ENST00000241502	NA	NA	NA	-0.923418
ENST00000241600	NA	-0.191174	NA	NA
ENST00000241704	NA	NA	-0.603066	NA
ENST00000242152	NA	NA	NA	-0.238221
ENST00000242209	NA	NA	NA	-2.38513
ENST00000242248	NA	NA	NA	-0.155252
ENST00000242257	NA	NA	-1.24613	NA
ENST00000242275	NA	NA	NA	-2.20475
ENST00000242310	NA	NA	NA	0.225591
ENST00000242375	NA	NA	NA	-0.380497
ENST00000242576	NA	-0.283827	NA	NA
ENST00000242577	NA	NA	-1.84922	NA
ENST00000242592	NA	NA	NA	-0.034688
ENST00000242784	NA	0.0835185	NA	NA
ENST00000242786	NA	NA	NA	-0.216674
ENST00000242827	NA	NA	-0.0851927	NA
ENST00000242839	NA	NA	NA	-3.04837
ENST00000243045	NA	NA	0.542857	NA
ENST00000243167	NA	NA	NA	-0.774729
ENST00000243189	NA	NA	NA	-2.08318
ENST00000243253	NA	NA	-1.42518	NA
ENST00000243344	NA	NA	NA	-0.67345
ENST00000243389	NA	NA	NA	-1.36863
ENST00000243662	NA	NA	NA	-1.19792
ENST00000243903	NA	NA	NA	-1.02949
ENST00000243997	NA	NA	1.24634	NA
ENST00000244043	NA	NA	NA	0.21174
ENST00000244050	NA	NA	NA	0.103335
ENST00000244051	NA	NA	NA	0.484882
ENST00000244061	NA	-0.24023	NA	NA
ENST00000244137	NA	NA	0.278203	NA
ENST00000244204	NA	NA	NA	-0.0619059
ENST00000244217	NA	NA	NA	-0.087909
ENST00000244221	NA	NA	NA	-1.47417
ENST00000244227	NA	NA	NA	0.0932904
ENST00000244336	NA	NA	NA	-1.14738
ENST00000244496	NA	-1.05246	NA	NA
ENST00000244520	NA	NA	-1.71837	NA
ENST00000244534	NA	NA	1.0301	NA
ENST00000244537	NA	NA	-0.249751	NA
ENST00000244571	NA	NA	NA	0.287841
ENST00000244573	-0.135127	NA	NA	NA
ENST00000244741	NA	NA	NA	-0.914456
ENST00000244763	NA	NA	-0.135866	NA
ENST00000245046	NA	NA	-1.36874	NA
ENST00000245157	NA	NA	NA	-1.56704
ENST00000245206	NA	-0.494859	NA	NA
ENST00000245458	NA	1.20699	NA	NA
ENST00000245539	NA	NA	-0.576637	NA
ENST00000245544	NA	NA	0.0713992	NA
ENST00000245552	NA	NA	-0.0377276	NA
ENST00000245564	NA	NA	NA	-0.949344
ENST00000245680	NA	NA	NA	-2.41855
ENST00000245787	NA	NA	NA	-0.748797
ENST00000245796	NA	NA	NA	-1.57193
ENST00000245812	NA	NA	0.647089	NA
ENST00000245816	NA	NA	-0.774014	NA
ENST00000245817	NA	NA	NA	0.35282
ENST00000245838	NA	NA	NA	0.625086
ENST00000246151	NA	NA	-0.157492	NA
ENST00000246190	NA	NA	NA	0.607215
ENST00000246337	NA	NA	0.0249329	NA
ENST00000246535	NA	NA	-0.601277	NA
ENST00000246548	NA	NA	-1.50141	NA
ENST00000246551	NA	NA	NA	0.423927
ENST00000246792	NA	NA	NA	0.274108
ENST00000246802	NA	NA	0.924123	NA
ENST00000246868	NA	NA	NA	-1.36237
ENST00000246957	NA	-0.839647	NA	NA
ENST00000247001	NA	NA	NA	-0.404159
ENST00000247020	NA	NA	-0.21932	NA
ENST00000247026	NA	NA	NA	0.350262
ENST00000247138	NA	NA	NA	-0.291761
ENST00000247207	NA	NA	NA	-1.88653
ENST00000247225	NA	NA	NA	0.368519
ENST00000247271	NA	NA	NA	-0.889271
ENST00000247291	NA	NA	0.306746	NA
ENST00000247470	NA	NA	NA	0.270131
ENST00000247665	NA	NA	-0.520606	NA
ENST00000247668	NA	NA	NA	0.572482
ENST00000247815	NA	NA	NA	-1.15482
ENST00000247866	NA	-0.908858	NA	NA
ENST00000247879	NA	NA	NA	-0.427874
ENST00000247970	NA	NA	-0.428917	NA
ENST00000248054	NA	NA	NA	-0.278251
ENST00000248098	NA	NA	-0.407115	NA
ENST00000248114	NA	NA	-0.379792	NA
ENST00000248211	NA	NA	NA	-1.3445
ENST00000248248	NA	NA	NA	-1.25332
ENST00000248342	NA	NA	NA	-1.27078
ENST00000248378	NA	NA	-0.546666	NA
ENST00000248437	NA	NA	-0.0222672	NA
ENST00000248444	NA	NA	NA	0.602052
ENST00000248450	NA	NA	-0.524561	NA
ENST00000248633	NA	NA	NA	0.38611
ENST00000248879	NA	NA	NA	0.0736454
ENST00000248958	NA	NA	NA	-0.857044
ENST00000249042	NA	NA	NA	0.387068
ENST00000249075	NA	NA	NA	0.585693
ENST00000249116	NA	NA	NA	-1.00128
ENST00000249269	NA	NA	1.4982	NA
ENST00000249289	NA	NA	0.171973	NA
ENST00000249344	NA	NA	NA	0.154166
ENST00000249364	NA	NA	0.0815431	NA
ENST00000249636	NA	NA	NA	0.249304
ENST00000249700	NA	NA	NA	-1.51906
ENST00000249786	NA	NA	0.468195	NA
ENST00000249883	NA	NA	-1.80015	NA
ENST00000249887	NA	NA	NA	0.609699
ENST00000250092	NA	NA	NA	-0.371965
ENST00000250101	NA	-0.669916	NA	NA
ENST00000250124	NA	NA	-0.169656	NA
ENST00000250237	NA	NA	NA	-0.0847263
ENST00000250244	NA	-1.25638	NA	NA
ENST00000250263	NA	NA	NA	-0.867107
ENST00000250405	NA	NA	NA	-0.755754
ENST00000250454	NA	NA	-0.682318	NA
ENST00000250495	NA	NA	NA	-0.446851
ENST00000250498	NA	NA	-0.720528	NA
ENST00000250617	NA	NA	NA	0.619692
ENST00000250699	NA	NA	NA	-0.055461
ENST00000250784	NA	NA	0.0964005	NA
ENST00000250825	NA	NA	NA	-0.10804
ENST00000251020	NA	NA	NA	0.767945
ENST00000251038	NA	NA	-0.618398	NA
ENST00000251089	NA	NA	NA	-0.284604
ENST00000251102	NA	NA	NA	-0.269975
ENST00000251241	NA	NA	NA	-1.31921
ENST00000251303	NA	NA	NA	-0.856098
ENST00000251413	NA	NA	-1.26872	NA
ENST00000251453	NA	0.840986	NA	NA
ENST00000251481	NA	NA	NA	-0.533699
ENST00000251496	NA	NA	1.0162	NA
ENST00000251535	NA	NA	NA	-1.2899
ENST00000251547	NA	NA	NA	-1.04705
ENST00000251588	NA	NA	NA	-0.210056
ENST00000251595	NA	NA	NA	-0.293273
ENST00000251607	NA	NA	NA	-0.0506295
ENST00000251630	NA	NA	NA	-1.01863
ENST00000251636	NA	NA	NA	-0.882958
ENST00000251654	NA	NA	-0.290594	NA
ENST00000251775	NA	NA	NA	-0.193734
ENST00000251810	NA	NA	-0.168148	NA
ENST00000251900	NA	NA	NA	-1.9984
ENST00000252011	NA	NA	NA	0.276136
ENST00000252015	NA	NA	0.277333	NA
ENST00000252034	NA	NA	NA	0.241807
ENST00000252050	NA	NA	NA	-1.42656
ENST00000252102	NA	NA	0.0112227	NA
ENST00000252108	NA	NA	NA	-1.74197
ENST00000252115	NA	NA	-0.182735	NA
ENST00000252137	NA	NA	NA	-0.368934
ENST00000252211	NA	NA	NA	-0.352487
ENST00000252229	NA	NA	NA	0.257672
ENST00000252288	NA	NA	NA	-0.109393
ENST00000252453	NA	NA	NA	0.1835
ENST00000252456	NA	NA	NA	-0.550221
ENST00000252506	NA	NA	NA	-1.67196
ENST00000252530	NA	NA	NA	-0.778945
ENST00000252542	NA	NA	NA	-0.516349
ENST00000252593	NA	NA	NA	-0.468561
ENST00000252595	NA	NA	NA	0.00633578
ENST00000252599	NA	NA	NA	-0.374976
ENST00000252602	NA	0.560409	NA	NA
ENST00000252603	NA	NA	-1.25599	NA
ENST00000252622	NA	NA	0.247049	NA
ENST00000252711	NA	NA	-0.990641	NA
ENST00000252744	NA	NA	NA	-0.7675
ENST00000252804	NA	NA	-1.54129	NA
ENST00000252809	NA	NA	NA	0.311509
ENST00000252826	NA	NA	NA	-0.151878
ENST00000252936	NA	NA	NA	-0.190562
ENST00000252945	NA	NA	NA	-0.728628
ENST00000252999	NA	NA	NA	-1.18788
ENST00000253003	NA	NA	-0.3586	NA
ENST00000253039	NA	NA	0.772039	NA
ENST00000253047	NA	NA	NA	-0.305782
ENST00000253048	NA	NA	NA	-0.39311
ENST00000253099	NA	NA	-1.03696	NA
ENST00000253107	NA	NA	-0.658296	NA
ENST00000253108	NA	-0.0892244	NA	NA
ENST00000253233	NA	NA	NA	-1.35077
ENST00000253237	NA	NA	-1.14878	NA
ENST00000253247	NA	0.0212188	NA	NA
ENST00000253329	NA	NA	-0.54338	NA
ENST00000253458	NA	NA	0.311743	NA
ENST00000253462	NA	NA	-0.873223	NA
ENST00000253496	NA	NA	NA	-0.750887
ENST00000253669	NA	NA	NA	-0.601414
ENST00000253686	NA	-0.807059	NA	NA
ENST00000253778	NA	NA	-1.25552	NA
ENST00000253794	NA	NA	0.563666	NA
ENST00000253799	NA	NA	NA	-0.361515
ENST00000253801	NA	NA	NA	-1.33517
ENST00000253861	NA	NA	NA	-0.0692786
ENST00000254035	NA	NA	NA	-0.469378
ENST00000254051	NA	NA	NA	-1.97935
ENST00000254101	NA	NA	NA	0.504288
ENST00000254193	NA	NA	NA	-0.20808
ENST00000254250	NA	NA	NA	-3.22012
ENST00000254260	NA	NA	NA	-0.225146
ENST00000254286	NA	NA	-0.283514	NA
ENST00000254301	NA	NA	NA	-0.251558
ENST00000254436	NA	NA	NA	-1.54915
ENST00000254605	NA	NA	NA	-0.930753
ENST00000254616	NA	NA	-0.377867	NA
ENST00000254630	NA	0.124634	NA	NA
ENST00000254663	NA	NA	NA	-0.675524
ENST00000254695	NA	NA	NA	0.00902115
ENST00000254718	NA	NA	0.111876	NA
ENST00000254719	NA	NA	0.0106107	NA
ENST00000254722	NA	NA	NA	-1.29264
ENST00000254730	NA	NA	NA	-0.894579
ENST00000254759	NA	NA	NA	-0.955191
ENST00000254799	NA	NA	-1.12418	NA
ENST00000254803	NA	NA	-1.27913	NA
ENST00000254816	NA	NA	NA	-1.04247
ENST00000254928	NA	NA	-0.827595	NA
ENST00000254940	NA	NA	0.905119	NA
ENST00000254942	NA	NA	NA	0.359255
ENST00000255108	NA	NA	NA	-1.01653
ENST00000255192	NA	NA	NA	-0.477809
ENST00000255304	NA	NA	NA	-1.00735
ENST00000255305	NA	NA	-0.0835956	NA
ENST00000255389	NA	NA	NA	-0.674184
ENST00000255390	NA	NA	-0.382893	NA
ENST00000255465	NA	NA	NA	-0.464959
ENST00000255499	NA	NA	NA	-1.5138
ENST00000255559	NA	NA	NA	-0.363184
ENST00000255608	NA	NA	NA	-0.626963
ENST00000255681	NA	NA	NA	-1.58739
ENST00000255688	NA	NA	NA	0.546172
ENST00000255759	NA	NA	NA	-0.150598
ENST00000255764	NA	NA	-0.654341	NA
ENST00000255858	NA	NA	NA	0.063398
ENST00000255882	NA	NA	NA	-0.654321
ENST00000255977	NA	NA	NA	-1.62136
ENST00000256084	NA	NA	NA	-0.208395
ENST00000256108	NA	NA	NA	-1.53514
ENST00000256151	NA	NA	-1.36195	NA
ENST00000256319	NA	NA	-0.837533	NA
ENST00000256366	NA	NA	NA	-1.24783
ENST00000256379	NA	NA	0.849334	NA
ENST00000256398	NA	NA	NA	0.146755
ENST00000256433	NA	NA	-0.195178	NA
ENST00000256441	NA	NA	NA	0.120287
ENST00000256442	NA	NA	-0.39533	NA
ENST00000256443	NA	NA	NA	-0.626375
ENST00000256474	NA	NA	NA	-1.69183
ENST00000256538	NA	NA	NA	-0.205511
ENST00000256545	NA	NA	-0.602509	NA
ENST00000256637	NA	NA	NA	0.182764
ENST00000256707	NA	NA	NA	-1.38794
ENST00000256897	NA	NA	-1.62146	NA
ENST00000256906	NA	NA	NA	0.414993
ENST00000256951	NA	NA	NA	-1.28538
ENST00000256996	NA	NA	NA	-1.44715
ENST00000257013	NA	NA	0.73823	NA
ENST00000257181	NA	-1.19976	NA	NA
ENST00000257245	NA	NA	-1.09082	NA
ENST00000257290	NA	NA	NA	-0.251032
ENST00000257408	NA	NA	NA	-0.091666
ENST00000257430	NA	NA	NA	1.0138
ENST00000257527	NA	NA	NA	-1.20691
ENST00000257575	NA	NA	NA	-0.213346
ENST00000257663	NA	NA	NA	-0.380264
ENST00000257696	NA	NA	0.0226708	NA
ENST00000257700	NA	NA	NA	-1.08421
ENST00000257829	NA	-1.33708	NA	NA
ENST00000257857	NA	NA	-0.509907	NA
ENST00000257860	NA	NA	NA	0.36701
ENST00000257895	NA	NA	NA	-1.12775
ENST00000257904	NA	NA	-0.87709	NA
ENST00000257910	NA	NA	NA	-0.210065
ENST00000257934	NA	NA	NA	-0.333736
ENST00000257963	NA	NA	NA	-0.095839
ENST00000258083	NA	NA	NA	0.328747
ENST00000258091	NA	NA	0.458975	NA
ENST00000258105	NA	NA	0.112329	NA
ENST00000258145	NA	NA	NA	-2.43726
ENST00000258169	NA	NA	NA	0.192299
ENST00000258173	NA	NA	NA	0.635381
ENST00000258198	NA	NA	0.0305138	NA
ENST00000258201	NA	NA	NA	-0.879192
ENST00000258383	NA	0.226179	NA	NA
ENST00000258412	NA	NA	NA	-0.412137
ENST00000258415	NA	NA	NA	-0.296448
ENST00000258416	NA	NA	0.325908	NA
ENST00000258424	NA	-0.534497	NA	NA
ENST00000258455	NA	-0.143745	NA	NA
ENST00000258457	NA	NA	NA	0.662307
ENST00000258494	NA	NA	NA	-2.31208
ENST00000258607	NA	-0.493143	NA	NA
ENST00000258613	NA	NA	NA	-1.65159
ENST00000258648	NA	NA	-0.589482	NA
ENST00000258662	NA	-1.57931	NA	NA
ENST00000258742	NA	NA	NA	-0.788448
ENST00000258761	NA	NA	-1.75988	NA
ENST00000258770	NA	-1.55789	NA	NA
ENST00000258772	NA	NA	-0.0143577	NA
ENST00000258774	NA	NA	NA	0.171891
ENST00000258821	NA	NA	NA	-0.661132
ENST00000258873	NA	NA	NA	0.306338
ENST00000258874	NA	NA	-0.164787	NA
ENST00000258960	NA	NA	0.299482	NA
ENST00000259037	NA	NA	0.115689	NA
ENST00000259053	NA	NA	NA	0.243356
ENST00000259199	NA	NA	NA	-1.11551
ENST00000259229	NA	NA	NA	-0.483302
ENST00000259339	NA	NA	NA	0.00769487
ENST00000259457	NA	NA	0.477212	NA
ENST00000259470	NA	NA	0.723138	NA
ENST00000259512	NA	NA	-0.784506	NA
ENST00000259569	NA	NA	NA	-0.1038
ENST00000259605	NA	NA	NA	0.0305938
ENST00000259632	NA	NA	0.234687	NA
ENST00000259667	NA	NA	-0.229357	NA
ENST00000259845	NA	NA	NA	-0.481473
ENST00000259873	NA	NA	NA	1.09224
ENST00000259874	NA	NA	NA	-0.0907569
ENST00000259895	NA	NA	NA	-1.40829
ENST00000259915	NA	NA	NA	-0.398387
ENST00000260102	NA	NA	0.594984	NA
ENST00000260113	NA	NA	NA	-0.921521
ENST00000260116	NA	NA	NA	-1.40076
ENST00000260118	NA	NA	NA	-0.168002
ENST00000260129	NA	NA	NA	-1.44895
ENST00000260197	NA	NA	NA	-0.416723
ENST00000260210	NA	NA	NA	-0.134625
ENST00000260257	NA	NA	NA	-0.097476
ENST00000260327	NA	NA	NA	-1.55724
ENST00000260372	NA	NA	NA	0.791804
ENST00000260382	NA	NA	NA	-0.709344
ENST00000260443	NA	NA	0.389168	NA
ENST00000260447	NA	NA	NA	-2.47123
ENST00000260453	NA	NA	NA	-0.934047
ENST00000260508	NA	NA	NA	-0.548797
ENST00000260585	NA	-0.406162	NA	NA
ENST00000260605	NA	NA	NA	-0.347983
ENST00000260641	NA	NA	-0.276261	NA
ENST00000260682	NA	NA	NA	0.168193
ENST00000260762	NA	NA	NA	0.599228
ENST00000260803	NA	NA	NA	-0.192496
ENST00000260947	NA	NA	NA	-1.38619
ENST00000260970	NA	-0.611671	NA	NA
ENST00000261015	NA	NA	-1.49917	NA
ENST00000261070	NA	NA	-0.703633	NA
ENST00000261167	NA	-1.26334	NA	NA
ENST00000261191	NA	NA	NA	-1.90615
ENST00000261192	NA	NA	-1.6562	NA
ENST00000261249	NA	NA	-1.33945	NA
ENST00000261250	NA	NA	NA	0.124918
ENST00000261267	NA	NA	NA	0.422312
ENST00000261296	NA	NA	NA	-0.588161
ENST00000261303	NA	NA	NA	-1.10195
ENST00000261304	NA	NA	NA	-0.0514331
ENST00000261308	NA	NA	NA	-0.210049
ENST00000261313	NA	-0.747943	NA	NA
ENST00000261326	NA	NA	NA	-1.28972
ENST00000261353	NA	NA	0.814521	NA
ENST00000261369	NA	NA	NA	-0.743592
ENST00000261377	NA	NA	NA	-0.547822
ENST00000261396	NA	NA	-0.984059	NA
ENST00000261407	NA	NA	0.601708	NA
ENST00000261413	NA	0.400384	NA	NA
ENST00000261416	NA	NA	-0.850153	NA
ENST00000261441	NA	NA	NA	1.27123
ENST00000261479	NA	-0.678955	NA	NA
ENST00000261499	NA	NA	NA	-2.06613
ENST00000261507	NA	NA	-1.77225	NA
ENST00000261520	NA	NA	NA	-1.22027
ENST00000261556	NA	NA	NA	-1.11048
ENST00000261584	NA	NA	NA	-1.4304
ENST00000261588	NA	NA	NA	0.83937
ENST00000261600	NA	NA	NA	-0.228845
ENST00000261622	NA	NA	-0.490128	NA
ENST00000261623	NA	NA	-0.285455	NA
ENST00000261636	NA	NA	-0.318701	NA
ENST00000261637	NA	NA	NA	-1.36457
ENST00000261643	NA	NA	NA	-0.914294
ENST00000261658	NA	NA	NA	-0.298913
ENST00000261712	NA	NA	0.348343	NA
ENST00000261726	NA	NA	NA	0.608548
ENST00000261733	NA	NA	NA	0.0322543
ENST00000261735	NA	-0.0578402	NA	NA
ENST00000261741	NA	NA	NA	-1.47951
ENST00000261745	NA	NA	NA	-0.400418
ENST00000261751	NA	NA	NA	0.640666
ENST00000261758	NA	NA	-0.835286	NA
ENST00000261769	NA	NA	-1.22835	NA
ENST00000261772	NA	NA	-0.148056	NA
ENST00000261778	NA	NA	NA	-1.75805
ENST00000261783	NA	-0.795607	NA	NA
ENST00000261789	NA	NA	NA	-1.49308
ENST00000261811	NA	NA	-1.00332	NA
ENST00000261813	NA	0.326958	NA	NA
ENST00000261819	NA	-1.20586	NA	NA
ENST00000261837	NA	NA	NA	-0.306244
ENST00000261839	NA	NA	NA	-1.5574
ENST00000261858	NA	NA	NA	-0.112818
ENST00000261866	NA	NA	NA	0.517629
ENST00000261868	NA	NA	0.0889346	NA
ENST00000261875	NA	NA	-0.624102	NA
ENST00000261879	NA	-0.868341	NA	NA
ENST00000261880	NA	NA	0.440556	NA
ENST00000261881	NA	NA	0.387424	NA
ENST00000261890	NA	-0.104457	NA	NA
ENST00000261893	NA	NA	NA	-0.375587
ENST00000261900	NA	NA	NA	-0.501345
ENST00000261918	NA	NA	NA	-1.34458
ENST00000261937	NA	NA	NA	-0.266421
ENST00000261942	NA	NA	-0.458195	NA
ENST00000261973	NA	NA	-2.08573	NA
ENST00000261994	NA	NA	NA	-0.72068
ENST00000262039	NA	NA	NA	-0.350349
ENST00000262052	NA	NA	NA	-1.61434
ENST00000262053	NA	NA	NA	-1.8559
ENST00000262056	NA	NA	NA	-0.257117
ENST00000262061	NA	NA	-0.853783	NA
ENST00000262093	NA	NA	NA	-0.571941
ENST00000262133	NA	NA	NA	-0.645664
ENST00000262134	NA	NA	NA	-2.02915
ENST00000262139	NA	NA	NA	-1.07732
ENST00000262177	NA	NA	-0.381014	NA
ENST00000262193	NA	NA	-0.394148	NA
ENST00000262293	NA	NA	NA	-0.0638978
ENST00000262302	NA	NA	NA	-0.397235
ENST00000262315	NA	NA	NA	-0.529507
ENST00000262348	NA	NA	NA	0.0662965
ENST00000262375	NA	NA	NA	0.256214
ENST00000262415	NA	NA	NA	-0.0362242
ENST00000262424	NA	NA	NA	-1.70643
ENST00000262429	NA	NA	NA	-0.319486
ENST00000262430	NA	NA	NA	0.396486
ENST00000262432	NA	NA	NA	0.0709962
ENST00000262455	NA	NA	-0.378505	NA
ENST00000262457	NA	NA	NA	-0.0587551
ENST00000262461	NA	NA	NA	-0.266029
ENST00000262507	NA	NA	NA	-0.455611
ENST00000262525	NA	NA	NA	-1.75145
ENST00000262554	NA	-0.503051	NA	NA
ENST00000262570	NA	NA	-1.2856	NA
ENST00000262577	NA	NA	NA	-0.811662
ENST00000262580	NA	NA	NA	-0.670409
ENST00000262715	NA	NA	NA	-1.60754
ENST00000262753	NA	NA	NA	0.0584666
ENST00000262764	NA	NA	NA	-1.15016
ENST00000262805	NA	NA	NA	-0.120057
ENST00000262809	NA	NA	NA	-0.648075
ENST00000262812	NA	0.367503	NA	NA
ENST00000262815	NA	NA	NA	0.323821
ENST00000262844	NA	NA	NA	0.394947
ENST00000262887	NA	0.15983	NA	NA
ENST00000262932	NA	NA	NA	-1.43974
ENST00000262961	NA	NA	NA	-0.618116
ENST00000262962	NA	NA	0.19665	NA
ENST00000262971	NA	NA	NA	-0.702933
ENST00000262990	NA	NA	-1.32116	NA
ENST00000263025	NA	NA	NA	0.0146306
ENST00000263035	NA	NA	NA	0.371165
ENST00000263038	NA	NA	NA	-0.985062
ENST00000263071	NA	NA	NA	0.194548
ENST00000263073	NA	NA	NA	0.0115511
ENST00000263083	NA	NA	NA	-0.426225
ENST00000263087	NA	NA	NA	0.393443
ENST00000263088	NA	NA	NA	0.781632
ENST00000263092	NA	NA	NA	-1.02764
ENST00000263093	NA	NA	NA	-0.0249768
ENST00000263097	NA	-0.78745	NA	NA
ENST00000263100	NA	NA	NA	-0.144716
ENST00000263116	NA	NA	NA	-0.497882
ENST00000263168	NA	0.0181451	NA	NA
ENST00000263181	NA	NA	NA	-1.5558
ENST00000263201	NA	NA	NA	-0.29212
ENST00000263238	NA	NA	-1.45467	NA
ENST00000263239	NA	-0.817632	NA	NA
ENST00000263245	NA	NA	NA	-0.092409
ENST00000263270	NA	NA	0.548299	NA
ENST00000263280	NA	NA	NA	-0.713058
ENST00000263331	NA	NA	-0.560656	NA
ENST00000263339	NA	NA	NA	0.0711752
ENST00000263368	NA	NA	NA	-0.180602
ENST00000263370	NA	NA	NA	-0.363097
ENST00000263384	NA	0.294717	NA	NA
ENST00000263401	NA	NA	NA	0.278344
ENST00000263461	NA	NA	NA	-0.369271
ENST00000263576	NA	NA	NA	0.280563
ENST00000263578	NA	NA	NA	-0.522551
ENST00000263579	NA	NA	NA	-0.243273
ENST00000263593	NA	NA	NA	0.874367
ENST00000263634	NA	NA	-1.6186	NA
ENST00000263657	NA	0.0239083	NA	NA
ENST00000263663	NA	NA	NA	0.0658106
ENST00000263672	NA	NA	NA	0.75247
ENST00000263681	NA	NA	NA	-0.48685
ENST00000263694	NA	NA	-1.13433	NA
ENST00000263697	NA	NA	NA	-0.646775
ENST00000263702	NA	NA	NA	0.0363407
ENST00000263707	NA	NA	NA	-0.832135
ENST00000263736	NA	NA	NA	-0.994794
ENST00000263754	NA	NA	NA	-1.10105
ENST00000263773	NA	NA	NA	-0.0252037
ENST00000263774	NA	NA	NA	-0.228946
ENST00000263780	NA	NA	-1.05704	NA
ENST00000263795	NA	NA	NA	-0.785083
ENST00000263857	NA	NA	-1.68253	NA
ENST00000263864	NA	NA	0.438508	NA
ENST00000263867	NA	-0.159566	NA	NA
ENST00000263895	NA	-1.61496	NA	NA
ENST00000263915	NA	NA	NA	-2.67377
ENST00000263918	NA	NA	NA	0.320132
ENST00000263925	NA	NA	NA	-1.71518
ENST00000263956	NA	NA	NA	-1.20107
ENST00000263985	NA	NA	NA	0.251617
ENST00000263997	NA	NA	NA	-0.809807
ENST00000264005	NA	NA	NA	-0.872419
ENST00000264012	NA	-0.888249	NA	NA
ENST00000264028	NA	NA	-1.24183	NA
ENST00000264029	NA	NA	NA	0.643166
ENST00000264033	NA	NA	-0.670828	NA
ENST00000264057	NA	NA	NA	-0.746123
ENST00000264059	NA	NA	NA	-1.17279
ENST00000264093	NA	-0.36181	NA	NA
ENST00000264094	NA	NA	NA	-0.859533
ENST00000264108	NA	NA	-0.54622	NA
ENST00000264144	NA	NA	NA	-0.424939
ENST00000264151	NA	NA	NA	0.0236881
ENST00000264156	NA	-0.422796	NA	NA
ENST00000264157	NA	NA	NA	-0.272616
ENST00000264158	NA	NA	NA	-0.0447432
ENST00000264159	NA	NA	NA	-0.540677
ENST00000264167	NA	NA	0.0747801	NA
ENST00000264170	NA	NA	NA	0.944959
ENST00000264187	NA	NA	NA	0.277995
ENST00000264218	NA	NA	-1.13018	NA
ENST00000264220	NA	NA	-1.41211	NA
ENST00000264228	NA	NA	NA	-0.671697
ENST00000264230	NA	NA	1.09033	NA
ENST00000264233	NA	NA	NA	-0.467886
ENST00000264234	NA	NA	NA	0.0870189
ENST00000264254	NA	NA	NA	-1.75847
ENST00000264255	NA	NA	-1.24697	NA
ENST00000264265	NA	NA	NA	-1.30806
ENST00000264276	NA	NA	NA	-0.768107
ENST00000264279	NA	NA	-0.736224	NA
ENST00000264312	NA	NA	-1.67977	NA
ENST00000264335	NA	NA	NA	-0.934573
ENST00000264344	NA	NA	NA	-0.179765
ENST00000264346	NA	NA	NA	-0.275237
ENST00000264350	NA	NA	NA	-1.1121
ENST00000264376	NA	NA	NA	-0.598989
ENST00000264380	NA	NA	NA	-0.610703
ENST00000264381	NA	NA	NA	-1.26868
ENST00000264389	NA	NA	-0.927643	NA
ENST00000264400	NA	NA	NA	-0.586075
ENST00000264451	NA	NA	NA	-0.691057
ENST00000264454	NA	NA	NA	-1.49032
ENST00000264515	NA	NA	NA	-0.250687
ENST00000264538	NA	NA	NA	-0.665307
ENST00000264554	NA	NA	NA	-1.472
ENST00000264595	NA	NA	NA	0.628974
ENST00000264596	NA	NA	NA	0.00919152
ENST00000264607	NA	NA	NA	-2.42717
ENST00000264613	NA	NA	NA	0.696609
ENST00000264639	NA	NA	-1.62983	NA
ENST00000264645	NA	NA	NA	0.212013
ENST00000264669	NA	NA	NA	-0.157648
ENST00000264670	NA	NA	-0.846485	NA
ENST00000264690	NA	NA	NA	-0.61853
ENST00000264705	NA	NA	-0.311375	NA
ENST00000264711	NA	NA	NA	-0.406094
ENST00000264734	NA	NA	NA	-0.803123
ENST00000264771	NA	NA	NA	-0.313265
ENST00000264819	NA	NA	NA	-0.734495
ENST00000264832	NA	NA	NA	0.011848
ENST00000264834	NA	NA	NA	-0.581723
ENST00000264848	NA	NA	NA	-0.557876
ENST00000264864	NA	NA	NA	-1.95686
ENST00000264866	NA	NA	NA	-1.17411
ENST00000264867	NA	NA	NA	-0.843551
ENST00000264883	NA	NA	0.491375	NA
ENST00000264908	NA	NA	-2.25899	NA
ENST00000264926	NA	NA	0.601232	NA
ENST00000264932	NA	NA	-0.761173	NA
ENST00000264933	NA	NA	-0.877051	NA
ENST00000264935	NA	NA	NA	0.153317
ENST00000264963	NA	NA	NA	-0.346122
ENST00000264982	NA	NA	NA	-2.00674
ENST00000264990	NA	NA	NA	0.575386
ENST00000264995	NA	NA	-1.29056	NA
ENST00000265016	NA	NA	NA	0.0242407
ENST00000265036	NA	NA	0.0737355	NA
ENST00000265056	NA	NA	0.717896	NA
ENST00000265062	NA	NA	-0.41234	NA
ENST00000265069	NA	NA	-0.670742	NA
ENST00000265073	NA	NA	0.164007	NA
ENST00000265081	NA	NA	NA	-0.761517
ENST00000265097	NA	NA	NA	-1.33633
ENST00000265100	NA	NA	NA	1.16585
ENST00000265107	NA	NA	NA	-1.51783
ENST00000265112	NA	NA	-2.05123	NA
ENST00000265113	NA	NA	NA	-0.710389
ENST00000265136	NA	NA	NA	-1.06422
ENST00000265138	NA	NA	NA	1.28125
ENST00000265140	NA	NA	NA	-0.780864
ENST00000265148	NA	NA	NA	-0.0169521
ENST00000265164	NA	NA	-0.974264	NA
ENST00000265174	NA	NA	0.182246	NA
ENST00000265175	NA	NA	NA	-0.426476
ENST00000265191	NA	NA	NA	-0.283649
ENST00000265245	NA	NA	-0.00845057	NA
ENST00000265260	NA	NA	-0.389977	NA
ENST00000265271	NA	NA	-1.17559	NA
ENST00000265294	NA	NA	NA	-2.26197
ENST00000265295	NA	NA	-0.0353696	NA
ENST00000265299	NA	NA	NA	-0.0528155
ENST00000265322	NA	NA	NA	-0.128311
ENST00000265333	NA	NA	-0.221317	NA
ENST00000265339	NA	NA	-0.471091	NA
ENST00000265350	NA	NA	-0.330013	NA
ENST00000265394	NA	NA	NA	-1.02525
ENST00000265395	NA	NA	NA	-0.338118
ENST00000265431	NA	-1.74139	NA	NA
ENST00000265433	NA	NA	NA	-1.52756
ENST00000265471	NA	NA	NA	-2.08635
ENST00000265498	NA	NA	NA	-0.158422
ENST00000265512	NA	NA	NA	-0.35304
ENST00000265523	NA	NA	NA	-0.812635
ENST00000265562	NA	NA	NA	-0.928701
ENST00000265564	NA	-0.521169	NA	NA
ENST00000265594	NA	NA	NA	-0.0547195
ENST00000265598	NA	NA	NA	-0.0550576
ENST00000265605	NA	NA	NA	0.615762
ENST00000265616	NA	NA	NA	-1.22307
ENST00000265651	NA	NA	NA	-0.614093
ENST00000265686	NA	NA	NA	-0.22381
ENST00000265729	NA	NA	-0.674013	NA
ENST00000265732	NA	NA	NA	-0.726462
ENST00000265748	NA	NA	NA	-1.46229
ENST00000265753	NA	NA	-0.183075	NA
ENST00000265769	NA	NA	NA	-0.529229
ENST00000265806	NA	NA	NA	-1.18797
ENST00000265843	NA	NA	NA	-1.44727
ENST00000265849	NA	NA	NA	0.0805936
ENST00000265857	NA	NA	-0.97266	NA
ENST00000265866	NA	NA	-1.04547	NA
ENST00000265872	NA	NA	0.0823795	NA
ENST00000265881	NA	NA	-0.674034	NA
ENST00000265963	NA	NA	NA	-2.27216
ENST00000265965	NA	NA	NA	-1.22805
ENST00000265981	NA	NA	NA	-1.47718
ENST00000266022	NA	NA	NA	-0.850826
ENST00000266126	NA	NA	-0.136071	NA
ENST00000266483	NA	NA	NA	-0.0596897
ENST00000266529	NA	NA	NA	-1.1176
ENST00000266542	NA	NA	NA	-0.213369
ENST00000266544	NA	0.482763	NA	NA
ENST00000266556	NA	NA	NA	-2.52134
ENST00000266560	NA	NA	NA	-1.57743
ENST00000266604	NA	NA	NA	-0.519686
ENST00000266646	NA	NA	NA	-0.879552
ENST00000266659	NA	NA	NA	-0.160616
ENST00000266712	NA	NA	NA	-1.64585
ENST00000266735	NA	NA	-0.499288	NA
ENST00000266736	NA	NA	NA	-0.867041
ENST00000266970	NA	NA	NA	-0.978967
ENST00000266971	NA	NA	NA	-1.80919
ENST00000267017	NA	NA	NA	-0.340725
ENST00000267023	NA	NA	NA	-0.29758
ENST00000267068	NA	NA	NA	-1.30354
ENST00000267101	NA	NA	NA	-1.04686
ENST00000267103	NA	NA	-1.65904	NA
ENST00000267115	NA	NA	-0.578411	NA
ENST00000267163	NA	NA	NA	-1.15131
ENST00000267202	NA	NA	NA	-1.55656
ENST00000267291	NA	NA	NA	-0.102381
ENST00000267339	NA	NA	NA	-1.4228
ENST00000267396	NA	NA	NA	-0.519077
ENST00000267425	NA	NA	NA	-1.04838
ENST00000267436	NA	NA	NA	-0.585431
ENST00000267488	NA	NA	NA	0.224741
ENST00000267584	NA	NA	NA	0.681826
ENST00000267750	NA	-0.657161	NA	NA
ENST00000267812	NA	NA	NA	-0.207854
ENST00000267814	NA	NA	NA	0.16229
ENST00000267838	NA	NA	NA	-0.190699
ENST00000267884	NA	-1.14864	NA	NA
ENST00000267953	NA	NA	NA	-0.642759
ENST00000267970	NA	NA	-0.922375	NA
ENST00000267978	NA	NA	NA	0.28378
ENST00000268042	NA	NA	NA	-1.54703
ENST00000268057	NA	NA	NA	-0.339285
ENST00000268058	NA	NA	NA	-1.39342
ENST00000268097	NA	NA	NA	-1.00468
ENST00000268099	NA	NA	-1.51359	NA
ENST00000268182	NA	NA	-0.180692	NA
ENST00000268220	NA	0.222532	NA	NA
ENST00000268251	NA	NA	NA	-1.87884
ENST00000268314	NA	NA	NA	-0.266966
ENST00000268379	NA	NA	NA	-0.0204974
ENST00000268389	NA	NA	NA	0.65294
ENST00000268485	NA	NA	NA	-2.21423
ENST00000268533	NA	NA	NA	-0.624382
ENST00000268661	NA	NA	NA	0.409923
ENST00000268668	NA	NA	-0.597313	NA
ENST00000268695	NA	NA	NA	-1.09158
ENST00000268699	NA	NA	NA	-0.788896
ENST00000268711	NA	NA	NA	0.062185
ENST00000268717	NA	-1.31085	NA	NA
ENST00000268719	NA	NA	NA	-0.832064
ENST00000268766	NA	NA	NA	-0.179696
ENST00000268802	NA	0.52111	NA	NA
ENST00000268896	NA	NA	NA	-1.48186
ENST00000269299	NA	NA	NA	-1.01148
ENST00000269305	NA	NA	-0.528225	NA
ENST00000269346	NA	NA	NA	0.226373
ENST00000269373	NA	NA	NA	-1.05492
ENST00000269383	NA	NA	-0.488456	NA
ENST00000269466	NA	NA	NA	-1.733
ENST00000269576	NA	NA	NA	0.795118
ENST00000269582	NA	NA	NA	-0.181566
ENST00000269878	NA	NA	NA	-0.727019
ENST00000269980	NA	NA	0.783634	NA
ENST00000270139	NA	NA	NA	-0.66224
ENST00000270221	NA	NA	NA	0.219507
ENST00000270225	NA	NA	0.0476186	NA
ENST00000270233	NA	NA	NA	-0.760802
ENST00000270310	NA	NA	NA	-0.940958
ENST00000270502	NA	NA	-0.151717	NA
ENST00000270517	NA	NA	NA	0.182603
ENST00000270538	NA	NA	0.344779	NA
ENST00000270583	NA	NA	NA	0.0703211
ENST00000270586	NA	NA	-0.18212	NA
ENST00000270645	NA	NA	NA	-0.0183015
ENST00000270776	NA	NA	0.26097	NA
ENST00000270815	NA	NA	NA	-1.90915
ENST00000271002	NA	NA	0.667174	NA
ENST00000271064	NA	NA	NA	-0.738586
ENST00000271234	NA	NA	-0.174375	NA
ENST00000271277	NA	NA	NA	0.0151435
ENST00000271324	NA	NA	NA	-1.17561
ENST00000271375	NA	NA	NA	0.141532
ENST00000271450	NA	NA	NA	-0.350787
ENST00000271620	NA	NA	NA	-2.13202
ENST00000271628	NA	0.0413276	NA	NA
ENST00000271638	NA	NA	-0.312829	NA
ENST00000271651	NA	NA	NA	0.821693
ENST00000272065	NA	NA	-0.257387	NA
ENST00000272091	NA	NA	NA	-0.601592
ENST00000272102	NA	NA	-1.06676	NA
ENST00000272134	NA	NA	NA	-0.436642
ENST00000272139	NA	NA	NA	-0.480119
ENST00000272163	NA	NA	-1.93026	NA
ENST00000272167	NA	NA	0.0899914	NA
ENST00000272252	NA	NA	NA	0.716914
ENST00000272286	NA	NA	NA	-0.318527
ENST00000272342	NA	NA	NA	-1.43666
ENST00000272418	NA	NA	-0.0943889	NA
ENST00000272424	NA	NA	-0.299523	NA
ENST00000272430	NA	NA	-1.36395	NA
ENST00000272444	NA	NA	-1.0117	NA
ENST00000272462	NA	NA	NA	-0.873359
ENST00000272521	NA	NA	NA	-1.21468
ENST00000272638	NA	NA	-0.023881	NA
ENST00000272732	NA	NA	NA	-0.613454
ENST00000272793	NA	NA	NA	0.536857
ENST00000272902	NA	NA	NA	0.0856682
ENST00000272928	NA	NA	NA	0.13834
ENST00000273064	NA	NA	-1.26248	NA
ENST00000273258	NA	NA	-0.901671	NA
ENST00000273308	NA	NA	-1.61554	NA
ENST00000273359	NA	NA	NA	-0.410509
ENST00000273398	NA	NA	-1.38529	NA
ENST00000273598	NA	NA	NA	1.62576
ENST00000273853	NA	NA	NA	-0.643902
ENST00000273968	NA	NA	0.50529	NA
ENST00000273986	NA	NA	-1.77987	NA
ENST00000274024	NA	NA	NA	0.668095
ENST00000274031	NA	NA	NA	-1.06636
ENST00000274137	NA	NA	-0.357166	NA
ENST00000274242	NA	NA	-0.0538272	NA
ENST00000274255	NA	NA	-1.55341	NA
ENST00000274341	NA	NA	NA	0.625543
ENST00000274382	NA	NA	NA	0.61671
ENST00000274400	NA	NA	NA	0.536553
ENST00000274458	NA	NA	-0.0439617	NA
ENST00000274496	NA	NA	-1.00495	NA
ENST00000274569	NA	NA	NA	-0.591433
ENST00000274680	NA	NA	NA	-0.530248
ENST00000274695	NA	NA	NA	-0.757163
ENST00000274712	NA	0.486782	NA	NA
ENST00000274787	NA	NA	-0.22375	NA
ENST00000274813	NA	NA	NA	-1.41806
ENST00000274849	NA	NA	-0.964872	NA
ENST00000275227	NA	NA	NA	-1.21355
ENST00000275300	NA	NA	NA	-0.268939
ENST00000275358	NA	NA	NA	-0.302601
ENST00000275428	NA	NA	-2.46218	NA
ENST00000275603	NA	NA	0.335141	NA
ENST00000275766	NA	NA	NA	-0.194622
ENST00000275767	NA	NA	NA	-1.81339
ENST00000275815	NA	NA	NA	-0.378999
ENST00000276055	NA	NA	NA	-0.446482
ENST00000276201	NA	NA	NA	-0.384323
ENST00000276390	NA	NA	-0.609198	NA
ENST00000276416	NA	NA	NA	0.293172
ENST00000276431	NA	NA	NA	-1.28573
ENST00000276533	NA	NA	-1.37513	NA
ENST00000276569	NA	NA	-0.74106	NA
ENST00000276585	NA	0.385024	NA	NA
ENST00000276590	NA	NA	NA	-0.0218597
ENST00000276689	NA	-0.630799	NA	NA
ENST00000276692	NA	NA	NA	-1.01262
ENST00000276914	NA	NA	-0.462038	NA
ENST00000276943	NA	NA	NA	0.762203
ENST00000277010	NA	NA	-1.55666	NA
ENST00000277458	NA	NA	NA	-0.635627
ENST00000277570	NA	NA	NA	-1.36842
ENST00000277632	NA	NA	NA	-0.619693
ENST00000277865	NA	-0.192128	NA	NA
ENST00000278025	NA	NA	NA	0.181149
ENST00000278070	NA	NA	-0.921742	NA
ENST00000278100	NA	0.2045	NA	NA
ENST00000278174	NA	NA	NA	-2.21675
ENST00000278193	NA	NA	-0.0670144	NA
ENST00000278353	NA	-1.11548	NA	NA
ENST00000278422	NA	-0.430399	NA	NA
ENST00000278460	NA	NA	NA	0.711333
ENST00000278483	NA	NA	NA	-1.64147
ENST00000278590	NA	NA	NA	-0.96023
ENST00000278601	NA	NA	NA	0.378706
ENST00000278612	NA	NA	NA	-1.28606
ENST00000278618	NA	NA	-2.39026	NA
ENST00000278671	NA	NA	-0.419593	NA
ENST00000278826	NA	NA	-1.16788	NA
ENST00000278840	NA	NA	-0.311218	NA
ENST00000278856	NA	-0.0280848	NA	NA
ENST00000278886	NA	NA	NA	-0.732468
ENST00000278927	NA	NA	NA	-1.23929
ENST00000278935	NA	NA	NA	-0.745265
ENST00000278949	NA	NA	NA	0.28781
ENST00000278980	NA	NA	-0.511447	NA
ENST00000279022	NA	-0.47093	NA	NA
ENST00000279027	NA	NA	NA	-0.416933
ENST00000279036	NA	-0.366784	NA	NA
ENST00000279058	NA	NA	NA	-0.460041
ENST00000279147	NA	NA	NA	-0.327437
ENST00000279168	NA	NA	NA	-0.358419
ENST00000279206	NA	NA	NA	-1.21299
ENST00000279242	NA	NA	0.435121	NA
ENST00000279247	NA	NA	-0.813157	NA
ENST00000279263	NA	NA	NA	-0.815673
ENST00000279392	NA	NA	NA	-0.42041
ENST00000279804	NA	NA	NA	-0.524615
ENST00000279839	NA	NA	-0.962341	NA
ENST00000279873	NA	NA	NA	-0.549466
ENST00000280020	NA	NA	NA	-0.0998839
ENST00000280154	NA	NA	NA	-0.991229
ENST00000280326	NA	NA	-0.643212	NA
ENST00000280346	NA	NA	-0.293686	NA
ENST00000280350	NA	NA	NA	-0.590221
ENST00000280357	NA	NA	NA	-0.798648
ENST00000280362	NA	NA	NA	-0.393423
ENST00000280377	NA	NA	NA	-0.112343
ENST00000280614	NA	NA	-2.52918	NA
ENST00000280665	NA	NA	NA	-1.39017
ENST00000280700	NA	NA	NA	-0.387993
ENST00000280701	NA	NA	NA	-0.941329
ENST00000280800	NA	NA	NA	-0.695248
ENST00000280886	NA	NA	NA	-2.01103
ENST00000281017	NA	NA	NA	0.261605
ENST00000281030	NA	NA	NA	0.415569
ENST00000281031	NA	-0.726165	NA	NA
ENST00000281081	NA	NA	NA	-0.309804
ENST00000281141	NA	NA	-0.244217	NA
ENST00000281243	NA	NA	-0.266954	NA
ENST00000281282	NA	NA	NA	0.0776613
ENST00000281382	NA	NA	NA	-0.856522
ENST00000281405	NA	NA	NA	0.121391
ENST00000281441	NA	NA	NA	0.309012
ENST00000281453	NA	NA	0.0903167	NA
ENST00000281455	NA	NA	NA	-0.575521
ENST00000281471	NA	NA	NA	-0.322677
ENST00000281513	NA	NA	NA	-0.188342
ENST00000281543	NA	NA	NA	-0.623793
ENST00000281589	NA	NA	NA	-0.102636
ENST00000281623	NA	NA	NA	-0.537662
ENST00000281821	NA	NA	NA	0.673936
ENST00000281828	NA	-1.37904	NA	NA
ENST00000281871	NA	NA	NA	0.763618
ENST00000281950	NA	NA	-0.929573	NA
ENST00000281961	NA	NA	NA	-0.406837
ENST00000282003	NA	1.05779	NA	NA
ENST00000282032	NA	NA	NA	-1.97948
ENST00000282041	NA	NA	NA	-1.00251
ENST00000282058	NA	NA	0.00204555	NA
ENST00000282077	NA	NA	NA	1.11138
ENST00000282251	NA	NA	NA	-0.14633
ENST00000282276	NA	NA	NA	-0.0518138
ENST00000282507	NA	NA	NA	0.525663
ENST00000282541	NA	NA	NA	-1.44984
ENST00000282561	NA	NA	-1.41384	NA
ENST00000282587	NA	NA	NA	-0.246821
ENST00000282633	NA	NA	NA	0.928485
ENST00000282841	NA	NA	NA	-1.24605
ENST00000282878	NA	NA	NA	-0.564516
ENST00000282892	NA	NA	-0.534634	NA
ENST00000283006	NA	NA	0.684352	NA
ENST00000283027	NA	NA	NA	-0.255452
ENST00000283109	NA	NA	-0.0975545	NA
ENST00000283122	NA	NA	NA	-0.539637
ENST00000283131	NA	-0.899764	NA	NA
ENST00000283141	NA	NA	NA	-0.36962
ENST00000283195	NA	NA	NA	-2.40191
ENST00000283646	NA	NA	NA	-0.154641
ENST00000283875	NA	NA	-1.25038	NA
ENST00000283882	NA	NA	NA	-1.06178
ENST00000283946	NA	NA	NA	0.0232268
ENST00000284116	NA	NA	NA	-1.33858
ENST00000284202	NA	NA	-1.03283	NA
ENST00000284274	NA	NA	NA	-2.23965
ENST00000284376	NA	NA	NA	-0.885932
ENST00000284440	NA	NA	0.203729	NA
ENST00000284637	NA	NA	NA	-0.976188
ENST00000284727	NA	NA	-1.30292	NA
ENST00000284881	NA	NA	NA	-1.16277
ENST00000284957	NA	NA	NA	0.0612929
ENST00000285013	NA	NA	NA	-0.77534
ENST00000285021	NA	NA	NA	0.403206
ENST00000285046	NA	NA	NA	-2.23432
ENST00000285093	NA	NA	-0.597947	NA
ENST00000285199	NA	NA	NA	-0.501182
ENST00000285298	NA	-0.221153	NA	NA
ENST00000285379	NA	NA	NA	-0.513823
ENST00000285393	NA	NA	NA	-0.181831
ENST00000285398	NA	NA	NA	-0.471055
ENST00000285407	NA	-0.961518	NA	NA
ENST00000285419	NA	NA	NA	-2.33465
ENST00000285518	NA	NA	NA	-0.742095
ENST00000285599	NA	NA	NA	0.232798
ENST00000285667	NA	NA	NA	0.593708
ENST00000285697	NA	NA	-0.655831	NA
ENST00000285737	NA	NA	NA	-0.184756
ENST00000285814	NA	NA	0.0893331	NA
ENST00000285873	NA	NA	NA	-0.0283099
ENST00000285896	NA	NA	-0.497294	NA
ENST00000285928	NA	NA	NA	0.14239
ENST00000285930	NA	-0.937745	NA	NA
ENST00000285947	NA	NA	NA	-0.919626
ENST00000285968	NA	NA	-0.119506	NA
ENST00000286070	NA	NA	NA	-1.37706
ENST00000286096	NA	NA	NA	-2.23513
ENST00000286186	NA	NA	NA	0.00356875
ENST00000286307	NA	NA	NA	-0.622706
ENST00000286317	NA	NA	0.73392	NA
ENST00000286428	NA	-0.446065	NA	NA
ENST00000286448	NA	NA	NA	-2.38208
ENST00000286544	NA	NA	NA	-0.103682
ENST00000286648	NA	NA	-1.34365	NA
ENST00000286688	NA	NA	NA	-0.0325844
ENST00000286713	NA	NA	-0.798402	NA
ENST00000286733	NA	NA	NA	0.243789
ENST00000286760	NA	NA	NA	0.0194116
ENST00000286788	NA	0.07887	NA	NA
ENST00000286794	NA	NA	NA	-0.917284
ENST00000286800	NA	NA	NA	-0.355136
ENST00000286953	NA	NA	0.902821	NA
ENST00000287022	NA	0.325332	NA	NA
ENST00000287097	NA	NA	NA	-0.682835
ENST00000287139	NA	-1.28399	NA	NA
ENST00000287152	NA	NA	NA	-0.0719689
ENST00000287156	NA	NA	-0.586424	NA
ENST00000287322	NA	NA	NA	-1.46599
ENST00000287380	NA	NA	NA	0.071559
ENST00000287387	NA	NA	NA	-0.304349
ENST00000287394	NA	NA	NA	-0.84485
ENST00000287437	NA	NA	NA	-1.3845
ENST00000287482	NA	NA	NA	1.11775
ENST00000287598	NA	NA	-1.03673	NA
ENST00000287600	NA	NA	NA	-1.01824
ENST00000287675	NA	NA	NA	-0.208945
ENST00000287713	NA	NA	NA	-1.69671
ENST00000287814	NA	NA	NA	-1.72333
ENST00000287844	NA	-0.799333	NA	NA
ENST00000288022	NA	-0.193913	NA	NA
ENST00000288025	NA	NA	NA	0.440699
ENST00000288071	NA	NA	NA	-1.82671
ENST00000288087	NA	NA	NA	-1.19568
ENST00000288111	NA	NA	NA	-1.75154
ENST00000288135	NA	NA	NA	0.382887
ENST00000288167	NA	NA	NA	0.355402
ENST00000288207	NA	-1.26016	NA	NA
ENST00000288319	NA	NA	NA	1.38486
ENST00000288532	NA	NA	NA	0.594791
ENST00000288757	NA	NA	NA	-0.951846
ENST00000288873	NA	NA	NA	-1.13894
ENST00000288937	NA	-1.26632	NA	NA
ENST00000289359	NA	NA	0.256398	NA
ENST00000289371	NA	NA	-1.5265	NA
ENST00000289373	NA	NA	NA	0.212695
ENST00000289416	NA	NA	NA	-0.0703198
ENST00000289734	NA	NA	NA	-1.03362
ENST00000289779	NA	NA	NA	-1.01252
ENST00000289788	NA	NA	NA	0.0431368
ENST00000289805	NA	NA	NA	-0.63728
ENST00000289902	NA	NA	NA	0.701824
ENST00000290079	NA	NA	0.344973	NA
ENST00000290130	NA	NA	-0.377373	NA
ENST00000290200	NA	NA	NA	0.554782
ENST00000290216	NA	NA	NA	0.289251
ENST00000290291	NA	NA	NA	-0.858084
ENST00000290299	NA	NA	0.0434574	NA
ENST00000290349	NA	NA	-0.308654	NA
ENST00000290378	NA	NA	NA	-0.56644
ENST00000290429	NA	NA	NA	-0.398396
ENST00000290510	NA	NA	NA	-0.49284
ENST00000290541	NA	0.284535	NA	NA
ENST00000290551	NA	NA	NA	-1.26732
ENST00000290650	NA	NA	NA	-0.826498
ENST00000290705	NA	NA	NA	0.180207
ENST00000290765	NA	NA	NA	0.38945
ENST00000290902	NA	NA	NA	-0.318361
ENST00000290913	NA	NA	NA	0.343292
ENST00000290953	NA	NA	NA	0.0998041
ENST00000291232	NA	NA	NA	-0.737877
ENST00000291358	NA	NA	NA	-0.878646
ENST00000291495	NA	NA	NA	-0.599046
ENST00000291536	NA	NA	NA	-0.377523
ENST00000291552	NA	NA	NA	-0.26178
ENST00000291568	NA	-1.42723	NA	NA
ENST00000291576	NA	NA	NA	0.0584112
ENST00000291577	NA	NA	NA	-0.948731
ENST00000291634	NA	NA	-0.0508646	NA
ENST00000291842	NA	NA	NA	-2.67202
ENST00000292035	NA	NA	NA	-0.964001
ENST00000292147	NA	NA	NA	0.824078
ENST00000292169	NA	NA	NA	-1.10115
ENST00000292246	NA	NA	NA	-0.341973
ENST00000292291	NA	NA	NA	-1.84423
ENST00000292330	NA	NA	-1.0302	NA
ENST00000292377	NA	NA	NA	-0.293688
ENST00000292450	NA	NA	NA	-1.35911
ENST00000292475	NA	NA	-0.219624	NA
ENST00000292494	NA	NA	NA	-1.28323
ENST00000292524	NA	NA	NA	-0.343057
ENST00000292535	NA	NA	NA	-0.0794074
ENST00000292566	NA	NA	NA	-0.666132
ENST00000292586	NA	NA	NA	-0.396046
ENST00000292596	NA	NA	NA	-1.19145
ENST00000292614	NA	NA	NA	-0.0363758
ENST00000292616	NA	NA	NA	-0.600994
ENST00000292644	NA	NA	-0.513762	NA
ENST00000292782	NA	NA	NA	-0.0563974
ENST00000292894	NA	NA	NA	-0.697308
ENST00000292907	NA	NA	NA	-0.276615
ENST00000293195	NA	NA	NA	-0.497596
ENST00000293217	NA	NA	NA	-1.14476
ENST00000293261	NA	NA	NA	-0.707514
ENST00000293373	NA	NA	NA	-0.0422199
ENST00000293379	NA	NA	NA	0.0278268
ENST00000293404	NA	NA	NA	0.106405
ENST00000293414	NA	NA	NA	-0.0171349
ENST00000293695	NA	NA	NA	-0.529309
ENST00000293760	NA	NA	NA	-1.21068
ENST00000293771	NA	NA	NA	-0.805388
ENST00000293777	NA	NA	NA	-0.247799
ENST00000293805	NA	NA	NA	-0.750859
ENST00000293826	NA	NA	NA	-0.402927
ENST00000293831	NA	NA	0.114085	NA
ENST00000293860	NA	NA	-0.532804	NA
ENST00000293879	NA	NA	NA	-0.00575967
ENST00000293971	NA	NA	NA	-0.175983
ENST00000294064	NA	NA	NA	-0.34332
ENST00000294129	NA	NA	NA	-0.906367
ENST00000294168	NA	NA	NA	-0.930091
ENST00000294258	NA	NA	-0.0024191	NA
ENST00000294309	NA	NA	NA	-0.989933
ENST00000294312	NA	NA	-1.71898	NA
ENST00000294360	NA	NA	NA	0.00280262
ENST00000294435	NA	NA	NA	-0.102804
ENST00000294454	NA	NA	NA	-2.78565
ENST00000294484	NA	NA	NA	-1.07894
ENST00000294725	NA	NA	NA	-2.02548
ENST00000294785	NA	NA	NA	0.170846
ENST00000294889	NA	NA	NA	-0.708775
ENST00000294973	NA	NA	NA	-0.118947
ENST00000295006	NA	NA	NA	-1.49163
ENST00000295050	NA	NA	NA	0.253709
ENST00000295083	NA	NA	NA	-0.403675
ENST00000295101	NA	NA	NA	0.199257
ENST00000295108	NA	NA	NA	-0.902915
ENST00000295113	NA	NA	NA	0.291019
ENST00000295119	NA	NA	-0.316767	NA
ENST00000295121	NA	NA	NA	-0.488149
ENST00000295124	NA	NA	NA	-1.22805
ENST00000295148	NA	NA	NA	-0.692577
ENST00000295156	NA	NA	2.20842	NA
ENST00000295240	NA	NA	NA	-0.110973
ENST00000295304	NA	NA	0.11672	NA
ENST00000295408	NA	NA	NA	-1.70563
ENST00000295448	NA	NA	NA	-0.147149
ENST00000295453	NA	NA	NA	0.461495
ENST00000295488	NA	NA	NA	-1.52042
ENST00000295491	NA	-0.181125	NA	NA
ENST00000295628	NA	NA	NA	-1.05978
ENST00000295640	NA	NA	NA	-0.353987
ENST00000295666	NA	NA	NA	-0.343492
ENST00000295688	NA	-0.31574	NA	NA
ENST00000295702	NA	NA	0.280596	NA
ENST00000295709	NA	NA	NA	-1.62461
ENST00000295718	NA	NA	NA	-0.578774
ENST00000295746	NA	NA	NA	-0.558894
ENST00000295757	NA	NA	NA	-1.11275
ENST00000295802	NA	NA	NA	0.618269
ENST00000295830	NA	NA	0.609771	NA
ENST00000295899	NA	NA	-0.882887	NA
ENST00000295901	NA	NA	-0.701229	NA
ENST00000295926	NA	NA	NA	0.0894537
ENST00000295934	NA	NA	NA	0.175136
ENST00000295956	NA	NA	NA	-3.03372
ENST00000295958	NA	NA	-0.993602	NA
ENST00000295959	NA	NA	NA	0.140077
ENST00000295987	NA	NA	NA	-0.820939
ENST00000296003	NA	NA	NA	-1.1033
ENST00000296015	NA	NA	NA	-0.484544
ENST00000296027	NA	NA	NA	-0.0889628
ENST00000296029	NA	NA	NA	-0.0304242
ENST00000296102	NA	NA	-0.869619	NA
ENST00000296121	NA	NA	NA	1.05071
ENST00000296129	NA	NA	NA	-2.24462
ENST00000296135	NA	NA	NA	-1.82166
ENST00000296137	NA	NA	NA	-1.50519
ENST00000296145	NA	NA	-1.0802	NA
ENST00000296149	NA	NA	-1.54138	NA
ENST00000296161	NA	NA	NA	-1.31731
ENST00000296214	NA	-0.0817209	NA	NA
ENST00000296215	NA	NA	NA	0.144132
ENST00000296252	NA	NA	NA	-1.51346
ENST00000296255	NA	-0.99119	NA	NA
ENST00000296292	NA	NA	NA	0.240576
ENST00000296315	NA	NA	NA	-1.53665
ENST00000296318	NA	NA	NA	-1.13404
ENST00000296387	NA	NA	NA	-1.42671
ENST00000296388	NA	NA	NA	-1.07413
ENST00000296411	NA	NA	-1.09196	NA
ENST00000296417	NA	NA	-0.550033	NA
ENST00000296424	NA	NA	NA	0.354301
ENST00000296425	NA	NA	-0.936751	NA
ENST00000296444	NA	NA	-0.787657	NA
ENST00000296456	NA	NA	-0.810351	NA
ENST00000296484	NA	NA	NA	-2.16637
ENST00000296503	NA	NA	-0.589624	NA
ENST00000296506	NA	NA	NA	0.347406
ENST00000296509	NA	NA	0.415135	NA
ENST00000296511	NA	NA	-0.297101	NA
ENST00000296522	NA	NA	NA	0.199774
ENST00000296577	NA	NA	-0.841754	NA
ENST00000296585	NA	NA	NA	-0.655194
ENST00000296595	NA	NA	NA	-1.30881
ENST00000296597	NA	NA	NA	-1.16862
ENST00000296632	NA	NA	NA	-0.775164
ENST00000296666	NA	NA	-1.63504	NA
ENST00000296674	NA	NA	-0.158975	NA
ENST00000296677	NA	NA	-0.712052	NA
ENST00000296679	NA	NA	NA	-0.634196
ENST00000296684	NA	NA	0.714342	NA
ENST00000296694	NA	NA	1.15397	NA
ENST00000296695	NA	NA	NA	-0.44367
ENST00000296741	NA	NA	NA	0.816822
ENST00000296755	NA	NA	-0.409479	NA
ENST00000296805	NA	NA	NA	-0.579261
ENST00000296824	NA	NA	NA	-0.908151
ENST00000296877	NA	NA	NA	-0.520222
ENST00000296930	NA	NA	-0.115554	NA
ENST00000297029	NA	NA	NA	-0.0219361
ENST00000297071	NA	NA	-0.662837	NA
ENST00000297135	NA	NA	NA	0.472501
ENST00000297156	NA	NA	-0.577598	NA
ENST00000297157	NA	NA	NA	-0.760475
ENST00000297205	NA	NA	NA	-1.34999
ENST00000297258	NA	NA	NA	-0.0552652
ENST00000297265	NA	NA	NA	-1.19323
ENST00000297268	NA	NA	NA	-1.30527
ENST00000297347	NA	NA	NA	-1.14744
ENST00000297350	NA	NA	NA	-1.19318
ENST00000297423	NA	NA	NA	-0.187487
ENST00000297431	NA	NA	NA	-0.894913
ENST00000297440	NA	NA	-0.39983	NA
ENST00000297459	NA	NA	NA	-0.336543
ENST00000297477	NA	NA	NA	-0.645847
ENST00000297532	NA	NA	NA	-0.527384
ENST00000297534	NA	NA	-0.141972	NA
ENST00000297540	NA	NA	-1.27868	NA
ENST00000297578	NA	NA	-0.555779	NA
ENST00000297591	NA	NA	NA	0.342139
ENST00000297625	NA	NA	NA	-2.14003
ENST00000297679	NA	NA	NA	-0.508076
ENST00000297737	NA	NA	NA	-0.448298
ENST00000297785	NA	NA	NA	0.603324
ENST00000297990	NA	NA	0.0802881	NA
ENST00000297994	NA	NA	NA	-1.12932
ENST00000298048	NA	NA	0.837911	NA
ENST00000298130	NA	NA	0.29766	NA
ENST00000298159	NA	NA	NA	-0.583641
ENST00000298251	NA	NA	NA	0.105029
ENST00000298288	NA	NA	NA	-0.865529
ENST00000298289	NA	NA	0.805422	NA
ENST00000298292	NA	NA	NA	-0.253851
ENST00000298299	NA	NA	-1.58025	NA
ENST00000298310	NA	NA	NA	0.449185
ENST00000298317	NA	0.596048	NA	NA
ENST00000298351	NA	NA	NA	-1.0302
ENST00000298492	NA	NA	NA	0.211484
ENST00000298510	NA	NA	-0.863764	NA
ENST00000298552	NA	NA	NA	-2.33989
ENST00000298596	NA	NA	NA	-1.81552
ENST00000298717	NA	NA	NA	0.177587
ENST00000298746	NA	NA	NA	1.12794
ENST00000298786	NA	NA	NA	-0.30171
ENST00000298838	NA	NA	-2.22062	NA
ENST00000299106	NA	NA	NA	0.775509
ENST00000299138	NA	NA	NA	-0.907639
ENST00000299157	NA	NA	NA	-0.21906
ENST00000299163	NA	NA	NA	-0.234191
ENST00000299166	NA	NA	-0.509678	NA
ENST00000299192	NA	NA	NA	-1.95713
ENST00000299204	NA	NA	NA	-1.27026
ENST00000299238	NA	NA	NA	-1.50168
ENST00000299299	NA	NA	NA	-0.540078
ENST00000299339	NA	NA	NA	-0.311705
ENST00000299353	NA	NA	NA	-0.107731
ENST00000299421	NA	NA	-1.42883	NA
ENST00000299424	NA	NA	-1.25873	NA
ENST00000299492	NA	NA	NA	-2.76623
ENST00000299498	NA	NA	NA	-0.884927
ENST00000299518	NA	NA	0.037611	NA
ENST00000299563	NA	NA	NA	0.225267
ENST00000299565	NA	NA	NA	-0.837523
ENST00000299601	NA	NA	NA	-0.0718639
ENST00000299626	NA	NA	-0.00382043	NA
ENST00000299638	NA	NA	NA	-0.302903
ENST00000299698	NA	NA	NA	0.948676
ENST00000299705	NA	-1.28649	NA	NA
ENST00000299736	NA	NA	-0.610543	NA
ENST00000299767	NA	NA	-1.94252	NA
ENST00000299886	NA	NA	NA	-0.314924
ENST00000299964	NA	NA	NA	-2.11388
ENST00000299977	NA	NA	NA	-0.339507
ENST00000299980	NA	NA	0.231967	NA
ENST00000300026	NA	NA	-1.25749	NA
ENST00000300030	NA	NA	0.416756	NA
ENST00000300035	NA	NA	-0.0249988	NA
ENST00000300056	NA	NA	NA	-2.93287
ENST00000300057	NA	NA	NA	-0.786388
ENST00000300061	NA	NA	NA	-1.27357
ENST00000300087	NA	NA	-0.17855	NA
ENST00000300093	NA	-0.622557	NA	NA
ENST00000300107	NA	NA	0.0671091	NA
ENST00000300113	NA	NA	NA	-0.211195
ENST00000300128	NA	NA	NA	-0.613018
ENST00000300131	NA	NA	NA	-1.00295
ENST00000300141	NA	NA	NA	-1.66182
ENST00000300151	NA	-1.57654	NA	NA
ENST00000300213	NA	NA	NA	0.584067
ENST00000300291	NA	NA	-0.419983	NA
ENST00000300408	NA	NA	-1.1568	NA
ENST00000300452	NA	NA	NA	0.137584
ENST00000300527	NA	NA	NA	-1.53207
ENST00000300584	NA	NA	NA	-1.3143
ENST00000300648	NA	NA	NA	-0.827714
ENST00000300651	NA	NA	NA	-1.65514
ENST00000300688	NA	1.11808	NA	NA
ENST00000300738	NA	-1.63192	NA	NA
ENST00000300784	NA	NA	NA	-0.945067
ENST00000300835	NA	NA	NA	-0.381565
ENST00000300870	NA	NA	NA	-1.13078
ENST00000300900	NA	NA	NA	-0.199547
ENST00000300917	NA	NA	NA	-0.314906
ENST00000300935	NA	-0.288598	NA	NA
ENST00000300976	NA	NA	NA	0.00839508
ENST00000301012	NA	NA	-1.25598	NA
ENST00000301019	NA	-0.0169931	NA	NA
ENST00000301057	NA	NA	NA	-1.7329
ENST00000301068	NA	NA	NA	0.149949
ENST00000301071	NA	NA	-1.38807	NA
ENST00000301072	NA	NA	-0.601789	NA
ENST00000301204	NA	NA	NA	-1.60304
ENST00000301242	NA	NA	NA	-0.368562
ENST00000301246	NA	NA	NA	0.368195
ENST00000301318	NA	NA	NA	-1.66008
ENST00000301329	NA	0.108367	NA	NA
ENST00000301364	NA	NA	-0.0685816	NA
ENST00000301452	NA	NA	NA	0.678235
ENST00000301457	NA	-0.0806977	NA	NA
ENST00000301458	NA	NA	-0.979615	NA
ENST00000301463	NA	NA	NA	0.148927
ENST00000301464	NA	NA	NA	0.224073
ENST00000301522	NA	NA	-0.681735	NA
ENST00000301587	NA	NA	0.157497	NA
ENST00000301634	NA	-0.45692	NA	NA
ENST00000301659	NA	NA	NA	0.138216
ENST00000301686	NA	NA	-0.547238	NA
ENST00000301727	NA	NA	NA	0.362467
ENST00000301729	NA	NA	0.345139	NA
ENST00000301738	NA	NA	-1.15208	NA
ENST00000301764	NA	-1.34839	NA	NA
ENST00000301765	NA	NA	NA	0.356309
ENST00000301788	NA	NA	-0.134744	NA
ENST00000301821	NA	NA	-0.45026	NA
ENST00000301831	NA	NA	NA	-0.477059
ENST00000301843	NA	NA	NA	-1.79634
ENST00000301905	NA	NA	NA	-1.45123
ENST00000301944	NA	NA	NA	-0.861162
ENST00000302188	NA	NA	NA	-0.335938
ENST00000302236	NA	NA	NA	-0.467003
ENST00000302243	NA	NA	-0.427119	NA
ENST00000302271	NA	NA	NA	0.597212
ENST00000302279	NA	NA	0.768098	NA
ENST00000302313	NA	NA	NA	0.402589
ENST00000302392	NA	NA	NA	-0.585721
ENST00000302422	NA	NA	NA	1.04517
ENST00000302445	NA	0.059732	NA	NA
ENST00000302450	NA	NA	NA	0.571744
ENST00000302495	NA	NA	NA	0.0806986
ENST00000302503	NA	NA	NA	-0.044454
ENST00000302516	NA	NA	-1.2882	NA
ENST00000302536	NA	NA	NA	0.136326
ENST00000302555	NA	NA	NA	0.121753
ENST00000302558	NA	NA	NA	-0.416679
ENST00000302586	NA	NA	NA	-0.888524
ENST00000302628	NA	NA	NA	0.156059
ENST00000302641	NA	NA	NA	-0.227569
ENST00000302746	NA	-0.0268713	NA	NA
ENST00000302763	NA	NA	-1.02148	NA
ENST00000302764	NA	NA	-2.84751	NA
ENST00000302783	NA	NA	NA	-0.173159
ENST00000302907	NA	NA	NA	0.0688518
ENST00000302917	NA	NA	NA	-0.594905
ENST00000302979	NA	-0.626757	NA	NA
ENST00000303068	NA	NA	NA	-0.163329
ENST00000303071	NA	NA	NA	0.140706
ENST00000303127	NA	NA	-0.542277	NA
ENST00000303142	NA	NA	NA	-0.0552293
ENST00000303236	NA	NA	NA	-1.56184
ENST00000303319	NA	NA	-2.31687	NA
ENST00000303372	NA	NA	NA	-0.435553
ENST00000303383	NA	NA	NA	0.0492036
ENST00000303436	NA	-1.00985	NA	NA
ENST00000303562	NA	NA	NA	-0.234669
ENST00000303721	NA	NA	NA	-0.45419
ENST00000303731	NA	NA	-1.33087	NA
ENST00000303775	NA	NA	NA	-0.952939
ENST00000303892	NA	NA	NA	0.147621
ENST00000303927	NA	NA	NA	-0.802358
ENST00000304031	NA	NA	NA	-0.477215
ENST00000304043	NA	NA	0.091659	NA
ENST00000304046	NA	NA	-1.43871	NA
ENST00000304061	NA	NA	NA	0.167067
ENST00000304129	NA	NA	NA	-0.649946
ENST00000304191	NA	NA	NA	0.648265
ENST00000304218	0.449182	NA	NA	NA
ENST00000304312	NA	NA	-0.266557	NA
ENST00000304330	NA	NA	NA	-0.925197
ENST00000304385	NA	NA	NA	0.268323
ENST00000304414	NA	-0.0425742	NA	NA
ENST00000304477	NA	NA	-1.16394	NA
ENST00000304478	NA	-0.27352	NA	NA
ENST00000304511	NA	NA	-1.96497	NA
ENST00000304523	NA	NA	NA	-2.16066
ENST00000304552	NA	NA	NA	-0.162086
ENST00000304568	NA	NA	NA	-0.131845
ENST00000304611	NA	NA	NA	0.600942
ENST00000304661	NA	NA	NA	-1.16504
ENST00000304786	NA	NA	NA	-0.931425
ENST00000304788	NA	NA	NA	-0.920441
ENST00000304800	NA	NA	-0.848206	NA
ENST00000304863	NA	NA	0.0737246	NA
ENST00000304874	NA	NA	NA	-1.38811
ENST00000304895	NA	NA	NA	-1.34041
ENST00000304979	NA	NA	0.754645	NA
ENST00000304992	NA	NA	NA	0.137252
ENST00000305046	NA	NA	NA	0.178812
ENST00000305105	NA	NA	-0.425469	NA
ENST00000305141	NA	NA	NA	-0.79901
ENST00000305188	NA	NA	NA	0.776049
ENST00000305218	NA	NA	-1.21436	NA
ENST00000305264	NA	-1.11727	NA	NA
ENST00000305286	NA	NA	NA	-0.102202
ENST00000305363	NA	NA	NA	0.592401
ENST00000305364	NA	NA	NA	-0.512583
ENST00000305494	NA	NA	-1.33338	NA
ENST00000305510	NA	NA	NA	-0.550012
ENST00000305533	NA	NA	-1.70705	NA
ENST00000305536	NA	NA	NA	0.190363
ENST00000305544	NA	NA	NA	-1.84832
ENST00000305560	NA	NA	NA	1.77524
ENST00000305596	NA	NA	-1.27149	NA
ENST00000305626	NA	NA	NA	0.501369
ENST00000305632	NA	NA	NA	-0.36375
ENST00000305641	NA	NA	NA	-0.419797
ENST00000305738	NA	NA	NA	-0.200873
ENST00000305768	NA	NA	NA	-0.987053
ENST00000305783	NA	NA	NA	-0.394378
ENST00000305784	NA	NA	0.0369698	NA
ENST00000305786	NA	NA	-0.903933	NA
ENST00000305817	NA	NA	NA	-0.807729
ENST00000305850	NA	NA	NA	-0.423855
ENST00000305866	NA	NA	NA	0.393081
ENST00000305885	NA	-1.33291	NA	NA
ENST00000305943	NA	NA	NA	-0.584421
ENST00000305949	NA	NA	NA	0.570508
ENST00000306014	NA	NA	-0.162765	NA
ENST00000306024	NA	-0.149582	NA	NA
ENST00000306071	NA	NA	NA	0.687049
ENST00000306077	NA	NA	NA	-1.01882
ENST00000306103	NA	NA	NA	-0.24804
ENST00000306108	NA	NA	NA	-0.0120141
ENST00000306121	NA	NA	NA	1.09068
ENST00000306185	NA	NA	-0.149473	NA
ENST00000306193	NA	NA	-2.25869	NA
ENST00000306200	NA	NA	NA	-0.0878774
ENST00000306336	NA	NA	NA	0.0947835
ENST00000306357	NA	NA	NA	-0.247525
ENST00000306368	NA	NA	-0.429412	NA
ENST00000306376	NA	NA	-2.26823	NA
ENST00000306384	NA	NA	NA	0.193521
ENST00000306406	NA	NA	NA	-0.30913
ENST00000306433	NA	NA	NA	-0.438451
ENST00000306442	NA	NA	NA	-1.66676
ENST00000306480	NA	NA	NA	-0.0130028
ENST00000306549	NA	NA	NA	-1.5621
ENST00000306601	NA	NA	NA	-0.416347
ENST00000306645	NA	NA	-1.2877	NA
ENST00000306708	NA	NA	NA	-0.91519
ENST00000306739	NA	NA	NA	0.389148
ENST00000306858	NA	NA	NA	-1.27585
ENST00000306869	NA	NA	NA	-0.451219
ENST00000306875	NA	NA	0.203737	NA
ENST00000306901	NA	NA	NA	-0.603766
ENST00000306954	NA	NA	NA	-1.32605
ENST00000306984	NA	NA	0.850812	NA
ENST00000306999	NA	NA	NA	-2.81138
ENST00000307142	NA	NA	NA	-1.49484
ENST00000307144	NA	NA	NA	-1.17525
ENST00000307149	NA	NA	NA	-1.11407
ENST00000307179	NA	NA	NA	-1.80961
ENST00000307194	NA	NA	NA	0.132011
ENST00000307201	NA	NA	NA	-0.415109
ENST00000307227	NA	NA	NA	0.0067277
ENST00000307305	NA	NA	NA	-1.39194
ENST00000307360	NA	NA	-0.771265	NA
ENST00000307365	NA	NA	NA	-1.8787
ENST00000307366	NA	NA	-1.25639	NA
ENST00000307428	NA	NA	NA	-1.18121
ENST00000307450	NA	NA	NA	-2.2923
ENST00000307503	NA	NA	NA	-0.998141
ENST00000307584	NA	NA	NA	0.988776
ENST00000307635	NA	NA	NA	-1.25368
ENST00000307712	NA	NA	NA	-2.43587
ENST00000307720	NA	-1.76121	NA	NA
ENST00000307731	NA	NA	NA	0.107777
ENST00000307746	NA	NA	NA	-0.757747
ENST00000307767	NA	NA	NA	-1.2054
ENST00000307771	NA	NA	NA	-0.504804
ENST00000307839	NA	NA	-0.155844	NA
ENST00000307851	NA	NA	NA	0.740707
ENST00000307877	NA	0.266905	NA	NA
ENST00000307886	NA	NA	NA	-0.363279
ENST00000307897	NA	NA	NA	-0.202704
ENST00000307961	NA	NA	0.448786	NA
ENST00000307980	NA	NA	NA	-0.58525
ENST00000308020	NA	NA	NA	-1.89531
ENST00000308022	NA	NA	NA	-0.412649
ENST00000308025	NA	NA	NA	0.2861
ENST00000308059	NA	NA	NA	-1.32524
ENST00000308086	NA	NA	NA	-1.03663
ENST00000308108	NA	NA	NA	0.211215
ENST00000308127	NA	NA	NA	-0.449537
ENST00000308159	NA	NA	-0.518703	NA
ENST00000308162	NA	NA	0.466711	NA
ENST00000308177	NA	NA	-1.23987	NA
ENST00000308275	NA	NA	NA	-0.472997
ENST00000308278	NA	NA	NA	-0.594351
ENST00000308302	NA	NA	NA	-0.15718
ENST00000308317	NA	-0.306049	NA	NA
ENST00000308330	NA	NA	NA	0.7903
ENST00000308360	NA	NA	NA	-0.0322187
ENST00000308482	NA	NA	NA	-0.669728
ENST00000308508	NA	NA	NA	-0.539599
ENST00000308521	NA	NA	NA	-0.932108
ENST00000308588	NA	NA	NA	-1.12683
ENST00000308683	NA	NA	-0.378111	NA
ENST00000308736	NA	NA	NA	0.578617
ENST00000308860	NA	NA	NA	0.0459486
ENST00000308868	NA	NA	NA	-0.143395
ENST00000308924	NA	NA	-0.254795	NA
ENST00000308982	NA	NA	NA	-0.668398
ENST00000308987	NA	NA	NA	-0.740443
ENST00000309032	NA	NA	NA	-0.99649
ENST00000309048	NA	NA	NA	-0.944339
ENST00000309061	NA	NA	NA	-1.40964
ENST00000309117	NA	NA	0.476492	NA
ENST00000309166	NA	NA	NA	-0.0216214
ENST00000309212	NA	NA	NA	0.171623
ENST00000309235	NA	-1.16073	NA	NA
ENST00000309241	NA	NA	NA	-0.516862
ENST00000309244	NA	NA	-0.316046	NA
ENST00000309324	NA	NA	NA	0.415543
ENST00000309328	NA	-0.367828	NA	NA
ENST00000309366	NA	NA	NA	-0.578222
ENST00000309377	NA	NA	NA	-0.852239
ENST00000309395	NA	NA	-1.32258	NA
ENST00000309424	NA	NA	NA	0.362047
ENST00000309428	NA	NA	NA	-0.261928
ENST00000309451	NA	NA	NA	-0.597159
ENST00000309522	NA	NA	NA	0.763566
ENST00000309546	NA	NA	NA	0.431083
ENST00000309558	NA	NA	NA	0.652107
ENST00000309594	NA	NA	-0.476896	NA
ENST00000309657	NA	NA	NA	-0.388794
ENST00000309660	NA	NA	NA	-0.865617
ENST00000309683	NA	NA	NA	-0.404956
ENST00000309737	NA	NA	NA	-0.822004
ENST00000309739	NA	NA	NA	-1.08279
ENST00000309777	NA	NA	NA	-0.198914
ENST00000309784	NA	NA	-1.87896	NA
ENST00000309794	NA	NA	NA	-0.293724
ENST00000309822	NA	NA	NA	0.2224
ENST00000309863	NA	NA	NA	0.400836
ENST00000309889	NA	NA	NA	-0.338822
ENST00000309922	NA	NA	0.202067	NA
ENST00000309971	NA	NA	NA	-0.240152
ENST00000309983	NA	NA	NA	-0.651401
ENST00000310015	NA	NA	-0.471548	NA
ENST00000310053	NA	NA	NA	-0.805369
ENST00000310054	NA	NA	0.232624	NA
ENST00000310092	NA	NA	-0.352176	NA
ENST00000310109	NA	NA	NA	-1.0321
ENST00000310118	NA	NA	-0.16888	NA
ENST00000310193	NA	NA	NA	-0.603856
ENST00000310256	NA	NA	NA	0.181783
ENST00000310331	NA	NA	NA	-0.385455
ENST00000310373	NA	NA	NA	-0.265287
ENST00000310380	NA	NA	NA	-1.32478
ENST00000310430	NA	NA	NA	-0.88607
ENST00000310442	NA	NA	NA	-0.837061
ENST00000310455	NA	NA	NA	-0.664185
ENST00000310496	NA	NA	NA	-0.714982
ENST00000310528	NA	NA	-0.208552	NA
ENST00000310571	NA	NA	NA	-0.803245
ENST00000310597	NA	NA	NA	-0.649272
[truncated: 3,511 more rows]

## Sheet: Ext.Fig.8f
Position(mm)	HEK293i_WT	HEK293i_2.5m_HAR
0	0.264042	4.25738
0.04	1.69432	4.56286
0.07	3.83327	4.24523
0.11	3.86523	4.33589
0.15	4.01066	4.3532
0.18	4.11822	4.39246
0.22	4.21948	4.37695
0.26	4.34268	4.40728
0.3	4.41858	4.44535
0.34	4.48102	4.44723
0.38	4.49545	4.45576
0.41	4.5028	4.48138
0.45	4.5026	4.50971
0.49	4.5039	4.53467
0.53	4.52715	4.55963
0.56	4.52761	4.57934
0.6	4.54115	4.59616
0.64	4.55264	4.61065
0.68	4.60472	4.62646
0.71	4.63615	4.64422
0.75	4.64551	4.6676
0.79	4.65176	4.68888
0.83	4.65384	4.70216
0.87	4.67605	4.70496
0.91	4.68646	4.73518
0.94	4.67631	4.75806
0.98	4.67872	4.77626
1.02	4.68888	4.78815
1.06	4.70619	4.80311
1.1	4.71878	4.81746
1.14	4.73224	4.841
1.17	4.74468	4.83472
1.21	4.75051	4.84113
1.25	4.76386	4.85146
1.29	4.78263	4.8488
1.32	4.79294	4.85259
1.36	4.80276	4.84691
1.4	4.81342	4.84192
1.44	4.8183	4.82899
1.48	4.83335	4.82188
1.51	4.8371	4.80726
1.55	4.84435	4.79382
1.59	4.85169	4.78111
1.63	4.85846	4.75976
1.66	4.86738	4.74252
1.7	4.87363	4.72022
1.74	4.87741	4.69964
1.78	4.87767	4.68499
1.82	4.87773	4.65288
1.86	4.87119	4.62092
1.89	4.8606	4.5951
1.93	4.8494	4.56501
1.97	4.84085	4.53936
2.01	4.83484	4.51416
2.05	4.82547	4.49602
2.08	4.81389	4.47838
2.12	4.80075	4.42952
2.16	4.78399	4.39165
2.2	4.77139	4.35352
2.24	4.75668	4.31934
2.27	4.72938	4.28581
2.31	4.70434	4.2476
2.35	4.6737	4.21305
2.39	4.64756	4.1784
2.42	4.61815	4.14537
2.46	4.58541	4.11511
2.5	4.55602	4.07093
2.54	4.51638	4.03066
2.58	4.49011	3.9928
2.62	4.46579	3.95517
2.65	4.4261	3.91499
2.69	4.391	3.87336
2.73	4.34526	3.83561
2.76	4.30872	3.80005
2.8	4.27583	3.807
2.84	4.23341	3.77779
2.88	4.19306	3.69011
2.92	4.15312	3.64678
2.96	4.12027	3.61764
3	4.09211	3.5803
3.03	4.05081	3.54572
3.07	4.00442	3.51969
3.11	3.95891	3.48004
3.15	3.92293	3.44326
3.18	3.88983	3.40891
3.22	3.85111	3.3717
3.26	3.80709	3.33663
3.3	3.75503	3.29663
3.33	3.71877	3.25905
3.38	3.67647	3.21802
3.41	3.63033	3.18935
3.45	3.59723	3.15202
3.49	3.55974	3.12196
3.52	3.53012	3.08562
3.56	3.50168	3.05029
3.6	3.45444	3.01702
3.64	3.42349	2.984
3.67	3.38093	2.95344
3.72	3.35006	2.92009
3.76	3.30854	2.89097
3.79	3.26988	2.86989
3.83	3.23694	2.84286
3.87	3.20903	2.81739
3.91	3.17801	2.79076
3.94	3.13991	2.75456
3.98	3.09133	2.70678
4.02	3.05515	2.66227
4.06	3.02437	2.6258
4.09	2.99876	2.57087
4.13	2.96065	2.53102
4.17	2.9085	2.49382
4.21	2.87068	2.4463
4.25	2.83028	2.40821
4.28	2.80239	2.36861
4.32	2.76282	2.33764
4.36	2.71826	2.30777
4.4	2.69107	2.25741
4.44	2.64943	2.22881
4.47	2.62695	2.19015
4.51	2.60207	2.15727
4.55	2.55299	2.12523
4.59	2.52395	2.08345
4.63	2.4757	2.05321
4.67	2.44439	2.01375
4.7	2.41339	1.98362
4.74	2.36796	1.94908
4.78	2.33106	1.90857
4.82	2.28599	1.88027
4.85	2.25647	1.84492
4.89	2.22694	1.81494
4.93	2.17851	1.77594
4.97	2.1443	1.73016
5.01	2.10342	1.69256
5.04	2.07165	1.65569
5.08	2.04274	1.6305
5.12	2.00112	1.59671
5.16	1.96565	1.55603
5.2	1.91786	1.52757
5.24	1.88	1.50106
5.27	1.86013	1.47368
5.31	1.82039	1.44799
5.35	1.79114	1.41038
5.39	1.75108	1.38395
5.42	1.7181	1.35244
5.47	1.69762	1.32084
5.51	1.66156	1.28985
5.55	1.61271	1.26647
5.59	1.57804	1.23482
5.63	1.54568	1.21367
5.67	1.51354	1.1856
5.7	1.49935	1.16089
5.74	1.45989	1.14023
5.78	1.43356	1.11516
5.82	1.40383	1.09469
5.86	1.37858	1.07586
5.89	1.34798	1.0493
5.93	1.32265	1.02655
5.97	1.29835	1.00707
6.01	1.27054	0.988919
6.05	1.24973	0.971163
6.08	1.22466	0.95231
6.12	1.19608	0.931342
6.16	1.17436	0.918808
6.2	1.15344	0.906862
6.24	1.13569	0.882344
6.27	1.11237	0.867
6.31	1.0929	0.853543
6.35	1.08117	0.837692
6.39	1.05668	0.823912
6.42	1.03592	0.808729
6.46	1.01912	0.795074
6.5	0.995763	0.779265
6.54	0.975298	0.770864
6.58	0.961216	0.758599
6.62	0.942137	0.739301
6.65	0.923715	0.726272
6.69	0.912722	0.714156
6.73	0.892054	0.703524
6.77	0.874684	0.692064
6.8	0.859831	0.677553
6.84	0.840522	0.665218
6.88	0.82419	0.653342
6.92	0.81204	0.644899
6.96	0.800718	0.636443
6.99	0.785356	0.626255
7.03	0.769431	0.615633
7.07	0.75642	0.608625
7.11	0.743331	0.600154
7.14	0.731474	0.593401
7.18	0.722024	0.580411
7.22	0.71264	0.57202
7.26	0.69751	0.563692
7.3	0.686053	0.55537
7.34	0.675248	0.549196
7.37	0.662188	0.539019
7.41	0.650964	0.531203
7.45	0.636375	0.523603
7.49	0.62905	0.517416
7.53	0.618804	0.50979
7.56	0.608034	0.502924
7.6	0.602247	0.492715
7.64	0.589185	0.484444
7.68	0.578761	0.478858
7.72	0.571603	0.474656
7.75	0.563124	0.466119
7.79	0.551767	0.458057
7.83	0.5417	0.453342
7.87	0.534783	0.446554
7.9	0.527204	0.444819
7.94	0.520153	0.443514
7.98	0.512564	0.438102
8.02	0.503243	0.430862
8.06	0.495451	0.42336
8.09	0.488548	0.422752
8.13	0.486161	0.418554
8.17	0.48041	0.410355
8.21	0.468362	0.403715
8.24	0.459437	0.39834
8.28	0.453608	0.396213
8.32	0.447708	0.3911
8.36	0.442118	0.385358
8.4	0.432484	0.380748
8.44	0.426495	0.374902
8.47	0.420389	0.372974
8.51	0.414044	0.367995
8.55	0.411981	0.362338
8.59	0.402525	0.357429
8.63	0.398393	0.353124
8.67	0.39101	0.350951
8.7	0.386029	0.346294
8.74	0.379302	0.341588
8.78	0.373506	0.337238
8.82	0.368241	0.333911
8.86	0.361923	0.33226
8.89	0.358471	0.328672
8.93	0.354054	0.324847
8.97	0.348416	0.321183
9.01	0.343191	0.320407
9.04	0.338671	0.319199
9.08	0.33667	0.31245
9.12	0.330991	0.308339
9.16	0.324669	0.305031
9.2	0.321194	0.302629
9.23	0.315259	0.29905
9.27	0.311235	0.29439
9.31	0.306167	0.291273
9.35	0.298237	0.287368
9.39	0.294224	0.284804
9.43	0.29044	0.281425
9.48	0.284208	0.279193
9.51	0.282085	0.275609
9.55	0.277002	0.271542
9.59	0.274213	0.267245
9.63	0.27004	0.265257
9.67	0.265135	0.26114
9.7	0.261217	0.262724
9.74	0.256518	0.259166
9.78	0.25481	0.252044
9.82	0.252075	0.251143
9.86	0.248939	0.248414
9.9	0.244645	0.244365
9.93	0.240232	0.246401
9.97	0.237468	0.248676
10.01	0.234445	0.241146
10.05	0.231267	0.237433
10.09	0.229913	0.233774
10.12	0.22457	0.232332
10.16	0.222036	0.227633
10.2	0.218077	0.226194
10.24	0.214059	0.223356
10.27	0.211497	0.221192
10.31	0.206422	0.222493
10.35	0.206033	0.218315
10.39	0.205432	0.217123
10.43	0.201552	0.213181
10.46	0.200313	0.212028
10.5	0.194605	0.213279
10.54	0.19258	0.204192
10.58	0.190723	0.220678
10.62	0.188618	0.200988
10.65	0.186968	0.198915
10.69	0.181959	0.201312
10.73	0.181359	0.197859
10.77	0.179911	0.193079
10.81	0.178529	0.192731
10.85	0.177626	0.191831
10.88	0.173593	0.190979
10.92	0.171774	0.18955
10.96	0.170481	0.189556
11	0.169046	0.187473
11.04	0.167878	0.186146
11.07	0.164636	0.185532
11.11	0.163653	0.180198
11.15	0.160557	0.181546
11.19	0.159634	0.178729
11.22	0.159354	0.175956
11.26	0.154224	0.176176
11.3	0.153686	0.172465
11.34	0.150951	0.175445
11.38	0.1499	0.173582
11.41	0.151077	0.18709
11.45	0.14751	0.17812
11.49	0.152348	0.17383
11.53	0.144311	0.17468
11.57	0.142568	0.173652
11.61	0.14194	0.172263
11.64	0.139577	0.168636
11.68	0.141211	0.167316
11.72	0.136379	0.167127
11.75	0.135617	0.166721
11.79	0.134468	0.164884
11.83	0.132638	0.162852
11.87	0.130753	0.162244
11.91	0.12953	0.163419
11.95	0.128215	0.161492
11.98	0.127236	0.160966
12.02	0.124527	0.15869
12.06	0.12375	0.155691
12.1	0.121819	0.156579
12.14	0.12164	0.15402
12.17	0.119483	0.150192
12.21	0.116651	0.148203
12.25	0.114691	0.14723
12.29	0.113909	0.14869
12.33	0.11205	0.146151
12.36	0.110847	0.143838
12.4	0.10923	0.142795
12.44	0.108401	0.141507
12.48	0.107365	0.141896
12.52	0.106139	0.13879
12.55	0.104759	0.136539
12.59	0.103358	0.134523
12.63	0.101351	0.13394
12.67	0.100841	0.133932
12.7	0.100868	0.131504
12.74	0.099348	0.129968
12.78	0.0978	0.128706
12.82	0.096444	0.127769
12.86	0.095258	0.129902
12.89	0.094713	0.127736
12.93	0.094169	0.126661
12.97	0.092619	0.12628
13.01	0.091601	0.124229
13.05	0.091311	0.124193
13.09	0.093334	0.121753
13.12	0.088784	0.11955
13.16	0.08664	0.119541
13.2	0.086312	0.117517
13.24	0.085145	0.118424
13.28	0.084181	0.116823
13.32	0.084037	0.115021
13.36	0.082032	0.115685
13.4	0.081776	0.112925
13.44	0.081153	0.114407
13.48	0.081431	0.112479
13.51	0.080702	0.110763
13.55	0.078042	0.110657
13.59	0.077962	0.109178
13.63	0.077419	0.10882
13.66	0.077974	0.109636
13.7	0.077033	0.106544
13.74	0.076212	0.106215
13.78	0.074768	0.106332
13.82	0.073545	0.106461
13.86	0.073422	0.106239
13.89	0.073418	0.106012
13.93	0.072546	0.106451
13.97	0.071611	0.101402
14.01	0.070373	0.102507
14.05	0.070567	0.101393
14.08	0.070911	0.100036
14.12	0.069681	0.099501
14.16	0.068501	0.095726
14.2	0.067214	0.098705
14.23	0.067208	0.099976
14.27	0.067421	0.098853
14.31	0.066402	0.098131
14.35	0.066085	0.096252
14.39	0.06501	0.09647
14.42	0.064428	0.096168
14.46	0.063419	0.096077
14.5	0.063302	0.093674
14.54	0.062686	0.092642
14.57	0.062322	0.093182
14.62	0.061979	0.092079
14.65	0.061135	0.092088
14.69	0.060637	0.09045
14.73	0.060018	0.088804
14.77	0.059329	0.090192
14.8	0.059126	0.089447
14.84	0.058122	0.090596
14.88	0.057196	0.089117
14.92	0.056715	0.086045
14.96	0.057221	0.088434
15	0.056364	0.087847
15.03	0.055336	0.085066
15.07	0.054537	0.083734
15.11	0.054044	0.082171
15.15	0.053526	0.083566
15.18	0.052775	0.082864
15.22	0.052496	0.081942
15.26	0.052033	0.081381
15.3	0.051392	0.081056
15.33	0.050889	0.081232
15.38	0.050095	0.078727
15.41	0.049509	0.077845
15.45	0.048797	0.076989
15.49	0.048441	0.075357
15.53	0.04817	0.07532
15.56	0.048001	0.07277
15.6	0.047488	0.07234
15.64	0.046485	0.071773
15.68	0.04597	0.070345
15.71	0.044791	0.073195
15.76	0.044582	0.072433
15.79	0.044394	0.072995
15.83	0.043845	0.072982
15.87	0.043474	0.069554
15.9	0.042578	0.070634
15.94	0.042597	0.067521
15.98	0.042295	0.066592
16.02	0.041205	0.066883
16.05	0.041145	0.065263
16.1	0.040388	0.066784
16.13	0.040611	0.066365
16.17	0.040783	0.066403
16.21	0.039711	0.066929
16.25	0.039216	0.06609
16.28	0.038708	0.069154
16.32	0.038812	0.069165
16.36	0.038547	0.065893
16.4	0.037973	0.065489
16.43	0.037599	0.064769
16.47	0.037073	0.063801
16.51	0.037413	0.062145
16.55	0.037634	0.06135
16.59	0.037065	0.060583
16.63	0.036371	0.060771
16.66	0.035442	0.061784
16.7	0.035466	0.060835
16.74	0.035615	0.061781
16.78	0.035672	0.06217
16.81	0.03529	0.061341
16.85	0.034778	0.06182
16.89	0.035068	0.059245
16.93	0.035433	0.058176
16.97	0.034967	0.058074
17	0.034881	0.056888
17.04	0.035003	0.057531
17.08	0.034531	0.057602
17.12	0.034855	0.057881
17.16	0.034777	0.057764
17.2	0.035052	0.059092
17.24	0.035268	0.059084
17.28	0.035133	0.058533
17.32	0.035775	0.058927
17.36	0.03597	0.058501
17.39	0.037078	0.057775
17.43	0.03743	0.057555
17.47	0.037619	0.057176
17.51	0.038268	0.057733
17.54	0.0389	0.058564
17.58	0.039736	0.058081
17.62	0.040544	0.060463
17.66	0.041562	0.06044
17.7	0.043257	0.062248
17.74	0.044222	0.063545
17.77	0.045508	0.064653
17.81	0.046987	0.066011
17.85	0.048717	0.067527
17.89	0.050506	0.069859
17.92	0.051693	0.072063
17.97	0.053775	0.073553
18	0.056513	0.076705
18.04	0.058539	0.079524
18.08	0.060223	0.083788
18.12	0.062504	0.086749
18.15	0.065328	0.089641
18.19	0.068015	0.094046
18.23	0.070462	0.09722
18.27	0.072762	0.101669
18.3	0.075636	0.105312
18.34	0.077935	0.108676
18.38	0.080306	0.11274
18.42	0.083301	0.115858
18.46	0.085445	0.119005
18.49	0.088292	0.123864
18.53	0.090666	0.126128
18.57	0.0925	0.134032
18.61	0.094314	0.138289
18.65	0.096254	0.144119
18.68	0.099342	0.150143
18.72	0.101106	0.152915
18.76	0.102825	0.158158
18.8	0.105586	0.161487
18.84	0.106718	0.164148
18.87	0.108454	0.168695
18.91	0.109665	0.170196
18.95	0.110318	0.17479
18.99	0.1112	0.177893
19.03	0.111848	0.180255
19.07	0.113166	0.183823
19.1	0.113155	0.184408
19.14	0.11348	0.187224
19.18	0.113936	0.188189
19.22	0.114264	0.189797
19.25	0.113999	0.190092
19.29	0.113324	0.189856
19.33	0.112932	0.189951
19.37	0.11208	0.188925
19.4	0.111847	0.189188
19.44	0.111334	0.187563
19.48	0.110074	0.185905
19.52	0.108436	0.186645
19.56	0.107105	0.183842
19.59	0.106372	0.183662
19.63	0.105056	0.182085
19.67	0.103623	0.178826
19.71	0.10201	0.177982
19.75	0.100634	0.173326
19.79	0.099364	0.170967
19.82	0.097124	0.168311
19.86	0.09544	0.163957
19.9	0.09342	0.161325
19.94	0.091215	0.157557
19.97	0.089598	0.155172
20.01	0.087475	0.15147
20.05	0.085788	0.148629
20.09	0.083616	0.145094
20.13	0.081641	0.14179
20.16	0.079554	0.13944
20.2	0.077488	0.134645
20.24	0.076843	0.13188
20.28	0.074194	0.127433
20.32	0.07268	0.123559
20.35	0.070893	0.120904
20.39	0.068973	0.115961
20.43	0.067413	0.114197
20.47	0.065879	0.111157
20.5	0.064471	0.107842
20.54	0.063085	0.106114
20.58	0.06111	0.103749
20.62	0.059828	0.100984
20.66	0.058581	0.098195
20.7	0.057302	0.095546
20.73	0.056071	0.093424
20.77	0.054347	0.090859
20.81	0.053381	0.089001
20.85	0.052266	0.086225
20.89	0.05126	0.08468
20.92	0.050136	0.08397
20.96	0.048448	0.081593
21	0.047697	0.079812
21.04	0.046698	0.078217
21.08	0.045671	0.076798
21.11	0.044617	0.075525
21.16	0.043691	0.072818
21.2	0.042655	0.071041
21.24	0.042234	0.06918
21.28	0.041556	0.067552
21.32	0.040848	0.067072
21.35	0.039901	0.066332
21.39	0.039276	0.063327
21.43	0.038794	0.064094
21.47	0.037916	0.06253
21.5	0.037252	0.062821
21.54	0.036146	0.062343
21.58	0.035713	0.060309
21.62	0.035181	0.060463
21.66	0.034358	0.058709
21.69	0.03416	0.058317
21.73	0.033426	0.057438
21.77	0.03296	0.055631
21.81	0.032776	0.055442
21.85	0.032024	0.054417
21.88	0.031758	0.054075
21.92	0.030845	0.054319
21.96	0.030627	0.052565
22	0.0302	0.052382
22.04	0.029679	0.051545
22.07	0.029844	0.051313
22.11	0.028822	0.051006
22.15	0.02843	0.049805
22.19	0.028422	0.04816
22.22	0.028051	0.047744
22.26	0.027748	0.047795
22.3	0.026978	0.046847
22.34	0.027152	0.046254
22.38	0.02684	0.046274
22.42	0.026051	0.045752
22.46	0.026211	0.045782
22.49	0.025411	0.045961
22.53	0.025064	0.045123
22.57	0.0247	0.045668
22.61	0.024418	0.044281
22.64	0.024843	0.043472
22.68	0.023838	0.044191
22.72	0.024087	0.042721
22.76	0.024092	0.043046
22.8	0.023971	0.042407
22.83	0.023679	0.04235
22.87	0.023211	0.042497
22.91	0.023025	0.041957
22.95	0.022831	0.041695
22.99	0.022628	0.040496
23.02	0.022341	0.041337
23.06	0.022061	0.040791
23.1	0.02198	0.039567
23.14	0.021992	0.039667
23.18	0.021911	0.037268
23.21	0.021699	0.037908
23.25	0.021641	0.038194
23.29	0.02137	0.03801
23.33	0.021073	0.038842
23.36	0.021141	0.037994
23.4	0.020961	0.03997
23.44	0.020489	0.041947
23.48	0.020055	0.042319
23.52	0.020462	0.043431
23.55	0.020117	0.043294
23.59	0.019803	0.043329
23.63	0.019757	0.04323
23.67	0.019941	0.042819
23.71	0.020043	0.042543
23.74	0.019775	0.042639
23.78	0.020015	0.043212
23.82	0.019454	0.043017
23.86	0.019391	0.043189
23.9	0.01955	0.042333
23.93	0.019019	0.042174
23.97	0.01938	0.042411
24.01	0.019378	0.041679
24.05	0.019197	0.041862
24.08	0.019411	0.040954
24.13	0.019202	0.040562
24.16	0.019416	0.041057
24.2	0.018924	0.041249
24.24	0.01914	0.040435
24.28	0.019133	0.04065
24.31	0.018699	0.040468
24.35	0.018924	0.04112
24.39	0.018433	0.04158
24.43	0.018449	0.04109
24.46	0.018611	0.041005
24.5	0.018238	0.04021
24.54	0.019007	0.04043
24.58	0.018606	0.040987
24.62	0.018847	0.040252
24.66	0.019285	0.040243
24.7	0.019094	0.040344
24.73	0.019498	0.040826
24.77	0.019011	0.041789
24.81	0.019435	0.041377
24.84	0.019303	0.041358
24.88	0.019478	0.041387
24.92	0.019831	0.041777
24.96	0.019738	0.042416
25	0.01993	0.042243
25.04	0.020013	0.041857
25.08	0.020721	0.04121
25.12	0.021052	0.042057
25.16	0.020791	0.042725
25.2	0.021624	0.043197
25.23	0.021298	0.04409
25.27	0.024935	0.044001
25.31	0.023881	0.045562
25.35	0.022159	0.046871
25.38	0.024266	0.046331
25.42	0.026011	0.047264
25.46	0.026981	0.046564
25.5	0.029153	0.047531
25.54	0.030372	0.049002
25.58	0.031552	0.049425
25.61	0.033706	0.051515
25.65	0.035672	0.052935
25.69	0.037986	0.054798
25.73	0.039332	0.057583
25.76	0.042193	0.060093
25.8	0.045392	0.062358
25.84	0.048339	0.065068
25.88	0.052246	0.068291
25.92	0.055265	0.071745
25.96	0.059029	0.075458
25.99	0.063918	0.079253
26.03	0.06782	0.08344
26.07	0.072613	0.087877
26.1	0.077804	0.093707
26.14	0.082735	0.09837
26.18	0.087847	0.104403
26.22	0.092974	0.110531
26.26	0.099323	0.117707
26.3	0.103832	0.125532
26.33	0.108959	0.131662
26.37	0.116132	0.139532
26.41	0.122226	0.146324
26.45	0.12885	0.153746
26.48	0.135006	0.162384
26.52	0.141537	0.169105
26.56	0.148266	0.178272
26.6	0.153611	0.18645
26.64	0.159855	0.195858
26.68	0.164913	0.205033
26.71	0.171048	0.212881
26.75	0.176402	0.220677
26.79	0.180936	0.227997
26.83	0.186272	0.236347
26.86	0.190205	0.24406
26.9	0.194079	0.250198
26.94	0.197507	0.25626
26.98	0.200899	0.262019
27.02	0.203616	0.267503
27.06	0.205052	0.273368
27.09	0.206939	0.278187
27.13	0.207977	0.282815
27.17	0.208345	0.286581
27.21	0.209309	0.290849
27.24	0.210056	0.295015
27.28	0.209253	0.296422
27.32	0.208607	0.297226
27.36	0.208038	0.298571
27.4	0.206918	0.298935
27.44	0.204736	0.299742
27.47	0.203064	0.299208
27.51	0.201241	0.298038
27.55	0.198437	0.296293
27.59	0.195884	0.294774
27.62	0.192836	0.293434
27.66	0.189871	0.290274
27.7	0.186879	0.287497
27.74	0.183491	0.28428
27.78	0.180364	0.281537
27.82	0.176689	0.278458
27.85	0.173389	0.273857
27.89	0.169728	0.269983
27.93	0.166681	0.26558
27.96	0.163141	0.261771
28	0.15947	0.257828
28.04	0.156186	0.253332
28.08	0.152457	0.249505
28.12	0.149485	0.245107
28.16	0.146073	0.242215
28.19	0.142499	0.238772
28.23	0.139305	0.234386
28.27	0.13667	0.230967
28.31	0.133883	0.226566
28.35	0.131417	0.223448
28.39	0.12844	0.22002
28.42	0.126802	0.215841
28.46	0.124834	0.21325
28.5	0.122832	0.210282
28.54	0.120986	0.207833
28.57	0.117621	0.205704
28.61	0.116195	0.203649
28.65	0.113971	0.201019
28.69	0.112205	0.198832
28.73	0.110699	0.197428
28.76	0.108885	0.195091
28.8	0.107299	0.193292
28.84	0.105867	0.191619
28.88	0.105204	0.190262
28.92	0.103748	0.188839
28.95	0.102634	0.187953
29	0.101466	0.18692
29.04	0.099782	0.186359
29.08	0.098785	0.185652
29.12	0.09779	0.185056
29.16	0.095887	0.184842
29.2	0.094452	0.184166
29.24	0.094287	0.184594
29.28	0.092998	0.183596
29.31	0.092646	0.183212
29.35	0.091852	0.183313
29.39	0.091214	0.182645
29.43	0.091466	0.183764
29.46	0.090468	0.183524
29.5	0.089969	0.184386
29.54	0.088823	0.185152
29.58	0.088572	0.185625
29.62	0.088121	0.186446
29.65	0.087326	0.186669
29.69	0.087051	0.187886
29.73	0.08658	0.188976
29.77	0.086304	0.189728
29.81	0.085816	0.190549
29.84	0.085397	0.191642
29.88	0.085045	0.192911
29.92	0.084536	0.194855
29.96	0.08452	0.196077
29.99	0.084126	0.197929
30.03	0.083407	0.199429
30.07	0.082849	0.201936
30.11	0.082301	0.204488
30.15	0.081505	0.206198
30.18	0.081253	0.207817
30.22	0.08105	0.20914
30.26	0.081777	0.211233
30.3	0.082067	0.213564
30.34	0.081561	0.215694
30.38	0.081909	0.218028
30.41	0.081666	0.220284
30.45	0.081811	0.223359
30.49	0.082096	0.226477
30.53	0.081974	0.228795
30.56	0.081899	0.231218
30.6	0.081851	0.23323
30.64	0.082427	0.236411
30.68	0.082732	0.240017
30.72	0.082765	0.242253
30.75	0.083181	0.244774
30.79	0.083392	0.247178
30.83	0.083744	0.249791
30.87	0.083946	0.253592
30.9	0.084474	0.25641
30.94	0.084949	0.259866
30.98	0.084666	0.262297
31.02	0.085528	0.266277
31.06	0.085867	0.27063
31.1	0.08609	0.273984
31.13	0.086543	0.277356
31.17	0.086717	0.279802
31.21	0.088367	0.283042
31.25	0.088512	0.286465
31.29	0.089768	0.289316
31.32	0.091106	0.293335
31.36	0.091712	0.296322
31.4	0.092748	0.300488
31.44	0.093265	0.304831
31.48	0.094335	0.309147
31.51	0.095288	0.313436
31.55	0.096098	0.316585
31.59	0.097679	0.320799
31.63	0.099335	0.324456
31.67	0.100522	0.32861
31.7	0.102156	0.332651
31.74	0.104244	0.336895
31.78	0.106735	0.341433
31.82	0.107784	0.346181
31.86	0.110339	0.351214
31.89	0.113115	0.356801
31.93	0.11625	0.362581
31.97	0.11957	0.369885
32.01	0.123052	0.37763
32.04	0.127275	0.38556
32.08	0.132843	0.395553
32.12	0.138812	0.405868
32.16	0.145856	0.417411
32.2	0.153246	0.430927
32.23	0.162676	0.445144
32.27	0.172919	0.462415
32.31	0.183654	0.48185
32.35	0.195625	0.504822
32.39	0.207817	0.529983
32.42	0.221404	0.556163
32.46	0.236588	0.584666
32.5	0.251814	0.61444
32.54	0.267813	0.647848
32.58	0.283861	0.683747
32.61	0.300142	0.719172
32.65	0.316518	0.755595
32.69	0.332891	0.793662
32.73	0.349016	0.831803
32.77	0.363723	0.870445
32.81	0.37927	0.906422
32.84	0.39398	0.943847
32.88	0.40831	0.979429
32.92	0.4205	1.01788
32.96	0.434468	1.05531
33	0.444773	1.08623
33.04	0.454389	1.11183
33.08	0.464021	1.1342
33.12	0.470534	1.15556
33.16	0.475311	1.1777
33.2	0.479303	1.19115
33.23	0.481871	1.20589
33.27	0.48431	1.2156
33.31	0.485138	1.22472
33.35	0.485976	1.23484
33.38	0.483687	1.23775
33.42	0.481424	1.23952
33.46	0.478751	1.23851
33.5	0.475078	1.23794
33.54	0.470559	1.23541
33.58	0.465356	1.22834
33.61	0.458689	1.22246
33.65	0.451356	1.21293
33.69	0.444541	1.20196
33.73	0.437561	1.19058
33.76	0.42834	1.17811
33.8	0.418994	1.16451
33.84	0.409212	1.15138
33.88	0.400804	1.13849
33.92	0.391976	1.12606
33.95	0.383105	1.10919
33.99	0.374576	1.09424
34.03	0.36313	1.07797
34.07	0.353647	1.06254
34.11	0.345759	1.04449
34.15	0.337413	1.02249
34.18	0.328524	1.00579
34.22	0.318209	0.987237
34.26	0.309455	0.968483
34.29	0.301292	0.950029
34.34	0.294594	0.9304
34.37	0.286708	0.91207
34.41	0.277711	0.89321
34.45	0.271622	0.874383
34.49	0.265314	0.855321
34.52	0.26002	0.836622
34.56	0.252879	0.819682
34.6	0.246257	0.803013
34.64	0.241351	0.78709
34.68	0.236822	0.76896
34.72	0.232174	0.7516
34.75	0.227326	0.737713
34.79	0.221291	0.723106
34.83	0.217779	0.709329
34.87	0.213168	0.694186
34.91	0.207542	0.679591
34.94	0.203803	0.667904
34.98	0.199914	0.65588
35.02	0.197028	0.643219
35.06	0.193721	0.630585
35.09	0.191675	0.619918
35.13	0.188705	0.609154
35.17	0.185401	0.59893
35.21	0.18414	0.587822
35.25	0.179586	0.577145
35.29	0.17735	0.56785
35.32	0.174238	0.558412
35.36	0.171459	0.549213
35.4	0.169499	0.539566
35.44	0.167136	0.530388
35.47	0.16515	0.522267
35.51	0.162703	0.513794
35.55	0.160218	0.505748
35.59	0.158526	0.497948
35.62	0.15592	0.490774
35.66	0.154119	0.483603
35.7	0.152772	0.47601
35.74	0.15041	0.468498
35.78	0.148411	0.461615
35.81	0.145452	0.45357
35.85	0.143181	0.447132
35.89	0.141291	0.440269
35.93	0.138637	0.432781
35.97	0.138334	0.426751
36	0.136596	0.419498
36.04	0.13552	0.414093
36.08	0.134815	0.407099
36.12	0.132893	0.400741
36.15	0.132054	0.395267
36.19	0.12928	0.388712
36.23	0.128203	0.383639
36.27	0.126558	0.377725
36.31	0.124362	0.371943
36.34	0.123672	0.366177
36.38	0.122005	0.36059
36.42	0.120757	0.35669
36.46	0.119146	0.351386
36.5	0.117484	0.346243
36.53	0.116597	0.341823
36.57	0.114883	0.337527
36.61	0.114124	0.333905
36.65	0.113252	0.328902
36.69	0.110895	0.324464
36.72	0.109212	0.320663
36.76	0.107803	0.314982
36.8	0.106297	0.312206
36.84	0.104721	0.307956
36.88	0.10307	0.302266
36.94	0.102985	0.297494
36.98	0.101238	0.293316
37.01	0.100028	0.290851
37.05	0.099573	0.286898
37.09	0.098311	0.282623
37.13	0.096901	0.278808
37.17	0.095608	0.274585
37.2	0.096903	0.272501
37.24	0.102294	0.269136
37.28	0.091901	0.265098
37.32	0.090641	0.261968
37.35	0.089481	0.258301
37.39	0.088867	0.255612
37.43	0.088148	0.253031
37.47	0.087351	0.249698
37.51	0.086225	0.246787
37.55	0.085318	0.243468
37.58	0.084584	0.24247
37.62	0.083628	0.239895
37.66	0.082327	0.236663
37.7	0.081856	0.234389
37.73	0.080426	0.231535
37.77	0.079061	0.230224
37.81	0.078296	0.226728
37.85	0.077018	0.223911
37.88	0.076316	0.221731
37.92	0.075419	0.218516
37.96	0.075049	0.217521
38	0.074743	0.214074
38.04	0.073687	0.211414
38.08	0.073504	0.209693
38.12	0.072806	0.207326
38.15	0.072001	0.205724
38.19	0.071114	0.203085
38.23	0.069962	0.201289
38.27	0.069533	0.199024
38.3	0.069098	0.197206
38.34	0.06893	0.195942
38.38	0.06806	0.193457
38.42	0.067208	0.191793
38.46	0.067056	0.190016
38.49	0.06635	0.188728
38.53	0.065853	0.18834
38.57	0.065098	0.185588
38.61	0.064163	0.184063
38.65	0.063706	0.182544
38.68	0.062437	0.180722
38.72	0.06169	0.179987
38.76	0.06104	0.177558
38.8	0.059923	0.175805
38.84	0.059921	0.174021
38.87	0.059735	0.171791
38.91	0.059412	0.171369
38.95	0.059068	0.169025
38.99	0.058408	0.167468
39.03	0.057884	0.166367
39.06	0.056747	0.164377
39.1	0.056692	0.163826
39.14	0.056225	0.162396
39.18	0.055225	0.160942
39.21	0.055061	0.158822
39.25	0.05471	0.157645
39.29	0.054901	0.15726
39.33	0.054291	0.155467
39.37	0.053448	0.154093
39.41	0.053148	0.152779
39.44	0.052362	0.151209
39.48	0.052658	0.150542
39.52	0.052582	0.149755
39.56	0.051421	0.148793
39.59	0.050912	0.147306
39.63	0.050041	0.145517
39.67	0.049944	0.145916
39.71	0.049243	0.143844
39.75	0.048269	0.143256
39.78	0.048283	0.141087
39.82	0.04763	0.138857
39.86	0.047977	0.138944
39.9	0.04824	0.137245
39.94	0.048069	0.137256
39.98	0.04757	0.135126
40.01	0.046109	0.133611
40.05	0.046435	0.133537
40.09	0.046085	0.13248
40.13	0.045397	0.131963
40.16	0.045008	0.129714
40.2	0.044327	0.12918
40.24	0.04453	0.127911
40.28	0.045293	0.127169
40.32	0.045049	0.126502
40.35	0.044249	0.125121
40.39	0.044023	0.124008
40.43	0.044186	0.123669
40.47	0.043977	0.122693
40.5	0.043454	0.122624
40.54	0.043143	0.120791
40.58	0.042654	0.120545
40.62	0.042229	0.120302
40.66	0.041638	0.119069
40.7	0.041537	0.118416
40.73	0.041213	0.117383
40.78	0.040997	0.116194
40.82	0.041426	0.115812
40.86	0.041422	0.114405
40.9	0.041035	0.11346
40.94	0.041012	0.112935
40.97	0.040751	0.112096
41.01	0.040964	0.111894
41.05	0.04054	0.111243
41.09	0.039631	0.110446
41.12	0.039859	0.109619
41.16	0.039894	0.108927
41.2	0.04037	0.107905
41.24	0.04011	0.107294
41.28	0.039728	0.106378
41.32	0.040012	0.105866
41.35	0.039899	0.105286
41.39	0.040473	0.10548
41.43	0.039786	0.103922
41.47	0.039134	0.103888
41.5	0.038794	0.103482
41.54	0.038126	0.102665
41.58	0.038643	0.1034
41.62	0.037864	0.10198
41.65	0.037315	0.101645
41.7	0.037451	0.100755
41.73	0.037093	0.099847
41.77	0.037487	0.100229
41.81	0.037496	0.09868
41.84	0.037436	0.098789
41.88	0.03774	0.097887
41.92	0.036963	0.095473
41.96	0.037486	0.096677
42	0.036926	0.095515
42.04	0.036564	0.095369
42.08	0.036732	0.099948
42.11	0.036474	0.09443
42.15	0.036829	0.093743
42.19	0.036495	0.092261
42.22	0.036389	0.090441
42.27	0.036203	0.088649
42.3	0.035994	0.087408
42.34	0.036464	0.086523
42.38	0.036643	0.086193
42.41	0.036004	0.086246
42.45	0.035066	0.086072
42.49	0.034805	0.085827
42.53	0.034893	0.086263
42.57	0.034777	0.085845
42.61	0.034201	0.08571
42.64	0.034333	0.085118
42.68	0.034405	0.084611
42.72	0.035497	0.084149
42.76	0.035699	0.083176
42.8	0.035461	0.082821
42.83	0.035283	0.082281
42.87	0.034337	0.08198
42.91	0.034973	0.082039
42.95	0.034408	0.08173
42.99	0.033972	0.08136
43.02	0.033885	0.081187
43.06	0.033383	0.080929
43.1	0.033595	0.080328
43.14	0.034011	0.079837
43.17	0.034219	0.079553
43.21	0.033753	0.078788
43.25	0.034043	0.078302
43.29	0.034462	0.078126
43.32	0.034116	0.077753
43.36	0.033803	0.077243
43.4	0.033487	0.07682
43.44	0.033282	0.07688
43.48	0.032971	0.076889
43.52	0.032533	0.076242
43.55	0.032357	0.076408
43.59	0.032153	0.076125
43.63	0.032039	0.075671
43.67	0.033092	0.075138
43.7	0.032931	0.074652
43.74	0.032829	0.074299
43.78	0.033061	0.073727
43.82	0.032985	0.073526
43.86	0.033155	0.07342
43.9	0.03273	0.073179
43.94	0.032083	0.073292
43.97	0.031895	0.072799
44.01	0.032291	0.072688
44.05	0.032603	0.072396
44.09	0.032242	0.071739
44.12	0.032092	0.071453
44.16	0.032414	0.070865
44.2	0.032757	0.070616
44.24	0.032962	0.070276
44.27	0.032399	0.069531
44.31	0.031961	0.069696
44.35	0.03135	0.069446
44.39	0.031272	0.069393
44.43	0.031188	0.069659
44.46	0.030485	0.069323
44.5	0.030009	0.069264
44.54	0.030378	0.068855
44.58	0.030815	0.068402
44.62	0.031623	0.067838
44.65	0.031367	0.06682
44.69	0.031336	0.066668
44.73	0.031758	0.066333
44.78	0.031074	0.066072
44.82	0.031448	0.066225
44.85	0.03078	0.065459
44.89	0.030528	0.065791
44.93	0.030986	0.06548
44.97	0.031271	0.065234
45	0.031528	0.064862
45.04	0.03119	0.06437
45.08	0.031089	0.06427
45.12	0.031509	0.063959
45.15	0.031796	0.063397
45.2	0.032476	0.063214
45.23	0.032069	0.062781
45.27	0.031344	0.06266
45.31	0.031237	0.062663
45.35	0.031138	0.062902
45.38	0.031137	0.063341
45.42	0.030987	0.063138
45.46	0.03066	0.063646
45.5	0.031098	0.063433
45.54	0.031636	0.063259
45.58	0.033291	0.062773
45.61	0.033896	0.061858
45.65	0.034014	0.061856
45.69	0.033887	0.061544
45.73	0.033383	0.061694
45.76	0.034503	0.062239
45.8	0.034108	0.062418
45.84	0.033624	0.062667
45.88	0.033722	0.063059
45.92	0.034091	0.06331
45.95	0.034877	0.063362
45.99	0.035492	0.063231
46.03	0.036031	0.063222
46.07	0.03636	0.062982
46.11	0.037275	0.062924
46.15	0.038177	0.062979
46.18	0.038374	0.062883
46.22	0.037995	0.063199
46.26	0.037849	0.063397
46.3	0.037704	0.064087
46.33	0.038279	0.064789
46.37	0.038718	0.064993
46.41	0.038117	0.065323
46.45	0.038219	0.065804
46.48	0.038712	0.066248
46.52	0.039317	0.066266
46.56	0.04001	0.06635
46.6	0.039848	0.066898
46.64	0.039856	0.067283
46.68	0.040148	0.067653
46.71	0.04118	0.067825
46.75	0.040403	0.068022
46.79	0.040465	0.068509
46.83	0.040878	0.068488
46.86	0.041382	0.068717
46.9	0.041441	0.068819
46.94	0.041042	0.068517
46.98	0.041056	0.06849
47.02	0.041498	0.068197
47.06	0.041744	0.068159
47.09	0.041871	0.067701
47.13	0.041022	0.067266
47.17	0.040431	0.067521
47.21	0.040076	0.067474
47.25	0.039642	0.067913
47.28	0.039315	0.068607
47.32	0.038001	0.068588
47.36	0.037567	0.068799
47.4	0.037992	0.068629
47.43	0.038342	0.068319
47.47	0.038771	0.067924
47.51	0.038576	0.066803
47.55	0.038402	0.0662
47.58	0.038748	0.065368
47.63	0.03858	0.065144
47.66	0.038667	0.064888
47.7	0.037821	0.064373
47.74	0.037194	0.063992
47.78	0.037236	0.063365
47.81	0.03739	0.063266
47.85	0.037666	0.062736
47.89	0.03726	0.062055
47.93	0.036958	0.061281
47.96	0.036718	0.060319
48	0.036962	0.059862
48.04	0.037181	0.06126
48.08	0.036702	0.059212
48.12	0.036066	0.058567
48.16	0.035302	0.057951
48.19	0.035061	0.058287
48.23	0.035143	0.058585
48.27	0.034733	0.058578
48.31	0.034407	0.058957
48.35	0.033979	0.058672
48.38	0.033949	0.058351
48.42	0.03487	0.057951
48.46	0.035329	0.057173
48.5	0.03535	0.056541
48.53	0.03537	0.055629
48.57	0.035077	0.055091
48.62	0.035629	0.05501
48.66	0.034976	0.055139
48.7	0.034031	0.055115
48.74	0.03414	0.054755
48.78	0.034059	0.054601
48.81	0.034535	0.054332
48.85	0.034332	0.054361
48.89	0.034401	0.05369
48.93	0.034683	0.052604
48.97	0.035217	0.051836
49.01	0.035935	0.051034
49.04	0.035692	0.050428
49.08	0.035395	0.049915
49.12	0.03513	0.049548
49.16	0.034662	0.049777
49.2	0.034476	0.049978
49.24	0.033955	0.050477
49.27	0.033431	0.050839
49.31	0.033424	0.050758
49.35	0.033881	0.050558
49.38	0.034402	0.050188
49.42	0.034683	0.049705
49.46	0.034599	0.049375
49.5	0.034945	0.048862
49.54	0.034985	0.048723
49.57	0.035245	0.048749
49.61	0.034748	0.049754
49.65	0.03446	0.05064
49.69	0.034954	0.04841
49.73	0.035616	0.048088
49.76	0.035908	0.049075
49.8	0.035585	0.05129
49.84	0.035527	0.046947
49.88	0.035577	0.046136
49.92	0.035692	0.045953
49.95	0.035583	0.045668
49.99	0.034778	0.045041
50.03	0.034078	0.044687
50.07	0.034415	0.04437
50.11	0.034408	0.044808
50.14	0.034255	0.045773
50.18	0.033857	0.046202
50.22	0.033466	0.046234
50.26	0.034091	0.046128
50.29	0.034227	0.046215
50.33	0.034375	0.046289
50.37	0.034062	0.045908
50.41	0.033765	0.045197
50.45	0.034072	0.044427
50.48	0.034144	0.044292
50.52	0.033996	0.044682
50.56	0.033388	0.044844
50.6	0.032772	0.04447
50.64	0.032805	0.04396
50.67	0.032955	0.044077
50.71	0.032996	0.044161
50.75	0.032456	0.044356
50.79	0.032018	0.043963
50.83	0.032021	0.043039
50.86	0.032391	0.042518
50.9	0.032601	0.042334
50.94	0.032224	0.042392
50.98	0.031809	0.041761
51.02	0.031539	0.040952
51.05	0.031629	0.041126
51.1	0.031526	0.04167
51.13	0.030789	0.042475
51.17	0.030012	0.043025
51.2	0.0297	0.043026
51.25	0.029625	0.042581
51.28	0.030565	0.042177
51.32	0.030692	0.042057
51.36	0.030387	0.041777
51.4	0.030185	0.040952
51.43	0.030294	0.040089
51.47	0.030914	0.039709
51.51	0.030618	0.039226
51.55	0.029882	0.050454
51.59	0.029529	0.044059
51.62	0.029654	0.04308
51.66	0.029937	0.043336
51.7	0.029953	0.04855
51.74	0.029785	0.042747
51.78	0.029535	0.042061
51.82	0.029598	0.040481
51.85	0.02989	0.039842
51.89	0.029888	0.039177
51.93	0.029771	0.038291
51.97	0.029716	0.037605
52.01	0.029825	0.037126
52.04	0.029494	0.037076
52.08	0.029112	0.037421
52.12	0.028522	0.037897
52.16	0.028047	0.037876
52.19	0.028284	0.037564
52.23	0.028725	0.037715
52.27	0.028502	0.037972
52.31	0.028252	0.037403
52.34	0.028421	0.036672
52.38	0.028721	0.036102
52.42	0.02891	0.03612
52.46	0.028375	0.036608
52.5	0.027885	0.036313
52.54	0.028287	0.035739
52.58	0.02874	0.035383
52.63	0.028615	0.035323
52.66	0.028261	0.0351
52.7	0.028173	0.034441
52.74	0.028392	0.033638
52.78	0.028957	0.033176
52.81	0.028664	0.03314
52.85	0.028417	0.033017
52.89	0.028113	0.032395
52.93	0.028349	0.031707
52.97	0.028434	0.031711
53	0.027605	0.032432
53.04	0.026998	0.033188
53.08	0.026779	0.033323
53.12	0.02727	0.033077
53.15	0.027702	0.032775
53.19	0.027482	0.032839
53.23	0.027291	0.033097
53.27	0.027275	0.032647
53.31	0.027618	0.031988
53.35	0.028052	0.031536
53.38	0.027773	0.031827
53.43	0.027425	0.032151
53.46	0.02734	0.031791
53.5	0.027742	0.031386
53.53	0.027982	0.031197
53.58	0.027829	0.031332
53.61	0.027605	0.031535
53.65	0.027328	0.031494
53.69	0.027616	0.030869
53.73	0.027964	0.030363
53.77	0.028133	0.030335
53.8	0.027997	0.030332
53.84	0.027733	0.030243
53.88	0.027964	0.029854
53.92	0.027989	0.029845
53.95	0.027684	0.030118
53.99	0.027334	0.030643
54.03	0.026855	0.030905
54.07	0.026841	0.030608
54.11	0.027438	0.029927
54.14	0.027874	0.029842
54.18	0.027971	0.03006
54.22	0.027953	0.029661
54.26	0.028227	0.028882
54.29	0.028445	0.041099
54.33	0.028985	0.029085
54.37	0.028726	0.028766
54.41	0.028424	0.028755
54.45	0.028769	0.028388
54.48	0.029312	0.028637
54.52	0.029621	0.029555
54.56	0.029688	0.030618
54.6	0.029601	0.03149
54.63	0.030049	0.032097
54.67	0.030776	0.032371
54.71	0.031402	0.038132
54.75	0.03189	0.032531
54.79	0.032246	0.03284
54.82	0.032617	0.03273
54.86	0.033054	0.032071
54.9	0.033525	0.031069
54.94	0.033683	0.030713
54.98	0.033632	0.03026
55.02	0.034075	0.029337
55.05	0.035002	0.028317
55.09	0.035823	0.028537
55.13	0.036139	0.031291
55.17	0.036517	0.028929
55.21	0.03742	0.030284
55.24	0.038346	0.031368
55.28	0.039092	0.033013
55.32	0.039007	0.034756
55.36	0.039243	0.035931
55.4	0.040167	0.036867
55.44	0.040962	0.037905
55.47	0.041661	0.038492
55.51	0.041848	0.038706
55.55	0.042205	0.038548
55.59	0.042979	0.038238
55.62	0.043665	0.037978
55.66	0.044062	0.037982
55.7	0.044133	0.038036
55.74	0.04422	0.037661
55.77	0.044538	0.037182
55.82	0.044821	0.037255
55.85	0.044832	0.037913
55.89	0.044134	0.038558
55.93	0.043894	0.038753
55.97	0.04449	0.038792
56.01	0.044932	0.038701
56.04	0.045105	0.038588
56.08	0.04486	0.038818
56.12	0.044368	0.038775
56.15	0.044617	0.038426
56.19	0.044785	0.038007
56.23	0.044763	0.038789
56.27	0.044368	0.039659
56.31	0.044033	0.039445
56.34	0.044262	0.038973
56.38	0.044613	0.038842
56.42	0.044342	0.039088
56.47	0.043913	0.03945
56.51	0.043749	0.03948
56.56	0.043875	0.038994
56.59	0.044224	0.03879
56.63	0.044111	0.038797
56.67	0.043729	0.038797
56.71	0.04327	0.03833
56.75	0.043353	0.037758
56.78	0.04343	0.037716
56.82	0.042924	0.03771
56.86	0.042351	0.038286
56.9	0.041668	0.038729
56.94	0.041635	0.038849
56.98	0.042341	0.03887
57.01	0.042695	0.038935
57.05	0.042813	0.039296
57.09	0.042678	0.039357
57.13	0.042894	0.038921
57.16	0.043257	0.038365
57.2	0.043593	0.038413
57.24	0.043256	0.039339
57.28	0.042517	0.042125
57.32	0.042875	0.03975
57.35	0.04338	0.038838
57.39	0.043724	0.039923
57.43	0.043609	0.039802
57.47	0.043334	0.03987
57.51	0.043498	0.039549
57.54	0.044173	0.038977
57.58	0.044925	0.038392
57.62	0.045153	0.03808
57.66	0.044968	0.037753
57.69	0.045125	0.03762
57.73	0.045444	0.037366
57.77	0.045701	0.037215
57.81	0.045524	0.037646
57.85	0.045034	0.038164
57.89	0.045313	0.038286
57.92	0.045998	0.038385
57.96	0.046736	0.038674
58	0.046611	0.039204
58.04	0.046616	0.039158
58.08	0.047483	0.039023
58.12	0.048225	0.039023
58.15	0.048585	0.039268
58.19	0.048357	0.0398
58.23	0.048347	0.039982
58.26	0.049253	0.040069
58.31	0.050157	0.040245
58.34	0.050782	0.040451
58.38	0.050564	0.040721
58.42	0.050732	0.040649
58.45	0.051538	0.040576
58.49	0.052058	0.040562
58.53	0.052359	0.040785
58.57	0.052181	0.040858
58.61	0.052222	0.040463
58.64	0.053044	0.040041
58.68	0.053173	0.039999
58.72	0.053016	0.040421
58.76	0.052278	0.040978
58.8	0.052044	0.041236
58.83	0.052727	0.041383
58.87	0.053315	0.041441
58.91	0.054148	0.041674
58.95	0.053789	0.04221
58.99	0.05344	0.042074
59.02	0.053813	0.041989
59.06	0.054278	0.041873
59.1	0.054874	0.042345
59.14	0.054396	0.043059
59.18	0.054232	0.043033
59.21	0.054802	0.042979
59.25	0.055755	0.042829
59.29	0.056382	0.042954
59.33	0.056034	0.043343
59.37	0.055866	0.043375
59.4	0.055932	0.043095
59.44	0.05654	0.043052
59.48	0.057424	0.043259
59.52	0.057148	0.043553
59.56	0.056817	0.043172
59.6	0.057129	0.042824
59.63	0.057415	0.042873
59.67	0.058039	0.043067
59.71	0.057399	0.04347
59.75	0.056897	0.043952
59.78	0.056755	0.044412
59.82	0.057247	0.044505
59.86	0.058395	0.044694
59.9	0.058767	0.045429
59.94	0.058597	0.045612
59.97	0.058438	0.045496
60.01	0.058973	0.044848
60.05	0.060072	0.045014
60.09	0.060063	0.045749
60.12	0.059723	0.046187
60.16	0.059435	0.046556
60.2	0.060411	0.04665
60.24	0.061743	0.046671
60.28	0.06236	0.047019
60.32	0.062105	0.047404
60.36	0.061724	0.0476
60.4	0.062143	0.047517
60.44	0.063408	0.047681
60.48	0.063817	0.048097
60.52	0.063688	0.048426
60.55	0.063822	0.048297
60.59	0.064865	0.048234
60.63	0.066001	0.048043
60.67	0.066021	0.048468
60.71	0.065393	0.049121
60.75	0.06504	0.049639
60.78	0.065628	0.049607
60.82	0.066917	0.050004
60.86	0.067377	0.050744
60.9	0.067439	0.050888
60.93	0.067627	0.051119
60.97	0.068386	0.051276
61.01	0.069075	0.051602
61.05	0.068857	0.052109
61.09	0.068792	0.052341
61.12	0.069367	0.052872
61.16	0.070397	0.05329
61.2	0.071339	0.053734
61.24	0.071721	0.053987
61.27	0.071973	0.053864
61.31	0.072689	0.053735
61.35	0.073489	0.053907
61.39	0.073998	0.054466
61.43	0.073394	0.055106
61.46	0.073667	0.05495
61.5	0.075138	0.054476
61.54	0.07659	0.054348
61.58	0.077217	0.055232
61.62	0.076387	0.056182
61.66	0.076214	0.056474
61.69	0.076998	0.056817
61.73	0.079262	0.05691
61.77	0.079836	0.05759
61.8	0.079819	0.058583
61.85	0.08014	0.058518
61.88	0.0804	0.058308
61.92	0.081812	0.058294
61.96	0.083391	0.059269
62	0.082912	0.061005
62.03	0.083333	0.061498
62.08	0.084727	0.061523
62.11	0.087524	0.0616
62.15	0.089827	0.06201
62.19	0.09062	0.062986
62.23	0.091489	0.063399
62.26	0.092721	0.063355
62.3	0.094656	0.063271
62.34	0.096809	0.063976
62.38	0.097665	0.065053
62.41	0.098751	0.065436
62.45	0.100378	0.065279
62.49	0.102713	0.065407
62.53	0.104992	0.066514
62.57	0.10597	0.067843
62.6	0.106815	0.069135
62.64	0.10772	0.070099
62.68	0.10939	0.070153
62.72	0.111856	0.070382
62.76	0.113159	0.071692
62.79	0.113304	0.072661
62.83	0.113176	0.073355
62.87	0.114224	0.072963
62.91	0.115344	0.073254
62.94	0.115584	0.075077
62.99	0.115425	0.076772
63.02	0.115054	0.078047
63.06	0.116361	0.078499
63.1	0.118259	0.078837
63.13	0.118917	0.079436
63.17	0.118766	0.080096
63.21	0.117852	0.080617
63.25	0.1173	0.08119
63.29	0.117635	0.081849
63.32	0.118091	0.082161
63.36	0.118926	0.082519
63.4	0.118897	0.083178
63.44	0.119105	0.083342
63.48	0.120107	0.084027
63.51	0.119928	0.085069
63.55	0.119534	0.08625
63.59	0.119671	0.087435
63.63	0.120733	0.087669
63.67	0.122249	0.087751
63.7	0.122818	0.088696
63.75	0.122818	0.089449
63.78	0.122448	0.089365
63.82	0.122785	0.089209
63.85	0.123789	0.089972
63.89	0.122735	0.091512
63.93	0.122313	0.092608
63.97	0.122779	0.093022
64.01	0.124463	0.093236
64.05	0.126303	0.09397
64.08	0.126642	0.09469
64.12	0.126952	0.094789
64.16	0.127242	0.09443
64.2	0.128083	0.094078
64.24	0.12883	0.094783
64.28	0.12842	0.096032
64.32	0.129067	0.096646
64.36	0.130675	0.096114
64.4	0.133069	0.095887
64.44	0.134449	0.097433
64.47	0.133107	0.099394
64.51	0.133074	0.100165
64.55	0.134808	0.100325
64.59	0.137121	0.100106
64.63	0.138594	0.100773
64.67	0.137508	0.101806
64.7	0.137013	0.10176
64.74	0.137798	0.101054
64.78	0.138343	0.10108
64.82	0.138767	0.10217
64.86	0.136746	0.104447
64.89	0.136356	0.105409
64.93	0.137038	0.105692
64.97	0.139607	0.106044
65.01	0.14158	0.106643
65.05	0.140885	0.107853
65.08	0.140552	0.108275
65.12	0.140394	0.107827
65.16	0.140927	0.107348
65.2	0.14179	0.108286
65.23	0.141055	0.110052
65.27	0.141176	0.110673
65.31	0.142008	0.110195
65.35	0.143914	0.110248
65.39	0.145322	0.111381
65.42	0.144721	0.113263
65.46	0.144477	0.115196
65.5	0.145442	0.116197
65.54	0.147265	0.115306
65.57	0.149462	0.115178
65.62	0.150635	0.116345
65.65	0.15027	0.117882
65.69	0.150325	0.118069
65.73	0.150041	0.117153
65.77	0.151853	0.11709
65.8	0.152898	0.11897
65.84	0.152564	0.120656
65.88	0.151902	0.121301
65.92	0.15246	0.121477
65.95	0.154542	0.121998
65.99	0.156209	0.123059
66.03	0.157896	0.124239
66.07	0.158715	0.124459
66.11	0.161032	0.124416
66.14	0.163008	0.125115
66.18	0.165405	0.125668
66.22	0.167192	0.126258
66.26	0.168136	0.12676
66.3	0.16915	0.126681
66.33	0.170925	0.127309
66.37	0.173421	0.128703
66.41	0.175742	0.129907
66.45	0.177931	0.130542
66.49	0.180282	0.131138
66.52	0.182847	0.13243
66.56	0.184895	0.134431
66.6	0.186144	0.135122
66.64	0.187553	0.134676
66.68	0.189457	0.134838
66.72	0.190555	0.136404
66.76	0.190785	0.137819
66.79	0.190965	0.138459
66.83	0.191654	0.138723
66.86	0.192652	0.139608
66.9	0.193081	0.142124
66.94	0.192379	0.14396
66.98	0.192165	0.144337
67.02	0.192515	0.144701
67.06	0.192786	0.145813
67.09	0.192114	0.148436
67.13	0.191151	0.150977
67.17	0.190751	0.152023
67.21	0.191023	0.152251
67.25	0.192055	0.152296
67.28	0.192418	0.154238
67.32	0.192291	0.15708
67.36	0.192202	0.158617
67.4	0.192598	0.158913
67.44	0.193624	0.15954
67.47	0.194015	0.161144
67.51	0.193592	0.16325
67.55	0.192829	0.165048
67.59	0.192503	0.165452
67.63	0.19257	0.166381
67.66	0.191746	0.167957
67.7	0.19096	0.167862
67.74	0.189867	0.168543
67.78	0.189908	0.173781
67.82	0.189974	0.176901
67.86	0.190048	0.169904
67.89	0.189705	0.172247
67.93	0.18894	0.181662
67.97	0.189086	0.175245
68.01	0.189463	0.169328
68.05	0.189574	0.167999
68.08	0.189225	0.170709
68.12	0.188862	0.172779
68.16	0.188878	0.172456
68.2	0.190037	0.171019
68.24	0.190995	0.171026
68.28	0.191407	0.172417
68.32	0.191529	0.175681
68.35	0.192427	0.175322
68.39	0.194132	0.173627
68.43	0.196257	0.173147
68.47	0.198079	0.175245
68.51	0.198654	0.175837
68.55	0.198709	0.174639
68.58	0.199474	0.172815
68.62	0.200886	0.172325
68.66	0.20151	0.174547
68.7	0.200902	0.175937
68.73	0.200069	0.1756
68.77	0.200513	0.17397
68.81	0.201205	0.173134
68.85	0.201115	0.173504
68.89	0.200124	0.173632
68.92	0.199144	0.173081
68.96	0.198515	0.171717
69	0.197844	0.171262
69.04	0.197073	0.171502
69.08	0.195741	0.171534
69.11	0.194365	0.171074
69.15	0.193291	0.170302
69.19	0.19241	0.170615
69.23	0.191272	0.171556
69.26	0.18985	0.171628
69.3	0.188693	0.170954
69.34	0.187841	0.170046
69.38	0.187077	0.170474
69.42	0.18622	0.171254
69.46	0.184902	0.170575
69.49	0.183993	0.168616
69.53	0.183469	0.167468
69.57	0.182808	0.168246
69.61	0.181482	0.169221
69.65	0.180103	0.168757
69.68	0.179615	0.167601
69.72	0.179364	0.166755
69.76	0.178936	0.165691
69.8	0.178025	0.164907
69.83	0.177131	0.164691
69.87	0.17648	0.163433
69.91	0.176231	0.161933
69.95	0.1754	0.160923
69.99	0.174201	0.161011
70.03	0.172942	0.163244
70.06	0.171984	0.16139
70.1	0.171376	0.159345
70.14	0.170772	0.15993
70.18	0.170108	0.161113
70.21	0.169478	0.161022
70.25	0.169089	0.15759
70.29	0.16933	0.154729
70.33	0.16951	0.154511
70.37	0.169496	0.153283
70.4	0.16916	0.151721
70.44	0.168589	0.148068
70.48	0.168046	0.146927
70.52	0.167027	0.148804
70.56	0.165606	0.147763
70.59	0.164136	0.147907
70.63	0.16297	0.148337
70.67	0.162358	0.148723
70.71	0.161578	0.149199
70.75	0.160392	0.149455
70.78	0.158766	0.148983
70.82	0.157294	0.147681
70.86	0.156354	0.1465
70.9	0.15531	0.146105
70.94	0.153739	0.146116
70.97	0.151685	0.145935
71.01	0.149746	0.145296
71.05	0.148363	0.145737
71.09	0.147038	0.144793
71.13	0.14532	0.145267
71.17	0.143208	0.145437
71.2	0.141541	0.144912
71.24	0.140312	0.14411
71.28	0.139259	0.143778
71.32	0.138081	0.143788
71.35	0.13672	0.144331
71.39	0.135189	0.144315
71.43	0.133682	0.143983
71.47	0.132484	0.143819
71.51	0.131494	0.143786
71.54	0.130242	0.144146
71.58	0.128859	0.143732
71.62	0.127679	0.142835
71.66	0.126686	0.142617
71.7	0.125963	0.142306
71.74	0.124914	0.141485
71.77	0.123896	0.140703
71.81	0.122958	0.139901
71.85	0.122116	0.139464
71.89	0.121175	0.139668
71.92	0.120267	0.139763
71.96	0.119407	0.139517
72	0.118535	0.139552
72.04	0.117571	0.139931
72.08	0.116464	0.140757
72.12	0.115676	0.141081
72.16	0.114489	0.140568
72.2	0.113854	0.140136
72.24	0.11324	0.138795
72.28	0.112554	0.138325
72.31	0.111815	0.137117
72.35	0.111278	0.135515
72.39	0.110614	0.133916
72.43	0.110148	0.13267
72.47	0.109543	0.134934
72.5	0.108892	0.129904
72.54	0.108389	0.129227
72.58	0.107856	0.129405
72.62	0.107392	0.12932
72.66	0.106822	0.128863
72.69	0.106322	0.127997
72.73	0.105867	0.126951
72.77	0.105341	0.12628
72.81	0.104721	0.126119
72.85	0.104032	0.125663
72.88	0.103368	0.125163
72.92	0.102806	0.128163
72.96	0.102215	0.124121
73	0.101635	0.123842
73.03	0.101098	0.123006
73.07	0.100611	0.121335
73.11	0.100013	0.119972
73.15	0.099535	0.119528
73.19	0.099109	0.119046
73.22	0.098647	0.118432
73.26	0.098076	0.117595
73.3	0.097621	0.116736
73.34	0.097113	0.11606
73.38	0.096702	0.115651
73.42	0.096123	0.115065
73.45	0.095568	0.114249
73.49	0.095138	0.11339
73.53	0.094711	0.112763
73.57	0.09431	0.112299
73.61	0.093799	0.111978
73.65	0.093345	0.112215
73.68	0.092903	0.112317
73.72	0.092487	0.111053
73.76	0.092067	0.110268
73.79	0.091562	0.109613
73.83	0.091095	0.109605
73.87	0.090575	0.108956
73.91	0.090066	0.108031
73.95	0.089651	0.107215
73.99	0.089197	0.107126
74.02	0.08871	0.107498
74.06	0.088223	0.106821
74.1	0.087788	0.105942
74.14	0.087459	0.105624
74.17	0.087109	0.105742
74.21	0.086649	0.109498
74.25	0.08624	0.104473
74.29	0.085681	0.103543
74.33	0.085415	0.10279
74.36	0.084946	0.10267
74.4	0.084556	0.102191
74.44	0.084116	0.101808
74.48	0.083659	0.101598
74.51	0.083265	0.101021
74.56	0.082935	0.099912
74.59	0.082604	0.098688
74.63	0.082186	0.098351
74.67	0.081906	0.099211
74.71	0.081524	0.099541
74.74	0.081111	0.098719
74.78	0.080882	0.097656
74.82	0.0804	0.096935
74.86	0.080023	0.096156
74.9	0.079686	0.095573
74.94	0.079363	0.095686
74.97	0.079058	0.095765
75.01	0.078698	0.094818
75.05	0.078315	0.093307
75.09	0.077952	0.091985
75.12	0.077595	0.090971
75.16	0.077286	0.090551
75.2	0.07698	0.091171
75.24	0.076654	0.091755
75.28	0.076355	0.091671
75.31	0.075975	0.091609
75.35	0.075746	0.090949
75.39	0.07549	0.090462
75.43	0.07531	0.08925
75.47	0.075025	0.089024
75.5	0.074702	0.088731
75.54	0.074518	0.088308
75.58	0.074272	0.087853
75.62	0.074004	0.087396
75.66	0.073729	0.087089
75.69	0.073458	0.086811
75.73	0.073162	0.086435
75.77	0.072767	0.08591
75.81	0.072407	0.085485
75.84	0.072171	0.084971
75.88	0.071908	0.084747
75.92	0.071685	0.084226
75.96	0.071311	0.083635
76	0.070988	0.083279
76.06	0.070739	0.082813
76.09	0.07049	0.082525
[truncated: 48 more rows]

## Sheet: Ext.Fig.8i
4EGI-1 conc	hiPSCi_WT_rep1	hiPSCi_WT_rep2	hiPSCi_ZNF598-RING_rep1	hiPSCi_ZNF598-RING_rep2
-	112.56	87.4397	30.4018	33.5247
6.25 µM	72.2388	45.6487	62.7325	45.2813
12.5 µM	11.1137	25.1665	11.8484	34.6728
25 µM	-1.88289	-8.03674	31.527	38.8749
